# Supplementary material for: Metabolic Reprogramming Coordinates Mannose and Glutamine Metabolism to Maintain Glucose Homeostasis During Glycosuria
Source: bioRxiv. 2026 May 22:2026.05.20.726580. Preprint. [Version 1] doi: 10.64898/2026.05.20.726580 (PMC13228285; doi:10.64898/2026.05.20.726580)
Supplement: Supplement 2 [file media-2.xlsx]

## Sheet: Untargeted metabolomics
	Supplementary Table 1. Untargeted metabolomics analysis in the mouse kidney Control (normalized intensity, arbitrary unit) rGlut2 KO (normalized intensity, arbitrary unit)
																		Internal control
							file id	230710bJGsa10_1	230710bJGsa06_1	230710bJGsa09_1	230710bJGsa08_1	230710bJGsa07_1	230710bJGsa02_1	230710bJGsa04_1	230710bJGsa05_1	230710bJGsa01_1	230710bJGsa03_1	230710bJGsa11_1
							mx class	764309	764309	764309	764309	764309	764315	764315	764315	764315	764315	766219
							mx sample	230710bJGsa10_1	230710bJGsa06_1	230710bJGsa09_1	230710bJGsa08_1	230710bJGsa07_1	230710bJGsa02_1	230710bJGsa04_1	230710bJGsa05_1	230710bJGsa01_1	230710bJGsa03_1	230710bJGsa11_1
							label	C 1_001	C 2_002	C 3_003	C 4_004	C 5_005	E 1_006	E 2_007	E 3_008	E 4_009	E 5_010	pool_001
							comment	C 1	C 2	C 3	C 4	C 5	E 1	E 2	E 3	E 4	E 5	pool_001
							species	mouse	mouse	mouse	mouse	mouse	mouse	mouse	mouse	mouse	mouse	Mouse			Mean
							organ	kidney	kidney	kidney	kidney	kidney	kidney	kidney	kidney	kidney	kidney	Kidney			Control	rGlut2 KO
							treatment	C - C	C - C	C - C	C - C	C - C	E - E	E - E	E - E	E - E	E - E	pool - pool			C-Avg	E-Avg	E/C
BinBase name	ret.index	quant mz	BB id	mass spec	PubChem	KEGG	InChI Key
zymostenol	1095668	213	104394	85:899.0 86:132.0 87:63.0 88:178.0 89:1193.0 90:213.0 91:14787.0 92:2480.0 93:8375.0 94:2196.0 95:9987.0 96:1485.0 97:2283.0 98:19.0 99:403.0 100:55.0 101:1469.0 102:451.0 103:1384.0 104:814.0 105:12997.0 106:3213.0 107:9407.0 108:1857.0 109:4227.0 110:676.0 111:818.0 112:131.0 113:299.0 114:61.0 115:2482.0 116:1243.0 117:4514.0 118:1509.0 119:7230.0 120:2389.0 121:3867.0 122:1522.0 123:1786.0 12…	101770	C03845	QETLKNDKQOXZRP-XTGBIJOFSA-N	4036	3129	7527	3248	6384	6744	6210	5809	5455	5544	5229			4864.8	5952.4	1.22357
xylulose	553450	173	31632	85:1861.0 86:702.0 87:1148.0 88:324.0 89:10095.0 90:1041.0 91:452.0 94:60.0 95:96.0 96:155.0 97:114.0 98:195.0 99:528.0 100:1225.0 101:2618.0 102:774.0 103:9082.0 104:930.0 106:381.0 108:16.0 109:127.0 110:14.0 111:327.0 112:10.0 113:567.0 114:3170.0 115:1092.0 116:1102.0 117:15978.0 118:1867.0 119:1700.0 120:3.0 125:55.0 126:826.0 128:264.0 129:1798.0 130:91.0 131:1527.0 132:491.0 133:5046.0 134…	439205	C00312	LQXVFWRQNMEDEE-PYHARJCCSA-N	16572	18258	17871	17646	20170	7902	8243	6200	8176	9036	16925			18103.4	7911.4	0.437012
xylose	543267	103	169	86:77.0 87:118.0 89:838.0 90:80.0 91:46.0 94:19.0 96:63.0 98:48.0 99:37.0 100:186.0 101:192.0 102:469.0 103:7719.0 104:659.0 105:379.0 106:26.0 112:23.0 114:254.0 115:75.0 117:652.0 118:60.0 119:80.0 120:23.0 121:17.0 124:30.0 127:70.0 128:49.0 129:515.0 130:102.0 131:344.0 133:894.0 134:104.0 135:66.0 137:49.0 142:48.0 143:43.0 144:51.0 145:65.0 147:2699.0 148:283.0 149:250.0 151:31.0 155:21.0 1…	135191	C00181	SRBFZHDQGSBBOR-IOVATXLUSA-N	13703	18016	50535	27035	44216	26489	4529	12772	6974	21628	18146			30701	14478.4	0.471594
xanthosine	926133	325	104466	85:67.0 86:155.0 87:150.0 88:146.0 89:671.0 93:64.0 95:58.0 97:44.0 98:90.0 99:197.0 100:550.0 101:133.0 103:3879.0 105:225.0 110:78.0 111:54.0 112:11.0 113:368.0 115:260.0 116:324.0 117:679.0 119:186.0 122:27.0 123:48.0 125:93.0 127:190.0 129:1315.0 131:290.0 133:738.0 134:188.0 135:75.0 141:43.0 142:136.0 143:165.0 144:243.0 145:138.0 146:15.0 147:4210.0 148:264.0 149:485.0 153:108.0 154:74.0 1…	64959	C01762	UBORTCNDUKBEOP-UUOKFMHZSA-N	6740	7017	5965	8923	8087	12812	6926	4590	10258	13225	10955			7346.4	9562.2	1.30162
xanthine	701688	353	1669	85:2517.0 86:3710.0 87:2079.0 88:382.0 89:398.0 90:80.0 91:121.0 92:294.0 93:389.0 94:217.0 95:887.0 96:502.0 97:447.0 98:2556.0 99:3280.0 100:20394.0 101:2912.0 102:1806.0 103:2337.0 104:350.0 105:1446.0 106:113.0 107:15.0 108:151.0 109:225.0 110:796.0 111:2460.0 112:928.0 113:1375.0 114:1007.0 115:2460.0 116:1524.0 117:4430.0 118:716.0 119:955.0 120:203.0 121:149.0 122:214.0 123:385.0 124:753.0…	1188	C00385	LRFVTYWOQMYALW-UHFFFAOYSA-N	272210	308719	259230	304831	255304	339098	363494	322125	327049	373081	316813			280059	344969	1.23177
valine	239426	156	585	85:1256.0 86:1369.0 87:2965.0 88:512.0 89:370.0 91:1184.0 100:568.0 101:201.0 102:1338.0 103:4662.0 104:197.0 105:274.0 109:39.0 112:180.0 113:675.0 115:160.0 117:295.0 118:385.0 126:74.0 128:2220.0 129:580.0 130:4523.0 131:1353.0 132:462.0 138:59.0 142:37.0 144:75.0 146:5600.0 147:1520.0 148:729.0 149:446.0 151:192.0 152:157.0 153:40.0 156:3536.0 157:617.0 158:341.0 170:15.0 174:1874.0 175:308.0…	6287	C00183	KZSNJWFQEVHDMF-BYPYZUCNSA-N	573000	593674	970655	745623	759269	746230	736537	766907	596796	420536	707990			728444	653401	0.896982
uridine	861508	217	14815	85:38.0 86:16.0 87:11.0 88:11.0 89:85.0 91:9.0 92:3.0 93:5.0 94:11.0 95:26.0 97:5.0 99:146.0 100:46.0 101:72.0 103:551.0 104:39.0 105:323.0 107:5.0 109:17.0 110:8.0 111:3.0 112:3.0 113:55.0 114:1.0 115:80.0 116:27.0 117:70.0 118:2.0 119:12.0 121:6.0 122:6.0 125:1.0 127:42.0 129:189.0 130:39.0 131:87.0 132:7.0 133:129.0 134:30.0 135:16.0 136:2.0 137:1.0 138:2.0 140:13.0 141:13.0 142:8.0 143:122.0 …	6029	C00299	DRTQHJPVMGBUCF-XVFCMESISA-N	311419	369378	277884	366592	523596	475556	436002	404753	399409	408772	370380			369774	424898	1.14908
uric acid	733704	441	390542	85:5997.0 86:9014.0 87:3792.0 88:782.0 89:1329.0 90:572.0 92:613.0 94:205.0 95:356.0 97:1360.0 98:4631.0 99:6019.0 100:48942.0 101:5708.0 102:4581.0 103:3485.0 104:809.0 105:1720.0 107:644.0 108:699.0 110:1558.0 111:2692.0 112:1398.0 113:2701.0 114:2428.0 115:4564.0 116:3011.0 117:5912.0 118:1286.0 119:1361.0 120:473.0 121:565.0 124:322.0 125:2208.0 126:2067.0 127:2751.0 129:1791.0 130:6153.0 131…	1175		LEHOTFFKMJEONL-UHFFFAOYSA-N	68565	69525	52625	61662	58757	50425	70390	55817	61505	64844	59841			62226.8	60596.2	0.973796
urea	336741	189	104956	85:354.0 86:34.0 87:438.0 88:138.0 99:1367.0 100:751.0 101:329.0 102:154.0 103:84.0 111:95.0 113:152.0 114:164.0 115:218.0 117:145.0 124:18.0 125:18.0 127:65.0 129:41.0 131:350.0 133:124.0 141:72.0 146:324.0 147:5772.0 148:951.0 149:414.0 150:59.0 151:22.0 155:100.0 167:27.0 169:19.0 171:3361.0 172:523.0 173:436.0 174:108.0 175:80.0 178:25.0 181:29.0 182:22.0 186:112.0 187:33.0 188:34.0 189:1925.…	1176	C00086	XSQUKJJJFZCRTK-UHFFFAOYSA-N	12328813	13756491	10763351	12172785	17602495	10919798	5366149	9239239	11027802	6305120	9336689			13324787	8.57162e+06	0.643284
uracil	385816	241	3023	85:7501.0 86:34329.0 87:5443.0 88:5529.0 89:1245.0 90:1710.0 91:2717.0 92:617.0 93:270.0 94:231.0 95:475.0 96:1929.0 97:2207.0 98:3686.0 99:85531.0 100:33488.0 101:12996.0 102:3481.0 103:1997.0 104:1436.0 105:2735.0 106:983.0 107:414.0 108:869.0 109:2764.0 110:7455.0 111:1656.0 112:1145.0 113:21290.0 114:3514.0 115:2496.0 116:1970.0 117:3949.0 118:6193.0 119:1613.0 120:1089.0 121:286.0 122:287.0 …	1174	C00106	ISAKRJDGNUQOIC-UHFFFAOYSA-N	978651	1053804	911066	1096572	1132755	984403	899906	906045	770261	999843	908834			1.03457e+06	912092	0.881615
UDP-N-acetylglucosamine	625003	226	62293	85:4594.0 86:2434.0 87:5676.0 88:2426.0 89:22785.0 90:2257.0 91:1405.0 92:340.0 94:1847.0 96:6574.0 97:93.0 99:8137.0 100:9605.0 101:16140.0 102:6431.0 103:46004.0 104:4259.0 105:3285.0 106:541.0 108:3269.0 109:1371.0 110:1904.0 111:2899.0 112:2358.0 113:15201.0 114:6085.0 115:11835.0 116:17008.0 117:69042.0 118:8172.0 119:7805.0 120:768.0 121:286.0 122:1242.0 123:330.0 124:1545.0 125:766.0 126:1…	445675	C00043	LFTYTUAZOPRMMI-CFRASDGPSA-N	166463	173031	212005	210185	270362	165376	194492	202404	176446	198089	204568			206409	187361	0.907718
UDP-glucuronic acid	587601	217	7831	87:154.0 89:34.0 96:10.0 97:71.0 98:2.0 99:102.0 101:913.0 103:713.0 111:84.0 113:761.0 114:53.0 115:189.0 116:678.0 117:1036.0 118:23.0 120:1.0 124:3.0 128:50.0 129:1720.0 130:197.0 131:702.0 132:269.0 133:1146.0 134:40.0 135:54.0 141:21.0 142:1.0 143:1068.0 144:123.0 145:349.0 146:24.0 147:2345.0 148:317.0 149:145.0 157:154.0 159:13.0 169:322.0 171:136.0 175:127.0 185:29.0 187:46.0 188:4.0 189:…	17473	C00167	HDYANYHVCAPMJV-LXQIFKJMSA-N	81179	66454	144180	20025	201844	132003	142991	184061	166833	173694	116048			102736	159916	1.55657
tyrosine	671252	218	16	85:101.0 86:1059.0 87:458.0 89:659.0 90:823.0 91:1849.0 92:215.0 93:210.0 94:46.0 95:258.0 97:226.0 100:19804.0 101:2641.0 102:1366.0 103:1633.0 104:401.0 105:1066.0 107:424.0 113:79.0 115:546.0 116:116.0 117:900.0 118:715.0 119:703.0 120:181.0 121:365.0 123:63.0 124:32.0 125:60.0 128:317.0 129:136.0 130:2787.0 131:1381.0 132:2378.0 133:2406.0 135:1073.0 136:172.0 137:139.0 138:33.0 143:94.0 144:…	6057	C00082	OUYCCCASQSFEME-QMMMGPOBSA-N	1252301	1003889	1142249	901589	840088	1685334	2150039	1752634	1572564	2062789	1600820			1.02802e+06	1844672	1.79439
tryptophan	780482	202	14	86:650.0 87:425.0 89:261.0 100:3562.0 101:1584.0 102:1611.0 103:773.0 104:190.0 113:59.0 114:89.0 115:489.0 118:184.0 119:183.0 127:218.0 130:2243.0 131:264.0 132:923.0 133:652.0 144:250.0 145:420.0 146:217.0 147:2097.0 148:245.0 149:212.0 154:44.0 156:266.0 157:161.0 158:212.0 159:339.0 160:439.0 161:112.0 162:7.0 170:343.0 171:149.0 172:244.0 173:187.0 174:182.0 175:114.0 177:48.0 182:53.0 183:…	6305	C00078	QIVBCDIJIAJPQS-VIFPVBQESA-N	583384	491160	607960	717795	477855	284061	387372	455311	566702	533769	677782			575631	445443	0.773835
triethanolamine	531892	262	360127	86:138.0 87:112.0 88:200.0 89:143.0 90:31.0 100:424.0 101:577.0 102:101.0 103:464.0 104:76.0 114:57.0 115:245.0 116:327.0 117:1604.0 118:113.0 130:1207.0 131:392.0 142:104.0 144:530.0 145:133.0 146:98.0 158:24.0 159:71.0 166:41.0 172:263.0 173:45.0 174:265.0 176:18.0 261:24.0 262:4646.0 263:840.0 264:302.0 276:32.0 350:147.0 351:85.0 352:27.0 403:13.0 419:17.0 429:25.0	7618	C06771	GSEJCLTVZPLZKY-UHFFFAOYSA-N	3583	3953	4574	2555	3088	4513	5520	5553	2393	3123	4365			3550.6	4220.4	1.18864
trans-4-hydroxyproline	460662	158	43180	86:496.0 88:18.0 90:38.0 91:40.0 100:34.0 101:5.0 106:27.0 107:16.0 108:57.0 110:12.0 111:3.0 116:445.0 118:584.0 120:50.0 124:71.0 128:2.0 130:368.0 133:14.0 134:244.0 135:1.0 136:2.0 137:3.0 142:291.0 143:10.0 148:375.0 150:25.0 153:1.0 158:3885.0 159:532.0 160:154.0 170:138.0 171:41.0 180:2.0 181:4.0 183:3.0 184:35.0 185:30.0 186:36.0 195:2.0 199:2.0 212:1.0 213:2.0 225:8.0 237:2.0 239:1.0 241…	5810	C01157	PMMYEEVYMWASQN-DMTCNVIQSA-N	482043	254326	387854	419239	380496	272701	387397	225575	310919	368271	380763			384792	312973	0.813356
tocopherol alpha-	1067809	237	100	85:207.0 87:84.0 88:72.0 91:780.0 92:83.0 93:140.0 94:40.0 95:435.0 97:218.0 99:100.0 103:358.0 105:440.0 106:76.0 107:223.0 108:54.0 109:243.0 110:64.0 111:199.0 112:52.0 113:56.0 115:104.0 116:123.0 117:293.0 119:705.0 120:82.0 121:197.0 129:158.0 131:400.0 134:108.0 135:351.0 136:189.0 141:89.0 145:154.0 147:430.0 149:213.0 159:143.0 161:190.0 162:65.0 163:233.0 164:77.0 174:64.0 175:152.0 177…	14985	C02477	NCYCYZXNIZJOKI-OVSJKPMPSA-N	6229	7126	20495	8188	6635	4155	5055	6031	5975	9003	5989			9734.6	6043.8	0.620858
thymine	420133	255	1692	85:666.0 86:403.0 87:19.0 88:154.0 89:59.0 93:39.0 95:146.0 96:167.0 97:1054.0 98:449.0 99:544.0 100:1474.0 101:116.0 102:23.0 105:17.0 106:562.0 107:491.0 108:82.0 109:39.0 110:831.0 111:563.0 112:311.0 113:8547.0 114:897.0 115:368.0 117:358.0 118:32.0 119:29.0 120:1384.0 121:49.0 123:97.0 124:39.0 125:126.0 126:53.0 127:157.0 129:12.0 130:638.0 131:1043.0 132:150.0 133:491.0 134:105.0 136:32.0 …	1135	C00178	RWQNBRDOKXIBIV-UHFFFAOYSA-N	11940	10473	13557	15664	12484	12128	11889	12775	12203	13742	13812			12823.6	12547.4	0.978462
threose	446119	205	100335	85:643.0 86:454.0 87:302.0 88:248.0 89:4684.0 90:361.0 91:277.0 93:140.0 98:393.0 99:226.0 100:1945.0 101:1833.0 102:1097.0 103:6663.0 104:811.0 105:689.0 106:16.0 108:1.0 110:401.0 111:62.0 112:385.0 113:389.0 114:781.0 115:987.0 116:985.0 117:18244.0 118:1771.0 119:1243.0 120:172.0 124:5.0 126:375.0 127:582.0 128:218.0 129:1460.0 130:2840.0 131:2415.0 132:512.0 133:4276.0 134:1315.0 135:158.0 1…	441031	C06463	FMAORJIQYMIRHF-BCDHYOAOSA-N	7008	5178	10200	10394	13825	1352	2628	3957	5591	7388	3773			9321	4183.2	0.448793
threonine	409568	218	26	85:1692.0 86:5629.0 87:4799.0 88:907.0 89:613.0 90:123.0 91:125.0 93:55.0 94:68.0 96:272.0 97:242.0 98:1238.0 99:967.0 100:21870.0 101:36969.0 102:6991.0 103:4765.0 104:575.0 105:736.0 106:101.0 111:100.0 112:872.0 113:501.0 114:4912.0 115:4479.0 116:1288.0 117:46070.0 118:5398.0 119:3251.0 120:305.0 121:156.0 126:135.0 128:12161.0 129:12490.0 130:8064.0 131:8458.0 132:8775.0 133:10819.0 134:1884…	6288	C00188	AYFVYJQAPQTCCC-GBXIJSLDSA-N	439648	389715	734250	733206	425302	436811	553486	536398	424016	460403	532454			544424	482223	0.885748
terephthalic acid	611213	295	344959	85:662.0 89:3774.0 90:439.0 91:747.0 92:285.0 96:222.0 99:709.0 102:177.0 103:12753.0 104:6766.0 105:1475.0 107:346.0 110:216.0 116:1514.0 117:3103.0 118:416.0 119:996.0 120:207.0 121:437.0 126:704.0 131:855.0 133:2545.0 134:1357.0 135:3325.0 136:364.0 140:2220.0 147:6433.0 148:1467.0 149:1155.0 150:325.0 151:319.0 157:291.0 158:646.0 160:1385.0 161:104.0 163:462.0 164:102.0 173:110.0 176:85.0 17…	22416364	C06337	KKEYFWRCBNTPAC-UHFFFAOYSA-N	15700	16081	15990	14962	13958	23727	28105	31636	38044	30302	20064			15338.2	30362.8	1.97955
taurine	558857	326	52024	85:2200.0 86:489.0 88:22.0 92:9.0 96:30.0 97:14.0 98:123.0 99:686.0 100:873.0 101:49.0 102:24.0 105:91.0 106:415.0 109:86.0 113:365.0 114:216.0 115:39.0 117:123.0 130:500.0 131:150.0 133:773.0 135:3.0 140:8.0 146:5.0 147:1357.0 148:227.0 149:49.0 151:3.0 152:28.0 160:93.0 172:167.0 174:512.0 175:74.0 182:22.0 184:6.0 186:28.0 188:360.0 225:206.0 226:5.0 227:7.0 238:89.0 248:41.0 254:2.0 325:29.0 …	1123	C00245	XOAAWQZATWQOTB-UHFFFAOYSA-N	185539	86041	180144	195557	225964	114135	111490	158304	54203	91577	179363			174649	105942	0.606598
tagatose	631835	307	33981	85:79.0 86:3623.0 87:140.0 88:1083.0 89:19467.0 90:3116.0 92:207.0 94:181.0 95:260.0 96:1171.0 101:4728.0 102:155.0 103:277573.0 104:24119.0 105:14099.0 106:2858.0 111:569.0 112:433.0 114:3213.0 115:2819.0 117:15123.0 118:3495.0 119:2158.0 120:1178.0 125:544.0 126:709.0 127:8754.0 128:865.0 129:17063.0 130:3195.0 131:12310.0 132:1286.0 133:28749.0 137:1064.0 138:62.0 140:835.0 141:691.0 142:5686.…	439312	C00795	LKDRXBCSQODPBY-OEXCPVAWSA-N	5567	6299	13090	7730	12192	1054	1448	1703	1962	2375	6078			8975.6	1708.4	0.190338
sucrose	918352	361	47180	87:1.0 89:322.0 101:230.0 103:3302.0 104:209.0 105:117.0 109:73.0 115:96.0 116:98.0 117:967.0 118:8.0 119:15.0 129:2403.0 130:183.0 131:488.0 132:5.0 133:831.0 134:4.0 139:1.0 142:3.0 143:335.0 144:86.0 145:114.0 147:3487.0 148:500.0 149:412.0 151:14.0 157:316.0 158:40.0 159:56.0 163:54.0 169:1579.0 170:193.0 171:113.0 173:84.0 175:11.0 178:19.0 181:25.0 182:9.0 183:85.0 184:26.0 187:6.0 189:510.…	5988	C00089	CZMRCDWAGMRECN-UGDNZRGBSA-N	41653	31801	53732	58108	33942	60172	80014	63869	52780	52169	54197			43847.2	61800.8	1.40946
succinic acid	370737	247	34190	89:357.0 111:225.0 121:116.0 126:317.0 127:100.0 129:11706.0 143:252.0 145:593.0 155:173.0 162:117.0 172:3269.0 174:384.0 186:1952.0 187:295.0 203:150.0 217:265.0 218:1285.0 219:340.0 220:69.0 230:1.0 231:143.0 232:2.0 234:1.0 245:177.0 247:14970.0 248:3823.0 249:1618.0 250:344.0 251:59.0 252:17.0 253:4.0 254:5.0 255:1.0 256:9.0 257:55.0 258:4.0 259:43.0 260:78.0 262:556.0 263:137.0 264:27.0 265:…	1110	C00042	KDYFGRWQOYBRFD-UHFFFAOYSA-N	1887016	2008663	2369853	1902697	2173355	2223444	2030561	2294025	2246351	1680621	1889548			2.06832e+06	2.095e+06	1.0129
succinate semialdehyde	294272	113	396794	85:14284.0 88:278.0 89:51167.0 90:2435.0 91:4311.0 97:538.0 98:1233.0 100:273.0 101:384.0 102:1803.0 103:11431.0 104:461.0 105:1050.0 111:71.0 112:177.0 113:26438.0 114:5816.0 115:1361.0 116:761.0 117:1285.0 118:334.0 119:2987.0 121:66.0 122:52.0 123:159.0 124:178.0 126:1063.0 127:550.0 128:343.0 129:2687.0 130:2613.0 131:813.0 132:454.0 133:1187.0 134:296.0 136:72.0 137:36.0 139:302.0 141:346.0 …	9543238		UIUJIQZEACWQSV-UHFFFAOYSA-M	22238	28612	39629	32570	42944	22529	26285	26602	37121	37917	31039			33198.6	30090.8	0.906388
stigmasterol	1110837	255	17956	85:1045.0 88:11.0 89:386.0 90:45.0 91:10113.0 92:1372.0 93:8935.0 94:1740.0 95:7966.0 96:1310.0 97:5367.0 98:509.0 99:196.0 101:403.0 102:1.0 103:473.0 104:300.0 105:8811.0 106:1496.0 107:6257.0 108:1097.0 109:3462.0 110:645.0 111:557.0 112:82.0 113:71.0 114:20.0 115:1182.0 116:532.0 117:3012.0 118:656.0 119:6574.0 120:2431.0 121:3481.0 122:703.0 123:1582.0 124:260.0 127:147.0 128:985.0 129:17828…	5280794	C05442	HCXVJBMSMIARIN-PHZDYDNGSA-N	225	163	377	176	197	277	248	220	257	286	314			227.6	257.6	1.13181
stearic acid	775480	117	34070	85:448.0 86:28.0 87:1.0 88:23.0 89:214.0 90:182.0 93:140.0 94:158.0 95:267.0 96:30.0 97:294.0 98:386.0 99:6.0 101:50.0 102:112.0 103:20.0 105:212.0 109:126.0 111:214.0 112:127.0 113:54.0 114:141.0 116:468.0 117:8602.0 118:739.0 119:283.0 121:21.0 122:100.0 123:75.0 127:61.0 128:183.0 129:3674.0 130:515.0 131:1493.0 132:3331.0 133:616.0 134:312.0 138:25.0 139:82.0 140:84.0 143:354.0 144:41.0 145:2…	5281	C01530	QIQXTHQIDYTFRH-UHFFFAOYSA-N	26429	26808	47484	23760	42508	16792	16493	14596	15807	17714	25371			33397.8	16280.4	0.487469
sophorose	965726	307	62354	85:151.0 86:519.0 87:288.0 88:271.0 89:4723.0 90:522.0 97:108.0 98:103.0 99:405.0 100:1535.0 101:1642.0 102:691.0 103:27499.0 104:2545.0 105:1508.0 106:130.0 108:1.0 109:574.0 110:112.0 111:141.0 112:249.0 113:203.0 114:318.0 115:670.0 116:1151.0 117:9467.0 118:1055.0 119:812.0 124:39.0 126:395.0 127:497.0 128:415.0 129:10332.0 130:1317.0 131:2651.0 132:350.0 133:5084.0 134:685.0 135:521.0 137:21…	441432	C08250	HIWPGCMGAMJNRG-BTLHAWITSA-N	6262	8087	11175	5098	13252	501	571	502	649	891	4313			8774.8	622.8	0.070976
shikimic acid	611100	204	286	85:149.0 87:51.0 89:152.0 90:30.0 91:290.0 92:189.0 93:498.0 94:99.0 95:323.0 96:150.0 97:191.0 98:58.0 99:248.0 100:45.0 101:676.0 103:796.0 104:122.0 105:435.0 107:157.0 108:97.0 109:114.0 111:293.0 112:57.0 113:62.0 114:60.0 115:150.0 116:435.0 117:504.0 118:76.0 119:240.0 121:261.0 122:62.0 123:242.0 125:205.0 126:81.0 128:58.0 131:777.0 132:71.0 133:2652.0 134:351.0 135:280.0 137:3.0 138:27.…	8742	C00493	JXOHGGNKMLTUBP-HSUXUTPPSA-N	549272	563878	251343	264593	270053	68254	58444	59380	46723	44952	240625			379828	55550.6	0.146252
serotonin	863824	174	364413	86:4107.0 88:265.0 89:507.0 99:113.0 100:836.0 101:537.0 102:87.0 105:231.0 106:150.0 115:184.0 116:354.0 122:106.0 123:35.0 128:209.0 129:489.0 131:657.0 138:69.0 140:59.0 142:417.0 144:225.0 146:183.0 156:136.0 158:66.0 162:90.0 164:50.0 166:73.0 172:44.0 174:17886.0 175:3422.0 176:1438.0 177:194.0 178:69.0 180:20.0 187:100.0 188:94.0 189:77.0 193:213.0 199:82.0 200:82.0 202:366.0 203:60.0 204:…	5202	C00780	QZAYGJVTTNCVMB-UHFFFAOYSA-N	22212	16195	35446	17699	23857	42049	45029	51357	55831	41773	39157			23081.8	47207.8	2.04524
serine	395020	204	25	85:536.0 86:1604.0 87:945.0 88:1874.0 89:1384.0 90:199.0 91:148.0 95:84.0 97:103.0 98:189.0 99:283.0 100:23226.0 101:3557.0 102:1780.0 103:3612.0 104:267.0 105:217.0 109:46.0 110:192.0 112:43.0 113:186.0 114:2146.0 115:2068.0 116:7090.0 117:3142.0 118:630.0 119:872.0 120:104.0 122:24.0 125:17.0 128:249.0 129:255.0 130:1752.0 131:2506.0 132:2800.0 133:5975.0 134:1177.0 135:499.0 141:90.0 142:206.0…	5951	C00065	MTCFGRXMJLQNBG-REOHCLBHSA-N	2626704	2413441	2920760	3259327	2244035	2683011	2978883	2485126	2053706	2812155	1968499			2.69285e+06	2.60258e+06	0.966475
salicylaldehyde	405583	193	168865	85:1107.0 86:1626.0 87:1747.0 88:1150.0 89:33450.0 90:23553.0 91:152551.0 92:12968.0 93:2434.0 94:232.0 95:762.0 96:6419.0 97:1854.0 98:387.0 99:140.0 100:527.0 101:936.0 102:549.0 103:1922.0 104:1184.0 105:3431.0 106:593.0 107:1503.0 108:44.0 109:780.0 110:16.0 112:59.0 113:247.0 114:28.0 115:342.0 116:749.0 117:3399.0 118:7638.0 119:192881.0 120:17721.0 121:4116.0 122:454.0 123:298.0 124:36.0 1…	6998	C06202	SMQUZDBALVYZAC-UHFFFAOYSA-N	190	25878	21787	465	20595	288	0	255	689	1068	13297			13783	460	0.0333744
saccharopine	865907	156	135336	85:851.0 86:397.0 89:213.0 91:203.0 93:102.0 94:476.0 95:391.0 96:1012.0 97:46.0 98:1630.0 99:259.0 100:1770.0 101:259.0 102:685.0 103:932.0 104:357.0 105:78.0 106:72.0 110:299.0 111:161.0 112:307.0 114:654.0 115:642.0 116:745.0 117:1726.0 118:143.0 119:349.0 120:307.0 122:1081.0 123:241.0 124:129.0 126:202.0 128:1181.0 129:821.0 130:314.0 131:1158.0 132:1053.0 133:919.0 134:311.0 135:94.0 136:33…	160556	C00449	ZDGJAHTZVHVLOT-YUMQZZPRSA-N	11748	1415	2821	19447	4029	2915	4522	2552	6522	6780	11958			7892	4658.2	0.590243
saccharic acid	699211	333	11214	85:376.0 86:223.0 87:56.0 89:377.0 90:30.0 91:59.0 93:137.0 94:112.0 95:140.0 99:663.0 100:177.0 101:426.0 102:1251.0 103:1710.0 104:173.0 105:104.0 106:11.0 108:89.0 110:106.0 111:181.0 112:63.0 113:312.0 114:10.0 115:253.0 116:35.0 117:1458.0 118:146.0 119:195.0 121:344.0 123:7.0 124:91.0 127:309.0 129:1394.0 130:600.0 131:1538.0 132:485.0 133:2043.0 134:499.0 135:122.0 138:17.0 139:23.0 140:81…	33037	C00818	DSLZVSRJTYRBFB-LLEIAEIESA-N	41182	32584	22950	72764	42175	25137	31213	32352	32349	42038	45620			42331	32617.8	0.770542
ribose-5-phosphate	733959	315	13110	85:545.0 86:474.0 87:1100.0 88:217.0 89:4256.0 90:401.0 91:47.0 92:99.0 93:205.0 94:204.0 95:156.0 97:190.0 98:333.0 99:784.0 100:491.0 101:2922.0 102:750.0 103:9773.0 104:376.0 105:702.0 106:146.0 109:53.0 111:403.0 112:959.0 113:1598.0 114:264.0 115:1101.0 116:1782.0 117:2668.0 118:97.0 119:1188.0 120:120.0 121:130.0 122:65.0 123:46.0 124:90.0 125:442.0 126:1382.0 127:181.0 128:1193.0 129:7905.…	439167	C00117	KTVPXOYAKDPRHY-SOOFDHNKSA-N	23330	3998	11800	12261	5502	43525	4277	34966	64043	58466	14282			11378.2	41055.4	3.60825
ribonic acid	597646	292	84543	86:34.0 87:189.0 88:350.0 89:1206.0 93:89.0 97:163.0 99:271.0 101:1055.0 102:1149.0 103:14449.0 104:1343.0 105:510.0 111:142.0 113:391.0 114:65.0 115:244.0 116:292.0 117:4183.0 118:357.0 119:78.0 125:85.0 129:1808.0 130:1437.0 131:1358.0 132:316.0 133:4108.0 134:646.0 135:379.0 141:281.0 142:49.0 143:1809.0 144:219.0 145:92.0 147:15767.0 148:2552.0 149:1820.0 150:145.0 151:61.0 157:484.0 159:32.0…	5460677	C01685	QXKAIJAYHKCRRA-BXXZVTAOSA-N	119993	161862	156249	144853	182930	96044	99348	114001	117909	160051	180077			153177	117471	0.766893
ribitol	578867	319	66947	103:13936.0 129:12609.0 148:1232.0 149:445.0 189:4574.0 191:701.0 195:897.0 201:903.0 203:933.0 204:3833.0 205:10634.0 206:1799.0 217:22362.0 218:5851.0 229:492.0 277:1013.0 278:200.0 279:140.0 288:12.0 291:200.0 294:41.0 306:252.0 307:2614.0 308:602.0 309:392.0 317:449.0 318:158.0 319:4174.0 320:1172.0 321:545.0 322:92.0 332:569.0 333:243.0 334:88.0 395:23.0 407:22.0 422:112.0 423:43.0 424:20.0 …	827	C00474	HEBKCHPVOIAQTA-ZXFHETKHSA-N	55677	16616	13796	63621	61320	43566	58063	48380	63550	29098	25389			42206	48531.4	1.14987
pyrophosphate	327517	110	88181	85:59.0 86:424.0 88:3996.0 89:1099.0 90:521.0 91:2992.0 92:542.0 93:556.0 94:176.0 95:7.0 98:486.0 99:22.0 100:644.0 101:127.0 102:321.0 103:699.0 104:316.0 105:878.0 106:720.0 107:2656.0 108:521.0 109:1698.0 110:90323.0 111:3584.0 113:74.0 114:44.0 115:1098.0 116:32.0 117:291.0 118:249.0 119:1334.0 120:399.0 121:1855.0 122:318.0 123:1116.0 124:21.0 125:322.0 131:709.0 132:202.0 133:5324.0 134:26…	1023	C00013	XPPKVPWEQAFLFU-UHFFFAOYSA-N	2118878	2245956	4870828	2866077	3006594	1455289	1719834	2292137	1574300	1384965	2358596			3.02167e+06	1685305	0.55774
pyridoxal-5-phosphate	825754	219	2550	85:121.0 86:151.0 87:95.0 89:490.0 92:50.0 93:112.0 94:71.0 95:48.0 98:3.0 99:33.0 101:334.0 103:1039.0 104:41.0 105:53.0 106:71.0 108:17.0 109:75.0 110:61.0 111:50.0 113:43.0 114:19.0 115:106.0 116:225.0 117:564.0 118:156.0 119:400.0 120:308.0 121:98.0 122:21.0 123:67.0 127:125.0 129:656.0 131:585.0 133:994.0 134:219.0 135:190.0 136:63.0 137:92.0 143:133.0 145:410.0 146:66.0 147:2341.0 148:11.0 …	1051	C00018	NGVDGCNFYWLIFO-UHFFFAOYSA-N	2468	1398	3494	3559	3621	1984	1727	1850	1153	1207	2101			2908	1584.2	0.544773
putrescine	588872	174	281	85:106.0 86:1644.0 87:360.0 90:37.0 91:47.0 93:72.0 97:52.0 98:91.0 99:275.0 100:967.0 101:186.0 102:150.0 103:37.0 109:33.0 112:104.0 113:119.0 114:216.0 115:58.0 116:210.0 117:183.0 120:49.0 122:31.0 124:24.0 126:119.0 129:53.0 130:512.0 131:209.0 132:150.0 133:84.0 136:45.0 138:29.0 139:37.0 142:233.0 143:70.0 144:75.0 146:99.0 149:45.0 151:30.0 152:18.0 154:31.0 156:39.0 158:99.0 159:27.0 160…	1045	C00134	KIDHWZJUCRJVML-UHFFFAOYSA-N	211640	153760	279359	259338	164509	47647	80681	82005	75681	75971	187291			213721	72397	0.338745
p-tolyl glucuronide	847531	180	31571	85:38.0 90:94.0 91:487.0 92:20.0 95:109.0 99:194.0 100:40.0 101:209.0 103:262.0 104:8.0 105:161.0 107:419.0 108:504.0 109:7.0 111:16.0 115:92.0 116:144.0 117:277.0 119:85.0 123:28.0 124:4.0 125:16.0 126:18.0 129:852.0 130:3.0 131:126.0 132:138.0 133:629.0 134:38.0 135:134.0 136:31.0 137:2.0 140:46.0 141:110.0 142:46.0 143:830.0 144:58.0 145:211.0 147:2446.0 148:270.0 149:358.0 151:19.0 153:188.0 …	154035		JPAUCQAJHLSMQW-XPORZQOISA-N	46813	35470	66262	12248	31695	23415	54773	21277	13041	18098	32617			38497.6	26120.8	0.678505
psicose	635244	307	390219	85:672.0 87:381.0 88:612.0 89:6798.0 90:690.0 92:120.0 93:155.0 95:100.0 98:210.0 99:418.0 100:590.0 101:1503.0 102:337.0 103:33916.0 104:3339.0 105:1960.0 106:77.0 111:160.0 112:88.0 113:518.0 114:3015.0 115:911.0 116:657.0 117:4369.0 118:669.0 119:859.0 124:67.0 126:219.0 128:376.0 129:2970.0 130:747.0 131:1725.0 132:419.0 133:4107.0 134:564.0 135:232.0 140:49.0 142:547.0 143:511.0 144:203.0 14…			BJHIKXHVCXFQLS-ZXEDONINSA-N	4959	3796	6420	11277	4935	10301	14231	16070	17346	12980	9639			6277.4	14185.6	2.25979
pseudo-uridine	815904	217	47203	86:60.0 88:24.0 90:11.0 94:5.0 100:294.0 101:36.0 103:300.0 112:4.0 116:171.0 117:130.0 125:8.0 127:32.0 128:92.0 129:141.0 131:111.0 133:215.0 135:26.0 140:69.0 142:105.0 143:160.0 147:725.0 148:105.0 149:41.0 154:37.0 156:1300.0 157:487.0 158:96.0 168:13.0 170:11.0 174:19.0 185:14.0 187:13.0 188:4.0 189:41.0 191:20.0 215:90.0 216:7.0 217:2216.0 218:409.0 219:218.0 220:22.0 229:11.0 230:38.0 239…	15047	C02067	PTJWIQPHWPFNBW-GBNDHIKLSA-N	76850	40444	47605	84686	55889	91800	65185	109658	95684	137639	98173			61094.8	99993.2	1.63669
propyleneglycol	195441	117	100891	86:193.0 87:1503.0 88:738.0 92:2077.0 93:429.0 100:180.0 101:1209.0 102:1000.0 103:846.0 107:1103.0 110:483.0 115:600.0 116:786.0 117:34573.0 118:3857.0 119:1316.0 120:76.0 127:698.0 129:727.0 130:2285.0 131:1971.0 132:404.0 133:2381.0 134:2458.0 135:397.0 136:112.0 141:28.0 143:237.0 144:81.0 145:95.0 147:14982.0 148:2404.0 149:1685.0 150:198.0 151:36.0 152:23.0 158:57.0 159:55.0 172:40.0 175:64…	1030	C00583	DNIAPMSPPWPWGF-UHFFFAOYSA-N	1346321	1256707	421062	1651592	1693403	529697	1312886	303098	432995	1391996	933889			1273817	794134	0.623429
proline	366784	142	68068	85:53632.0 86:136242.0 87:33923.0 88:15381.0 89:6744.0 94:12355.0 95:8123.0 96:30346.0 97:35580.0 98:73348.0 99:122023.0 100:291383.0 101:136665.0 102:30665.0 103:61059.0 104:14637.0 105:27835.0 107:36212.0 108:6330.0 109:1538.0 110:17320.0 111:10710.0 112:26014.0 113:91578.0 114:33846.0 115:77689.0 118:11755.0 119:34791.0 120:5043.0 122:8296.0 123:1219.0 124:26198.0 126:36379.0 127:43734.0 128:4…	145742	C00148	ONIBWKKTOPOVIA-BYPYZUCNSA-N	89421	272590	350919	306884	310370	232949	297194	254338	215288	229920	301970			266037	245938	0.92445
pipecolinic acid	404121	156	2448	85:187.0 88:116.0 99:41.0 100:66.0 101:16.0 103:96.0 109:24.0 110:3.0 113:34.0 114:48.0 116:62.0 117:22.0 126:6.0 127:56.0 128:38.0 130:33.0 134:136.0 147:48.0 151:152.0 152:36.0 156:4170.0 157:475.0 158:163.0 168:30.0 171:57.0 181:23.0 184:125.0 186:10.0 193:50.0 216:8.0 227:24.0 230:88.0 231:22.0 299:135.0 300:78.0 304:20.0 318:8.0 363:26.0 391:1.0 400:3.0 407:6.0 410:5.0 435:5.0 467:3.0 487:21…	6931662	C00408	HXEACLLIILLPRG-RXMQYKEDSA-N	10087	9168	8153	10278	11261	11773	11931	11318	12588	21354	9945			9789.4	13792.8	1.40895
pinitol	624716	260	115876	85:27527.0 86:4683.0 87:14913.0 88:5884.0 89:254617.0 90:20627.0 91:17537.0 92:1460.0 93:1599.0 94:1068.0 95:4330.0 96:1471.0 97:4068.0 98:3359.0 99:22494.0 100:3764.0 101:35311.0 102:9344.0 103:180413.0 104:17703.0 105:17623.0 106:1685.0 107:2299.0 108:600.0 109:8287.0 110:1289.0 111:18539.0 112:2705.0 113:11331.0 114:2434.0 115:17660.0 116:44863.0 117:30996.0 118:5614.0 119:24018.0 120:2859.0 1…	164619		DSCFFEYYQKSRSV-FEPQRWDDSA-N	44850	19896	28117	100237	11836	35478	39764	41153	193326	244329	78003			40987.2	110810	2.70353
phthalic acid	567345	147	46142	85:1488.0 86:188.0 87:617.0 88:207.0 89:2382.0 90:1115.0 91:3962.0 92:168.0 93:1678.0 94:146.0 95:203.0 96:81.0 97:59.0 99:223.0 100:235.0 101:559.0 102:405.0 103:2021.0 104:2900.0 105:3735.0 106:343.0 107:433.0 109:43.0 110:114.0 112:86.0 113:102.0 114:58.0 115:1691.0 116:305.0 117:184.0 118:551.0 119:5043.0 120:785.0 121:597.0 122:83.0 123:50.0 124:7.0 126:880.0 127:441.0 128:199.0 129:554.0 13…	1017	C01606	XNGIFLGASWRNHJ-UHFFFAOYSA-N	154508	154077	193543	205269	143114	145753	166775	194283	203159	87488	77326			170102	159492	0.937622
phosphoinositol	848905	318	62286	87:703.0 89:801.0 91:105.0 93:183.0 94:44.0 101:1021.0 102:197.0 103:4403.0 104:395.0 105:648.0 106:74.0 109:767.0 111:652.0 115:900.0 117:1698.0 118:189.0 119:964.0 126:135.0 127:1176.0 128:358.0 129:7567.0 130:737.0 131:3852.0 132:687.0 133:10072.0 134:1229.0 135:1701.0 137:438.0 139:330.0 142:833.0 143:3495.0 144:434.0 145:340.0 147:42726.0 148:6545.0 149:4015.0 150:560.0 151:857.0 152:87.0 15…	4449629		INAPMGSXUVUWAF-UHFFFAOYSA-L	27905	33132	36637	26097	33865	30846	35022	31126	26605	33595	39191			31527.2	31438.8	0.997196
phosphoethanolamine	604335	299	41988	85:4482.0 86:63617.0 87:12014.0 88:3644.0 89:3383.0 90:821.0 91:1349.0 92:430.0 93:340.0 94:5.0 95:45.0 96:789.0 97:261.0 98:2892.0 99:2491.0 100:203982.0 101:23440.0 102:10502.0 103:8600.0 104:1871.0 105:4659.0 106:990.0 107:3114.0 108:204.0 109:543.0 111:145.0 112:388.0 113:3848.0 114:98861.0 115:59768.0 116:15091.0 117:9619.0 118:1800.0 119:8190.0 120:1538.0 121:5493.0 122:606.0 123:1961.0 124…	1015	C00346	SUHOOTKUPISOBE-UHFFFAOYSA-N	1160797	1016180	2060158	1599607	2304399	1583268	1956698	2500451	2041529	675701	1508383			1.62823e+06	1.75153e+06	1.07573
phosphate	345365	314	4	85:2157.0 86:4845.0 87:5305.0 88:1544.0 89:6178.0 90:913.0 91:5486.0 92:639.0 93:1090.0 94:256.0 95:178.0 96:901.0 97:221.0 98:1216.0 99:626.0 100:3524.0 103:17906.0 104:4250.0 105:12326.0 106:1911.0 107:7514.0 108:751.0 109:2429.0 110:239.0 112:225.0 113:1044.0 114:607.0 115:23611.0 116:3246.0 117:2166.0 118:1082.0 119:15220.0 120:2183.0 121:11456.0 122:1330.0 123:5152.0 124:478.0 125:397.0 126:…	1004	C00009	NBIIXXVUZAFLBC-UHFFFAOYSA-N	10753769	12428509	8768305	9940018	10042880	8264810	11413476	9869112	11811107	12222437	7831996			1.03867e+07	1.07162e+07	1.03172
phenylethylamine	510327	174	2005	85:169.0 89:6.0 90:2.0 91:2.0 98:145.0 99:115.0 102:5.0 111:2.0 113:34.0 114:67.0 120:23.0 129:1.0 137:7.0 146:11.0 149:2.0 158:7.0 171:1.0 174:3063.0 175:295.0 176:30.0 184:2.0 299:222.0	1001	C05332	BHHGXPLMPWCGHP-UHFFFAOYSA-N	34011	25529	54753	51188	42208	71071	51039	61491	60224	64008	39372			41537.8	61566.6	1.48218
phenyl-beta-glucoside	816815	361	458502	85:588.0 89:2366.0 90:407.0 91:4271.0 92:181.0 93:80.0 96:136.0 99:555.0 100:54.0 101:1927.0 103:9957.0 104:952.0 105:1135.0 107:866.0 108:1003.0 109:818.0 111:364.0 113:452.0 114:75.0 115:479.0 116:621.0 117:4737.0 118:332.0 119:721.0 121:305.0 127:219.0 129:9522.0 130:1200.0 131:3450.0 132:510.0 133:3276.0 134:418.0 135:1179.0 136:123.0 137:28.0 139:314.0 141:200.0 142:185.0 143:1151.0 144:147.…				7179	6731	7526	9531	8258	4733	10123	11546	11285	12676	10338			7845	10072.6	1.28395
phenylalanine	537804	192	33	85:116.0 86:960.0 87:386.0 88:130.0 89:524.0 90:333.0 91:7394.0 92:957.0 93:245.0 95:80.0 97:48.0 98:130.0 99:52.0 100:9746.0 101:1177.0 102:805.0 103:1034.0 104:243.0 105:388.0 107:71.0 113:39.0 114:39.0 115:219.0 116:165.0 117:780.0 118:464.0 119:424.0 120:416.0 121:430.0 122:59.0 123:39.0 129:97.0 130:1679.0 131:1133.0 132:1341.0 133:1146.0 134:336.0 135:293.0 136:49.0 138:34.0 139:49.0 140:25…	6140	C00079	COLNVLDHVKWLRT-QMMMGPOBSA-N	1108365	1038123	1236372	1158817	1149754	986876	951448	1030346	963288	1073976	1111355			1.13829e+06	1.00119e+06	0.879556
phenaceturic acid	654351	91	104452	86:359.0 88:417.0 89:1213.0 90:890.0 91:13002.0 92:1738.0 93:39.0 100:265.0 101:304.0 102:1798.0 104:819.0 106:204.0 107:54.0 108:46.0 116:546.0 117:453.0 118:1798.0 120:114.0 126:37.0 128:22.0 130:1532.0 131:374.0 132:752.0 146:438.0 148:469.0 162:48.0 172:31.0 174:216.0 175:264.0 178:192.0 192:158.0 202:16.0 204:169.0 206:76.0 209:90.0 220:423.0 221:478.0 222:61.0 241:7.0 250:590.0 251:93.0 265…	68144	C05598	UTYVDVLMYQPLQB-UHFFFAOYSA-N	108460	114444	90010	88036	82089	179790	234398	141289	98572	120788	118050			96607.8	154967	1.60409
pentono-gamma-lactone	547150	244	131146	85:1147.0 86:340.0 87:1245.0 88:396.0 89:4353.0 90:410.0 91:124.0 94:124.0 95:283.0 96:111.0 97:332.0 98:221.0 101:4319.0 102:6707.0 103:9280.0 104:1094.0 105:665.0 106:104.0 107:70.0 108:89.0 109:60.0 111:695.0 112:166.0 113:1130.0 114:195.0 115:1361.0 116:577.0 117:16924.0 118:1664.0 119:1743.0 120:233.0 121:151.0 122:37.0 123:29.0 126:112.0 127:560.0 128:102.0 129:4192.0 130:4583.0 131:3811.0 …	219575		CUOKHACJLGPRHD-UHFFFAOYSA-N	4148	5868	4172	4673	5766	4583	5250	5351	3982	5419	4865			4925.4	4917	0.998295
pentitol	561721	307	16624	89:382.0 90:32.0 93:12.0 100:127.0 101:141.0 102:57.0 103:5552.0 104:377.0 105:31.0 110:101.0 113:98.0 115:27.0 117:1218.0 118:90.0 119:10.0 127:172.0 129:3002.0 130:931.0 131:555.0 133:909.0 134:160.0 141:20.0 143:185.0 144:135.0 147:4361.0 148:471.0 149:548.0 151:61.0 153:6.0 157:1007.0 158:82.0 159:54.0 161:29.0 163:129.0 171:32.0 173:7.0 175:78.0 177:56.0 184:126.0 186:4.0 187:24.0 189:406.0 …	827	D00061	HEBKCHPVOIAQTA-UHFFFAOYSA-N	808	713	1022	972	698	706	415	588	1237	1699	930			842.6	929	1.10254
pantothenic acid	690887	201	31356	86:142.0 87:115.0 88:61.0 89:123.0 91:147.0 93:29.0 97:25.0 98:459.0 100:211.0 101:202.0 102:407.0 103:6738.0 104:460.0 105:272.0 106:32.0 114:19.0 115:305.0 116:236.0 117:4122.0 118:351.0 119:205.0 120:33.0 121:29.0 122:19.0 124:194.0 128:128.0 129:1113.0 130:360.0 131:394.0 132:39.0 133:428.0 134:46.0 135:88.0 143:489.0 144:621.0 145:402.0 146:236.0 147:1702.0 148:191.0 149:222.0 156:34.0 157:2…	6613	C00864	GHOKWGTUZJEAQD-ZETCQYMHSA-N	74494	88053	31509	86967	70512	49676	52632	55371	37812	66274	68138			70307	52353	0.744634
palmitoleic acid	706508	311	96	85:405.0 86:127.0 87:100.0 88:106.0 89:342.0 90:32.0 91:410.0 92:134.0 93:696.0 94:296.0 95:1599.0 96:1826.0 97:1110.0 98:1428.0 99:386.0 100:76.0 101:299.0 102:133.0 105:458.0 107:371.0 108:267.0 109:604.0 110:792.0 111:403.0 112:293.0 113:104.0 114:41.0 115:49.0 116:721.0 117:8045.0 118:759.0 119:439.0 120:82.0 121:328.0 123:517.0 124:259.0 125:141.0 129:6070.0 130:660.0 131:1353.0 132:963.0 13…	445638	C08362	SECPZKHBENQXJG-FPLPWBNLSA-N	2621	2779	1630	1002	1501	3082	3458	4663	4799	4432	3102			1906.6	4086.8	2.1435
palatinitol	996670	204	114235	85:1438.0 86:273.0 87:1813.0 88:733.0 89:6635.0 90:399.0 91:388.0 93:109.0 94:150.0 95:115.0 96:113.0 97:842.0 98:166.0 99:1256.0 100:130.0 101:11391.0 102:1556.0 103:55817.0 104:5311.0 105:2423.0 106:169.0 107:87.0 108:33.0 109:860.0 110:75.0 111:921.0 112:147.0 113:1878.0 114:285.0 115:2015.0 116:5670.0 117:33819.0 118:3257.0 119:2166.0 120:33.0 121:50.0 123:26.0 125:156.0 127:969.0 128:223.0 1…	88735		SERLAGPUMNYUCK-DCUALPFSSA-N	5349	7382	3990	16916	11660	11649	8866	4047	44400	46812	12214			9059.4	23154.8	2.55589
oxoproline	485935	156	10	85:3305.0 86:3646.0 88:224.0 89:349.0 92:90.0 93:31.0 94:268.0 97:300.0 98:1005.0 99:1224.0 100:2213.0 101:88.0 102:773.0 103:769.0 104:198.0 105:507.0 106:72.0 108:279.0 109:95.0 110:674.0 111:220.0 112:3321.0 113:1081.0 114:1752.0 115:792.0 116:101.0 117:1281.0 118:207.0 119:332.0 122:383.0 123:65.0 124:48.0 126:536.0 127:49.0 128:356.0 129:115.0 130:114.0 131:2158.0 132:618.0 133:4526.0 134:75…	7405	C01879	ODHCTXKNWHHXJC-VKHMYHEASA-N	14375924	13353135	13315471	16135663	12839486	18989705	15577540	16892662	15859039	16957209	14085105			1.40039e+07	16855231	1.20361
ornithine	619548	142	1964	85:515.0 86:16980.0 87:1881.0 88:785.0 89:171.0 90:774.0 93:282.0 94:323.0 95:262.0 96:691.0 97:827.0 98:1409.0 99:1687.0 100:11511.0 101:1757.0 102:7092.0 103:1863.0 104:364.0 105:106.0 107:420.0 108:53.0 109:312.0 110:1063.0 111:241.0 112:2755.0 113:995.0 114:3073.0 115:2254.0 116:2050.0 117:1860.0 118:502.0 119:135.0 120:141.0 123:189.0 124:822.0 126:2224.0 127:1680.0 128:6549.0 129:1957.0 130…	6262	C00077	AHLPHDHHMVZTML-BYPYZUCNSA-N	203755	178486	359361	400227	208296	148650	281490	243433	191430	198948	295861			270025	212790	0.788039
oleic acid	781527	339	1677	85:2028.0 86:501.0 87:461.0 88:450.0 89:1770.0 90:92.0 91:1724.0 92:699.0 93:3684.0 94:1752.0 95:9636.0 96:12465.0 97:7980.0 98:8467.0 99:2044.0 100:150.0 101:659.0 103:66.0 104:2.0 105:1947.0 106:375.0 107:2215.0 108:1397.0 109:5311.0 110:4593.0 111:3398.0 112:1687.0 113:484.0 115:472.0 116:3914.0 117:40886.0 118:4347.0 119:3142.0 120:338.0 121:1983.0 122:672.0 123:2961.0 124:1887.0 125:1309.0 1…	445639	C00712	ZQPPMHVWECSIRJ-KTKRTIGZSA-N	34703	42073	17411	11525	17222	22983	29884	34960	42027	33950	29770			24586.8	32760.8	1.33245
octadecylglycerol	928878	205	104598	85:1831.0 86:134.0 87:138.0 88:115.0 89:743.0 90:83.0 91:171.0 92:39.0 93:52.0 95:256.0 96:162.0 97:977.0 98:173.0 99:522.0 101:1457.0 102:162.0 103:3138.0 104:204.0 105:391.0 106:54.0 107:36.0 108:56.0 109:132.0 110:53.0 111:262.0 112:70.0 113:205.0 115:569.0 116:1378.0 117:8624.0 118:625.0 119:566.0 120:50.0 125:110.0 126:47.0 127:111.0 129:1655.0 130:3660.0 131:3655.0 132:694.0 133:5745.0 134:…	3681	C13858	OGBUMNBNEWYMNJ-UHFFFAOYSA-N	18140	18098	13660	12500	10237	5619	5661	5921	13370	11060	15249			14527	8326.2	0.573153
octadecanol	755409	327	997	85:3812.0 86:224.0 87:853.0 88:401.0 89:7207.0 90:593.0 91:2611.0 92:281.0 93:206.0 94:57.0 95:784.0 96:291.0 97:9121.0 98:859.0 99:2097.0 100:378.0 101:3627.0 102:510.0 103:8469.0 104:862.0 105:36.0 109:308.0 110:74.0 111:3878.0 112:352.0 113:980.0 115:1693.0 116:209.0 121:32.0 123:60.0 124:45.0 125:1173.0 126:164.0 127:120.0 129:1075.0 137:28.0 139:257.0 140:47.0 141:118.0 143:377.0 144:41.0 14…	8221		GLDOVTGHNKAZLK-UHFFFAOYSA-N	1601	1928	1628	1194	943	1844	1619	5114	1852	2502	1565			1458.8	2586.2	1.77283
noradrenaline	754841	174	108125	85:69.0 86:2013.0 87:307.0 88:81.0 89:62.0 92:25.0 97:67.0 100:786.0 101:131.0 102:80.0 103:132.0 104:29.0 105:30.0 111:31.0 112:28.0 113:33.0 114:51.0 115:44.0 116:65.0 117:112.0 119:56.0 121:31.0 122:36.0 125:46.0 130:237.0 131:228.0 132:29.0 133:249.0 134:49.0 135:51.0 138:27.0 142:32.0 144:48.0 145:51.0 146:51.0 147:840.0 148:142.0 149:106.0 157:20.0 158:24.0 159:53.0 161:34.0 172:26.0 174:95…	439260	C00547	SFLSHLFXELFNJZ-QMMMGPOBSA-N	11390	11275	16433	16692	7916	10173	13292	12789	17181	8540	13171			12741.2	12395	0.972828
N-methyl-UMP	975846	169	106699	85:9156.0 86:2635.0 87:3866.0 88:925.0 89:5531.0 90:847.0 91:2003.0 92:1802.0 93:1899.0 94:2387.0 95:5288.0 96:9287.0 97:23267.0 98:8008.0 99:40956.0 100:7157.0 101:20858.0 102:6484.0 103:13406.0 104:1732.0 105:3595.0 106:1542.0 107:1863.0 108:1720.0 109:15037.0 110:10305.0 111:9050.0 112:3767.0 113:24230.0 114:3937.0 115:17707.0 116:10858.0 117:9808.0 118:1395.0 119:6342.0 120:2437.0 121:3979.0 …	44602426		KZSHODFDDQCIMT-ZOQUXTDFSA-N	2383310	2175420	2633558	2255365	3622786	1932558	2237989	2513630	2334518	2907363	2531354			2.61409e+06	2.38521e+06	0.912445
N-methylethanolamine	228173	116	474103	86:2906.0 88:2660.0 89:1096.0 106:481.0 108:264.0 112:95.0 115:1924.0 116:94108.0 117:12376.0 118:4217.0 126:433.0 130:2569.0 143:4145.0 145:598.0 147:26898.0 148:1086.0 149:5263.0 162:371.0 163:552.0 177:713.0 178:459.0 179:251.0 187:37.0 188:160.0 191:1188.0 204:1167.0 219:1252.0 223:125.0 233:85.0 288:61.0 295:121.0 296:88.0 302:83.0 325:74.0 329:76.0 335:51.0 375:64.0 377:43.0 379:57.0 387:39…	8016		OPKOKAMJFNKNAS-UHFFFAOYSA-N	252381	219995	295930	274503	238424	262161	254029	244230	219037	232883	240146			256247	242468	0.946229
nicotinamide	471602	179	84542	86:209.0 89:162.0 90:198.0 92:127.0 93:263.0 94:195.0 100:836.0 102:136.0 103:220.0 104:2595.0 105:4174.0 106:810.0 108:61.0 119:174.0 120:170.0 122:157.0 123:39.0 135:126.0 136:6136.0 137:808.0 138:240.0 139:45.0 148:164.0 150:54.0 151:55.0 161:87.0 163:218.0 164:32.0 165:80.0 166:33.0 175:86.0 178:33.0 179:15388.0 180:2109.0 181:675.0 182:48.0 193:1190.0 194:529.0 195:117.0	936	C00153	DFPAKSUCGFBDDF-UHFFFAOYSA-N	2954059	3367518	2925329	2812905	3806939	3363456	3767479	3547387	3617298	4446464	3441824			3173350	3.74842e+06	1.18122
N-carbamoylaspartate	611345	257	106743	85:289.0 86:203.0 87:242.0 89:488.0 91:478.0 92:20.0 93:91.0 96:273.0 98:129.0 99:387.0 100:2950.0 101:2993.0 102:397.0 103:839.0 104:56.0 105:432.0 106:62.0 107:135.0 113:85.0 114:106.0 115:460.0 116:842.0 117:709.0 118:198.0 119:799.0 120:61.0 121:56.0 126:31.0 127:162.0 128:73.0 129:185.0 131:1148.0 132:209.0 133:2939.0 134:386.0 135:653.0 137:114.0 141:17.0 142:72.0 143:978.0 144:172.0 145:14…	93072	C00438	HLKXYZVTANABHZ-REOHCLBHSA-N	9951	6732	7979	8375	5747	3959	4727	4639	4628	6025	8733			7756.8	4795.6	0.618245
N-alpha-acetyllysine	737044	174	513917	85:423.0 86:3197.0 87:527.0 88:350.0 94:163.0 98:697.0 100:1427.0 101:220.0 102:490.0 104:111.0 105:233.0 108:133.0 110:116.0 111:188.0 112:71.0 113:83.0 114:148.0 116:744.0 118:278.0 119:146.0 121:78.0 125:107.0 130:762.0 131:404.0 133:416.0 134:251.0 137:65.0 142:307.0 144:195.0 146:324.0 149:202.0 156:1339.0 158:282.0 160:42.0 168:120.0 172:330.0 173:77.0 174:16290.0 175:3111.0 176:1120.0 182:…	192590		VEYYWZRYIYDQJM-UHFFFAOYSA-N	21871	22118	21872	21032	13887	23528	38766	32449	37813	29283	28355			20156	32367.8	1.60586
N-acetylneuraminic acid	913814	246	31556	87:2.0 88:19.0 89:1300.0 90:56.0 91:7.0 93:21.0 94:23.0 95:42.0 96:295.0 98:116.0 99:213.0 100:234.0 101:531.0 102:111.0 103:2211.0 104:276.0 105:35.0 106:63.0 107:79.0 111:31.0 112:119.0 113:26.0 114:304.0 115:184.0 116:1308.0 117:1566.0 118:184.0 119:106.0 121:35.0 122:115.0 123:113.0 124:32.0 125:26.0 126:253.0 128:489.0 129:735.0 130:200.0 131:808.0 132:513.0 133:1833.0 134:323.0 135:253.0 13…	439197	C00270	SQVRNKJHWKZAKO-LUWBGTNYSA-N	7158	9323	11731	15709	2245	6128	7004	8123	8355	8114	9369			9233.2	7544.8	0.817138
N-acetyl-leucine	440752	86	510387	85:5794.0 86:91215.0 87:7684.0 88:330.0 90:952.0 91:1887.0 93:1173.0 96:1613.0 97:1361.0 99:9380.0 100:4005.0 102:1179.0 103:2349.0 104:2587.0 107:145.0 108:208.0 110:510.0 112:3626.0 113:1221.0 115:1517.0 116:11553.0 117:4826.0 118:934.0 122:108.0 126:529.0 128:35709.0 129:6712.0 130:2845.0 134:145.0 140:559.0 142:2617.0 143:1041.0 144:1107.0 145:2258.0 146:4954.0 152:116.0 155:560.0 156:418.0 1…	70912	C02710	WXNXCEHXYPACJF-ZETCQYMHSA-N	9239	8342	13849	11404	8918	9248	7733	9045	8607	8767	9519			10350.4	8680	0.838615
N-acetylglucosamine-6-phosphate	869804	387	62315	85:2007.0 86:274.0 87:12073.0 88:1280.0 89:3691.0 90:569.0 91:519.0 92:105.0 94:285.0 95:73.0 96:426.0 97:1050.0 98:458.0 99:1629.0 100:1023.0 101:3214.0 102:680.0 103:1432.0 104:384.0 105:936.0 106:398.0 107:447.0 109:435.0 110:119.0 111:879.0 112:1427.0 113:2102.0 114:756.0 115:873.0 116:3472.0 117:1219.0 119:929.0 120:213.0 121:479.0 122:121.0 123:592.0 125:251.0 127:988.0 128:636.0 129:8969.0…	129630434	C00357	BRGMHAYQAZFZDJ-RTRLPJTCSA-N	2640	3831	3197	3952	6264	4545	5217	3655	4280	6152	2232			3976.8	4769.8	1.19941
N-acetylgalactosamine	725570	202	62259	85:10584.0 86:6609.0 87:242272.0 88:32118.0 89:69804.0 90:6977.0 91:4340.0 92:741.0 93:1595.0 94:1941.0 95:3412.0 96:7530.0 97:13926.0 98:6577.0 99:25133.0 100:20256.0 101:27783.0 102:8621.0 103:142605.0 104:14002.0 105:15650.0 106:3212.0 107:2639.0 108:1360.0 109:4117.0 110:7176.0 111:8218.0 112:10094.0 113:20333.0 114:11071.0 115:14503.0 116:43302.0 117:137420.0 118:17308.0 119:13592.0 120:2285…	440552	C05021	OVRNDRQMDRJTHS-JAJWTYFOSA-N	13222	16674	18442	18842	18844	12562	15777	25206	21614	12156	22916			17204.8	17463	1.01501
N-acetylaspartic acid	548028	158	4081	85:424.0 86:274.0 87:183.0 88:123.0 93:100.0 94:61.0 95:123.0 98:237.0 99:211.0 100:820.0 101:420.0 102:186.0 103:219.0 104:72.0 107:36.0 109:95.0 110:133.0 111:191.0 112:302.0 113:107.0 114:107.0 115:220.0 116:1962.0 117:4292.0 118:543.0 119:205.0 120:45.0 121:29.0 123:35.0 124:18.0 128:132.0 129:1942.0 130:860.0 131:1103.0 132:1033.0 133:678.0 134:131.0 135:58.0 137:52.0 138:25.0 139:83.0 141:4…	65065	C01042	OTCCIMWXFLJLIA-BYPYZUCNSA-N	46437	96986	46636	37123	66264	60667	68711	49433	52842	52092	38382			58689.2	56749	0.966941
myristic acid	634414	285	127	85:1672.0 86:922.0 87:259.0 88:617.0 89:2301.0 90:194.0 91:565.0 93:1089.0 94:262.0 95:2947.0 96:479.0 97:1977.0 98:1752.0 99:1650.0 100:382.0 101:1406.0 104:452.0 105:1305.0 106:321.0 107:394.0 108:204.0 109:725.0 110:354.0 111:699.0 112:710.0 116:3547.0 117:55137.0 118:5160.0 119:1775.0 120:155.0 121:314.0 122:68.0 123:74.0 124:132.0 125:204.0 128:186.0 129:23236.0 130:2963.0 131:10163.0 132:11…	11005	C06424	TUNFSRHWOTWDNC-UHFFFAOYSA-N	15057	17408	12638	10640	13459	16177	15944	17485	24816	19262	16598			13840.4	18736.8	1.35378
myo-inositol	731021	305	24347	85:18.0 87:302.0 88:118.0 89:248.0 90:4.0 92:38.0 94:27.0 97:55.0 98:95.0 99:262.0 100:138.0 101:281.0 102:26.0 103:2005.0 104:329.0 105:137.0 107:121.0 108:50.0 109:101.0 110:52.0 111:293.0 112:95.0 113:237.0 114:92.0 115:34.0 116:48.0 117:1103.0 118:43.0 119:114.0 120:67.0 121:65.0 126:63.0 127:302.0 128:177.0 129:2516.0 130:107.0 131:804.0 132:51.0 133:1882.0 134:82.0 136:2.0 139:1.0 140:48.0 …	892	C00137	CDAISMWEOUEBRE-UHFFFAOYSA-N	546527	1685678	1305129	1031024	1173429	5160883	1004357	1048831	1703826	1238858	776864			1.14836e+06	2031351	1.76892
mucic acid	709842	333	6426	85:27.0 88:2.0 89:28.0 90:101.0 93:21.0 95:66.0 99:171.0 101:153.0 102:448.0 103:1679.0 104:125.0 105:13.0 106:2.0 107:23.0 110:36.0 111:100.0 115:17.0 117:651.0 118:112.0 121:8.0 124:1.0 128:77.0 129:1082.0 130:312.0 131:424.0 133:1205.0 134:12.0 135:82.0 136:4.0 137:3.0 139:2.0 140:41.0 141:17.0 142:106.0 143:1480.0 144:111.0 145:32.0 146:17.0 147:6387.0 148:679.0 149:640.0 150:1.0 152:3.0 153:…	3037582	C00879	DSLZVSRJTYRBFB-DUHBMQHGSA-N	930	687	622	5870	435	623	643	566	1063	604	1590			1708.8	699.8	0.409527
methylsuccinic acid	376978	261	344756	89:999.0 91:462.0 94:158.0 98:243.0 99:785.0 103:2186.0 115:1229.0 116:252.0 119:1098.0 120:233.0 123:1099.0 124:191.0 129:975.0 131:3087.0 133:2656.0 134:1007.0 143:2860.0 144:523.0 147:49776.0 148:8231.0 149:4382.0 150:752.0 151:226.0 159:226.0 169:75.0 173:79.0 179:86.0 186:1880.0 187:1020.0 188:259.0 189:2307.0 190:446.0 192:218.0 193:280.0 202:78.0 204:886.0 205:618.0 206:165.0 210:323.0 215…	10349		WXUAQHNMJWJLTG-UHFFFAOYSA-N	3591	6086	5900	5156	7687	4982	4406	4390	5235	9368	4886			5684	5676.2	0.998628
methylmalonic acid	311617	147	8205	85:4457.0 86:12157.0 87:5846.0 88:1456.0 89:2309.0 90:819.0 91:713.0 92:92.0 93:166.0 94:6729.0 95:587.0 97:334.0 98:90.0 99:3563.0 100:10354.0 101:3021.0 102:2605.0 103:4920.0 104:1610.0 105:3023.0 106:635.0 107:526.0 108:115.0 109:86.0 110:184.0 111:131.0 112:43.0 113:16823.0 114:2237.0 115:10903.0 116:13124.0 117:11538.0 118:1872.0 119:2549.0 120:5975.0 121:661.0 122:426.0 123:76.0 124:49.0 12…	487	C02170	ZIYVHBGGAOATLY-UHFFFAOYSA-N	140822	124332	191829	143628	65471	153627	178852	174310	126305	164264	147065			133216	159472	1.19709
methionine sulfoxide	588656	128	372461	85:10337.0 86:3352.0 87:1614.0 88:904.0 89:1136.0 90:1869.0 91:1993.0 95:2835.0 96:1718.0 97:437.0 98:2455.0 99:6204.0 100:10564.0 101:2950.0 102:4709.0 103:5059.0 104:470.0 105:970.0 106:210.0 107:237.0 108:232.0 109:235.0 110:13920.0 111:957.0 112:1260.0 113:904.0 114:3619.0 115:2804.0 116:1689.0 117:2458.0 118:673.0 119:1021.0 120:77.0 122:117.0 123:51.0 125:1141.0 126:1780.0 127:1993.0 128:53…	10062737	C15998	QEFRNWWLZKMPFJ-ZXPFJRLXSA-N	107679	73790	176755	160833	84036	120376	145436	115473	73079	92291	129005			120619	109331	0.906419
methionine	483560	176	45	86:209.0 87:157.0 88:89.0 92:28.0 96:49.0 98:179.0 100:943.0 101:113.0 102:175.0 103:199.0 104:109.0 105:441.0 107:31.0 114:409.0 115:107.0 117:136.0 118:21.0 122:14.0 128:6524.0 129:603.0 130:496.0 131:1184.0 132:354.0 134:118.0 144:59.0 145:49.0 146:97.0 147:486.0 148:243.0 149:200.0 151:51.0 159:53.0 160:202.0 161:47.0 162:43.0 163:30.0 164:16.0 172:30.0 174:90.0 175:14.0 176:5168.0 177:722.0 …	6137	C00073	FFEARJCKVFRZRR-BYPYZUCNSA-N	712655	394670	1005961	992245	469422	534440	723305	662994	630246	553874	705206			714991	620972	0.868503
methanolphosphate	289520	241	5393	91:189.0 98:118.0 99:213.0 109:13.0 110:42.0 115:116.0 117:125.0 118:94.0 119:81.0 121:107.0 122:6.0 123:105.0 130:13.0 133:646.0 134:53.0 135:408.0 136:125.0 137:176.0 143:34.0 144:4.0 151:78.0 158:18.0 160:2.0 163:856.0 164:67.0 165:58.0 167:92.0 168:16.0 181:147.0 184:128.0 195:233.0 198:4.0 210:1.0 211:438.0 212:72.0 213:19.0 225:3.0 228:46.0 239:1.0 241:2338.0 242:433.0 243:249.0 244:9.0 256…	13130		CAAULPUQFIIOTL-UHFFFAOYSA-N	44854	40024	75108	61085	42425	44806	33298	20106	27397	46365	37065			52699.2	34394.4	0.652655
melibiose	988497	361	4730	87:30.0 88:14.0 89:775.0 90:43.0 96:163.0 99:91.0 100:296.0 101:841.0 102:257.0 103:3880.0 104:223.0 105:205.0 109:146.0 113:136.0 114:48.0 116:215.0 117:1162.0 118:29.0 125:3.0 129:2842.0 130:613.0 131:483.0 133:1258.0 134:133.0 135:18.0 137:14.0 138:29.0 139:3.0 140:57.0 141:70.0 142:53.0 143:226.0 145:162.0 147:3683.0 148:373.0 149:291.0 150:67.0 153:61.0 154:4.0 155:526.0 156:117.0 157:540.0 …	440658	C05402	DLRVVLDZNNYCBX-ABXHMFFYSA-N	1139	933	704	923	607	531	1032	1244	1825	2362	1164			861.2	1398.8	1.62425
mannose	645856	205	70	85:142.0 89:1499.0 90:197.0 97:127.0 100:159.0 101:419.0 103:3780.0 104:287.0 105:648.0 112:23.0 113:305.0 114:520.0 115:388.0 116:86.0 117:2228.0 118:207.0 119:568.0 124:18.0 125:22.0 129:3108.0 131:511.0 133:1928.0 134:567.0 135:210.0 141:65.0 143:275.0 144:234.0 147:7354.0 150:205.0 152:14.0 157:1447.0 158:309.0 159:104.0 160:3213.0 161:172.0 162:117.0 163:130.0 164:22.0 167:7.0 169:89.0 170:1…	18950	C00159	WQZGKKKJIJFFOK-QTVWNMPRSA-N	21073	16469	26251	20985	29353	313847	358568	424833	477655	498894	1073732			22826.2	414759	18.1703
mannitol	663215	319	17883	85:280.0 86:2716.0 87:721.0 88:266.0 89:1849.0 91:31.0 95:7.0 97:242.0 98:55.0 99:127.0 100:1461.0 101:1171.0 102:291.0 103:12462.0 104:1201.0 105:191.0 107:139.0 110:19.0 111:65.0 113:144.0 117:8049.0 118:875.0 119:270.0 126:61.0 129:5251.0 130:900.0 131:1576.0 132:222.0 133:2932.0 134:10.0 135:38.0 139:22.0 141:117.0 143:628.0 144:294.0 145:408.0 147:17101.0 148:2774.0 149:1503.0 150:187.0 151:…	6251	C00392	FBPFZTCFMRRESA-KVTDHHQDSA-N	4619452	4609178	4253802	4177438	3756040	1726186	2040369	2323092	2471421	2762261	3754426			4283182	2.26467e+06	0.528734
maltose	954710	361	3272	85:65.0 86:12.0 87:178.0 89:646.0 90:60.0 94:54.0 99:52.0 100:39.0 101:228.0 102:47.0 103:3362.0 104:248.0 105:182.0 109:87.0 111:1.0 112:1.0 113:106.0 114:133.0 115:106.0 116:132.0 117:1609.0 118:51.0 119:22.0 129:2127.0 130:222.0 131:640.0 133:703.0 135:19.0 141:2.0 142:71.0 143:382.0 144:13.0 147:3812.0 148:592.0 149:293.0 150:21.0 155:171.0 156:13.0 157:317.0 158:75.0 159:7.0 160:454.0 161:12…	439186	C00208	GUBGYTABKSRVRQ-PICCSMPSSA-N	31060	32089	52434	41070	50947	9469	10411	11937	10637	12777	26724			41520	11046.2	0.266045
maltitol	976828	361	21702	85:3520.0 86:1058.0 87:4048.0 88:2717.0 89:13864.0 90:1254.0 91:1100.0 92:224.0 93:536.0 94:531.0 95:1398.0 96:393.0 97:5331.0 98:793.0 99:3677.0 100:559.0 101:13808.0 102:2729.0 103:123175.0 104:12108.0 105:5982.0 106:394.0 107:504.0 108:158.0 109:3358.0 110:352.0 111:3577.0 112:570.0 113:4772.0 114:1142.0 115:4247.0 116:5894.0 117:73813.0 118:7390.0 119:5408.0 120:474.0 121:357.0 122:75.0 123:2…	493591	D04845	VQHSOMBJVWLPSR-WUJBLJFYSA-N	2357	2417	5636	16014	4320	1719	1601	1294	4559	4232	4316			6148.8	2681	0.43602
malonic acid	305372	233	16918	85:1026.0 86:1326.0 87:4220.0 88:2045.0 89:1145.0 90:185.0 91:256.0 93:120.0 94:177.0 95:78.0 96:135.0 97:304.0 98:370.0 99:12693.0 100:1810.0 101:5145.0 102:1329.0 103:2418.0 104:448.0 105:1540.0 107:59.0 108:167.0 109:3011.0 110:122.0 111:448.0 113:89.0 114:57.0 115:3728.0 116:2072.0 117:4257.0 118:696.0 119:863.0 120:61.0 122:131.0 124:104.0 126:90.0 127:206.0 130:370.0 131:7673.0 132:1197.0 1…	867	C00383	OFOBLEOULBTSOW-UHFFFAOYSA-N	8612	6074	6195	7246	3352	5424	7392	5274	5764	9124	6222			6295.8	6595.6	1.04762
malic acid	463180	233	1391	85:66.0 87:316.0 88:106.0 89:148.0 90:42.0 95:37.0 99:129.0 101:4462.0 102:488.0 103:641.0 104:93.0 105:294.0 115:533.0 116:432.0 117:2305.0 118:259.0 119:501.0 120:70.0 121:62.0 124:21.0 129:385.0 131:1945.0 132:129.0 133:6850.0 134:1075.0 135:667.0 136:51.0 137:33.0 139:20.0 142:41.0 143:745.0 144:107.0 145:145.0 147:21089.0 148:2969.0 149:2528.0 150:99.0 151:286.0 153:24.0 158:12.0 159:29.0 16…	525	C00711	BJEPYKJPYRNKOW-UHFFFAOYSA-N	1086763	1340511	1430441	894307	1349033	1020043	1189191	1084593	1071671	1135892	1093532			1220211	1100278	0.901711
maleic acid	365746	245	486561	85:72282.0 86:13877.0 87:30961.0 88:6161.0 89:18207.0 90:2221.0 91:2306.0 92:1524.0 94:998.0 95:2713.0 96:1461.0 97:7811.0 98:77584.0 99:39201.0 100:10438.0 101:20152.0 102:12743.0 103:49866.0 104:7841.0 105:21408.0 106:2695.0 107:2509.0 109:508.0 111:11912.0 112:2428.0 113:50456.0 114:5861.0 115:159938.0 116:20395.0 117:59055.0 118:9676.0 119:20411.0 120:2580.0 121:1798.0 122:243.0 124:258.0 125…	444266		VZCYOOQTPOCHFL-UPHRSURJSA-L	2357	3115	4880	2678	3115	3154	2728	3662	2944	2516	2900			3229	3000.8	0.929328
lyxose	556383	217	46234	85:1559.0 88:12.0 89:353.0 91:3.0 93:15.0 94:61.0 95:13.0 96:188.0 97:573.0 98:252.0 99:356.0 101:116.0 102:45.0 103:3974.0 104:425.0 105:411.0 107:20.0 110:252.0 111:399.0 112:136.0 113:254.0 114:153.0 117:144.0 121:15.0 124:70.0 125:158.0 126:118.0 127:59.0 129:399.0 134:132.0 135:20.0 140:10.0 147:1307.0 148:120.0 149:157.0 152:78.0 153:26.0 154:67.0 157:81.0 158:53.0 160:385.0 162:17.0 163:61…	439240	C00476	SRBFZHDQGSBBOR-AGQMPKSLSA-N	137348	176674	176443	165232	212994	111281	117822	110553	114938	145576	168767			173738	120034	0.69089
lyxitol	573587	217	233	85:649.0 86:59.0 87:142.0 88:75.0 89:607.0 95:25.0 97:25.0 99:247.0 100:57.0 101:550.0 102:92.0 103:6136.0 104:480.0 105:198.0 106:44.0 111:98.0 112:73.0 113:193.0 114:48.0 115:140.0 116:225.0 117:3144.0 118:289.0 119:258.0 120:15.0 127:102.0 129:2235.0 130:260.0 131:777.0 133:1341.0 134:87.0 135:42.0 141:89.0 143:195.0 144:16.0 145:61.0 147:6082.0 148:964.0 149:538.0 150:39.0 151:43.0 157:231.0 …	439255	C00532	HEBKCHPVOIAQTA-IMJSIDKUSA-N	117857	239681	291830	925852	96711	126398	182671	204976	194909	201947	300102			334386	182180	0.54482
lysine	663483	317	12	85:2755.0 86:29130.0 87:3786.0 88:12077.0 89:1291.0 90:709.0 92:136.0 93:103.0 94:668.0 95:313.0 96:506.0 97:609.0 98:2819.0 99:1955.0 100:31497.0 101:4429.0 102:7671.0 103:3645.0 104:565.0 105:379.0 106:83.0 107:97.0 108:128.0 109:134.0 110:753.0 111:416.0 112:6522.0 113:2018.0 114:7116.0 115:10574.0 116:3465.0 117:4929.0 118:1028.0 119:900.0 120:191.0 121:127.0 123:145.0 124:606.0 125:212.0 126…	5962	C00047	KDXKERNSBIXSRK-YFKPBYRVSA-N	195187	214205	232069	271235	241224	256060	279522	268111	344072	269580	243287			230784	283469	1.22829
loganin	995897	361	6406	85:570.0 86:106.0 87:378.0 88:293.0 89:309.0 91:421.0 94:30.0 96:321.0 97:260.0 98:77.0 99:204.0 100:35.0 101:329.0 103:5537.0 104:486.0 105:147.0 109:212.0 112:134.0 113:235.0 114:238.0 115:40.0 116:185.0 117:1079.0 118:14.0 119:502.0 120:116.0 125:94.0 127:74.0 128:182.0 129:2071.0 130:211.0 131:542.0 132:41.0 133:314.0 134:36.0 139:49.0 140:119.0 141:120.0 142:6.0 143:354.0 144:91.0 145:262.0 …	87691	C01433	AMBQHHVBBHTQBF-UOUCRYGSSA-N	2266	2242	2995	1240	3775	1555	1237	488	5598	5480	2345			2503.6	2871.6	1.14699
linoleic acid	777414	337	165	85:1534.0 86:470.0 87:386.0 88:244.0 89:1256.0 90:176.0 91:6885.0 92:1525.0 93:8654.0 94:6153.0 95:14372.0 96:7918.0 97:3896.0 98:518.0 99:829.0 100:115.0 101:441.0 102:166.0 103:421.0 104:436.0 105:2615.0 106:995.0 107:4482.0 108:3591.0 109:5935.0 110:3865.0 111:1556.0 112:178.0 113:194.0 115:385.0 116:1903.0 117:9875.0 118:1041.0 119:1844.0 120:836.0 121:4850.0 122:2280.0 123:2389.0 124:1664.0 …	5280450	C01595	OYHQOLUKZRVURQ-HZJYTTRNSA-N	32099	34673	15379	11879	10672	22246	23654	33940	30205	29242	26260			20940.4	27857.4	1.33032
lignoceric acid	978597	132	104210	85:2380.0 86:760.0 89:854.0 91:551.0 92:193.0 93:904.0 94:146.0 95:3048.0 96:974.0 97:3155.0 98:2298.0 99:1510.0 102:139.0 105:433.0 107:88.0 109:1019.0 111:1448.0 112:385.0 113:495.0 116:1737.0 117:37070.0 118:3596.0 119:1601.0 120:87.0 121:738.0 123:159.0 125:482.0 129:17441.0 130:2113.0 131:3037.0 132:17484.0 133:6436.0 134:1239.0 135:1008.0 143:1648.0 145:11762.0 146:1599.0 153:158.0 154:47.0…	11197	C08320	QZZGJDVWLFXDLK-UHFFFAOYSA-N	16113	14850	17761	18712	23030	13051	15029	16701	15501	19323	16764			18093.2	15921	0.879944
levoglucosan	569637	204	3169	85:775.0 87:165.0 88:163.0 89:177.0 90:42.0 91:21.0 92:2.0 95:13.0 97:132.0 98:53.0 99:731.0 100:180.0 101:2830.0 102:212.0 103:5456.0 104:270.0 105:366.0 109:317.0 111:424.0 112:33.0 113:818.0 114:131.0 115:724.0 116:1575.0 117:3643.0 118:337.0 119:568.0 120:38.0 125:69.0 126:44.0 127:263.0 129:5991.0 130:703.0 131:1830.0 132:221.0 133:3867.0 134:297.0 135:293.0 136:48.0 139:2.0 140:20.0 141:67.…	2724705	C22350	TWNIBLMWSKIRAT-VFUOTHLCSA-N	24044	22605	35130	10752	44756	35184	35104	38427	39893	42155	39104			27457.4	38152.6	1.38952
leucine	346101	158	9	85:4635.0 86:3771.0 87:1723.0 88:653.0 90:216.0 92:322.0 93:257.0 94:240.0 95:264.0 96:604.0 97:648.0 98:1293.0 99:2270.0 100:16154.0 101:2483.0 102:35025.0 103:8176.0 104:1484.0 106:132.0 109:214.0 110:350.0 111:258.0 112:641.0 113:670.0 114:595.0 115:4531.0 116:6283.0 117:2966.0 118:912.0 119:1252.0 120:148.0 124:228.0 125:94.0 126:557.0 127:719.0 128:4500.0 129:1122.0 130:7269.0 131:3307.0 132…	6106	C00123	ROHFNLRQFUQHCH-YFKPBYRVSA-N	2106278	2318457	2729838	2453714	2611029	2820604	2743386	2636148	2126003	2216908	2396633			2.44386e+06	2.50861e+06	1.02649
lactulose	929908	204	6432	85:15.0 86:83.0 89:320.0 93:71.0 96:35.0 99:179.0 100:35.0 101:517.0 103:2907.0 104:50.0 105:154.0 109:103.0 113:221.0 114:90.0 115:12.0 116:235.0 117:787.0 118:124.0 124:47.0 126:14.0 129:3378.0 130:406.0 131:445.0 133:426.0 134:88.0 136:23.0 137:31.0 139:22.0 141:191.0 143:655.0 144:48.0 145:261.0 147:4074.0 148:387.0 149:168.0 150:56.0 153:61.0 155:144.0 156:88.0 157:219.0 158:34.0 159:34.0 16…	11333	C07064	JCQLYHFGKNRPGE-FCVZTGTOSA-N	76411	81901	39222	38425	28910	21811	20489	18761	56302	42745	61670			52973.8	32021.6	0.60448
lactose	935579	191	125784	85:3522.0 86:809.0 87:4108.0 88:1090.0 89:9099.0 90:1025.0 91:6047.0 92:1727.0 93:9767.0 94:1870.0 95:3182.0 96:5368.0 97:3207.0 98:920.0 99:4108.0 100:605.0 101:15243.0 102:2921.0 103:95805.0 104:10140.0 105:12625.0 106:1226.0 107:1083.0 108:281.0 109:9985.0 110:749.0 111:5252.0 112:682.0 113:8744.0 114:1092.0 115:4289.0 116:10580.0 117:30929.0 118:3654.0 119:5025.0 120:624.0 121:5170.0 122:631.…	6134	C01970	GUBGYTABKSRVRQ-DCSYEGIMSA-N	11355	9004	4880	4152	9356	2946	5040	3493	9417	11847	10666			7749.4	6548.6	0.845046
lactitol	959541	361	62247	85:15165.0 86:3999.0 87:9771.0 88:6313.0 89:90957.0 90:7984.0 91:5304.0 92:614.0 93:862.0 94:1584.0 95:2674.0 96:1615.0 97:15793.0 98:2935.0 99:12184.0 100:25041.0 101:32274.0 102:16565.0 103:350649.0 104:34478.0 105:29796.0 106:4794.0 107:1805.0 108:900.0 109:11519.0 110:2403.0 111:9672.0 112:2642.0 113:15560.0 114:7078.0 115:12952.0 116:16047.0 117:175394.0 118:18910.0 119:17415.0 120:1844.0 12…	157355	C13542	VQHSOMBJVWLPSR-JVCRWLNRSA-N	42006	4949	72561	48550	64098	1909	4819	2135	2793	4263	32719			46432.8	3183.8	0.0685679
lactic acid	219848	191	46123	86:16619.0 87:146789.0 88:203478.0 89:44021.0 90:4589.0 91:5399.0 92:2326.0 93:2115.0 94:10118.0 95:3417.0 96:954.0 97:589.0 99:12540.0 100:2928.0 101:119286.0 102:104206.0 103:90957.0 104:16144.0 105:36142.0 106:5020.0 107:5840.0 108:885.0 109:791.0 110:2194.0 113:11122.0 114:2567.0 115:74843.0 116:33695.0 117:2428105.0 118:268597.0 119:128879.0 120:10300.0 121:3135.0 122:950.0 123:1352.0 124:11…	612	C01432	JVTAAEKCZFNVCJ-UHFFFAOYSA-N	4955640	2504014	4569842	3939612	4728420	4437502	4837789	4201240	2892395	4781562	4285143			4.13951e+06	4.2301e+06	1.02188
lactamide	263097	232	341711	85:958.0 86:2218.0 88:1400.0 89:13590.0 90:1204.0 91:442.0 92:77.0 93:346.0 98:354.0 100:23702.0 101:7766.0 102:2933.0 103:1224.0 104:221.0 105:265.0 109:232.0 114:1137.0 115:2453.0 116:3138.0 117:12063.0 118:1402.0 119:651.0 123:83.0 126:704.0 128:612.0 129:461.0 133:1959.0 138:43.0 140:49.0 142:211.0 144:1076.0 147:5295.0 148:1446.0 149:426.0 152:54.0 153:49.0 156:75.0 158:575.0 159:181.0 160:1…	94220		SXQFCVDSOLSHOQ-UHFFFAOYSA-N	6117	9029	14072	7152	14737	8971	8030	8288	7337	10187	8350			10221.4	8562.6	0.837713
isothreonic acid	492592	292	47202	89:274.0 90:8.0 95:35.0 96:19.0 97:306.0 101:397.0 102:1075.0 103:1879.0 104:127.0 109:123.0 110:135.0 115:80.0 116:25.0 117:1781.0 118:107.0 129:126.0 130:791.0 131:505.0 132:45.0 133:889.0 134:101.0 138:59.0 139:138.0 140:88.0 143:233.0 147:4946.0 148:656.0 149:674.0 150:2.0 151:22.0 153:132.0 156:138.0 157:225.0 161:2.0 163:14.0 175:48.0 177:129.0 186:31.0 187:12.0 189:152.0 190:29.0 194:29.0 …	151152	C00639	JPIJQSOTBSSVTP-GBXIJSLDSA-N	338230	373097	512667	355451	496681	820763	618087	627517	495691	586982	452794			415225	629808	1.51679
isorhamnose	580513	117	48504	100:138.0 117:2335.0 118:301.0 123:48.0 129:159.0 131:113.0 133:55.0 134:2.0 160:200.0 161:34.0 183:75.0 204:76.0 207:12.0 210:6.0 215:12.0 219:66.0 220:20.0 231:41.0 232:11.0 233:31.0 234:20.0 235:15.0 237:9.0 244:3.0 246:43.0 259:23.0 260:12.0 267:4.0 271:24.0 274:18.0 277:76.0 279:6.0 289:15.0 292:13.0 296:2.0 315:1.0 324:6.0 371:3.0 382:8.0 383:5.0 389:3.0 391:9.0 408:9.0 427:10.0 429:5.0 444…	439746	C02522	SHZGCJCMOBCMKK-GASJEMHNSA-N	419198	514864	509782	462992	679876	411581	466313	420722	570786	592339	535642			517342	492348	0.951687
isopentadecanoic acid	663518	117	127681	88:64.0 89:228.0 90:112.0 93:421.0 94:37.0 95:953.0 97:1254.0 98:617.0 103:1227.0 104:260.0 105:933.0 106:108.0 107:336.0 109:322.0 110:82.0 111:698.0 112:162.0 115:294.0 116:1395.0 117:19993.0 118:1820.0 119:895.0 120:86.0 124:16.0 125:222.0 126:32.0 129:10417.0 130:1111.0 131:2939.0 132:4123.0 133:1561.0 134:214.0 135:308.0 137:11.0 139:49.0 143:980.0 145:2590.0 146:288.0 147:2838.0 153:44.0 15…	151014		ZOCYQVNGROEVLU-UHFFFAOYSA-N	3975919	3760481	2970632	3232578	2808486	46164	66630	63232	64042	60447	3331284			3.34962e+06	60103	0.0179432
isoleucine	359251	158	15	85:1549.0 86:3001.0 87:645.0 88:285.0 89:271.0 90:580.0 91:64.0 92:52.0 95:58.0 96:323.0 97:189.0 98:829.0 99:977.0 100:9875.0 101:1414.0 102:3456.0 103:1535.0 104:311.0 105:134.0 111:127.0 112:440.0 113:373.0 114:1505.0 115:765.0 116:651.0 118:274.0 119:292.0 121:53.0 123:27.0 126:183.0 128:1693.0 129:920.0 130:964.0 131:1559.0 132:2068.0 133:2024.0 135:106.0 142:989.0 143:511.0 144:398.0 145:30…	6306	C00407	AGPKZVBTJJNPAG-WHFBIAKZSA-N	1330638	1460715	1778570	1391372	1829023	1696631	1677573	1675309	1408899	1548020	1517451			1.55806e+06	1.60129e+06	1.02774
isobutene glycol	229353	129	40442	85:6.0 86:428.0 88:317.0 89:129.0 90:22.0 92:23.0 99:80.0 101:659.0 103:1177.0 104:96.0 105:121.0 113:46.0 114:28.0 115:244.0 117:89.0 118:70.0 119:183.0 120:54.0 121:26.0 122:28.0 123:20.0 124:28.0 129:5010.0 130:878.0 131:799.0 132:175.0 133:1552.0 139:15.0 144:1887.0 145:335.0 146:468.0 147:7821.0 148:266.0 149:663.0 150:96.0 157:19.0 159:14.0 160:22.0 163:7.0 170:20.0 173:92.0 174:35.0 177:19…	68410		BTVWZWFKMIUSGS-UHFFFAOYSA-N	7495	5609	3202	3773	6171	6215	5561	4901	5343	6940	4612			5250	5792	1.10324
inosine-5-monophosphate	1018687	169	68093	85:10383.0 86:6364.0 87:5135.0 88:1333.0 89:6271.0 90:1111.0 91:1906.0 92:942.0 93:945.0 94:1538.0 95:6395.0 96:1562.0 97:12063.0 98:4874.0 99:11310.0 100:9587.0 101:19978.0 102:4968.0 103:12589.0 104:2216.0 105:4390.0 106:1739.0 107:2589.0 108:947.0 109:2921.0 110:6302.0 111:13617.0 112:4662.0 113:16788.0 114:3759.0 115:17631.0 116:12035.0 117:9938.0 118:2232.0 119:6302.0 120:2664.0 121:4316.0 1…	8582	C00130	GRSZFWQUAKGDAV-KQYNXXCUSA-N	650018	625783	533282	750893	985803	961807	588783	531663	557643	648159	561161			709156	657611	0.927315
inosine	897434	230	84524	85:1568.0 86:780.0 87:1166.0 88:560.0 89:1904.0 91:15501.0 92:2918.0 93:6326.0 94:1647.0 95:2401.0 97:1081.0 98:220.0 99:1165.0 100:804.0 101:3341.0 102:808.0 103:15276.0 104:2320.0 105:6001.0 106:3197.0 107:1491.0 108:2478.0 109:746.0 110:1136.0 111:1921.0 112:413.0 113:1448.0 114:353.0 115:3043.0 116:2998.0 117:9407.0 118:1635.0 119:4572.0 120:1119.0 121:826.0 122:365.0 123:390.0 124:342.0 125:…	6021	C00294	UGQMRVRMYYASKQ-KQYNXXCUSA-N	5411005	6296035	5389537	5130047	4550470	4924441	5758550	5171377	5075557	5814307	5123015			5.35542e+06	5.34885e+06	0.998773
indole-3-lactate	764586	202	724	88:69.0 93:61.0 95:49.0 102:117.0 104:35.0 109:35.0 112:18.0 116:72.0 117:141.0 119:48.0 124:41.0 129:278.0 133:172.0 135:26.0 136:22.0 137:31.0 140:24.0 142:37.0 143:39.0 144:38.0 145:47.0 147:362.0 148:87.0 149:117.0 151:18.0 156:56.0 158:20.0 160:37.0 162:39.0 164:15.0 165:27.0 169:26.0 170:56.0 173:22.0 181:25.0 182:31.0 183:24.0 184:33.0 185:30.0 186:21.0 188:34.0 194:24.0 195:23.0 200:39.0 …	92904	C02043	XGILAAMKEQUXLS-UHFFFAOYSA-N	15419	22200	13607	17514	10831	22945	17356	19088	23602	29010	16070			15914.2	22400.2	1.40756
icosenoic acid	847493	95	121402	85:571.0 86:163.0 87:208.0 88:113.0 89:242.0 91:2137.0 92:447.0 93:2742.0 94:1919.0 95:5755.0 96:2863.0 97:1178.0 99:273.0 100:64.0 101:190.0 103:474.0 104:135.0 105:694.0 107:1162.0 108:958.0 109:1950.0 110:1165.0 111:355.0 113:77.0 115:148.0 116:815.0 117:1858.0 118:189.0 119:336.0 120:188.0 121:1163.0 122:434.0 123:665.0 124:445.0 125:254.0 129:2691.0 130:314.0 131:962.0 133:338.0 134:33.0 135…	5282768	C16526	BITHHVVYSMSWAG-KTKRTIGZSA-N	7023	5793	9931	4968	8057	6293	8274	7210	6785	7607	8323			7154.4	7233.8	1.0111
hypoxanthine	619128	265	1663	85:17650.0 86:12163.0 87:3151.0 88:967.0 89:1497.0 90:1362.0 91:1011.0 92:2327.0 93:2705.0 94:2109.0 95:8249.0 96:4731.0 97:4274.0 98:10523.0 99:10631.0 100:18705.0 101:4328.0 102:2856.0 103:1825.0 104:825.0 105:732.0 106:877.0 107:1246.0 108:1010.0 109:1929.0 110:7804.0 111:16720.0 112:8157.0 113:3184.0 114:2386.0 115:2768.0 116:1782.0 117:3672.0 118:1096.0 119:3047.0 120:887.0 121:1152.0 122:16…	790	C00262	FDGQSTZJBFJUBT-UHFFFAOYSA-N	2436118	2176183	1808081	2233520	2664222	2947899	2979236	2567859	2817050	3115380	2547608			2.26362e+06	2.88548e+06	1.27472
hypotaurine	525092	188	31223	86:1014.0 87:116.0 88:90.0 89:68.0 90:17.0 91:63.0 92:40.0 94:26.0 98:37.0 99:240.0 100:6173.0 101:708.0 102:301.0 103:213.0 104:146.0 105:183.0 106:48.0 110:49.0 113:142.0 114:1274.0 117:377.0 118:68.0 119:29.0 120:26.0 121:58.0 122:28.0 123:14.0 126:44.0 127:49.0 128:31.0 129:49.0 130:843.0 131:338.0 133:665.0 134:59.0 135:121.0 136:23.0 137:78.0 140:230.0 141:34.0 142:206.0 144:249.0 145:134.0…	107812	C00519	VVIUBCNYACGLLV-UHFFFAOYSA-N	579071	374760	1038411	867805	708772	730248	1078489	1141804	697484	690693	806243			713764	867744	1.21573
homoserine	443878	218	2849	101:66.0 102:400.0 103:4169.0 104:311.0 105:88.0 108:5.0 113:20.0 114:56.0 115:64.0 116:6.0 117:924.0 118:50.0 125:1.0 128:3071.0 129:503.0 130:734.0 131:345.0 132:149.0 133:513.0 134:269.0 135:55.0 139:3.0 140:11.0 141:19.0 145:11.0 146:159.0 147:1347.0 148:40.0 149:294.0 157:459.0 158:17.0 159:17.0 172:20.0 177:38.0 180:8.0 184:17.0 185:46.0 191:9.0 199:4.0 200:1.0 202:287.0 204:73.0 208:3.0 21…	12647	C00263	UKAUYVFTDYCKQA-VKHMYHEASA-N	37069	37302	45115	45479	40144	50982	27898	58936	39924	56368	47200			41021.8	46821.6	1.14138
homocysteine	552122	128	227158	119:5202.0 120:585.0 121:288.0 128:20567.0 129:2457.0 162:153.0 219:1801.0 234:11164.0 235:2280.0 236:1317.0 237:225.0 246:167.0 248:52.0 261:435.0 268:21.0 269:49.0 273:54.0 308:436.0 309:215.0 310:38.0 311:64.0 324:55.0 343:56.0 351:473.0 352:120.0 353:10.0 420:27.0 455:12.0 470:20.0 473:12.0 478:8.0 491:27.0 495:19.0 497:12.0	6971015	C00155	FFFHZYDWPBMWHY-VKHMYHEASA-N	12829	4101	7222	8251	7622	10840	17947	18819	7028	16384	9572			8005	14203.6	1.77434
histidine	663739	154	6355	85:7094.0 86:1639.0 87:7991.0 88:4609.0 89:30905.0 90:3149.0 91:1902.0 92:234.0 93:454.0 94:653.0 95:1077.0 96:470.0 97:5959.0 98:1579.0 99:4516.0 100:4113.0 101:22182.0 102:4639.0 103:173841.0 104:18440.0 105:9083.0 106:915.0 107:452.0 108:270.0 109:579.0 110:700.0 111:3254.0 112:1304.0 113:5526.0 114:1030.0 115:5010.0 116:7143.0 117:101183.0 118:11323.0 119:8715.0 120:1052.0 121:713.0 122:103.0…	6274	C00135	HNDVDQJCIGZPNO-YFKPBYRVSA-N	171422	66940	112409	93937	89906	24981	218445	183353	178310	167958	184458			106923	154609	1.44599
hippuric acid	638579	206	411121	85:3384.0 86:39991.0 87:45793.0 88:33552.0 89:32498.0 90:16692.0 91:30089.0 92:4960.0 93:4118.0 95:1082.0 96:20374.0 98:551.0 99:762.0 100:11908.0 101:12510.0 102:20183.0 103:24467.0 104:67576.0 105:2251273.0 106:179279.0 107:13295.0 114:212.0 115:1536.0 116:40149.0 117:59508.0 118:38280.0 119:7265.0 120:3477.0 121:12782.0 122:1182.0 128:856.0 130:12578.0 131:6325.0 132:17120.0 133:16114.0 134:37…	464		QIAFMBKCNZACKA-UHFFFAOYSA-N	38360	32023	56555	12718	45700	40771	67393	63052	10422	13208	34270			37071.2	38969.2	1.0512
heptanoic acid	286291	187	122191	85:1365.0 86:1735.0 87:501.0 88:1264.0 89:1213.0 90:270.0 91:407.0 93:794.0 95:6639.0 96:513.0 97:544.0 99:1392.0 100:205.0 101:2510.0 102:402.0 105:3672.0 106:267.0 110:94.0 111:372.0 112:646.0 113:431.0 115:387.0 116:4334.0 117:46601.0 118:4453.0 119:1949.0 120:107.0 123:19.0 125:39.0 128:247.0 129:13878.0 131:16378.0 132:12189.0 133:2234.0 134:518.0 141:100.0 143:2895.0 144:360.0 145:3226.0 14…	8094	C17714	MNWFXJYAOYHMED-UHFFFAOYSA-N	22869	20327	15751	9404	17127	17985	14681	11959	15096	20087	15497			17095.6	15961.6	0.933667
heptadecanoic acid	751309	117	727	86:84.0 89:126.0 93:146.0 95:297.0 97:364.0 98:171.0 99:152.0 101:71.0 105:120.0 107:47.0 109:65.0 111:142.0 112:68.0 113:69.0 116:319.0 117:6884.0 118:515.0 119:190.0 123:26.0 125:38.0 129:2928.0 130:357.0 131:779.0 132:2003.0 133:510.0 134:126.0 141:18.0 143:248.0 145:1080.0 146:130.0 149:39.0 152:19.0 153:14.0 159:91.0 163:18.0 171:63.0 174:86.0 177:28.0 182:19.0 187:82.0 189:15.0 197:18.0 201…	10465		KEMQGTRYUADPNZ-UHFFFAOYSA-N	23644	34869	13323	14536	14717	54574	28674	42800	49828	41934	33263			20217.8	43562	2.15464
guanosine	957445	324	64568	85:3730.0 86:6111.0 87:6461.0 88:1183.0 89:20272.0 90:1215.0 92:726.0 97:12441.0 98:5083.0 99:33446.0 100:9239.0 101:30640.0 102:3188.0 103:241653.0 104:22140.0 105:10423.0 106:801.0 107:933.0 109:935.0 110:3275.0 111:12688.0 112:3363.0 113:14407.0 114:2874.0 115:59667.0 116:14000.0 117:46098.0 118:5769.0 119:7215.0 120:950.0 122:433.0 123:1322.0 124:1959.0 125:4378.0 126:5262.0 127:8454.0 129:59…	6802	C00387	NYHBQMYGNKIUIF-UUOKFMHZSA-N	110492	144731	117053	85101	139896	63040	95253	76827	71534	93578	127782			119455	80046.4	0.670099
guanine	744307	352	2519	85:485.0 86:288.0 87:42.0 89:317.0 95:86.0 98:175.0 99:1474.0 100:782.0 101:980.0 102:75.0 103:1581.0 104:106.0 105:14.0 110:49.0 111:272.0 112:15.0 113:289.0 114:183.0 115:231.0 116:930.0 117:753.0 118:116.0 119:40.0 122:16.0 124:27.0 125:94.0 126:14.0 127:102.0 128:117.0 129:1922.0 130:538.0 131:1046.0 132:378.0 133:1248.0 135:247.0 137:42.0 138:19.0 139:86.0 140:23.0 141:220.0 142:118.0 143:24…	764	C00242	UYTPUPDQBNUYGX-UHFFFAOYSA-N	15282	20904	10161	12964	12801	7648	12093	9380	9565	9913	11156			14422.4	9719.8	0.673938
guanidinosuccinate	557299	328	16942	85:1832.0 86:1207.0 87:1117.0 88:27.0 89:1062.0 90:204.0 91:2.0 94:274.0 95:305.0 96:156.0 97:614.0 98:1878.0 99:1503.0 100:6843.0 101:1518.0 102:3505.0 103:5270.0 104:709.0 105:462.0 106:458.0 107:2241.0 108:552.0 109:207.0 110:2103.0 111:770.0 112:7.0 113:930.0 114:496.0 115:2396.0 116:5193.0 117:3334.0 118:299.0 119:402.0 121:557.0 123:132.0 124:162.0 125:1811.0 126:37.0 127:1585.0 128:1650.0 …	439918	C03139	VVHOUVWJCQOYGG-REOHCLBHSA-N	27050	12848	12954	34714	38503	25460	5543	28377	5656	14935	27983			25213.8	15994.2	0.634343
glycolic acid	227636	177	1971	86:321.0 87:877.0 88:2215.0 89:1177.0 90:166.0 92:46.0 95:690.0 98:47.0 99:43.0 100:1.0 101:491.0 102:395.0 103:3236.0 104:445.0 105:759.0 106:5.0 107:431.0 110:197.0 113:123.0 114:1.0 115:778.0 116:235.0 117:2708.0 118:351.0 119:694.0 120:123.0 121:18.0 124:3.0 131:2476.0 132:305.0 133:6921.0 134:1259.0 135:297.0 144:1.0 146:382.0 147:57199.0 148:9255.0 149:5731.0 150:464.0 151:221.0 161:3331.0 …	757	C00160	AEMRFAOFKBGASW-UHFFFAOYSA-N	72664	69429	82509	67088	57063	81345	84742	87099	74865	83533	69595			69750.6	82316.8	1.18016
glycine	366646	248	203820	85:42.0 86:3761.0 87:295.0 88:179.0 89:41.0 91:11.0 95:5.0 96:39.0 97:18.0 98:54.0 99:43.0 100:1975.0 101:303.0 102:309.0 103:95.0 104:2.0 105:8.0 106:4.0 107:74.0 108:4.0 109:9.0 110:26.0 113:14.0 114:24.0 115:54.0 116:91.0 117:287.0 118:94.0 119:64.0 122:7.0 123:2.0 124:4.0 126:18.0 127:29.0 130:266.0 131:253.0 132:64.0 133:1074.0 134:219.0 135:52.0 136:13.0 137:3.0 138:4.0 140:3.0 142:31.0 143…	5257127	C00037	DHMQDGOQFOQNFH-UHFFFAOYSA-N	6689008	3287182	2436937	6356686	3131516	10861116	5944871	5280837	7511984	8757290	5462545			4.38027e+06	7.67122e+06	1.75131
glycerol-alpha-phosphate	593396	357	46174	93:1086.0 101:3008.0 106:48.0 115:1042.0 116:1624.0 121:155.0 122:15.0 129:1190.0 133:2351.0 134:280.0 135:733.0 139:280.0 149:459.0 151:604.0 152:1036.0 167:242.0 171:101.0 178:176.0 179:126.0 181:479.0 183:756.0 184:100.0 188:9.0 189:112.0 191:354.0 192:67.0 193:369.0 194:25.0 195:270.0 203:227.0 205:148.0 206:42.0 207:449.0 208:82.0 209:146.0 211:1661.0 212:659.0 213:358.0 217:117.0 218:328.0 …	754	C03189	AWUCVROLDVIAJX-UHFFFAOYSA-N	3864708	3845809	3319651	3065432	2912783	1948124	3220799	3577897	3824961	2311972	3125386			3.40168e+06	2.97675e+06	0.875083
glycerol	344466	205	30	85:1069.0 86:1979.0 87:2157.0 88:1086.0 89:5466.0 90:494.0 91:283.0 94:134.0 97:170.0 99:483.0 100:547.0 101:7688.0 102:1229.0 103:30772.0 104:2994.0 105:1697.0 106:143.0 108:135.0 109:140.0 111:130.0 112:89.0 113:993.0 114:232.0 115:2539.0 116:2329.0 117:35562.0 118:3659.0 119:3831.0 120:444.0 121:441.0 122:107.0 123:185.0 124:113.0 128:225.0 129:5116.0 130:612.0 131:6207.0 132:1094.0 133:25238.…	753	C00116	PEDCQBHIVMGVHV-UHFFFAOYSA-N	1385135	1351293	1090672	1132993	994058	1771040	1693728	1666550	1595540	1801948	1775674			1.19083e+06	1.70576e+06	1.43241
glyceric acid	377495	189	48	87:199.0 89:698.0 90:111.0 93:56.0 98:33.0 99:176.0 100:63.0 101:1315.0 102:3672.0 103:4054.0 104:371.0 105:293.0 106:106.0 107:60.0 108:48.0 113:36.0 114:94.0 115:261.0 116:366.0 117:2480.0 119:409.0 122:34.0 130:941.0 131:1036.0 133:4658.0 135:416.0 142:23.0 147:8908.0 148:1388.0 149:813.0 157:22.0 158:22.0 159:33.0 161:42.0 162:30.0 163:86.0 166:42.0 175:382.0 176:31.0 177:220.0 189:3993.0 190…	439194	C00258	RBNPOMFGQQGHHO-UWTATZPHSA-N	60843	85073	59626	77035	61530	202883	138098	119391	107717	115991	114653			68821.4	136816	1.98799
glutaric acid	421596	261	16952	85:4857.0 86:408.0 87:632.0 88:1429.0 89:752.0 92:72.0 93:162.0 94:11.0 95:581.0 97:15164.0 98:1176.0 99:2227.0 101:4169.0 102:981.0 103:27.0 106:67.0 107:367.0 110:432.0 111:140.0 113:709.0 114:83.0 115:2230.0 116:9480.0 117:5385.0 118:622.0 119:88.0 123:1269.0 124:368.0 126:294.0 127:328.0 128:231.0 129:14698.0 130:6115.0 131:3690.0 132:878.0 133:5237.0 138:106.0 140:284.0 141:16.0 142:59.0 143…	743	C00489	JFCQEDHGNNZCLN-UHFFFAOYSA-N	9419	12790	15768	15634	11250	9226	12073	14395	12833	11933	13160			12972.2	12092	0.932147
glutamine	600315	156	18	85:588.0 86:773.0 87:527.0 88:297.0 89:472.0 90:276.0 91:144.0 92:65.0 93:78.0 94:61.0 95:137.0 96:185.0 97:201.0 98:705.0 99:418.0 100:4218.0 101:1051.0 102:801.0 104:146.0 105:125.0 107:73.0 110:227.0 111:76.0 112:1090.0 113:753.0 114:2855.0 115:2580.0 116:2463.0 117:1187.0 118:279.0 119:308.0 122:34.0 124:65.0 125:100.0 126:1306.0 128:4527.0 129:1216.0 130:1701.0 131:3856.0 132:1540.0 133:2992…	5961	C00064	ZDXPYRJPNDTMRX-VKHMYHEASA-N	693840	788720	714256	621119	659076	879750	1175486	1096516	1129963	1217778	906719			695402	1.0999e+06	1.58167
glutamate	489240	174	62245	85:467865.0 86:64094.0 88:32861.0 89:26374.0 90:8704.0 91:18223.0 92:2947.0 93:643.0 94:2871.0 95:3473.0 96:2772.0 98:11481.0 99:11306.0 100:26566.0 101:48699.0 102:28371.0 103:63109.0 104:10692.0 105:8292.0 106:1102.0 108:2160.0 110:3756.0 111:1255.0 112:31454.0 113:12985.0 114:22937.0 115:19830.0 116:90470.0 117:81171.0 118:17445.0 119:11118.0 120:1969.0 122:3511.0 123:376.0 124:4975.0 125:223.…	33032	C00025	WHUUTDBJXJRKMK-VKHMYHEASA-N	25539438	28905136	25315741	27646661	23490958	31146686	27514666	29243456	29706424	17876093	24221016			2.61796e+07	27097465	1.03506
glucose-6-phosphate	808788	387	360626	85:5344.0 86:4973.0 87:3875.0 88:1564.0 89:27862.0 90:2608.0 91:2035.0 92:223.0 93:363.0 94:331.0 95:327.0 96:1058.0 97:1423.0 98:1289.0 99:4317.0 100:8178.0 101:29963.0 102:7778.0 103:23328.0 104:2845.0 105:16740.0 106:2260.0 107:1720.0 109:530.0 110:954.0 111:2033.0 112:1794.0 113:4192.0 114:7313.0 115:7360.0 116:11084.0 117:11837.0 118:1943.0 119:4329.0 120:670.0 121:2026.0 122:274.0 123:786.0…	5958	C00092	NBSCHQHZLSJFNQ-GASJEMHNSA-N	45882	59802	69842	56609	76661	28530	30897	30986	11172	39385	40564			61759.2	28194	0.456515
glucose-1-phosphate	597071	217	62291	109:205.0 122:68.0 129:4600.0 133:7138.0 134:1131.0 135:846.0 147:23317.0 149:2978.0 169:684.0 182:51.0 185:16.0 191:2374.0 203:1251.0 208:13.0 209:212.0 217:54427.0 218:15599.0 219:5988.0 220:998.0 222:106.0 230:73.0 231:434.0 232:4671.0 233:1453.0 234:392.0 241:322.0 242:193.0 247:70.0 255:297.0 257:334.0 262:72.0 280:196.0 285:122.0 290:8.0 291:94.0 294:204.0 295:264.0 296:153.0 302:10.0 304:1…	65533	C00103	HXXFSFRBOHSIMQ-VFUOTHLCSA-N	70881	99520	76584	118961	205595	230483	140321	106749	105340	90012	192264			114308	134581	1.17735
glucose	654125	319	46121	85:27336.0 86:54416.0 87:30651.0 88:38651.0 89:366599.0 90:36080.0 91:15303.0 92:1554.0 94:1223.0 96:2799.0 97:6099.0 98:10995.0 99:19718.0 100:87123.0 101:85401.0 102:59781.0 103:897747.0 104:99055.0 105:174987.0 106:22215.0 107:8839.0 108:2715.0 109:1559.0 110:6479.0 111:4651.0 112:13414.0 113:17399.0 114:83866.0 115:34438.0 116:28906.0 117:483116.0 118:61306.0 119:53471.0 120:7817.0 121:4264.0…	64689	C00221	WQZGKKKJIJFFOK-VFUOTHLCSA-N	20017674	19867373	16493160	15615599	14529831	11415498	11307592	12104689	11856419	11891686	15641097			1.73047e+07	1.17152e+07	0.676993
gluconic acid	693148	333	7501	87:39.0 89:155.0 99:15.0 100:306.0 101:268.0 102:393.0 103:2729.0 104:264.0 105:196.0 109:2.0 111:2.0 113:144.0 116:8.0 117:1117.0 118:12.0 127:30.0 129:1186.0 130:285.0 131:546.0 132:183.0 133:997.0 134:13.0 137:1.0 139:7.0 140:38.0 141:4.0 142:28.0 143:746.0 144:263.0 145:25.0 147:6161.0 148:1144.0 149:642.0 150:39.0 151:46.0 153:74.0 154:66.0 155:3.0 157:599.0 159:89.0 160:27.0 161:88.0 164:14…	6857417	C00800	RGHNJXZEOKUKBD-QTBDOELSSA-N	4682994	4621059	3840633	3968497	3414650	4183285	4447811	2334977	5177506	5072916	3894635			4.10557e+06	4243299	1.03355
galacturonic acid	669400	333	131445	85:1361.0 86:2529.0 88:750.0 89:21261.0 90:1552.0 91:867.0 92:119.0 93:210.0 94:209.0 95:161.0 98:431.0 99:2655.0 100:2868.0 101:4337.0 102:5377.0 103:12489.0 104:1477.0 105:12704.0 106:1273.0 107:408.0 109:208.0 110:156.0 111:792.0 112:799.0 113:1649.0 114:4067.0 115:3182.0 116:3013.0 117:3204.0 118:790.0 119:2407.0 120:446.0 121:317.0 122:92.0 125:201.0 126:859.0 127:1358.0 128:1637.0 129:8961.…	441476	C08348	AEMOLEFTQBMNLQ-DTEWXJGMSA-N	452889	509223	377408	648299	424584	346391	395630	366454	295266	393040	581841			482481	359356	0.74481
galactose-6-phosphate	828102	387	84204	85:352.0 86:18.0 87:173.0 88:29.0 89:238.0 90:3.0 95:35.0 97:215.0 98:44.0 99:408.0 100:111.0 101:1564.0 102:235.0 103:2611.0 104:160.0 105:125.0 107:126.0 108:137.0 109:343.0 111:347.0 112:25.0 113:1282.0 114:117.0 115:510.0 116:778.0 117:1716.0 118:101.0 119:265.0 120:13.0 121:88.0 125:45.0 127:291.0 128:9.0 129:11377.0 130:1380.0 131:1525.0 132:194.0 133:3384.0 134:381.0 135:599.0 136:15.0 137…	439404	C01113	NBSCHQHZLSJFNQ-SVZMEOIVSA-N	21587	2541	23100	19528	20385	10499	11532	11514	12726	13473	16414			17428.2	11948.8	0.685601
galactose	647344	319	18170	86:108.0 88:33.0 98:14.0 103:1972.0 104:148.0 105:366.0 106:62.0 111:15.0 114:33.0 115:4.0 117:1013.0 118:89.0 124:2.0 129:1498.0 130:194.0 131:323.0 133:272.0 143:92.0 145:5.0 147:2937.0 148:388.0 149:260.0 150:41.0 157:927.0 158:88.0 160:1205.0 161:85.0 162:28.0 163:43.0 174:29.0 175:8.0 176:2.0 182:4.0 184:5.0 186:19.0 189:367.0 190:11.0 191:326.0 192:88.0 193:25.0 201:22.0 202:12.0 205:2672.0…	439357	C00984	WQZGKKKJIJFFOK-PHYPRBDBSA-N	989487	1132164	682712	892101	745907	216035	245491	272545	331509	345923	781978			888474	282301	0.317736
galactinol	1022859	204	486431	89:471.0 93:445.0 95:465.0 96:286.0 101:996.0 102:479.0 103:12760.0 104:1328.0 105:577.0 107:140.0 109:508.0 111:211.0 113:404.0 114:196.0 116:776.0 117:2319.0 118:317.0 119:643.0 127:231.0 129:12819.0 130:1291.0 131:2537.0 133:3700.0 134:709.0 135:546.0 139:406.0 141:290.0 143:2153.0 144:438.0 145:148.0 147:21894.0 148:3580.0 149:2627.0 150:154.0 151:425.0 155:317.0 156:209.0 157:1238.0 158:178.…	11727586		VCWMRQDBPZKXKG-ZNVDUFQESA-N	4140376	3518007	1776539	1532868	1164871	2930425	1490714	723207	2464734	4818433	3351332			2.42653e+06	2.4855e+06	1.0243
fumaric acid	390016	245	14755	85:387.0 86:38.0 87:9.0 88:13.0 89:36.0 91:8.0 92:19.0 93:21.0 94:2.0 95:36.0 96:23.0 97:35.0 98:167.0 99:149.0 100:30.0 101:19.0 102:3.0 103:106.0 104:6.0 105:54.0 106:32.0 108:1.0 109:14.0 111:16.0 113:179.0 114:8.0 115:714.0 116:73.0 117:197.0 118:25.0 119:46.0 120:15.0 121:3.0 122:5.0 123:4.0 125:11.0 126:132.0 127:348.0 128:131.0 129:57.0 130:40.0 131:175.0 132:35.0 133:1168.0 134:224.0 135:…	444972	C00122	VZCYOOQTPOCHFL-OWOJBTEDSA-N	1912675	2667070	2601293	1710193	2787042	1875516	2175051	2499569	2286807	3139850	2389374			2.33565e+06	2.39536e+06	1.02556
fucose	578299	160	3009	85:191.0 89:328.0 91:5.0 98:6.0 100:250.0 101:182.0 103:132.0 105:64.0 107:33.0 117:5349.0 118:423.0 119:197.0 127:28.0 129:429.0 130:344.0 131:248.0 133:363.0 134:138.0 143:112.0 147:658.0 148:60.0 159:12.0 160:926.0 161:309.0 162:4.0 171:31.0 174:36.0 189:39.0 191:27.0 204:79.0 205:9.0 206:19.0 217:28.0 219:124.0 223:10.0 231:37.0 233:151.0 235:13.0 277:238.0 278:54.0 293:13.0 299:12.0 321:80.0…	439650	C02095	SHZGCJCMOBCMKK-FPRJBGLDSA-N	190642	232383	216510	198860	299873	165510	187866	171257	231815	249914	217071			227654	201272	0.884117
fructose-6-phosphate	804750	315	110281	85:893.0 86:265.0 87:2016.0 88:832.0 89:16945.0 90:1546.0 91:1290.0 92:242.0 93:220.0 98:993.0 100:1644.0 101:12578.0 102:2237.0 103:26181.0 104:2664.0 105:3246.0 106:677.0 107:423.0 113:1447.0 114:5277.0 115:1913.0 116:2562.0 117:7001.0 118:1096.0 119:2528.0 120:327.0 121:575.0 123:235.0 124:142.0 126:1174.0 128:1202.0 129:23339.0 130:3593.0 131:5885.0 132:963.0 133:18769.0 134:2381.0 135:3722.0…	440641	C05345	BGWGXPAPYGQALX-ARQDHWQXSA-N	58373	68559	87482	75842	103721	43709	41652	46098	49227	60897	52340			78795.4	48316.6	0.613191
fructose-1-phosphate	803180	387	87944	85:2904.0 86:1256.0 87:2847.0 88:1255.0 89:29955.0 90:2888.0 91:1736.0 92:260.0 93:456.0 94:1104.0 95:539.0 96:1537.0 97:703.0 98:2163.0 99:2761.0 100:3841.0 101:9449.0 102:2472.0 103:74194.0 104:7528.0 105:6633.0 106:1031.0 107:1009.0 108:457.0 109:716.0 110:995.0 111:1390.0 112:1250.0 113:5102.0 114:3736.0 115:4741.0 116:3740.0 117:20204.0 118:2636.0 119:4150.0 120:584.0 121:1618.0 122:319.0 12…	439394	C01094	RHKKZBWRNHGJEZ-VRPWFDPXSA-N	26782	30654	21340	35435	52521	9351	13831	16476	11107	34898	26090			33346.4	17132.6	0.513777
fructose	639442	307	21	85:1065.0 86:372.0 87:1570.0 88:1347.0 89:11886.0 90:1027.0 91:450.0 94:125.0 95:108.0 96:150.0 97:341.0 98:337.0 99:854.0 100:2150.0 101:3537.0 102:951.0 103:87115.0 104:8453.0 105:4107.0 106:219.0 110:160.0 111:332.0 112:91.0 113:824.0 114:1370.0 115:1277.0 116:899.0 117:11742.0 118:1067.0 119:1473.0 120:185.0 121:95.0 124:47.0 125:43.0 126:175.0 127:390.0 129:7908.0 130:1485.0 131:4620.0 132:6…	439709	C02336	RFSUNEUAIZKAJO-ARQDHWQXSA-N	99511	125663	157874	97558	152169	39680	42606	36181	48281	142375	136870			126555	61824.6	0.48852
ethylsuccinate	333854	175	100863	85:4731.0 86:15673.0 87:5655.0 88:2358.0 89:2071.0 90:293.0 91:2142.0 92:551.0 93:745.0 94:271.0 95:66.0 96:96.0 97:543.0 98:177.0 99:3172.0 100:6144.0 101:45679.0 102:4030.0 103:35144.0 104:3149.0 105:5803.0 106:553.0 107:1477.0 108:172.0 109:102.0 110:399.0 111:157.0 112:205.0 113:2826.0 115:5153.0 116:1208.0 117:18510.0 118:2310.0 119:2931.0 120:321.0 121:242.0 122:63.0 123:56.0 124:56.0 125:6…	70610		LOLKAJARZKDJTD-UHFFFAOYSA-N	3475	21482	94686	5322	6892	92196	79004	97124	8508	17107	84258			26371.4	58787.8	2.22923
ethanolamine	342561	174	342038	86:508411.0 88:28566.0 99:6693.0 100:512289.0 101:62585.0 102:63174.0 110:870.0 113:11281.0 114:59828.0 118:5475.0 128:1778.0 130:73986.0 142:1333.0 144:13300.0 146:5880.0 147:215323.0 148:39797.0 149:20456.0 158:12932.0 159:917.0 160:1195.0 172:24497.0 173:5612.0 174:1235261.0 175:240879.0 176:105609.0 188:14968.0 259:382.0 262:21492.0 263:7058.0 264:2941.0 293:2963.0 294:459.0 320:70.0 321:48.0…	700	C00189	HZAXFHJVJLSVMW-UHFFFAOYSA-N	1794229	1933983	2027541	1781387	2113438	3867447	4470080	4634139	3930894	3714962	3850437			1.93012e+06	4.1235e+06	2.1364
ethanol phosphate	317291	211	100892	87:78.0 88:97.0 89:256.0 91:314.0 92:90.0 93:145.0 94:40.0 98:266.0 99:46.0 102:181.0 103:1317.0 104:160.0 105:416.0 106:296.0 107:321.0 108:142.0 109:166.0 110:48.0 113:54.0 114:59.0 115:794.0 116:181.0 117:169.0 118:90.0 119:551.0 120:74.0 121:445.0 123:467.0 127:77.0 128:49.0 129:30.0 131:211.0 132:149.0 133:4081.0 134:722.0 135:1706.0 136:99.0 137:1236.0 138:139.0 139:133.0 140:21.0 143:24.0 …	74190		ZJXZSIYSNXKHEA-UHFFFAOYSA-N	12640	15978	4475	14060	8479	8308	8491	9630	8905	28759	10704			11126.4	12818.6	1.15209
erythronic acid lactone	437568	247	473972	85:2322.0 89:2027.0 91:1179.0 94:2048.0 101:29488.0 102:11877.0 103:45314.0 104:4257.0 105:2170.0 106:226.0 107:246.0 109:361.0 115:5379.0 119:1182.0 121:535.0 123:330.0 124:159.0 126:390.0 127:720.0 128:951.0 129:10877.0 131:15292.0 132:3783.0 134:1838.0 135:1349.0 137:321.0 138:181.0 140:696.0 147:89057.0 148:12594.0 149:6951.0 150:260.0 151:327.0 153:71.0 157:2509.0 165:315.0 169:287.0 177:102…	523334		IKMKBKLESWIEFA-UHFFFAOYSA-N	4819	4320	6262	6594	5906	3525	3632	5833	5993	7250	7855			5580.2	5246.6	0.940217
erythritol	471922	217	92	86:57.0 87:443.0 89:682.0 90:92.0 99:480.0 100:41.0 101:1823.0 103:7046.0 104:676.0 105:300.0 106:59.0 109:27.0 111:45.0 113:474.0 115:473.0 116:1861.0 117:6123.0 118:476.0 119:295.0 127:453.0 129:1559.0 130:129.0 131:448.0 133:1902.0 134:216.0 144:53.0 147:9776.0 148:785.0 149:656.0 158:25.0 159:8.0 163:98.0 169:60.0 174:40.0 175:153.0 176:58.0 177:60.0 183:21.0 189:1255.0 190:194.0 191:893.0 19…	222285	C00503	UNXHWFMMPAWVPI-ZXZARUISSA-N	85615	93035	91971	82114	108392	68806	94674	90046	95055	128499	94213			92225.4	95416	1.0346
enolpyruvate	234394	217	16823	85:72.0 86:319.0 87:712.0 88:700.0 89:28.0 90:24.0 91:16.0 92:32.0 93:3.0 97:16.0 99:126.0 100:271.0 101:92.0 102:495.0 103:57.0 104:47.0 105:38.0 106:90.0 107:819.0 108:294.0 110:702.0 111:342.0 113:543.0 114:39.0 115:324.0 118:82.0 120:96.0 124:11.0 125:301.0 126:257.0 127:693.0 130:102.0 131:827.0 133:419.0 134:585.0 136:215.0 137:19.0 143:30.0 144:43.0 146:3.0 147:26175.0 148:4289.0 149:2351.…	1005	C00074	DTBNBXWJWCWCIK-UHFFFAOYSA-N	5987	6848	5232	4641	4519	8832	8734	6690	5980	7958	6341			5445.4	7638.8	1.4028
dihydrocholesterol	1082070	215	42937	85:915.0 86:94.0 87:34.0 89:485.0 91:4176.0 92:787.0 93:4869.0 94:1228.0 95:5414.0 96:299.0 97:914.0 98:121.0 99:603.0 100:190.0 101:817.0 103:357.0 104:284.0 105:3131.0 106:3045.0 107:4872.0 108:1660.0 109:2455.0 110:512.0 111:1052.0 112:39.0 113:254.0 115:321.0 116:86.0 117:909.0 118:257.0 119:2448.0 120:1216.0 121:2904.0 122:777.0 123:1040.0 124:179.0 125:446.0 128:124.0 129:1634.0 130:938.0 1…	66066	C12978	QYIXCDOBOSTCEI-FBVYSKEZSA-N	3062	13036	61792	9154	12919	31464	24718	25919	28035	34933	20527			19992.6	29013.8	1.45123
deoxycholic acid	1106875	255	114648	85:547.0 86:120.0 87:216.0 88:121.0 89:518.0 91:4875.0 92:464.0 93:4870.0 94:631.0 95:3302.0 96:180.0 97:350.0 99:223.0 101:665.0 102:68.0 103:871.0 104:157.0 105:4838.0 106:564.0 107:3674.0 108:368.0 109:1502.0 110:117.0 111:115.0 113:193.0 114:61.0 115:649.0 116:930.0 117:5273.0 118:557.0 119:2667.0 120:495.0 121:1582.0 122:437.0 123:268.0 124:85.0 125:104.0 127:277.0 128:386.0 129:5214.0 130:6…	222528	C04483	KXGVEGMKQFWNSR-LLQZFEROSA-N	507	540	1704	517	421	798	411	793	795	987	570			737.8	756.8	1.02575
dehydroascorbic acid	633423	173	3163	85:4938.0 86:2632.0 87:3842.0 88:1599.0 89:36445.0 90:4196.0 91:3962.0 92:500.0 94:671.0 95:633.0 96:448.0 97:1730.0 98:1823.0 99:5999.0 100:7321.0 101:16741.0 102:6187.0 103:11081.0 104:1207.0 105:674.0 106:1178.0 108:899.0 109:458.0 110:290.0 111:2948.0 112:1836.0 113:6752.0 114:2900.0 115:4370.0 116:6371.0 117:18187.0 118:3044.0 119:4528.0 120:1247.0 121:273.0 124:120.0 126:1913.0 127:3252.0 1…	440667	C05422	SBJKKFFYIZUCET-JLAZNSOCSA-N	166174	59342	70194	63096	487715	18993	25636	29994	32901	76622	41747			169304	36829.2	0.217533
cystine	804619	218	94	85:108.0 86:247.0 87:139.0 88:76.0 89:69.0 91:149.0 92:44.0 93:30.0 95:38.0 98:79.0 99:84.0 100:3048.0 101:429.0 102:207.0 103:131.0 104:31.0 109:39.0 111:37.0 114:248.0 115:750.0 116:370.0 117:152.0 118:99.0 119:32.0 120:118.0 121:41.0 122:20.0 128:86.0 129:101.0 130:257.0 131:402.0 132:617.0 133:343.0 134:123.0 135:57.0 143:27.0 144:115.0 145:43.0 146:3584.0 147:1813.0 148:1380.0 149:261.0 156:…	595	C01420	LEVWYRKDKASIDU-UHFFFAOYSA-N	973044	1052209	1274022	596903	1074335	533227	2542766	2444328	1629599	1707030	1684442			994103	1771390	1.7819
cysteine-glycine	715335	220	2787	85:185.0 86:404.0 88:100.0 90:67.0 91:332.0 92:34.0 94:53.0 97:57.0 98:151.0 99:49.0 100:1375.0 101:377.0 102:262.0 103:390.0 104:15.0 105:20.0 107:142.0 110:50.0 112:23.0 113:69.0 114:78.0 115:367.0 116:813.0 118:39.0 126:62.0 129:25.0 130:279.0 131:65.0 132:916.0 134:134.0 135:1.0 141:102.0 142:99.0 144:44.0 146:198.0 147:351.0 148:451.0 154:30.0 155:46.0 157:102.0 158:256.0 159:18.0 160:51.0 1…	439498	C01419	ZUKPVRWZDMRIEO-VKHMYHEASA-N	14106	3446	6069	18910	21612	2679	3372	3645	4343	2358	9978			12828.6	3279.4	0.255632
cysteine sulfonic acid	558826	252	210986	85:117.0 86:542.0 87:262.0 89:210.0 90:118.0 91:210.0 93:50.0 94:38.0 95:59.0 98:452.0 99:83.0 100:8691.0 101:677.0 102:467.0 103:531.0 104:45.0 105:224.0 107:208.0 108:147.0 109:51.0 111:55.0 112:65.0 113:155.0 114:3708.0 115:10528.0 116:1387.0 117:1106.0 118:104.0 119:33.0 120:50.0 121:33.0 122:1104.0 123:119.0 124:118.0 127:219.0 128:276.0 129:195.0 131:427.0 132:589.0 133:2209.0 135:780.0 136…	129636156		CLDHNWUVRZNQBD-GSVOUGTGSA-N	55422	76157	156626	40546	65633	34593	36085	59746	34473	148885	72003			78876.8	62756.4	0.795626
cysteine	500158	220	65	86:175.0 90:83.0 91:341.0 97:81.0 98:68.0 100:3118.0 101:289.0 102:126.0 103:157.0 104:40.0 106:71.0 111:61.0 112:46.0 113:48.0 115:193.0 116:681.0 117:121.0 119:107.0 120:61.0 130:238.0 132:808.0 133:307.0 135:39.0 146:182.0 147:1274.0 149:187.0 163:84.0 172:22.0 204:108.0 217:15.0 218:2544.0 219:362.0 220:2803.0 221:383.0 222:297.0 223:28.0 231:29.0 232:38.0 262:21.0 287:23.0 301:27.0 304:25.0 …	5862	C00097	XUJNEKJLAYXESH-REOHCLBHSA-N	151640	77463	203528	191579	424270	322864	610643	561289	280129	272946	305565			209696	409574	1.95318
cystathionine	772979	218	18481	86:547.0 87:334.0 88:926.0 89:73.0 90:116.0 91:198.0 93:86.0 94:37.0 98:251.0 99:32.0 100:5732.0 101:861.0 102:512.0 103:716.0 104:72.0 112:254.0 113:42.0 114:1175.0 115:801.0 116:742.0 117:451.0 118:209.0 119:133.0 126:208.0 128:12851.0 129:1939.0 130:1180.0 131:791.0 132:939.0 133:917.0 134:198.0 135:73.0 138:192.0 142:46.0 143:41.0 144:122.0 145:63.0 146:194.0 147:5218.0 148:1466.0 149:599.0 1…	439258	C02291	ILRYLPWNYFXEMH-WHFBIAKZSA-N	28192	21031	31479	18400	24527	9234	16049	16081	10922	16111	12875			24725.8	13679.4	0.553244
creatinine	502599	115	31	85:370.0 88:85.0 89:36.0 93:61.0 98:181.0 99:1414.0 100:9158.0 101:1232.0 103:128.0 108:34.0 111:15.0 113:594.0 114:567.0 115:27718.0 116:1868.0 118:47.0 124:34.0 130:931.0 134:91.0 135:38.0 136:59.0 139:101.0 142:85.0 143:10910.0 144:1070.0 147:1641.0 155:268.0 158:453.0 159:92.0 160:80.0 161:20.0 162:30.0 165:17.0 167:15.0 169:18.0 170:66.0 171:2993.0 172:140.0 173:285.0 174:113.0 175:26.0 176:…	588	C00791	DDRJAANPRJIHGJ-UHFFFAOYSA-N	789688	863979	756039	696062	1163963	992046	1389950	797563	752319	1783190	550107			853946	1.14301e+06	1.33851
conduritol-beta-epoxide	675635	318	2670	85:36.0 86:264.0 87:119.0 89:71.0 90:3.0 96:4.0 97:45.0 100:25.0 101:25.0 102:89.0 103:1499.0 104:98.0 106:19.0 108:25.0 110:52.0 111:13.0 113:96.0 114:7.0 115:120.0 116:89.0 117:65.0 120:22.0 121:16.0 122:20.0 125:21.0 126:64.0 127:5.0 128:52.0 129:2124.0 130:118.0 131:398.0 132:68.0 133:1415.0 139:13.0 140:24.0 141:13.0 142:4.0 143:397.0 144:106.0 146:101.0 147:5675.0 148:698.0 149:369.0 150:2.…	9989541		ZHMWOVGZCINIHW-SPHYCDKFSA-N	359996	314951	390304	548221	113175	275943	353772	690363	1502243	1503123	614120			345329	865089	2.50511
citrulline	622918	157	46151	87:340.0 88:98.0 89:2185.0 90:1081.0 98:279.0 99:1335.0 100:7486.0 101:1042.0 103:929.0 115:823.0 117:798.0 118:276.0 119:246.0 120:21.0 121:96.0 122:62.0 123:75.0 124:75.0 125:3618.0 126:472.0 127:1589.0 128:422.0 129:115.0 134:78.0 138:82.0 139:226.0 140:723.0 141:1549.0 144:544.0 147:2011.0 148:151.0 149:101.0 150:32.0 155:427.0 157:8319.0 158:1440.0 159:578.0 166:68.0 167:164.0 168:290.0 169:…	9750	C00327	RHGKLRLOHDJJDR-BYPYZUCNSA-N	35354	32661	58171	62452	45437	31615	47046	39085	29207	45308	51294			46815	38452.2	0.821365
citric acid	618808	273	40981	85:89578.0 86:32146.0 87:90310.0 88:39013.0 89:54812.0 90:9299.0 91:11206.0 92:10290.0 93:28385.0 94:9429.0 95:49580.0 96:30105.0 97:93138.0 98:32569.0 99:400197.0 100:50187.0 101:93153.0 102:37172.0 103:175191.0 104:24666.0 105:46046.0 106:6137.0 107:6559.0 108:4796.0 109:5998.0 110:6008.0 111:76238.0 112:13593.0 113:52516.0 114:20671.0 115:169926.0 116:71264.0 117:153010.0 118:20204.0 119:58110…	311	C00158	KRKNYBCHXYNGOX-UHFFFAOYSA-N	3936534	5308372	5242188	3005875	3498110	1412278	2757858	2312309	2651667	2500991	3337468			4.19822e+06	2.32702e+06	0.554288
citraconic acid	391063	147	128883	87:24.0 89:127.0 91:23.0 94:115.0 95:130.0 96:55.0 97:1633.0 98:564.0 99:707.0 101:136.0 103:300.0 104:81.0 105:186.0 107:30.0 108:54.0 109:47.0 110:51.0 111:85.0 112:419.0 113:251.0 114:106.0 115:218.0 119:144.0 120:41.0 121:44.0 122:720.0 123:124.0 124:59.0 125:120.0 127:324.0 128:42.0 129:79.0 131:256.0 132:25.0 133:1452.0 134:231.0 135:59.0 136:49.0 138:25.0 139:36.0 140:438.0 141:549.0 142:1…	643798	C02226	HNEGQIOMVPPMNR-IHWYPQMZSA-N	1771671	2272500	2416386	1572238	2619171	1638622	2003222	2370222	2082488	2792255	2234851			2.13039e+06	2.17736e+06	1.02205
cis-8-heptadecenoic acid	746788	129	391364	85:7457.0 92:1011.0 93:9616.0 94:3224.0 95:10716.0 96:14558.0 97:6123.0 98:7781.0 99:1453.0 105:3184.0 107:5059.0 108:1865.0 109:7238.0 110:5882.0 111:1402.0 112:3875.0 113:2163.0 114:1031.0 116:7581.0 117:48370.0 118:5072.0 119:3922.0 121:2885.0 122:677.0 123:4909.0 125:875.0 126:852.0 127:1555.0 129:51398.0 130:3284.0 131:9068.0 132:7387.0 134:1137.0 135:1688.0 137:2932.0 138:2586.0 139:2701.0 …	5312439		ZBIGLIMGCLJKHN-KTKRTIGZSA-N	99828	100011	62629	83963	50390	104665	102027	113234	118805	114078	99460			79364.2	110562	1.39309
cholic acid	1108715	253	365344	85:5196.0 86:876.0 87:944.0 88:599.0 89:2527.0 90:818.0 91:17795.0 92:2501.0 93:15991.0 94:3165.0 95:12810.0 96:1311.0 97:2084.0 98:395.0 99:1343.0 100:248.0 101:4530.0 102:1044.0 103:5390.0 104:965.0 105:17817.0 106:3090.0 107:12541.0 108:1727.0 109:6095.0 110:671.0 111:1212.0 112:248.0 113:1617.0 114:331.0 115:4463.0 116:5883.0 117:23327.0 118:3739.0 119:11641.0 120:2018.0 121:6544.0 122:1299.0…	221493	C00695	BHQCQFFYRZLCQQ-OELDTZBJSA-N	349	1220	1655	285	626	1150	1265	1524	771	661	1027			827	1074.2	1.29891
cholesterone	1095940	456	170271	85:327.0 87:127.0 88:149.0 89:147.0 90:32.0 91:999.0 92:232.0 93:1255.0 94:239.0 95:1365.0 96:446.0 97:394.0 100:133.0 101:272.0 102:192.0 103:788.0 104:249.0 105:1577.0 107:529.0 109:492.0 111:57.0 113:98.0 115:355.0 116:46.0 117:539.0 118:279.0 119:1182.0 120:357.0 121:277.0 123:235.0 125:107.0 126:144.0 127:331.0 128:364.0 129:1423.0 130:312.0 131:933.0 132:449.0 133:557.0 136:138.0 137:119.0 …	91477	C00599	NYOXRYYXRWJDKP-GYKMGIIDSA-N	1233	1404	1574	950	1725	1652	1951	1357	3919	2302	1864			1377.2	2236.2	1.62373
cholesterol	1078536	129	19	85:3277.0 86:357.0 87:698.0 88:331.0 89:2173.0 90:402.0 91:29340.0 92:4360.0 93:20764.0 94:3772.0 95:27816.0 96:2369.0 97:5814.0 98:576.0 99:1514.0 100:67.0 101:2755.0 102:616.0 103:3141.0 104:1732.0 105:26895.0 106:4885.0 107:20090.0 108:3742.0 109:12657.0 110:1522.0 111:3689.0 112:263.0 113:906.0 114:11.0 115:5342.0 116:2555.0 117:9801.0 118:2755.0 119:20567.0 120:8989.0 121:16634.0 122:2141.0 …	5997	C00187	HVYWMOMLDIMFJA-DPAQBDIFSA-N	2099576	2110501	3304599	1539233	2090420	2517235	2248661	1983214	2220223	2497929	2133464			2.22887e+06	2.29345e+06	1.02898
cellobiose	942758	361	120969	85:704.0 86:425.0 87:1153.0 88:536.0 89:7304.0 90:559.0 91:361.0 92:58.0 93:93.0 94:225.0 96:282.0 97:300.0 98:79.0 99:1256.0 100:2708.0 101:2519.0 102:511.0 103:35851.0 104:3434.0 105:1648.0 106:104.0 108:59.0 109:529.0 110:28.0 111:225.0 112:274.0 113:596.0 114:1330.0 115:1103.0 116:1095.0 117:11875.0 118:1290.0 119:1124.0 121:107.0 124:109.0 125:168.0 126:436.0 127:502.0 128:555.0 129:13909.0 …	6255	C01971	GUBGYTABKSRVRQ-QUYVBRFLSA-N	2571	3979	2157	2047	1629	2060	2610	2074	4711	4056	2171			2476.6	3102.2	1.2526
caproic acid	224373	173	126391	87:22.0 88:53.0 99:32.0 103:2.0 105:13.0 108:4.0 109:2.0 110:10.0 111:25.0 112:6.0 115:2.0 116:183.0 117:1267.0 118:96.0 119:10.0 125:2.0 129:242.0 130:3.0 131:565.0 132:309.0 133:26.0 137:1.0 138:26.0 143:37.0 145:103.0 147:368.0 148:20.0 149:2.0 150:3.0 151:7.0 155:5.0 159:13.0 161:33.0 162:1.0 167:4.0 173:1234.0 174:148.0 175:49.0 177:53.0 178:11.0 179:10.0 180:2.0 185:1.0 187:1.0 188:1.0 190:…	8892	C01585	FUZZWVXGSFPDMH-UHFFFAOYSA-N	116171	119300	90021	53784	98550	113912	56326	77934	87451	92954	84007			95565.2	85715.4	0.896931
campesterol	1105205	129	213180	85:1807.0 86:108.0 87:96.0 89:466.0 90:42.0 91:6310.0 92:939.0 93:4653.0 94:774.0 95:5896.0 96:455.0 97:1559.0 98:136.0 99:338.0 100:50.0 101:563.0 103:707.0 104:260.0 105:5314.0 106:920.0 107:4111.0 108:688.0 109:2300.0 110:281.0 111:626.0 113:136.0 115:935.0 116:346.0 117:1702.0 118:440.0 119:3825.0 120:1697.0 121:3224.0 122:427.0 123:824.0 124:111.0 125:280.0 126:46.0 127:171.0 128:447.0 129:1…	173183	C01789	SGNBVLSWZMBQTH-PODYLUTMSA-N	7577	7523	22029	2433	7299	9658	5419	10398	6500	11724	8705			9372.2	8739.8	0.932524
cadaverine	631457	174	1661	85:5066.0 86:90202.0 87:9563.0 88:12245.0 89:1089.0 90:312.0 93:5.0 95:178.0 96:159.0 97:1143.0 98:4199.0 99:4660.0 100:46278.0 101:7513.0 102:10440.0 103:2705.0 104:659.0 105:9.0 106:310.0 108:4.0 109:158.0 110:577.0 111:439.0 112:15199.0 113:4665.0 114:6934.0 115:4758.0 116:7847.0 117:7818.0 118:1746.0 119:419.0 120:50.0 122:56.0 123:104.0 124:1379.0 125:251.0 126:3955.0 127:382.0 128:4739.0 12…	273		VHRGRCVQAFMJIZ-UHFFFAOYSA-N	21110	7808	12862	21996	61945	9900	13761	15123	17041	19367	10211			25144.2	15038.4	0.598086
biphenyl	426625	154	68719	89:3302.0 97:316.0 107:235.0 124:383.0 136:397.0 137:350.0 139:89.0 152:471.0 154:23828.0 155:316.0 156:3822.0 157:1218.0 174:2709.0 175:157.0 183:108.0 184:13.0 187:110.0 216:13.0 228:376.0 229:264.0 274:94.0 277:19.0 279:11.0 313:1.0 323:3.0 324:4.0 332:5.0 336:1.0 353:1.0 368:1.0 398:3.0 403:2.0 405:7.0 407:4.0 418:2.0 421:5.0 424:3.0 425:11.0 427:3.0 431:2.0 438:6.0 440:3.0 442:4.0 445:1.0 44…	7095	C06588	ZUOUZKKEUPVFJK-UHFFFAOYSA-N	7809	7690	5725	4304	6212	18368	18462	22534	19227	23163	14663			6348	20350.8	3.20586
beta-sitosterol	1128225	129	3174	85:2766.0 86:101.0 87:57.0 89:458.0 91:5648.0 92:1009.0 93:4837.0 94:854.0 95:7005.0 96:398.0 97:1583.0 98:69.0 99:841.0 101:529.0 102:39.0 103:648.0 104:289.0 105:5798.0 106:1007.0 107:5082.0 108:945.0 109:3381.0 110:296.0 111:1228.0 112:109.0 113:310.0 114:25.0 115:1041.0 116:430.0 117:2402.0 118:725.0 119:4929.0 120:2342.0 121:4665.0 122:692.0 123:1370.0 124:121.0 125:512.0 127:195.0 128:627.0…	222284	C01753	KZJWDPNRJALLNS-VJSFXXLFSA-N	10934	14002	11651	11375	11427	6757	6788	7059	7609	8012	14860			11877.8	7245	0.609961
beta-gentiobiose	965352	160	100873	85:1429.0 86:721.0 87:1340.0 88:666.0 89:9018.0 90:749.0 91:536.0 92:96.0 93:135.0 94:142.0 95:134.0 96:89.0 97:641.0 98:223.0 99:1242.0 100:2366.0 101:8618.0 102:2362.0 103:22500.0 104:1984.0 105:4901.0 106:339.0 107:183.0 109:858.0 110:33.0 111:683.0 112:262.0 113:1304.0 114:964.0 115:1755.0 116:4243.0 117:12702.0 118:1086.0 119:1415.0 120:139.0 121:184.0 125:66.0 126:100.0 127:843.0 128:487.0 …	441422	C08240	DLRVVLDZNNYCBX-LIZSDCNHSA-N	3094	2994	3072	3497	5524	1171	1244	1451	1626	1759	2466			3636.2	1450.2	0.398823
beta-alanine	435564	248	148	85:228.0 86:3117.0 87:240.0 90:32.0 93:32.0 95:19.0 99:386.0 100:1891.0 101:337.0 102:313.0 103:237.0 104:118.0 107:63.0 113:116.0 114:91.0 117:236.0 119:17.0 120:39.0 129:105.0 130:635.0 133:1533.0 134:301.0 135:92.0 137:24.0 142:51.0 146:224.0 147:2196.0 148:431.0 160:346.0 161:56.0 162:41.0 164:29.0 168:16.0 170:19.0 172:67.0 173:3.0 174:3380.0 175:583.0 176:292.0 181:27.0 187:19.0 188:94.0 18…	239	C00099	UCMIRNVEIXFBKS-UHFFFAOYSA-N	79820	61154	157317	132253	129129	122998	144559	224237	132746	99274	131148			111935	144763	1.29328
aspartate	433075	160	287	86:152.0 88:122.0 91:67.0 92:45.0 93:73.0 98:137.0 99:170.0 100:1145.0 101:124.0 102:517.0 103:392.0 105:156.0 110:142.0 111:49.0 112:80.0 113:92.0 114:39.0 115:37.0 116:2662.0 117:3684.0 118:486.0 119:211.0 120:66.0 127:112.0 128:298.0 129:124.0 130:4406.0 131:731.0 132:165.0 133:305.0 134:133.0 135:52.0 138:53.0 139:28.0 140:17.0 142:64.0 143:100.0 144:616.0 145:135.0 146:248.0 147:2285.0 148:3…	5960	C00049	CKLJMWTZIZZHCS-REOHCLBHSA-N	7580840	6501303	10122158	12529943	11107784	8997872	9480081	10760370	8278952	8087376	9762031			9.56841e+06	9.12093e+06	0.953234
asparagine	552557	231	391852	86:1081.0 87:550.0 92:66.0 97:74.0 98:583.0 100:6558.0 102:1361.0 115:1130.0 116:23899.0 118:1445.0 125:632.0 127:167.0 128:1069.0 130:655.0 131:3973.0 132:10802.0 133:1124.0 134:592.0 141:4650.0 142:647.0 143:578.0 144:904.0 146:503.0 150:151.0 153:93.0 156:609.0 159:1735.0 161:68.0 169:484.0 170:66.0 172:629.0 188:5138.0 189:439.0 190:1078.0 199:157.0 202:526.0 203:375.0 204:905.0 213:220.0 215…	6267	C00152	DCXYFEDJOCDNAF-REOHCLBHSA-N	110030	109218	92140	108296	105112	94411	129313	115163	115173	118035	138332			104959	114419	1.09013
ascorbic acid	672898	332	238	85:135.0 86:135.0 87:248.0 88:196.0 89:2251.0 90:375.0 93:178.0 94:27.0 95:496.0 97:119.0 98:172.0 99:591.0 101:524.0 103:2328.0 104:337.0 105:143.0 109:261.0 111:411.0 113:46.0 114:178.0 115:672.0 116:132.0 117:10603.0 118:841.0 119:893.0 121:54.0 122:44.0 123:190.0 125:19.0 126:59.0 127:410.0 128:196.0 131:1308.0 132:231.0 133:3873.0 134:556.0 135:442.0 136:83.0 137:62.0 139:81.0 140:1.0 141:15…	54670067	C00072	CIWBSHSKHKDKBQ-JLAZNSOCSA-N	101033	59655	3857	113193	46457	4249	117910	131902	165687	22819	37385			64839	88513.4	1.36513
arachidonic acid	837115	91	64589	85:8972.0 88:4884.0 89:53747.0 90:12379.0 91:1986143.0 92:445814.0 93:1024668.0 94:368422.0 95:357548.0 96:41847.0 97:27251.0 103:48984.0 104:123674.0 105:867808.0 106:682595.0 107:374732.0 108:454293.0 109:137838.0 110:8677.0 111:1163.0 115:121297.0 117:1291545.0 118:216358.0 119:711032.0 120:374816.0 121:180393.0 122:78287.0 123:24472.0 127:6430.0 128:51855.0 129:620669.0 130:124204.0 131:50274…	444899	C00219	YZXBAPSDXZZRGB-DOFZRALJSA-N	142617	166615	150151	118750	162609	120652	153791	147934	111996	159975	164708			148148	138870	0.937368
arabitol	570685	217	17001	85:1293.0 86:336.0 87:2250.0 88:1800.0 89:10668.0 90:944.0 91:389.0 93:11.0 94:91.0 97:229.0 98:214.0 99:1575.0 100:556.0 101:9601.0 102:1764.0 103:111243.0 104:10199.0 105:5343.0 106:115.0 107:87.0 108:59.0 109:95.0 110:79.0 111:829.0 112:123.0 113:2239.0 114:485.0 115:2683.0 116:4353.0 117:51800.0 118:5071.0 119:3906.0 120:387.0 121:197.0 123:19.0 125:110.0 127:622.0 128:411.0 129:46607.0 130:5…	94154	C01904	HEBKCHPVOIAQTA-QWWZWVQMSA-N	219825	239681	217484	256213	269109	195031	216084	208085	182143	240606	248545			240462	208390	0.866621
arabinose	550621	217	17886	86:196.0 89:2673.0 90:148.0 94:55.0 96:34.0 98:43.0 99:8.0 100:396.0 101:964.0 102:266.0 103:16333.0 104:1233.0 105:1087.0 106:237.0 110:149.0 113:45.0 114:616.0 115:105.0 117:3661.0 118:554.0 119:207.0 120:10.0 124:7.0 126:124.0 127:161.0 128:115.0 129:1650.0 130:747.0 131:701.0 132:147.0 133:2102.0 134:407.0 138:78.0 140:8.0 141:65.0 142:245.0 143:71.0 144:85.0 145:240.0 147:7498.0 148:709.0 14…	6902	C00216	SRBFZHDQGSBBOR-ZRMNMSDTSA-N	53079	61482	59849	53355	75819	31480	33621	31683	31604	41247	48824			60716.8	33927	0.558775
aminomalonic acid	455754	133	413	86:2942.0 88:141.0 89:112.0 91:83.0 95:21.0 96:52.0 99:117.0 100:1404.0 101:500.0 102:258.0 103:262.0 105:161.0 113:119.0 114:63.0 115:110.0 116:295.0 117:454.0 119:188.0 120:63.0 121:40.0 122:45.0 131:1530.0 132:103.0 133:2100.0 134:376.0 143:19.0 144:92.0 147:5888.0 148:433.0 149:305.0 152:37.0 154:11.0 158:171.0 160:45.0 161:81.0 164:29.0 167:17.0 173:76.0 174:1023.0 175:272.0 176:72.0 178:67.…	100714	C00872	JINBYESILADKFW-UHFFFAOYSA-N	273609	242810	322171	220187	313317	380632	351993	445784	413419	368491	389301			274419	392064	1.42871
alpha-ketoglutarate	507392	198	294	85:208.0 87:154.0 89:4657.0 90:84.0 91:201.0 94:49.0 98:155.0 99:133.0 101:112.0 102:113.0 103:234.0 110:90.0 112:1654.0 113:180.0 114:75.0 115:296.0 118:19.0 125:56.0 126:615.0 128:246.0 129:323.0 131:331.0 133:422.0 135:87.0 142:51.0 143:95.0 144:23.0 145:67.0 147:7768.0 148:1161.0 149:693.0 152:14.0 154:243.0 155:35.0 156:3139.0 157:398.0 158:205.0 159:36.0 160:14.0 161:16.0 163:100.0 170:1125…	51	C00026	KPGXRSRHYNQIFN-UHFFFAOYSA-N	9391	12054	14630	8682	11890	6189	7708	7897	10258	10478	12623			11329.4	8506	0.75079
alpha-aminoadipic acid	573295	260	125502	85:5171.0 86:2872.0 87:1853.0 88:805.0 89:1528.0 90:266.0 91:249.0 92:126.0 93:125.0 94:122.0 95:131.0 96:1290.0 97:581.0 98:6263.0 99:3004.0 100:22245.0 101:4204.0 102:2216.0 103:6429.0 104:717.0 105:691.0 106:54.0 107:157.0 108:1397.0 109:428.0 110:436.0 111:454.0 112:1270.0 113:1070.0 114:2235.0 115:12931.0 116:5935.0 117:5889.0 118:1058.0 119:1156.0 120:208.0 122:78.0 123:104.0 124:144.0 125:…	92136	C00956	OYIFNHCXNCRBQI-BYPYZUCNSA-N	124365	108109	323809	1029600	158812	133491	191350	225026	212017	225052	323765			348939	197387	0.565678
alloxanoic acid	785329	331	33996	85:255.0 86:342.0 89:279.0 90:303.0 94:7.0 99:234.0 100:1698.0 101:235.0 102:141.0 103:3479.0 104:356.0 111:65.0 112:51.0 113:196.0 114:87.0 115:115.0 116:154.0 117:1004.0 118:113.0 119:43.0 122:13.0 125:153.0 128:37.0 129:418.0 130:12.0 131:678.0 133:960.0 139:30.0 140:167.0 141:19.0 142:427.0 143:602.0 144:348.0 147:5365.0 148:706.0 149:546.0 151:95.0 152:60.0 153:16.0 155:415.0 156:700.0 157:1…	94146		BXTYRIKKNHXERN-UHFFFAOYSA-N	61558	19773	23205	61079	45132	2238	7232	7691	9582	29597	9868			42149.4	11268	0.267335
allantoic acid	726050	259	117021	85:9202.0 86:13527.0 87:6721.0 88:2646.0 89:3219.0 90:881.0 91:267.0 92:306.0 93:763.0 94:240.0 95:279.0 96:330.0 97:473.0 98:1578.0 99:17000.0 100:119531.0 101:43572.0 102:14466.0 103:2967.0 104:591.0 105:379.0 106:147.0 107:115.0 108:53.0 109:92.0 110:262.0 111:598.0 112:367.0 113:1495.0 114:2528.0 115:12227.0 116:26372.0 117:15426.0 118:2713.0 119:1020.0 120:394.0 121:150.0 124:100.0 125:271.0…	203	C00499	NUCLJNSWZCHRKL-UHFFFAOYSA-N	89880	107098	77199	58608	69003	20597	50380	53892	64359	103872	92683			80357.6	58620	0.729489
alanine	244189	116	2	85:3158.0 86:13644.0 87:4068.0 88:3439.0 89:983.0 90:196.0 91:253.0 93:372.0 94:6680.0 95:665.0 97:207.0 98:1020.0 99:805.0 100:24444.0 101:7141.0 102:7827.0 103:18348.0 104:1762.0 105:2019.0 107:860.0 110:602.0 112:751.0 113:917.0 114:4190.0 115:4871.0 116:395401.0 117:48488.0 118:16494.0 119:2692.0 120:172.0 127:1339.0 128:5915.0 129:862.0 130:2771.0 131:6829.0 132:2965.0 133:10359.0 134:1720.0…	5950	C00041	QNAYBMKLOCPYGJ-REOHCLBHSA-N	3397921	2470102	5459332	4774671	5626225	2411340	2343263	3514449	2942447	2482375	3505408			4.34565e+06	2.73877e+06	0.630234
adipic acid	474435	111	125	85:2037.0 86:2852.0 87:703.0 88:641.0 89:904.0 90:27.0 91:64.0 92:167.0 93:122.0 94:58.0 95:60.0 96:79.0 97:441.0 99:4029.0 100:405.0 101:502.0 102:524.0 105:259.0 107:59.0 108:26.0 109:187.0 110:362.0 111:58622.0 112:3744.0 113:1086.0 114:171.0 115:1351.0 116:2824.0 117:11244.0 118:1055.0 119:703.0 120:50.0 123:10.0 124:19.0 125:208.0 126:57.0 128:229.0 129:9390.0 130:2687.0 131:1989.0 132:910.0…	196	C06104	WNLRTRBMVRJNCN-UHFFFAOYSA-N	18936	25982	22905	18637	26759	33602	29659	33865	40255	38189	24273			22643.8	35114	1.55071
adenosine-5-monophosphate	1038688	315	1726	89:44.0 90:17.0 95:28.0 99:134.0 100:1.0 101:125.0 103:17.0 109:23.0 111:98.0 113:1.0 114:17.0 115:10.0 121:48.0 125:109.0 129:374.0 133:166.0 137:3.0 140:48.0 141:68.0 142:69.0 143:116.0 147:698.0 151:31.0 153:46.0 156:6.0 157:17.0 158:16.0 162:7.0 164:3.0 165:144.0 169:2803.0 170:341.0 171:190.0 178:12.0 181:16.0 184:73.0 189:15.0 192:650.0 193:195.0 195:98.0 197:2.0 206:112.0 207:185.0 208:286…	6083	C00020	UDMBCSSLTHHNCD-KQYNXXCUSA-N	1267068	1042282	1109015	1102559	1841034	984765	1283255	1433514	1470352	1351500	1308467			1.27239e+06	1.30468e+06	1.02537
adenosine	918039	236	290	85:353.0 86:112.0 89:208.0 95:41.0 98:54.0 99:460.0 100:35.0 101:439.0 102:88.0 103:2553.0 104:236.0 105:110.0 109:159.0 111:217.0 113:236.0 115:473.0 116:284.0 117:469.0 119:106.0 120:28.0 126:71.0 129:719.0 130:43.0 131:300.0 132:124.0 133:869.0 134:103.0 135:182.0 136:60.0 137:23.0 138:121.0 139:38.0 142:46.0 143:329.0 144:32.0 145:58.0 147:1456.0 148:317.0 149:320.0 151:23.0 153:75.0 155:49.0…	60961	C00212	OIRDTQYFTABQOQ-KQYNXXCUSA-N	699031	918960	953581	660441	1110046	529779	868176	959664	872729	1098600	1234808			868412	865790	0.99698
adenine	646701	264	16805	85:54.0 86:321.0 89:1488.0 90:133.0 93:347.0 98:87.0 99:756.0 100:1997.0 101:198.0 102:25.0 103:6633.0 104:1287.0 105:1860.0 109:62.0 110:219.0 111:200.0 113:321.0 114:523.0 116:1348.0 117:506.0 121:161.0 122:80.0 123:239.0 128:119.0 129:1675.0 130:525.0 131:379.0 133:1394.0 137:80.0 138:66.0 139:31.0 141:189.0 142:302.0 146:278.0 147:8308.0 149:2849.0 150:76.0 152:58.0 155:355.0 157:2692.0 158:5…	190	C00147	GFFGJBXGBJISGV-UHFFFAOYSA-N	238483	245151	291713	264286	306712	221591	261370	293904	272803	304282	303860			269269	270790	1.00565
aconitic acid	586815	229	29	85:823.0 86:194.0 87:662.0 88:337.0 89:711.0 90:119.0 91:200.0 93:1018.0 94:224.0 95:1683.0 96:1733.0 97:6038.0 98:1174.0 99:1242.0 100:178.0 101:600.0 102:310.0 103:1548.0 104:242.0 105:655.0 107:259.0 108:172.0 109:241.0 110:546.0 111:911.0 112:674.0 113:694.0 115:1207.0 116:392.0 117:2280.0 118:273.0 119:1093.0 120:174.0 121:326.0 122:39.0 123:487.0 124:76.0 125:294.0 126:191.0 127:456.0 128:2…	643757	C00417	GTZCVFVGUGFEME-IWQZZHSRSA-N	71470	41953	90896	128176	29059	43355	49640	26960	26257	13478	50714			72310.8	31938	0.441677
acetoacetate	506250	247	483127	85:1271.0 86:142.0 87:274.0 88:134.0 89:3724.0 90:466.0 91:1179.0 94:299.0 95:201.0 98:1421.0 99:1185.0 100:1435.0 101:461.0 103:1283.0 106:199.0 108:240.0 112:186.0 113:614.0 114:457.0 115:6408.0 116:717.0 117:1630.0 118:244.0 119:553.0 122:308.0 123:577.0 124:185.0 131:1461.0 132:524.0 133:1948.0 134:245.0 145:82.0 147:5149.0 148:1385.0 149:539.0 150:117.0 151:117.0 154:1584.0 156:363.0 158:197…	6971017	C00164	WDJHALXBUFZDSR-UHFFFAOYSA-M	221187	320454	266609	236408	427040	138850	207129	217988	239176	224082	258583			294340	205445	0.697986
6-Oxopiperidine-2-carboxylic acid	481943	170	16947	86:908.0 93:278.0 94:116.0 95:135.0 98:1272.0 99:403.0 102:129.0 103:459.0 107:756.0 108:191.0 112:344.0 113:330.0 114:444.0 115:487.0 116:497.0 117:76.0 126:52.0 127:560.0 128:112.0 131:31.0 132:415.0 133:204.0 138:186.0 141:151.0 142:989.0 144:182.0 146:125.0 147:1830.0 148:195.0 152:607.0 153:150.0 154:4405.0 155:791.0 156:471.0 158:111.0 160:317.0 167:103.0 168:866.0 169:770.0 170:41898.0 171…	3014237		FZXCPFJMYOQZCA-UHFFFAOYSA-N	7492	6791	11986	20962	11330	9860	13004	11811	12348	12569	12287			11712.2	11918.4	1.01761
5-methoxytryptamine	864466	174	284	86:1203.0 87:181.0 88:92.0 90:42.0 92:34.0 95:29.0 100:628.0 101:65.0 102:70.0 105:49.0 110:34.0 112:50.0 115:39.0 117:67.0 118:56.0 121:41.0 124:29.0 130:92.0 131:54.0 132:79.0 135:54.0 150:31.0 155:19.0 158:46.0 159:57.0 172:30.0 174:4979.0 175:869.0 176:366.0 202:87.0 204:33.0 205:32.0 206:13.0 211:21.0 212:12.0 217:34.0 218:39.0 222:50.0 223:29.0 225:17.0 228:24.0 231:36.0 233:36.0 235:29.0 2…	1833	C05659	JTEJPPKMYBDEMY-UHFFFAOYSA-N	12010	16195	35374	17699	23857	42049	45029	51887	50181	41773	39157			21027	46183.8	2.1964
5'-deoxy-5'-methylthioadenosine	967036	236	21821	85:99.0 86:132.0 94:26.0 96:62.0 99:123.0 100:70.0 101:24.0 105:120.0 111:44.0 112:105.0 113:82.0 114:27.0 115:34.0 121:46.0 122:14.0 123:36.0 126:141.0 129:197.0 130:26.0 134:23.0 137:43.0 138:17.0 141:16.0 142:14.0 143:9.0 145:27.0 147:46.0 149:28.0 151:2.0 155:2.0 157:5.0 162:54.0 163:36.0 164:9.0 165:196.0 167:14.0 169:374.0 170:80.0 171:39.0 173:30.0 175:661.0 176:140.0 177:69.0 179:27.0 185…	439176	C00170	WUUGFSXJNOTRMR-IOSLPCCCSA-N	88501	72621	91429	84985	99988	52427	64340	71951	69243	77557	88767			87504.8	67103.6	0.766856
5-aminovaleric acid	536657	174	1698	85:189.0 86:2159.0 87:251.0 97:75.0 98:42.0 99:58.0 100:1189.0 101:180.0 102:422.0 107:116.0 109:25.0 112:223.0 114:52.0 115:46.0 116:194.0 117:280.0 123:29.0 125:1.0 126:134.0 128:21.0 129:828.0 130:249.0 131:289.0 132:190.0 133:45.0 135:16.0 146:99.0 148:253.0 152:19.0 154:184.0 156:230.0 157:40.0 158:71.0 160:40.0 170:64.0 172:165.0 174:8981.0 175:1547.0 176:642.0 177:54.0 186:31.0 188:42.0 19…	138	C00431	JJMDCOVWQOJGCB-UHFFFAOYSA-N	41802	34614	57664	29508	51557	54012	215363	60513	31463	76813	68279			43029	87632.8	2.0366
5,6-dihydrouracil	470116	243	118969	85:466.0 86:1596.0 87:127.0 89:54.0 93:2372.0 95:51.0 98:69.0 99:707.0 100:4262.0 101:531.0 104:334.0 105:181.0 107:116.0 108:74.0 111:66.0 112:24.0 113:186.0 114:483.0 115:473.0 123:29.0 128:218.0 129:230.0 132:185.0 133:440.0 134:140.0 135:89.0 137:203.0 139:32.0 141:19.0 142:25.0 147:11640.0 148:2104.0 149:786.0 150:137.0 153:66.0 155:47.0 158:108.0 160:172.0 163:128.0 167:33.0 168:28.0 169:89…			OIVLITBTBDPEFK-UHFFFAOYSA-N	4454	5579	6265	5748	7057	14374	13882	11759	7744	11258	7795			5820.6	11803.4	2.02787
4-hydroxyphenylacetic acid	542795	179	31555	85:74.0 89:848.0 90:484.0 91:340.0 93:30.0 95:3.0 97:50.0 98:40.0 101:1.0 102:542.0 104:207.0 105:301.0 107:207.0 109:9.0 112:6.0 113:36.0 114:37.0 116:22.0 117:97.0 119:14.0 121:91.0 123:17.0 130:32.0 133:307.0 134:89.0 135:516.0 136:71.0 137:25.0 142:12.0 145:27.0 147:753.0 149:559.0 150:125.0 151:12.0 153:1.0 161:273.0 162:35.0 163:909.0 164:2215.0 165:409.0 166:53.0 169:9.0 171:18.0 172:6.0 1…	127	C00642	XQXPVVBIMDBYFF-UHFFFAOYSA-N	2767	2951	5137	2184	2723	2559	4745	6605	5526	4102	3919			3152.4	4707.4	1.49327
4-hydroxybutyric acid	325027	233	85123	85:1473.0 86:1030.0 88:1141.0 90:78.0 97:88.0 99:1509.0 100:534.0 101:1470.0 102:152.0 103:1274.0 104:135.0 105:287.0 109:555.0 110:127.0 111:131.0 113:83.0 115:915.0 116:653.0 117:10011.0 118:922.0 119:717.0 129:821.0 130:174.0 131:930.0 132:466.0 133:1873.0 134:148.0 143:2878.0 144:298.0 147:42121.0 148:6583.0 149:3200.0 150:406.0 151:85.0 157:102.0 187:41.0 192:99.0 204:836.0 205:197.0 222:17.…	10413	C00989	SJZRECIVHVDYJC-UHFFFAOYSA-N	66384	184124	87097	60705	81003	17609	70618	68225	64235	54518	68710			95862.6	55041	0.574166
4-aminobutyric acid	488730	304	1842	85:2931.0 86:36127.0 88:1868.0 89:824.0 90:367.0 91:21.0 92:27.0 93:383.0 94:61.0 95:474.0 96:289.0 97:896.0 98:1926.0 99:2673.0 100:23284.0 101:4921.0 102:4701.0 103:1487.0 104:675.0 105:715.0 106:24.0 107:184.0 108:203.0 109:406.0 110:716.0 111:335.0 112:2089.0 113:1884.0 114:3527.0 115:3212.0 116:3300.0 117:5040.0 118:1020.0 119:1376.0 120:195.0 121:54.0 122:39.0 123:55.0 124:233.0 125:201.0 1…	119	C00334	BTCSSZJGUNDROE-UHFFFAOYSA-N	98297	141235	140505	112723	117091	49197	137199	145187	131587	96359	124406			121970	111906	0.917485
3-phosphoglycerate	610734	227	1667	85:3431.0 86:914.0 87:3880.0 88:915.0 89:5026.0 90:691.0 91:1326.0 92:1132.0 93:2666.0 94:226.0 95:1037.0 96:384.0 97:379.0 98:1535.0 99:3192.0 100:1292.0 101:64790.0 102:7687.0 103:9445.0 104:1320.0 105:3744.0 106:1380.0 107:1485.0 108:512.0 109:573.0 110:30.0 111:263.0 112:119.0 113:943.0 114:479.0 115:8290.0 116:19606.0 117:11090.0 118:1967.0 119:6002.0 120:1081.0 121:3497.0 122:403.0 123:1251…	724	C00597	OSJPPGNTCRNQQC-UHFFFAOYSA-N	48353	41577	60378	69862	57845	67010	49705	55655	46375	63368	45997			55603	56422.6	1.01474
3-phosphoglycerate	612803	358	66292	87:3690.0 88:2997.0 90:894.0 92:1833.0 95:801.0 98:4727.0 99:2094.0 100:5788.0 101:7816.0 102:52341.0 103:13704.0 106:336.0 107:1068.0 108:4412.0 109:2902.0 115:3173.0 116:12368.0 117:25154.0 118:7495.0 119:3755.0 120:1366.0 121:2836.0 123:2278.0 126:1952.0 127:280.0 130:2106.0 131:8563.0 132:7824.0 133:37751.0 134:9699.0 135:16901.0 136:3907.0 137:8058.0 138:3730.0 139:2027.0 142:113948.0 143:27…				9364	8546	12901	15478	12377	12513	10621	6307	5662	8347	10469			11733.2	8690	0.740633
3-hydroxybutyric acid	278632	191	145501	85:131.0 87:1473.0 88:6305.0 89:1090.0 90:120.0 91:68.0 95:57.0 96:101.0 98:187.0 99:1246.0 100:1071.0 101:2671.0 102:480.0 105:239.0 112:38.0 113:234.0 115:3134.0 116:423.0 117:29724.0 118:3054.0 119:1586.0 121:72.0 125:44.0 128:13.0 129:229.0 130:4368.0 131:1815.0 132:261.0 133:5879.0 134:969.0 135:540.0 139:28.0 141:46.0 144:210.0 146:140.0 147:40360.0 148:7485.0 149:5505.0 150:460.0 151:191.0…	92135	C01089	WHBMMWSBFZVSSR-GSVOUGTGSA-N	243057	474880	359509	258169	243366	156022	265615	322286	383346	288603	326599			315796	283174	0.8967
3-hydroxy-3-methylglutaric acid	521554	247	32000	85:626.0 88:16.0 99:275.0 100:730.0 101:73.0 102:61.0 103:177.0 105:4.0 109:1920.0 110:105.0 111:74.0 112:83.0 113:58.0 114:82.0 115:2396.0 116:497.0 117:648.0 119:126.0 122:1.0 128:36.0 129:150.0 131:335.0 133:955.0 134:20.0 135:5.0 140:38.0 141:84.0 142:47.0 144:16.0 147:3623.0 148:545.0 149:525.0 150:59.0 151:23.0 157:174.0 159:95.0 163:168.0 164:7.0 170:7.0 171:247.0 172:45.0 183:513.0 184:30…	1662	C03761	NPOAOTPXWNWTSH-UHFFFAOYSA-N	16988	13064	16367	22288	30786	7208	5151	8385	10679	8970	12372			19898.6	8078.6	0.405988
3-Aminopiperidine-2,6-dione	525893	156	215853	85:6557.0 86:3382.0 92:43.0 94:225.0 95:211.0 97:365.0 98:2675.0 99:2953.0 100:7113.0 101:3220.0 106:82.0 108:195.0 110:581.0 111:400.0 112:4029.0 113:2102.0 114:2003.0 115:1921.0 116:17844.0 117:3573.0 118:1437.0 119:557.0 121:1648.0 122:20.0 123:33.0 124:139.0 126:467.0 127:579.0 128:1787.0 129:3959.0 130:2661.0 132:634.0 133:3611.0 134:400.0 135:376.0 138:92.0 139:170.0 140:7311.0 141:2540.0 1…	134508		NPWMTBZSRRLQNJ-UHFFFAOYSA-N	81587	78568	130455	107375	5644515	6842267	6617756	6699100	6625540	6538623	5633905			1208500	6.66466e+06	5.51482
3,6-anhydro-D-galactose	590619	231	88056	85:489.0 86:144.0 87:452.0 88:20.0 89:893.0 90:63.0 91:106.0 94:6.0 95:466.0 98:243.0 99:115.0 100:106.0 103:628.0 104:22.0 105:252.0 106:29.0 107:10.0 108:151.0 109:3.0 110:83.0 111:29.0 113:43.0 114:42.0 115:39.0 117:642.0 121:23.0 122:5.0 125:69.0 126:303.0 127:199.0 128:83.0 129:256.0 131:58.0 132:83.0 133:827.0 134:124.0 135:159.0 136:24.0 138:17.0 139:36.0 141:7.0 142:1537.0 143:378.0 145:2…	16069996	C06474	WZYRMLAWNVOIEX-BGPJRJDNSA-N	47638	100411	155416	142088	192738	51838	50752	68499	95880	204209	71478			127658	94235.6	0.738187
2-picolinic acid	383668	180	121035	86:84.0 92:84.0 93:239.0 95:84.0 106:547.0 108:158.0 109:135.0 115:87.0 120:119.0 122:176.0 124:29.0 125:35.0 128:45.0 136:2525.0 137:206.0 138:56.0 142:41.0 148:162.0 150:356.0 151:110.0 152:531.0 153:126.0 157:71.0 166:36.0 167:140.0 180:3764.0 181:391.0 182:142.0 204:31.0 219:28.0 226:18.0 232:21.0 257:32.0 267:68.0 287:53.0 288:18.0 289:25.0 293:23.0 294:25.0 298:27.0 322:15.0 332:14.0 472:15…	1018	C10164	SIOXPEMLGUPBBT-UHFFFAOYSA-N	4298	6530	5983	5583	4715	7447	6705	6923	8171	7510	4606			5421.8	7351.2	1.35586
2-monopalmitin	890356	129	2080	85:1173.0 86:178.0 88:144.0 89:1066.0 90:126.0 91:140.0 94:99.0 95:941.0 96:63.0 97:733.0 98:502.0 99:592.0 100:60.0 101:2348.0 102:302.0 103:7151.0 104:680.0 105:645.0 107:102.0 109:408.0 111:290.0 112:75.0 113:755.0 115:765.0 116:501.0 117:1096.0 118:156.0 119:207.0 123:127.0 125:88.0 127:131.0 128:189.0 129:12972.0 130:1803.0 131:2768.0 132:385.0 133:1642.0 134:217.0 135:186.0 137:85.0 139:19.…	123409		BBNYCLAREVXOSG-UHFFFAOYSA-N	51546	13716	94906	18103	104011	43439	53861	51459	54851	63497	67015			56456.4	53421.4	0.946242
2-monoolein	941794	129	84531	85:232.0 87:211.0 88:58.0 89:445.0 91:823.0 92:128.0 93:916.0 94:354.0 95:1224.0 96:388.0 97:243.0 98:63.0 99:217.0 101:1656.0 102:154.0 103:14217.0 104:1223.0 105:902.0 107:335.0 108:145.0 109:395.0 110:153.0 111:102.0 112:25.0 113:248.0 114:23.0 115:284.0 116:221.0 117:652.0 119:259.0 120:34.0 121:300.0 122:28.0 123:125.0 124:65.0 125:21.0 128:32.0 129:8919.0 130:1155.0 131:1582.0 132:109.0 133…	5319879		UPWGQKDVAURUGE-KTKRTIGZSA-N	15608	5435	21615	16599	30464	14644	13708	12350	26963	24229	20459			17944.2	18378.8	1.02422
2-hydroxyvaleric acid	309587	131	25922	85:783.0 86:12.0 89:96.0 95:343.0 99:185.0 101:10.0 110:16.0 113:33.0 115:380.0 116:57.0 117:78.0 127:85.0 130:28.0 131:2537.0 132:259.0 133:199.0 147:2527.0 148:299.0 149:168.0 189:23.0 200:55.0 204:42.0 205:87.0 247:159.0	98009		JRHWHSJDIILJAT-UHFFFAOYSA-N	15082	15210	19707	18283	23083	19578	24379	27056	27322	29342	20477			18273	25535.4	1.39744
2-hydroxyisovaleric acid	280835	145	170069	87:587.0 89:557.0 91:409.0 96:190.0 98:189.0 99:1642.0 101:1126.0 103:1385.0 104:607.0 105:630.0 106:109.0 109:118.0 112:182.0 113:479.0 115:2063.0 118:1242.0 119:483.0 120:140.0 123:36.0 124:13.0 126:256.0 128:210.0 129:1513.0 131:3446.0 132:418.0 133:6444.0 136:76.0 139:32.0 141:44.0 143:692.0 144:1141.0 145:57367.0 146:9593.0 147:35591.0 148:7582.0 149:4899.0 150:445.0 151:226.0 152:53.0 153:7…	99823		NGEWQZIDQIYUNV-UHFFFAOYSA-N	150209	155774	173016	59438	104051	85680	110862	110188	65704	64635	102747			128498	87413.8	0.680276
2-hydroxyglutaric acid	508940	247	64653	85:49170.0 94:4316.0 95:8610.0 96:411.0 99:3425.0 101:2531.0 107:138.0 108:287.0 109:460.0 112:3773.0 116:10630.0 117:5990.0 129:189957.0 130:27268.0 131:17646.0 133:14331.0 134:3025.0 135:3017.0 143:753.0 145:236.0 147:66751.0 148:9317.0 149:28512.0 150:3531.0 151:2259.0 157:51462.0 159:7840.0 161:1150.0 162:214.0 163:4874.0 165:462.0 169:1849.0 170:49.0 185:1987.0 186:1991.0 190:250.0 192:795.0…	43	C02630	HWXBTNAVRSUOJR-UHFFFAOYSA-N	221205	318742	264302	235934	426984	138797	207357	218010	239058	223813	258057			293433	205407	0.700012
2-deoxyuridine	822980	103	346481	85:20817.0 88:1357.0 89:2639.0 91:1541.0 94:138.0 95:1468.0 96:3283.0 97:1788.0 98:16337.0 99:7624.0 100:1239.0 101:8104.0 102:1762.0 103:65263.0 104:6103.0 105:3286.0 106:446.0 107:656.0 108:658.0 109:1819.0 110:347.0 111:2946.0 112:1606.0 113:1883.0 115:1241.0 116:981.0 117:13132.0 118:1567.0 119:2223.0 122:68.0 123:386.0 124:945.0 125:1470.0 126:2129.0 127:1408.0 128:1065.0 129:9916.0 130:1459…			MXHRCPNRJAMMIM-SHYZEUOFSA-N	45406	38732	66255	53830	62862	32996	43863	46287	52652	43445	52597			53417	43848.6	0.820874
2-deoxytetronic acid	390517	117	4544	85:419.0 87:169.0 88:9.0 95:14.0 99:220.0 100:305.0 101:327.0 102:2888.0 103:526.0 104:147.0 108:46.0 110:120.0 111:15.0 113:79.0 115:450.0 116:85.0 117:6416.0 118:804.0 119:462.0 120:11.0 129:659.0 130:1369.0 131:1144.0 132:137.0 133:1986.0 134:3.0 135:116.0 136:11.0 140:17.0 143:144.0 144:4.0 147:3885.0 148:800.0 149:1025.0 150:109.0 151:56.0 152:17.0 153:775.0 154:23.0 155:13.0 157:37.0 159:3.…	192742		UFYGCFHQAXXBCF-UHFFFAOYSA-N	137227	191110	172823	89307	147151	124005	192119	139591	149617	215108	125596			147524	164088	1.11228
2-deoxytetronic acid	433456	189	1208	85:3678.0 86:419.0 87:1070.0 88:693.0 89:3868.0 90:231.0 91:269.0 92:61.0 94:196.0 96:136.0 97:220.0 98:279.0 99:1268.0 100:276.0 101:10175.0 102:1066.0 103:3549.0 104:443.0 105:707.0 106:118.0 107:102.0 108:142.0 109:54.0 111:177.0 112:57.0 113:377.0 114:530.0 115:1621.0 116:869.0 117:12125.0 118:1194.0 119:1640.0 120:183.0 121:154.0 123:18.0 127:243.0 129:6961.0 130:984.0 131:3106.0 132:474.0 1…	150929		DZAIOXUZHHTJKN-UHFFFAOYSA-N	4657913	4645446	4314735	4257093	3803093	1778921	2102073	2390010	2525574	2801093	3815106			4335656	2.31953e+06	0.53499
2-deoxypentitol	521785	231	21714	86:46.0 88:28.0 89:367.0 90:3.0 95:6.0 98:2.0 99:11.0 100:23.0 101:430.0 103:1724.0 104:27.0 108:40.0 114:18.0 115:39.0 116:38.0 117:1441.0 118:62.0 119:35.0 129:1593.0 131:604.0 133:684.0 134:7.0 143:75.0 145:46.0 147:2914.0 148:403.0 149:190.0 155:107.0 159:21.0 163:94.0 171:245.0 172:17.0 174:77.0 175:47.0 189:139.0 190:8.0 200:16.0 203:169.0 204:37.0 205:891.0 206:114.0 207:17.0 217:14.0 231:…	249377		ZDAWZDFBPUUDAY-UHFFFAOYSA-N	14494	11910	17286	19338	25887	17056	18308	14242	18779	18647	18983			17783	17406.4	0.978822
2-aminobutyric acid	288133	130	46153	98:431.0 103:361.0 127:88.0 128:210.0 130:18385.0 131:1890.0 142:364.0 218:235.0 219:19.0 232:139.0 233:14.0 242:5.0 281:20.0 342:4.0 370:1.0 378:12.0 415:3.0 484:3.0 497:12.0	6657	C02721	QWCKQJZIFLGMSD-UHFFFAOYSA-N	34979	24868	38494	21667	34259	18350	45808	42738	39253	37388	38181			30853.4	36707.4	1.18974
2,6-diaminopimelic acid	686035	200	133922	86:650.0 90:154.0 96:107.0 97:67.0 98:89.0 99:196.0 100:2211.0 102:795.0 107:185.0 108:159.0 109:165.0 110:472.0 111:139.0 113:71.0 114:584.0 115:245.0 117:308.0 122:203.0 125:42.0 126:1004.0 128:5835.0 129:1002.0 130:287.0 131:610.0 133:758.0 134:76.0 140:163.0 142:619.0 143:229.0 144:338.0 146:199.0 147:3426.0 148:745.0 154:766.0 155:977.0 160:71.0 166:60.0 170:89.0 171:393.0 172:253.0 177:34.0…	865		GMKMEZVLHJARHF-UHFFFAOYSA-N	2654	2311	1389	750	1708	6308	24623	19208	28271	39215	9026			1762.4	23525	13.3483
2,5-dihydroxypyrazine	397526	241	2254	85:168.0 86:172.0 87:115.0 93:14.0 97:710.0 98:27.0 100:66.0 108:4.0 109:15.0 111:179.0 113:419.0 114:172.0 115:562.0 127:101.0 128:126.0 129:169.0 130:13.0 140:38.0 144:10.0 145:499.0 146:11.0 167:155.0 168:17.0 172:5.0 174:1.0 177:4.0 182:157.0 183:31.0 197:1.0 211:11.0 213:6.0 215:3.0 241:1811.0 242:397.0 243:132.0 255:138.0 256:387.0 257:73.0 258:12.0 302:5.0 311:2.0 328:1.0 337:1.0 395:8.0 4…	23368901		USHRADXTTYICIJ-UHFFFAOYSA-N	296667	184822	217037	372979	354849	420522	372354	724228	562271	512324	268635			285271	518340	1.81701
2,3-dihydroxybutanoic acid	384796	292	31743	87:433.0 88:146.0 89:211.0 95:50.0 101:566.0 102:5460.0 103:1435.0 106:74.0 107:123.0 108:62.0 110:72.0 115:2014.0 116:220.0 117:16374.0 118:1491.0 119:1168.0 123:31.0 124:14.0 129:1092.0 130:2991.0 131:2301.0 132:1136.0 133:5833.0 136:86.0 137:44.0 139:22.0 143:92.0 147:7382.0 148:1170.0 149:1275.0 150:167.0 151:189.0 161:37.0 162:19.0 163:129.0 175:52.0 177:157.0 178:19.0 179:13.0 180:15.0 183:…	250402		LOUGYXZSURQALL-UHFFFAOYSA-N	13759	15650	16396	14807	16877	19236	27420	24635	24355	34713	19045			15497.8	26071.8	1.68229
1-monostearin	959214	203	648	85:2387.0 86:245.0 88:342.0 89:880.0 90:108.0 91:126.0 93:404.0 94:183.0 95:2259.0 96:306.0 97:2167.0 98:609.0 99:768.0 100:91.0 101:4087.0 102:436.0 103:4290.0 104:462.0 105:416.0 106:95.0 107:246.0 108:39.0 109:1410.0 110:130.0 111:1003.0 112:196.0 113:337.0 114:74.0 115:511.0 116:2218.0 117:3517.0 118:444.0 119:328.0 120:48.0 121:179.0 122:22.0 123:677.0 124:97.0 125:278.0 128:153.0 129:4761.0…	24699	D01947	VBICKXHEKHSIBG-UHFFFAOYSA-N	8388	4644	8366	4515	4787	4951	4578	5354	4605	4918	5460			6140	4881.2	0.794984
1-monopalmitin	901749	371	2070	85:11049.0 86:1066.0 87:1727.0 88:2503.0 89:4332.0 90:546.0 91:849.0 93:1712.0 94:656.0 95:11870.0 96:1156.0 97:8236.0 98:3082.0 99:3966.0 100:546.0 101:20046.0 102:2216.0 103:20674.0 104:2095.0 105:2096.0 106:183.0 107:1123.0 108:131.0 109:6523.0 110:712.0 111:3012.0 112:681.0 113:1739.0 114:217.0 115:2374.0 116:10634.0 117:15865.0 118:1742.0 119:1613.0 120:72.0 121:1202.0 122:204.0 123:3774.0 1…	14900	C01885	QHZLMUACJMDIAE-UHFFFAOYSA-N	4114	4072	4296	2698	4336	3127	2983	3593	3477	3640	4051			3903.2	3364	0.861857
1-methylinosine	1026110	259	66733	87:140.0 88:47.0 89:252.0 95:255.0 97:358.0 99:1376.0 100:343.0 101:537.0 103:3899.0 104:471.0 110:564.0 112:6.0 113:742.0 114:317.0 115:1273.0 117:1581.0 118:106.0 119:1.0 121:62.0 126:161.0 127:491.0 129:1660.0 130:151.0 131:1101.0 132:429.0 133:839.0 134:31.0 140:148.0 141:466.0 142:548.0 143:507.0 144:989.0 145:386.0 146:403.0 148:606.0 150:220.0 151:470.0 153:486.0 154:66.0 155:320.0 156:164…	65095		WJNGQIYEQLPJMN-IOSLPCCCSA-N	118793	75874	74051	121865	150951	117054	118771	80358	137377	162336	29502			108307	123179	1.13732
1-methylgalactose	664807	204	477	85:1337.0 86:428.0 87:1347.0 88:1090.0 89:3019.0 91:610.0 93:41.0 94:89.0 97:302.0 99:215.0 101:3717.0 102:1142.0 103:8622.0 104:351.0 105:563.0 106:96.0 107:54.0 112:185.0 113:798.0 114:291.0 115:498.0 116:2211.0 117:5393.0 118:627.0 119:1251.0 122:9.0 125:47.0 127:727.0 128:914.0 129:5558.0 130:1595.0 131:2661.0 132:304.0 133:5828.0 135:519.0 136:68.0 137:60.0 138:73.0 140:44.0 142:77.0 143:134…	2108		HOVAGTYPODGVJG-UHFFFAOYSA-N	839200	863875	798093	34532	712028	252384	479046	367811	275226	274951	217041			649546	329884	0.507868
1-kestose	1123027	361	14692	85:82.0 86:7.0 87:73.0 88:49.0 89:205.0 90:6.0 91:36.0 92:11.0 93:9.0 94:6.0 95:27.0 96:65.0 97:71.0 98:15.0 99:87.0 100:11.0 101:252.0 102:170.0 103:4097.0 104:359.0 105:175.0 106:23.0 107:40.0 108:5.0 109:193.0 110:14.0 111:55.0 112:15.0 113:139.0 114:34.0 115:149.0 116:95.0 117:736.0 118:77.0 119:85.0 120:6.0 121:16.0 122:12.0 123:22.0 124:13.0 125:21.0 126:24.0 127:99.0 128:17.0 129:2764.0 13…	440080	C03661	VAWYEUIPHLMNNF-OESPXIITSA-N	2884	3245	5848	5399	11079	18180	20410	25291	24180	25255	14237			5691	22663.2	3.98229
588397	572659	204	588397	85:806.0 86:436.0 87:1470.0 88:701.0 89:2130.0 90:819.0 92:265.0 93:146.0 94:70.0 97:1701.0 98:373.0 99:1324.0 100:330.0 101:12232.0 102:4013.0 103:7972.0 104:732.0 105:1056.0 106:240.0 108:122.0 109:334.0 111:1406.0 112:358.0 113:805.0 115:2554.0 116:5978.0 119:1953.0 120:461.0 121:278.0 122:30.0 124:109.0 125:299.0 127:67.0 128:322.0 129:11914.0 130:1053.0 131:7315.0 132:1628.0 133:15855.0 134:…				35787	37494	35130	43570	44756	35184	35104	38427	39893	42155	39104			39347.4	38152.6	0.969635
588389	338164	184	588389	85:1804.0 86:1614.0 87:2411.0 91:541.0 93:148.0 94:1027.0 96:191.0 97:480.0 98:271.0 99:487.0 102:1359.0 103:906.0 106:71.0 108:115.0 109:114.0 110:2426.0 111:327.0 112:457.0 113:2408.0 114:705.0 115:8804.0 117:1475.0 123:43.0 124:82.0 126:1595.0 128:509.0 129:4008.0 131:194.0 138:217.0 139:28.0 140:2629.0 141:499.0 143:368.0 144:2898.0 145:188.0 146:34.0 147:2069.0 148:403.0 154:526.0 155:282.0 …				3741	38402	36472	35891	33984	37479	34244	33610	30991	39485	34564			29698	35161.8	1.18398
588382	555545	307	588382	85:5623.0 86:5799.0 87:6091.0 88:4442.0 89:51288.0 90:4916.0 91:2783.0 94:1005.0 95:620.0 96:372.0 97:673.0 98:2624.0 99:4321.0 100:16503.0 101:21111.0 102:8824.0 103:378667.0 104:35689.0 105:27470.0 106:1625.0 107:778.0 109:244.0 110:404.0 111:1636.0 112:2005.0 113:3730.0 114:13526.0 115:8982.0 116:6879.0 117:55196.0 118:8111.0 119:8109.0 120:1043.0 121:617.0 123:124.0 124:71.0 126:2600.0 127:21…				25930	37860	35588	27938	40073	8363	16112	14365	17899	24268	32015			33477.8	16201.4	0.483945
588375	702532	174	588375	85:2820.0 86:22413.0 87:4884.0 88:2527.0 89:6208.0 90:661.0 91:727.0 93:406.0 95:734.0 97:257.0 98:2275.0 99:2364.0 100:17063.0 101:10878.0 102:6047.0 103:17361.0 104:1998.0 105:1391.0 106:221.0 107:665.0 108:264.0 109:804.0 110:804.0 111:1182.0 112:929.0 113:1314.0 114:1143.0 115:2041.0 116:6911.0 117:20971.0 118:2468.0 119:1878.0 120:38.0 121:439.0 122:141.0 123:142.0 124:426.0 125:639.0 126:10…				15528	18769	18570	20327	16212	18634	20006	18410	19097	21482	17900			17881.2	19525.8	1.09197
553510	502896	189	553510	85:5556.0 86:47.0 87:214.0 89:1205.0 90:233.0 91:56.0 92:58.0 100:791.0 101:251.0 102:176.0 103:1295.0 104:418.0 105:417.0 106:62.0 110:180.0 112:152.0 113:149.0 114:331.0 115:195.0 116:1517.0 117:118.0 119:329.0 127:100.0 128:157.0 131:505.0 133:641.0 144:54.0 147:4019.0 148:311.0 149:306.0 156:141.0 158:51.0 159:449.0 160:204.0 163:575.0 172:2807.0 173:418.0 182:27.0 188:29.0 189:7061.0 190:114…				6302	5206	4093	3804	4930	6383	7254	4830	5290	10170	5921			4867	6785.4	1.39416
553481	629777	307	553481	85:335.0 86:245.0 87:532.0 88:272.0 89:5063.0 90:385.0 91:339.0 98:174.0 99:311.0 100:938.0 101:1158.0 102:457.0 103:48845.0 104:4442.0 105:2083.0 111:98.0 113:432.0 114:1152.0 115:566.0 116:540.0 117:4958.0 118:575.0 119:686.0 126:369.0 127:146.0 128:219.0 129:3852.0 130:789.0 131:2101.0 132:358.0 133:6604.0 134:836.0 135:520.0 140:109.0 141:44.0 142:299.0 143:897.0 144:86.0 145:599.0 146:222.0 …				5734	6301	13096	7730	11900	1054	1448	1703	1962	1382	6057			8952.2	1509.8	0.168651
553440	223026	173	553440	89:896.0 90:336.0 91:928.0 92:393.0 93:2294.0 95:2422.0 96:251.0 97:585.0 98:271.0 99:1563.0 100:38323.0 101:3937.0 102:1509.0 105:1026.0 110:844.0 111:154.0 113:405.0 115:3166.0 116:3028.0 117:28228.0 118:2660.0 121:921.0 125:230.0 126:485.0 129:4203.0 131:13023.0 132:7754.0 138:105.0 143:960.0 145:2634.0 147:70442.0 148:10084.0 149:5818.0 151:1045.0 153:584.0 154:598.0 155:594.0 158:24.0 159:75…				114587	119300	90021	53784	98550	113912	58774	77934	87451	111068	84007			95248.4	89827.8	0.94309
553439	248166	245	553439	85:3676.0 92:1284.0 93:804.0 94:500.0 95:69.0 96:214.0 98:263.0 99:4997.0 100:4058.0 103:1655.0 107:3037.0 108:543.0 111:554.0 112:45.0 113:1202.0 114:759.0 115:17129.0 116:4796.0 117:2088.0 118:632.0 120:620.0 122:244.0 125:176.0 127:532.0 129:411.0 130:2658.0 131:3603.0 132:3601.0 133:1392.0 139:865.0 140:212.0 141:1031.0 142:448.0 143:585.0 152:82.0 157:4840.0 158:1299.0 159:640.0 160:624.0 16…				31994	16755	48394	38987	20877	17193	28160	37839	38012	17396	32196			31401.4	27720	0.882763
553438	345065	158	553438	85:17415.0 87:52939.0 92:822.0 98:4509.0 100:98370.0 102:39854.0 108:410.0 110:1564.0 112:1826.0 113:11741.0 115:19473.0 116:13181.0 121:417.0 127:3629.0 128:6412.0 129:4998.0 130:55340.0 132:39759.0 134:4189.0 138:521.0 139:2540.0 140:1403.0 142:3204.0 143:4581.0 146:46006.0 147:639754.0 148:106411.0 155:9138.0 156:3168.0 157:15727.0 158:107140.0 159:16431.0 160:4895.0 161:706.0 164:91.0 165:118…				469246	492338	667741	459196	531685	632948	595620	649953	483267	462313	517243			524041	564820	1.07782
553413	300644	163	553413	85:238.0 87:586.0 90:126.0 93:226.0 94:133.0 95:116.0 96:310.0 100:1525.0 103:482.0 109:188.0 110:938.0 112:159.0 113:387.0 116:718.0 118:253.0 120:107.0 121:157.0 122:218.0 123:231.0 128:267.0 129:2001.0 130:275.0 131:343.0 132:361.0 133:1611.0 134:124.0 135:281.0 141:293.0 147:3688.0 148:1378.0 149:1445.0 150:35.0 153:2084.0 154:927.0 155:939.0 157:49.0 161:118.0 162:83.0 163:18613.0 164:746.0 …				103140	115806	91196	97254	89248	123730	98038	109447	111111	119459	94322			99328.8	112357	1.13116
553384	433199	242	553384	85:86.0 101:2245.0 102:822.0 103:108.0 110:288.0 114:546.0 115:107.0 116:2496.0 117:274.0 118:109.0 122:402.0 129:507.0 134:149.0 135:96.0 144:435.0 147:3599.0 148:602.0 149:644.0 150:197.0 151:173.0 152:366.0 156:74.0 158:239.0 162:154.0 163:311.0 172:232.0 174:300.0 176:53.0 189:1076.0 190:339.0 200:108.0 202:258.0 203:298.0 205:130.0 214:62.0 218:55.0 219:61.0 220:106.0 222:54.0 231:451.0 233:…				14508	11459	7460	9129	7291	22406	26752	24464	21399	33295	7812			9969.4	25663.2	2.5742
553376	637188	174	553376	85:827.0 86:3932.0 87:809.0 88:1194.0 89:2833.0 90:361.0 94:257.0 96:116.0 98:231.0 99:282.0 100:2490.0 101:987.0 102:1317.0 103:47261.0 104:6532.0 110:405.0 111:108.0 112:360.0 113:371.0 114:1863.0 115:716.0 117:4441.0 118:505.0 119:1097.0 120:149.0 126:336.0 128:1294.0 129:2996.0 130:1861.0 131:2822.0 132:754.0 133:5383.0 134:972.0 135:335.0 142:1009.0 145:627.0 146:586.0 147:14560.0 149:1708.0…				119321	160300	174721	189452	183523	148272	124481	121805	206613	144910	127973			165463	149216	0.901808
553363	627566	214	553363	91:10383.0 92:1683.0 93:6415.0 94:5991.0 95:445.0 105:490.0 107:2226.0 108:127.0 119:1911.0 120:304.0 121:15578.0 122:807.0 142:56.0 209:118.0 214:8887.0 215:1317.0 216:143.0 223:110.0 251:33.0 258:28.0 260:48.0 266:44.0 268:39.0 284:30.0 286:23.0 290:175.0 296:112.0 298:26.0 301:25.0 304:15.0 315:61.0 316:29.0 323:48.0 324:30.0 325:75.0 330:24.0 341:66.0 348:40.0 349:21.0 351:21.0 355:108.0 356:…				10813	10456	11314	8214	9560	6934	8826	7890	8137	9741	10435			10071.4	8305.6	0.824672
553335	343595	131	553335	85:1351.0 87:688.0 91:710.0 96:691.0 97:1031.0 98:331.0 100:7884.0 101:2827.0 102:1155.0 104:2893.0 105:905.0 106:387.0 107:626.0 109:455.0 110:1229.0 112:211.0 114:1389.0 115:2842.0 116:5552.0 117:16925.0 118:2189.0 119:1131.0 120:488.0 125:27.0 126:199.0 127:600.0 128:1418.0 129:5560.0 130:3218.0 131:43894.0 132:8952.0 134:1396.0 136:428.0 137:596.0 139:910.0 141:387.0 142:835.0 143:1459.0 144:…				567088	1405333	258137	275197	256029	1525665	338632	249033	442059	351117	206213			552357	581301	1.0524
553277	344145	153	553277	87:367.0 92:143.0 93:433.0 94:467.0 95:495.0 96:491.0 97:395.0 98:386.0 100:2668.0 102:210.0 103:2350.0 106:120.0 107:425.0 109:744.0 111:375.0 117:4250.0 120:258.0 121:245.0 124:250.0 125:377.0 129:3861.0 137:568.0 139:533.0 144:490.0 146:95.0 147:5668.0 149:9679.0 150:868.0 152:257.0 153:15627.0 154:2025.0 155:460.0 157:560.0 159:166.0 161:212.0 162:440.0 167:446.0 168:82.0 169:1792.0 170:498.0…				111866	135580	26357	101990	46488	110522	97673	31472	31243	106720	94339			84456.2	75526	0.894262
553268	366093	190	553268	85:258.0 87:429.0 88:351.0 89:548.0 100:734.0 102:123.0 103:499.0 104:109.0 105:268.0 106:108.0 107:111.0 108:652.0 110:109.0 112:106.0 115:1252.0 116:571.0 118:190.0 119:862.0 121:81.0 122:79.0 131:712.0 132:249.0 133:10315.0 134:2113.0 135:1304.0 137:108.0 142:309.0 145:175.0 146:114.0 147:8246.0 148:1527.0 149:8966.0 150:1217.0 151:682.0 152:96.0 153:49.0 156:149.0 159:232.0 170:27.0 173:686.0…				72904	68661	87758	54349	71904	60193	105311	114522	119897	49836	83238			71115.2	89951.8	1.26487
553263	274007	130	553263	87:759.0 93:102.0 99:614.0 100:2624.0 101:2479.0 102:2310.0 103:221.0 109:86.0 110:168.0 114:142.0 117:2665.0 118:7195.0 119:582.0 130:20742.0 131:2211.0 132:1714.0 133:893.0 146:465.0 158:246.0 173:29.0 174:2238.0 175:529.0 176:114.0 189:881.0 190:225.0 202:343.0 203:113.0 204:112.0 207:173.0 216:44.0 222:63.0 236:38.0 262:19.0 311:25.0 349:22.0 351:19.0 388:18.0 425:20.0 468:21.0				184818	187713	148076	164530	178572	189058	154632	158627	164577	196454	169289			172742	172670	0.999582
550987	541313	124	550987	85:2810.0 86:859.0 88:1093.0 89:561.0 94:1076.0 95:1658.0 96:42468.0 97:3841.0 98:1399.0 99:1447.0 101:2198.0 102:990.0 103:2709.0 104:245.0 108:387.0 112:658.0 114:285.0 116:4648.0 117:3618.0 118:682.0 119:292.0 122:260.0 123:640.0 124:42844.0 125:3754.0 126:751.0 127:355.0 128:191.0 129:8784.0 130:3194.0 131:785.0 132:427.0 133:2149.0 134:749.0 140:2783.0 141:501.0 142:1549.0 144:1281.0 145:536…				24927	15139	38617	36265	50568	43398	52011	40049	33037	39905	57850			33103.2	41680	1.25909
545358	951659	191	545358	85:1645.0 86:341.0 88:700.0 99:823.0 103:28103.0 109:1819.0 111:1048.0 113:1817.0 115:1010.0 119:1675.0 125:466.0 127:1452.0 129:25803.0 130:3328.0 131:3971.0 132:1196.0 134:1420.0 135:1073.0 137:237.0 139:834.0 141:776.0 143:4147.0 147:35945.0 148:6885.0 149:4160.0 151:412.0 153:938.0 154:376.0 155:4419.0 156:854.0 157:8072.0 159:1100.0 169:24315.0 170:4383.0 171:2101.0 173:3010.0 177:671.0 178:…				63960	88798	98593	68425	86898	10133	9687	7512	19081	14162	39987			81334.8	12115	0.148952
545069	483283	100	545069	85:111834.0 86:278202.0 87:129191.0 88:83608.0 89:78198.0 90:12081.0 91:27387.0 92:3566.0 96:16839.0 97:16001.0 98:240779.0 99:192282.0 100:7464599.0 101:938349.0 102:429201.0 103:439269.0 104:50852.0 105:84873.0 106:8232.0 107:5274.0 109:680.0 110:15563.0 111:6596.0 112:23095.0 113:34485.0 114:141277.0 115:438473.0 116:235623.0 117:1723710.0 118:217540.0 119:342040.0 120:35117.0 121:16773.0 122:…				1240815	896877	1959317	2203405	2390465	1630243	2300457	2350385	1747257	1826805	2197126			1.73818e+06	1.97103e+06	1.13396
544815	765397	437	544815	87:232.0 89:255.0 90:105.0 91:427.0 97:192.0 98:989.0 99:522.0 100:699.0 101:469.0 102:447.0 103:4794.0 104:531.0 108:112.0 109:144.0 110:180.0 111:135.0 113:403.0 114:114.0 115:433.0 116:161.0 117:3875.0 118:243.0 119:377.0 120:103.0 122:29.0 124:114.0 125:152.0 129:5204.0 130:495.0 131:638.0 132:270.0 133:2338.0 134:404.0 136:92.0 140:104.0 141:1328.0 142:564.0 143:1668.0 144:794.0 146:150.0 14…				7912	3456	7919	12031	10116	5065	3723	4322	4550	4620	9703			8286.8	4456	0.537723
544748	664434	154	544748	85:38431.0 86:216480.0 87:16470.0 88:87037.0 89:22697.0 91:2702.0 92:1190.0 93:5090.0 94:4818.0 95:5099.0 96:6442.0 97:12312.0 98:25420.0 99:29862.0 100:204652.0 101:24107.0 102:48434.0 103:72097.0 104:4641.0 105:8858.0 106:1203.0 107:1821.0 108:1662.0 109:2049.0 110:15809.0 111:6820.0 112:58788.0 113:21106.0 114:45395.0 115:45351.0 116:19934.0 117:47164.0 118:7074.0 119:12480.0 120:1973.0 121:15…				171422	57278	111238	93937	89906	65142	221459	184237	179708	165908	190528			104756	163291	1.55877
544707	404645	213	544707	85:221.0 89:25755.0 90:506.0 92:7769.0 96:3218.0 97:2359.0 98:3532.0 99:3280.0 100:2885.0 101:941.0 102:564.0 105:1096.0 107:553.0 108:4980.0 109:3957.0 110:3508.0 111:2669.0 112:5304.0 113:767.0 114:1264.0 123:4139.0 124:2996.0 125:768.0 128:653.0 133:2104.0 136:411.0 137:418.0 138:719.0 140:5515.0 142:100.0 144:212.0 151:1636.0 152:2948.0 153:1233.0 154:3982.0 157:369.0 159:200.0 165:2675.0 167…				1068	809	974	1351	2696	1041	936	1009	1047	962	823			1379.6	999	0.724123
544206	878650	130	544206	85:47686.0 86:10706.0 87:16146.0 88:6044.0 89:20432.0 90:2699.0 91:16042.0 92:2210.0 93:40126.0 94:5331.0 95:92652.0 96:13848.0 97:47247.0 98:9007.0 99:32977.0 100:5367.0 101:125677.0 102:16669.0 103:134727.0 104:12415.0 105:22250.0 106:2170.0 107:27090.0 108:3130.0 109:11757.0 110:2851.0 111:21139.0 112:4961.0 113:19237.0 114:10572.0 115:235283.0 116:153694.0 117:204365.0 118:24031.0 119:53933.0…				8971	3465	11754	7652	7369	4997	7476	8209	7722	8073	6127			7842.2	7295.4	0.930275
544105	328514	336	544105	85:1750.0 86:13578.0 87:11099.0 88:213178.0 89:44408.0 90:22524.0 91:152877.0 92:14652.0 93:22796.0 94:5952.0 95:1907.0 97:1753.0 98:23390.0 99:2016.0 100:15136.0 101:3890.0 102:8240.0 103:28194.0 104:12915.0 105:40213.0 106:25708.0 107:78017.0 108:11343.0 109:74858.0 110:5147905.0 111:216415.0 112:4962.0 114:600.0 115:33881.0 116:7440.0 117:20845.0 118:9325.0 119:55341.0 120:15437.0 121:82195.0 …				192610	204813	464813	258967	267128	103172	138924	203694	129946	101764	214156			277666	135500	0.487996
544032	583187	246	544032	85:2948.0 86:1366.0 91:2131.0 96:1410.0 98:2940.0 99:1897.0 100:4953.0 103:3217.0 107:1388.0 108:531.0 109:1521.0 110:655.0 111:1237.0 112:1179.0 113:1969.0 114:4114.0 115:4528.0 116:1579.0 119:2965.0 121:332.0 122:928.0 123:1349.0 126:756.0 128:18620.0 129:6373.0 130:1471.0 132:1707.0 133:12173.0 134:1095.0 135:1099.0 136:160.0 137:1011.0 138:295.0 139:985.0 140:1345.0 141:1190.0 142:180.0 145:9…				18172	23912	25489	32927	21898	26492	22977	34060	20565	29225	24754			24479.6	26663.8	1.08923
542801	528955	198	542801	85:6362.0 86:4311.0 87:1301.0 88:502.0 90:154.0 93:229.0 97:132.0 98:3404.0 99:7135.0 100:11651.0 102:1989.0 103:1078.0 104:410.0 110:1731.0 111:605.0 112:1622.0 113:171493.0 114:19467.0 119:446.0 121:207.0 124:100.0 125:310.0 126:1100.0 127:702.0 128:15974.0 129:3752.0 131:3729.0 133:2619.0 134:1244.0 135:528.0 140:3016.0 141:1266.0 142:1394.0 144:1057.0 145:580.0 147:12638.0 148:1170.0 149:3405…				128014	99587	237248	114910	144228	75148	129101	147483	93532	188406	161640			144797	126734	0.875251
541524	1124505	110	541524	85:635.0 86:86.0 87:129.0 90:134.0 91:2863.0 92:538.0 93:3362.0 94:691.0 95:3472.0 97:431.0 98:183.0 99:268.0 101:1243.0 102:237.0 103:261.0 104:78.0 105:2408.0 106:675.0 107:2146.0 108:699.0 109:1644.0 110:10107.0 111:1647.0 112:155.0 113:195.0 114:48.0 115:507.0 116:856.0 117:5610.0 118:678.0 119:1628.0 120:674.0 121:1428.0 122:358.0 123:601.0 124:91.0 125:223.0 126:82.0 127:211.0 128:193.0 129…				6768	6010	4535	4390	5746	7407	5928	5686	7171	5615	4295			5489.8	6361.4	1.15877
541361	525648	88	541361	85:1017.0 86:4340.0 87:5045.0 88:169426.0 89:10566.0 90:10443.0 91:5959.0 92:1017.0 93:552.0 97:103.0 98:564.0 99:569.0 100:3570.0 101:1937.0 102:3518.0 103:40732.0 104:4242.0 105:2615.0 106:877.0 107:130.0 109:106.0 110:1827.0 113:304.0 114:779.0 115:1068.0 116:5798.0 117:3187.0 118:2653.0 119:3753.0 120:1170.0 121:608.0 122:137.0 123:113.0 124:45.0 125:208.0 126:424.0 127:429.0 128:2032.0 129:8…				24389	23286	24401	28696	22958	24107	26060	32602	44159	24374	24578			24746	30260.4	1.22284
540580	657758	339	540580	88:85.0 98:249.0 103:682.0 111:176.0 113:201.0 115:1903.0 117:177.0 119:422.0 123:144.0 126:167.0 131:928.0 132:434.0 133:3710.0 134:394.0 135:263.0 139:90.0 142:159.0 144:329.0 146:85.0 151:67.0 155:150.0 157:236.0 158:664.0 159:71.0 162:927.0 166:96.0 169:122.0 170:109.0 174:327.0 180:293.0 181:252.0 187:97.0 189:159.0 193:494.0 197:71.0 198:121.0 206:280.0 212:72.0 217:189.0 218:51.0 227:26.0 …				7771	6101	4099	2850	2211	4385	4969	4661	6923	6226	3775			4606.4	5432.8	1.1794
539702	804805	174	539702	85:495.0 86:22248.0 87:2624.0 89:631.0 94:1442.0 95:602.0 96:2329.0 97:640.0 98:1310.0 99:1540.0 100:10160.0 102:3332.0 103:6341.0 104:188.0 105:364.0 109:272.0 112:2642.0 113:1352.0 114:312.0 115:1170.0 116:2243.0 117:2959.0 124:341.0 125:39.0 126:1400.0 128:2716.0 129:1787.0 130:4852.0 131:1206.0 132:2070.0 133:5872.0 134:964.0 138:200.0 139:386.0 140:1240.0 141:857.0 142:799.0 143:618.0 144:94…				25387	27085	36389	21817	33166	19733	12492	20616	37003	37354	43009			28768.8	25439.6	0.884277
533421	664304	254	533421	85:60074.0 86:466983.0 87:56196.0 88:142273.0 89:29049.0 90:11905.0 91:8295.0 92:3946.0 93:6316.0 94:11165.0 95:7908.0 96:10460.0 97:12821.0 98:39316.0 99:28909.0 100:407055.0 101:64306.0 102:85787.0 103:58764.0 104:8746.0 105:7964.0 106:2501.0 107:2363.0 108:1351.0 109:4604.0 110:14407.0 111:9213.0 112:60312.0 113:23272.0 114:54085.0 115:75949.0 116:31502.0 117:49311.0 118:9516.0 119:11312.0 120…				22988	6696	14897	12204	12561	4540	27845	21930	21830	19210	23242			13869.2	19071	1.37506
529744	862800	286	529744	85:2283.0 86:1783.0 87:1738.0 88:3182.0 89:8948.0 90:1292.0 91:1938.0 92:1367.0 93:1022.0 94:1403.0 95:3276.0 96:2560.0 97:1428.0 98:938.0 99:3174.0 100:2982.0 101:13583.0 102:3905.0 103:73673.0 104:9005.0 105:6181.0 106:1251.0 107:852.0 108:2322.0 109:1393.0 110:1602.0 111:2455.0 112:1800.0 113:1998.0 114:1394.0 115:4179.0 116:5080.0 117:27127.0 118:3659.0 119:3106.0 120:989.0 121:1010.0 122:120…				9152	10070	8181	14283	15646	11736	13827	15910	15198	15626	13060			11466.4	14459.4	1.26102
529593	986040	174	529593	85:1080.0 86:25981.0 87:2339.0 88:1742.0 89:10526.0 90:621.0 91:4917.0 92:403.0 93:2799.0 94:1365.0 95:1644.0 96:476.0 97:1216.0 98:1037.0 99:1608.0 100:13309.0 101:6078.0 102:3265.0 103:9510.0 104:642.0 105:554.0 106:372.0 107:2316.0 109:18168.0 110:2077.0 112:5738.0 113:1679.0 114:1428.0 115:2889.0 116:1617.0 117:40434.0 118:4333.0 119:2548.0 120:839.0 122:573.0 123:694.0 124:564.0 125:407.0 12…				1437	1030	2683	2346	3158	320	604	611	584	409	1500			2130.8	505.6	0.237282
525041	364042	160	525041	87:1470.0 88:992.0 89:1161.0 90:175.0 99:689.0 100:1144.0 101:2472.0 102:2030.0 103:1710.0 114:771.0 115:184.0 116:3579.0 117:14346.0 118:955.0 128:493.0 130:3120.0 131:699.0 132:221.0 133:402.0 137:117.0 144:1258.0 146:163.0 147:7453.0 149:1079.0 158:1166.0 159:235.0 160:67581.0 161:8404.0 162:2654.0 163:114.0 172:278.0 174:130.0 189:48.0 246:48.0 248:837.0 249:149.0 263:242.0 298:42.0 350:47.0 …				3936	4382	3105	4207	2563	5405	5449	5298	3576	5094	4049			3638.6	4964.4	1.36437
524453	809328	104	524453	85:158.0 86:904.0 87:823.0 88:814.0 89:8646.0 90:900.0 91:152.0 92:162.0 94:91.0 97:424.0 98:7123.0 99:1198.0 100:1045.0 101:2348.0 102:1104.0 103:33148.0 104:32358.0 105:1345.0 106:142.0 108:156.0 109:230.0 110:260.0 111:345.0 112:35.0 113:888.0 114:542.0 115:71.0 116:73.0 117:7943.0 118:1769.0 119:1020.0 120:220.0 124:142.0 125:30.0 126:219.0 127:131.0 128:616.0 129:4163.0 130:181.0 131:2553.0 …				14123	14110	20104	5592	5429	2292	4518	4387	1117	6128	21225			11871.6	3688.4	0.310691
523965	637927	344	523965	85:7116.0 86:3816.0 87:8440.0 88:951.0 91:9607.0 92:1111.0 93:3807.0 94:1789.0 95:3600.0 96:145.0 97:5082.0 98:2757.0 99:13520.0 101:39283.0 102:14157.0 106:3752.0 107:1394.0 110:894.0 111:20417.0 112:3978.0 113:24181.0 115:35408.0 116:27263.0 118:4653.0 119:27201.0 120:2561.0 121:4637.0 123:939.0 124:216.0 125:5541.0 127:13991.0 128:3539.0 129:181748.0 130:23649.0 131:107948.0 132:12536.0 133:20…				1170	702	909	1052	688	2101	1731	1294	15055	17610	4573			904.2	7558.2	8.35899
523800	869695	132	523800	86:1188.0 87:1104.0 89:12768.0 90:1511.0 91:17719.0 92:1307.0 93:630.0 94:444.0 96:510.0 98:880.0 99:759.0 100:2191.0 101:4230.0 102:1378.0 103:5631.0 104:3092.0 105:8932.0 106:884.0 107:441.0 108:150.0 109:489.0 110:439.0 112:717.0 113:87.0 114:761.0 115:1764.0 116:1552.0 117:29662.0 118:3036.0 119:831.0 120:575.0 121:613.0 123:140.0 125:133.0 126:1395.0 127:1060.0 128:586.0 129:1014.0 130:4322.…				640	1239	1620	1590	2076	1788	524	1291	2378	1909	1845			1433	1578	1.10119
523747	895838	223	523747	85:882.0 86:491.0 87:996.0 90:559.0 91:984.0 92:354.0 93:497.0 95:443.0 97:275.0 99:792.0 100:847.0 101:3772.0 102:632.0 103:4039.0 104:1251.0 105:2172.0 106:2260.0 107:296.0 109:181.0 110:311.0 111:941.0 112:523.0 113:1535.0 114:294.0 115:587.0 116:2225.0 117:1962.0 118:1480.0 119:1236.0 120:376.0 121:1784.0 122:369.0 123:330.0 124:219.0 126:149.0 128:367.0 129:4814.0 130:1246.0 131:2272.0 132:4…				5489	5730	8250	4100	6144	2861	4684	4527	3430	7030	5920			5942.6	4506.4	0.758321
521678	700732	258	521678	85:2938.0 86:15990.0 87:2917.0 88:1524.0 89:7837.0 90:546.0 91:1395.0 92:461.0 94:393.0 95:739.0 96:983.0 97:362.0 99:2726.0 100:14513.0 101:6298.0 102:5910.0 103:14410.0 104:1896.0 105:931.0 112:299.0 113:726.0 114:847.0 116:2166.0 117:9687.0 118:1129.0 119:1207.0 121:497.0 122:309.0 126:1039.0 128:1669.0 129:6867.0 130:2285.0 132:2179.0 133:11783.0 134:1776.0 135:1089.0 138:288.0 139:807.0 141:…				15475	14027	15947	15608	13838	8500	10263	10904	11454	13473	13952			14979	10918.8	0.728941
521676	781530	218	521676	85:4669.0 86:65181.0 87:14695.0 88:4286.0 100:25932.0 101:38646.0 102:7408.0 103:135089.0 104:9108.0 113:4011.0 115:23183.0 117:71330.0 118:9306.0 119:4780.0 124:317.0 127:2095.0 128:15564.0 129:40681.0 130:146027.0 131:47022.0 132:8992.0 133:41851.0 134:3186.0 135:1863.0 136:407.0 139:1683.0 140:3096.0 142:8811.0 143:9477.0 146:10922.0 147:227976.0 148:37297.0 149:6406.0 150:441.0 154:2078.0 155…				74926	49447	47149	47010	51295	16845	17567	27924	21421	18395	81935			53965.4	20430.4	0.378583
521666	856469	478	521666	85:1663.0 86:660.0 87:2936.0 88:1042.0 89:3889.0 90:764.0 92:267.0 93:551.0 94:569.0 96:502.0 97:470.0 98:968.0 99:1818.0 100:5303.0 101:6334.0 102:1956.0 103:25630.0 104:3722.0 105:3963.0 106:258.0 108:713.0 109:861.0 111:1596.0 112:1411.0 113:2328.0 116:2184.0 117:10904.0 118:2238.0 119:1958.0 121:137.0 122:264.0 126:3317.0 127:1445.0 128:1906.0 129:7737.0 130:991.0 131:6633.0 132:1660.0 133:17…				10021	5466	6868	7819	4158	518	1119	1141	917	1269	5455			6866.4	992.8	0.144588
521664	788839	437	521664	85:13357.0 86:95407.0 87:40562.0 88:26075.0 89:24714.0 90:7085.0 94:1112.0 97:3958.0 99:28030.0 100:84067.0 101:79112.0 102:46627.0 103:351586.0 104:36652.0 105:24859.0 106:3576.0 108:2918.0 109:3259.0 111:18709.0 112:6268.0 113:37688.0 114:36778.0 115:61996.0 116:107402.0 117:170507.0 118:39019.0 119:26518.0 120:6982.0 121:1449.0 124:1260.0 125:17808.0 126:3233.0 127:22049.0 128:31747.0 129:3194…				51121	32432	43443	55431	51543	1369	2588	9928	11239	9733	40837			46794	6971.4	0.148981
520942	530600	135	520942	91:3512.0 92:810.0 93:5001.0 94:1926.0 95:3800.0 96:285.0 103:183.0 104:64.0 105:1671.0 106:743.0 107:2819.0 108:1437.0 109:817.0 115:409.0 118:100.0 120:102.0 121:1656.0 122:635.0 127:135.0 133:418.0 134:3467.0 135:14653.0 136:2551.0 137:495.0 138:55.0 139:74.0 144:59.0 146:97.0 148:68.0 152:72.0 161:582.0 162:339.0 163:1124.0 164:210.0 171:77.0 172:68.0 173:111.0 174:247.0 175:275.0 176:149.0 1…				121824	134273	147730	149722	151309	188097	177346	179351	181537	181592	151414			140972	181585	1.28809
520873	771428	331	520873	85:735.0 86:1187.0 87:1044.0 88:1236.0 89:6315.0 90:338.0 95:1376.0 99:1127.0 100:1031.0 101:2324.0 102:2700.0 103:31908.0 104:3212.0 105:2219.0 108:365.0 109:1111.0 113:740.0 114:729.0 116:2235.0 117:9517.0 118:1170.0 125:616.0 126:426.0 128:1159.0 129:3828.0 130:1884.0 132:4973.0 133:4575.0 134:923.0 136:224.0 138:183.0 139:756.0 140:393.0 141:914.0 142:2473.0 143:2537.0 144:5916.0 145:1096.0 1…				5842	9557	16977	12608	18835	6009	5913	5774	6307	8076	12135			12763.8	6415.8	0.502656
520868	717171	191	520868	85:1914.0 87:401.0 88:789.0 91:19362.0 92:1209.0 102:2227.0 103:13649.0 104:8185.0 105:3556.0 106:496.0 108:167.0 110:2186.0 112:1139.0 113:766.0 114:1061.0 115:2055.0 116:2044.0 120:359.0 126:1090.0 128:1000.0 130:3210.0 131:7328.0 132:13819.0 133:11433.0 135:753.0 136:373.0 138:307.0 142:7083.0 147:55273.0 148:6545.0 149:4351.0 150:383.0 154:416.0 156:870.0 158:510.0 161:322.0 162:503.0 163:156…				28574	52738	50746	17999	28069	16187	29901	23011	20729	37193	21299			35625.2	25404.2	0.713096
520865	642996	288	520865	85:3720.0 86:374.0 88:1032.0 89:7756.0 91:1414.0 92:455.0 93:401.0 94:1040.0 95:115.0 96:146.0 97:962.0 98:450.0 101:5025.0 102:3868.0 103:83673.0 104:8533.0 107:456.0 108:871.0 111:1623.0 113:558.0 116:9494.0 117:3543.0 118:1931.0 120:603.0 123:178.0 125:1188.0 126:3041.0 127:1392.0 128:3953.0 129:581.0 130:3054.0 131:6383.0 132:1429.0 133:14565.0 134:1447.0 135:1316.0 136:625.0 137:229.0 139:31…				2201	2385	4949	2760	3777	2876	4719	5793	4417	1559	2252			3214.4	3872.8	1.20483
520802	180315	214	520802	88:3342.0 89:1765.0 90:4644.0 91:4052.0 94:113.0 95:708.0 97:4021.0 100:5277.0 101:1623.0 103:14139.0 104:2890.0 105:688.0 106:579.0 107:1228.0 108:712.0 110:7069.0 116:1278.0 117:3671.0 118:4269.0 119:1415.0 120:5964.0 123:140.0 125:138.0 126:4016.0 127:922.0 131:2189.0 132:1344.0 134:45209.0 135:4415.0 136:3095.0 138:609.0 140:6614.0 141:293.0 143:7080.0 148:458.0 160:858.0 162:517.0 175:575.0 …				117	118773	253832	69890	275642	8060	154	66426	281133	297	84809			143651	71214	0.495744
520627	1093447	110	520627	85:414.0 91:3764.0 92:163.0 93:2648.0 94:734.0 95:5358.0 97:642.0 105:3829.0 106:595.0 107:2647.0 108:1141.0 109:2524.0 110:31117.0 111:3147.0 112:444.0 113:205.0 114:113.0 115:368.0 116:365.0 117:4048.0 118:481.0 119:2053.0 120:647.0 121:1249.0 122:442.0 123:253.0 127:177.0 128:234.0 129:625.0 130:205.0 131:857.0 132:419.0 133:2817.0 134:813.0 135:1831.0 136:208.0 137:387.0 139:106.0 143:269.0 1…				19937	15105	12896	12470	6059	13642	14985	14301	12675	12152	14170			13293.4	13551	1.01938
519414	986120	215	519414	85:4875.0 87:8590.0 88:2173.0 89:20116.0 90:2196.0 91:3229.0 93:1568.0 94:2949.0 95:3327.0 96:6862.0 97:2695.0 98:2492.0 99:3797.0 100:7996.0 101:14781.0 102:5928.0 103:126116.0 104:11990.0 105:9943.0 106:1556.0 107:1569.0 108:1269.0 109:5489.0 110:5445.0 111:4477.0 112:3626.0 113:8777.0 114:20502.0 115:6967.0 116:16841.0 117:54681.0 118:6657.0 119:6095.0 121:1497.0 122:1202.0 123:1343.0 124:961.…				1715	1428	1697	1690	3809	1536	1372	1520	1626	1665	1576			2067.8	1543.8	0.746591
518682	200388	104	518682	85:902.0 86:6487.0 87:3460.0 88:7482.0 89:176718.0 90:14400.0 91:9153.0 100:14398.0 101:2441.0 102:5179.0 103:5645.0 104:134801.0 105:12115.0 106:4903.0 107:377.0 116:1490.0 117:15893.0 118:3681.0 119:64654.0 120:5756.0 121:2139.0 124:102.0 125:264.0 126:668.0 127:2031.0 129:790.0 131:658.0 133:2672.0 134:884.0 136:777.0 140:398.0 142:73.0 146:5946.0 148:42925.0 149:4548.0 150:1702.0 151:251.0 15…				73104	74544	128580	40261	85522	121924	94598	140744	80568	59446	75393			80402.2	99456	1.23698
516964	346585	300	516964	86:1580.0 88:922.0 89:501.0 90:883.0 91:405.0 95:153.0 96:891.0 100:7301.0 101:962.0 102:799.0 104:813.0 105:205.0 107:870.0 108:977.0 109:115.0 110:7165.0 111:817.0 112:449.0 113:1317.0 115:1948.0 116:2250.0 119:330.0 120:578.0 122:311.0 123:409.0 124:580.0 127:1143.0 128:9232.0 129:12756.0 130:4962.0 132:624.0 133:1073.0 134:480.0 138:966.0 140:425.0 141:230.0 143:8131.0 144:444.0 146:143.0 147…				2613500	2881583	2319113	2389136	2338224	3024416	2644043	2630029	2801640	2852164	2170880			2.50831e+06	2.79046e+06	1.11248
516721	361998	86	516721	85:3401.0 86:95514.0 87:22268.0 88:539.0 97:741.0 98:493.0 99:1518.0 100:6221.0 101:3559.0 102:1796.0 113:2002.0 128:1956.0 129:136946.0 130:9180.0 131:590.0 143:1825.0 155:223.0 156:131.0 157:162.0 158:10959.0 159:1083.0 161:95.0 193:157.0 208:158.0 215:64.0 253:95.0 255:59.0 258:38.0 277:152.0 287:57.0 312:59.0 315:57.0 324:69.0 325:281.0 326:124.0 328:92.0 332:46.0 334:33.0 336:45.0 338:25.0 3…				127148	136405	452402	170868	10159728	168535	159556	477653	495501	155636	426868			2.20931e+06	291376	0.131886
516121	821978	188	516121	85:244.0 86:175.0 89:2021.0 90:161.0 94:599.0 96:893.0 97:1472.0 99:654.0 100:212.0 101:1602.0 102:433.0 103:6417.0 104:415.0 105:880.0 109:191.0 111:279.0 113:345.0 114:1094.0 116:683.0 117:2909.0 118:471.0 119:410.0 124:88.0 126:312.0 127:369.0 128:202.0 129:3045.0 130:562.0 131:997.0 132:282.0 133:3090.0 134:412.0 135:285.0 140:96.0 141:199.0 142:366.0 147:11478.0 148:1526.0 149:1151.0 150:155…				2497	3452	2849	2004	4679	24256	3215	26252	10945	14749	9662			3096.2	15883.4	5.12997
514143	404490	128	514143	85:8665.0 86:13547.0 87:5546.0 88:3445.0 89:14399.0 90:6372.0 91:43715.0 92:2199.0 93:2680.0 96:4362.0 97:204.0 98:13977.0 100:279792.0 101:31638.0 102:14669.0 103:1865.0 104:1124.0 105:2790.0 108:398.0 111:917.0 112:17607.0 113:659.0 114:21627.0 115:72296.0 116:13145.0 117:5149.0 118:65127.0 119:9752.0 120:5381.0 121:679.0 125:236.0 126:3340.0 128:365839.0 129:50718.0 130:15936.0 131:3236.0 132:…				3599	3735	2450	2334	3403	5766	5376	4297	5803	7248	3578			3104.2	5698	1.83558
513924	538426	306	513924	87:364.0 89:358.0 99:229.0 103:407.0 112:203.0 115:483.0 116:631.0 117:1325.0 118:228.0 119:257.0 126:179.0 128:158.0 131:1177.0 132:1100.0 133:1795.0 135:662.0 136:167.0 138:111.0 140:113.0 144:205.0 147:7779.0 148:1566.0 149:1436.0 150:215.0 154:243.0 158:222.0 160:409.0 162:74.0 163:363.0 164:69.0 172:289.0 173:168.0 176:726.0 177:190.0 184:335.0 185:96.0 189:346.0 190:165.0 191:371.0 195:95.0…				8952	7045	9787	11342	22383	16239	21931	15616	7307	15141	21316			11901.8	15246.8	1.28105
513654	445252	216	513654	85:2469.0 86:2631.0 87:3150.0 88:915.0 89:444.0 96:2157.0 97:632.0 98:20822.0 99:5042.0 100:18495.0 101:2473.0 102:1914.0 103:1277.0 104:314.0 105:206.0 109:209.0 110:312.0 112:900.0 113:2667.0 114:11111.0 115:3021.0 116:1466.0 117:4694.0 118:875.0 119:730.0 123:210.0 124:116.0 127:474.0 130:122.0 131:5235.0 132:1977.0 133:7847.0 134:1115.0 136:134.0 137:365.0 141:282.0 142:7700.0 143:1673.0 144:…				964	1551	2076	1619	1548	1686	1432	1936	1671	1883	2378			1551.6	1721.6	1.10956
513552	995322	174	513552	85:719.0 86:56092.0 87:9665.0 88:6625.0 89:13449.0 90:1918.0 91:1384.0 92:304.0 93:1278.0 94:5278.0 95:3205.0 96:3175.0 97:4161.0 100:34395.0 101:15061.0 102:9954.0 103:62276.0 106:2793.0 107:751.0 108:2031.0 110:650.0 111:2238.0 112:9036.0 113:5299.0 114:4301.0 115:4963.0 116:6342.0 117:63104.0 118:9749.0 119:2117.0 120:802.0 121:398.0 122:1128.0 124:1755.0 126:2432.0 127:2747.0 128:4182.0 129:5…				14094	10572	14933	15800	21624	2739	8382	6605	17576	5904	15089			15404.6	8241.2	0.534983
513551	840376	319	513551	85:14688.0 86:8548.0 87:15167.0 88:11249.0 89:55283.0 90:6830.0 91:1654.0 92:1873.0 94:4952.0 95:1082.0 96:4355.0 97:5532.0 98:4871.0 99:14349.0 100:27435.0 101:46567.0 102:13705.0 103:413563.0 104:39356.0 105:20378.0 106:4560.0 107:1656.0 108:3385.0 109:1602.0 110:2090.0 111:5931.0 112:5624.0 113:16404.0 114:10809.0 115:18736.0 116:18722.0 117:245176.0 118:26324.0 119:19901.0 120:2922.0 121:1641…				6825	9567	10842	7825	5044	4127	5176	4789	4097	6764	7593			8020.6	4990.6	0.622223
513423	571215	86	513423	85:2703.0 86:167875.0 87:9656.0 99:3557.0 102:2228.0 117:1426.0 118:327.0 124:409.0 130:3658.0 139:1584.0 140:146.0 147:2848.0 154:173.0 158:709.0 160:555.0 162:707.0 167:747.0 170:558.0 174:744.0 200:128.0 214:217.0 229:232.0 230:1206.0 233:501.0 259:760.0 271:150.0 273:71.0 290:202.0 304:560.0 305:114.0 338:50.0 346:26.0 348:80.0 355:135.0 459:61.0				18446	15681	15499	26284	26612	26902	16744	25373	29310	24843	21363			20504.4	24634.4	1.20142
513408	745769	175	513408	86:9823.0 89:34038.0 90:5891.0 91:27899.0 94:2345.0 98:15598.0 99:1562.0 100:12154.0 101:19321.0 102:4781.0 103:92953.0 104:20303.0 105:28165.0 111:5281.0 112:5027.0 113:7060.0 114:10031.0 115:9214.0 116:59487.0 117:45531.0 118:22377.0 119:41628.0 121:4283.0 125:2039.0 129:62094.0 130:5333.0 131:14736.0 133:21564.0 134:2977.0 135:33592.0 136:2117.0 137:3453.0 144:12512.0 145:14628.0 146:3988.0 14…				1281	2191	1211	1581	3378	1471	1725	1846	2358	1502	2392			1928.4	1780.4	0.923252
511419	465521	157	511419	85:149.0 86:1024.0 88:59.0 89:266.0 92:365.0 93:527.0 95:556.0 97:380.0 98:489.0 99:492.0 107:462.0 109:2205.0 111:598.0 114:66.0 115:2505.0 117:2885.0 118:370.0 119:445.0 121:534.0 123:2128.0 124:448.0 127:443.0 130:213.0 131:1344.0 132:236.0 134:76.0 135:959.0 136:294.0 138:79.0 139:155.0 140:219.0 141:417.0 143:297.0 144:139.0 145:16599.0 146:1760.0 150:153.0 151:111.0 152:380.0 157:18202.0 15…				18531	24349	25479	15002	24431	18656	21188	18676	18729	19971	19079			21558.4	19444	0.901922
503284	867529	307	503284	85:4167.0 86:1066.0 87:3828.0 88:1765.0 89:30416.0 90:2295.0 91:2138.0 92:56.0 93:235.0 94:1503.0 95:869.0 96:440.0 97:1244.0 98:1244.0 99:2971.0 100:5161.0 101:27787.0 102:5359.0 103:267941.0 104:24391.0 105:13726.0 106:810.0 107:430.0 108:265.0 109:196.0 110:1135.0 111:1554.0 112:1480.0 113:5214.0 114:2224.0 115:5260.0 116:12103.0 117:36555.0 118:4128.0 119:4278.0 120:512.0 121:452.0 122:897.0 …				1211	1138	2772	2003	3162	1011	1442	1372	1421	1395	1330			2057.2	1328.2	0.645635
486465	365459	245	486465	90:2010.0 100:3580.0 105:5026.0 106:4567.0 107:839.0 108:1946.0 109:889.0 111:9927.0 115:91173.0 116:8073.0 117:61618.0 118:1319.0 121:2912.0 122:772.0 123:113.0 126:33324.0 129:14075.0 130:4862.0 131:15381.0 132:11797.0 133:61135.0 135:8397.0 136:609.0 137:1377.0 138:266.0 139:392.0 141:3412.0 146:3201.0 153:154.0 156:6676.0 157:22770.0 158:6595.0 159:13158.0 160:2007.0 161:1638.0 163:345.0 166:…				2357	3115	4880	2678	3115	3239	2728	3662	2944	2516	2900			3229	3017.8	0.934593
480022	961899	361	480022	85:16033.0 86:4388.0 87:20331.0 88:4516.0 89:63143.0 90:19835.0 91:18129.0 94:1440.0 95:2672.0 97:8657.0 98:3096.0 99:18648.0 100:701.0 101:47482.0 102:14403.0 103:400199.0 104:46421.0 105:19989.0 106:8314.0 107:39241.0 108:3433.0 109:32213.0 110:2763.0 111:17735.0 112:2743.0 113:18728.0 114:5614.0 115:23220.0 116:27659.0 117:204840.0 118:16727.0 119:31105.0 120:3771.0 121:1193.0 122:738.0 123:25…				45953	22037	14416	11631	15044	1770	1881	1928	2360	492	13203			21816.2	1686.2	0.0772912
476084	429197	229	476084	85:2405.0 86:1552.0 87:1592.0 89:1777.0 92:578.0 93:2596.0 94:437.0 95:1050.0 97:3959.0 98:1881.0 99:2123.0 100:2956.0 101:1952.0 103:4058.0 107:424.0 108:1941.0 109:4662.0 111:8567.0 112:3081.0 113:2151.0 114:310.0 115:1027.0 117:5886.0 118:885.0 119:908.0 125:281.0 126:1164.0 127:1871.0 129:3107.0 131:3123.0 132:816.0 133:9855.0 134:1841.0 139:917.0 140:333.0 143:1025.0 144:1829.0 146:363.0 147…				4676	3798	5259	4246	4575	5472	7840	6278	5598	7718	6392			4510.8	6581.2	1.45899
475542	397537	147	475542	86:3985.0 87:3716.0 90:9419.0 91:10110.0 92:2153.0 94:326.0 95:1160.0 97:2514.0 99:3195.0 101:1860.0 102:944.0 103:1111.0 106:1386.0 109:1226.0 111:1731.0 113:547.0 114:320.0 115:1995.0 119:3169.0 121:598.0 130:3514.0 132:1827.0 133:2629.0 143:7762.0 146:4219.0 147:139216.0 148:21018.0 149:13415.0 150:766.0 151:431.0 159:1630.0 161:342.0 163:1609.0 174:296.0 180:282.0 190:186.0 192:284.0 199:68.0…				137223	124674	176212	162361	155934	147436	185470	204291	150682	139641	166205			151281	165504	1.09402
474672	195741	102	474672	86:2986.0 87:1761.0 88:413.0 100:1806.0 101:1309.0 102:160567.0 103:16782.0 104:1139.0 105:350.0 106:768.0 107:192.0 110:236.0 112:126.0 114:783.0 115:599.0 116:6146.0 117:6147.0 118:1005.0 120:237.0 124:283.0 128:196.0 130:1172.0 133:1613.0 134:2066.0 135:760.0 138:116.0 142:106.0 143:451.0 147:38475.0 148:5954.0 149:4887.0 151:178.0 153:11235.0 163:527.0 174:1284.0 176:366.0 184:138.0 190:4897.…				348296	489868	174086	159849	387892	1153325	1006640	581405	721990	2128082	562943			311998	1.11829e+06	3.58428
474312	984482	91	474312	85:4419.0 86:1944.0 87:5064.0 88:1928.0 89:8887.0 90:1749.0 91:87410.0 92:19997.0 93:40974.0 94:15005.0 95:15852.0 96:4042.0 97:5352.0 98:1872.0 99:4065.0 101:27395.0 102:3258.0 103:235657.0 104:29970.0 105:47833.0 106:18071.0 107:14256.0 108:16770.0 109:5276.0 110:1352.0 111:2026.0 112:247.0 113:5249.0 114:836.0 115:11049.0 116:8787.0 117:35868.0 118:9292.0 119:25355.0 120:8846.0 121:7636.0 122:…				5967	5453	5055	5534	7375	3456	4035	4303	4072	5739	6076			5876.8	4321	0.735264
474291	202034	186	474291	86:4022.0 89:16017.0 90:1796.0 96:230.0 98:2698.0 99:790.0 100:3522.0 101:646.0 106:312.0 107:256.0 109:182.0 112:1981.0 113:986.0 114:4972.0 115:1430.0 116:605.0 120:150.0 124:157.0 127:1458.0 128:858.0 130:1987.0 132:259.0 133:1211.0 140:118.0 145:185.0 155:208.0 156:144.0 157:148.0 159:6871.0 160:872.0 161:376.0 162:102.0 165:277.0 170:539.0 171:115.0 172:1748.0 173:695.0 178:91.0 184:77.0 185…				6512	6525	7480	5610	6642	15519	7890	6696	5299	12486	2681			6553.8	9578	1.46144
474254	248828	102	474254	86:7155.0 87:9073.0 100:11019.0 101:4657.0 102:240363.0 103:33680.0 104:9965.0 110:1619.0 129:551.0 131:5936.0 132:1915.0 147:88512.0 148:14010.0 155:1272.0 160:239.0 176:14035.0 177:3218.0 178:1463.0 204:14793.0 205:2834.0 206:1129.0 207:1133.0 226:61.0 250:285.0 355:499.0 358:71.0 375:58.0 379:41.0 390:56.0 469:30.0				635338	516004	182121	126107	378961	1218453	1207114	716001	799810	2068740	577603			367706	1.20202e+06	3.26898
474251	432974	219	474251	86:30165.0 87:32175.0 88:11102.0 90:777.0 91:5203.0 100:44771.0 101:9721.0 102:57620.0 103:12488.0 108:584.0 109:147.0 110:1377.0 112:1319.0 118:32635.0 119:14419.0 127:3544.0 128:9201.0 129:7022.0 132:25604.0 134:19959.0 135:22103.0 136:2003.0 138:1452.0 142:3137.0 143:4824.0 145:4733.0 146:27200.0 147:291311.0 148:89433.0 149:61551.0 150:7922.0 151:2526.0 152:459.0 153:1147.0 158:8040.0 161:417…				40117	41830	33063	28676	44525	83936	83732	65701	64124	128615	53218			37642.2	85221.6	2.26399
473968	829472	169	473968	85:298.0 86:499.0 87:609.0 89:297.0 93:882.0 96:570.0 99:1215.0 100:676.0 101:4817.0 102:1670.0 105:250.0 107:1187.0 109:448.0 113:2056.0 114:126.0 116:2116.0 117:7297.0 118:823.0 119:1246.0 121:969.0 124:138.0 125:1340.0 127:1615.0 128:295.0 129:16563.0 130:4074.0 133:5701.0 135:1367.0 136:275.0 137:638.0 140:4031.0 141:2764.0 142:1484.0 143:5276.0 145:1013.0 147:31382.0 148:4164.0 149:7167.0 15…				3273	3375	4574	3556	3836	1546	1658	1476	1713	2136	2446			3722.8	1705.8	0.458204
473743	393175	116	473743	85:523.0 86:249.0 87:1198.0 88:372.0 92:131.0 99:581.0 100:811.0 101:11671.0 102:626.0 103:1393.0 104:275.0 109:101.0 112:266.0 113:321.0 115:279.0 116:16223.0 117:1552.0 118:1171.0 120:116.0 127:480.0 128:285.0 131:1196.0 132:156.0 133:418.0 134:408.0 140:136.0 142:765.0 147:887.0 154:255.0 157:233.0 163:1487.0 164:85.0 170:190.0 176:81.0 182:67.0 183:392.0 185:166.0 186:157.0 192:179.0 200:114.…				83038	72534	107631	95043	97234	94682	111832	131016	101275	89280	96965			91096	105617	1.1594
471794	192034	140	471794	85:1452.0 86:1261.0 90:110873.0 91:5208.0 93:1042.0 96:6283.0 97:63916.0 98:2217.0 102:922.0 103:3875.0 105:2560.0 106:990.0 108:4165.0 110:61162.0 112:45602.0 118:1480.0 120:2636.0 126:1993.0 128:10234.0 137:1682.0 140:665814.0 141:37200.0 142:1928.0 144:162.0 145:535.0 146:342.0 147:5383.0 148:1128.0 152:164.0 153:1986.0 155:709.0 159:336.0 163:973.0 172:451.0 182:105.0 184:269.0 187:124149.0 1…				161	30677	38559	34005	47425	68	126	46302	46878	117	32096			30165.4	18698.2	0.619856
471784	284839	171	471784	85:7754.0 86:11335.0 87:3031.0 88:1840.0 94:2507.0 98:1862.0 99:27519.0 100:15285.0 104:464.0 110:2884.0 111:1993.0 112:826.0 113:2163.0 114:3433.0 115:4937.0 116:6381.0 127:2192.0 130:32164.0 131:14637.0 132:14045.0 133:3632.0 134:1167.0 143:1461.0 146:8771.0 147:103964.0 148:16241.0 149:5223.0 155:2252.0 157:4017.0 158:973.0 159:1466.0 169:279.0 171:54160.0 172:10134.0 173:18756.0 174:2592.0 17…				395390	234660	353976	237214	269903	299112	432248	431045	494656	465194	322716			298229	424451	1.42324
471182	809121	235	471182	85:739.0 86:279.0 87:148.0 89:704.0 90:130.0 93:250.0 95:2061.0 97:281.0 99:2042.0 100:781.0 101:838.0 105:155.0 106:124.0 110:127.0 111:111.0 112:152.0 113:4531.0 114:645.0 115:524.0 116:142.0 120:238.0 125:477.0 126:242.0 129:1079.0 130:327.0 131:338.0 133:2185.0 134:258.0 139:462.0 140:556.0 141:323.0 142:150.0 145:217.0 147:4201.0 148:564.0 149:85.0 153:236.0 155:359.0 157:687.0 158:635.0 159…				383	191	506	3170	273	1552	1287	1102	10067	7979	4341			904.6	4397.4	4.86115
470904	778928	292	470904	85:21699.0 86:7104.0 87:2401.0 89:5150.0 91:20840.0 93:20835.0 94:20243.0 95:64646.0 96:81090.0 97:56726.0 98:47520.0 99:16616.0 101:9784.0 102:17584.0 105:20111.0 106:4985.0 107:10539.0 108:4321.0 109:30730.0 110:36581.0 111:23737.0 112:12199.0 113:5118.0 114:1315.0 115:901.0 116:21108.0 117:256559.0 118:17436.0 119:7102.0 121:13109.0 122:6035.0 123:13000.0 124:10443.0 126:3730.0 127:3193.0 129:…				10872	9307	11290	14161	9237	2953	6735	7683	10457	8800	4140			10973.4	7325.6	0.667578
470902	367915	102	470902	85:178361.0 86:5545563.0 87:929902.0 92:7308.0 95:24880.0 97:8396.0 98:4625.0 99:140998.0 100:3339245.0 101:792657.0 102:958895.0 103:307734.0 105:154489.0 108:592.0 111:9799.0 113:224454.0 114:183610.0 115:311935.0 116:467263.0 117:1054474.0 119:384040.0 120:60281.0 121:33976.0 124:5627.0 125:338.0 128:28699.0 130:948860.0 131:1154471.0 132:297453.0 133:2576143.0 135:110714.0 139:4227.0 141:3001…				777444	394126	768946	593663	713235	874331	843609	899516	971000	829884	652178			649483	883668	1.36057
458527	925206	236	458527	85:1296.0 90:542.0 91:1683.0 92:1418.0 93:1160.0 100:204.0 102:538.0 103:17794.0 104:1943.0 110:87.0 112:155.0 115:878.0 116:816.0 117:3762.0 118:547.0 119:870.0 120:600.0 121:2223.0 122:366.0 123:83.0 124:31.0 126:100.0 127:539.0 128:226.0 129:12529.0 130:1886.0 131:3860.0 132:653.0 134:1663.0 135:1681.0 136:347.0 137:157.0 139:732.0 140:158.0 141:187.0 142:284.0 143:1959.0 144:526.0 145:1084.0 …				1065	1399	2333	1195	2363	529778	868172	1869	873208	1098598	1407			1671	674325	403.546
444802	685392	107	444802	85:2485.0 86:2035.0 88:297.0 90:1123.0 91:653.0 92:1273.0 93:1948.0 94:3428.0 95:1946.0 96:3977.0 97:3121.0 98:5736.0 99:2574.0 100:3875.0 104:1047.0 105:3498.0 106:13518.0 107:393488.0 108:42517.0 109:3861.0 110:1356.0 111:851.0 112:2058.0 113:1589.0 117:3944.0 118:709.0 119:488.0 120:243.0 121:1743.0 122:853.0 123:897.0 124:2819.0 125:1219.0 126:1363.0 128:2672.0 129:15519.0 130:2009.0 131:1736…				47372	69858	36384	69579	52654	168706	120216	138910	128646	150517	92149			55169.4	141399	2.563
425777	598029	266	425777	86:279.0 89:1549.0 90:108.0 97:236.0 104:250.0 107:102.0 112:29.0 115:601.0 121:637.0 125:93.0 126:437.0 133:1020.0 134:207.0 135:670.0 137:619.0 141:121.0 147:878.0 149:314.0 162:105.0 163:173.0 164:17.0 166:94.0 170:56.0 178:265.0 179:58.0 180:45.0 181:233.0 192:60.0 193:398.0 194:68.0 195:436.0 196:68.0 197:71.0 206:15.0 209:73.0 210:97.0 211:163.0 223:678.0 225:183.0 226:62.0 235:91.0 236:46.…				1389	1569	3275	1393	1930	2430	1936	1482	1678	1550	1768			1911.2	1815.2	0.94977
425770	197252	144	425770	85:191.0 86:1718.0 87:2801.0 88:14013.0 90:789.0 91:1805.0 96:105.0 97:636.0 98:157.0 99:440.0 100:11651.0 101:1767.0 102:201.0 108:112.0 113:337.0 114:851.0 116:22731.0 117:6622.0 118:1420.0 127:165.0 129:820.0 135:73.0 138:104.0 143:1447.0 144:20026.0 145:1648.0 147:455.0 158:37.0 159:1356.0 168:211.0 183:54.0 230:29.0 232:14.0 238:29.0 241:63.0 288:11.0 300:29.0 313:9.0 325:17.0 330:15.0 332:2…				104404	115117	209622	72404	149893	211059	18532	143377	114364	163397	145279			130288	130146	0.998909
425003	614735	175	425003	87:5999.0 95:476.0 97:1293.0 100:2592.0 101:5449.0 103:7285.0 105:1482.0 110:11955.0 111:1100.0 113:442.0 114:528.0 115:702.0 116:2466.0 120:218.0 127:967.0 131:1068.0 133:2317.0 134:4033.0 135:639.0 136:1354.0 143:554.0 145:585.0 147:6241.0 148:564.0 151:472.0 157:93.0 159:349.0 162:137.0 172:1443.0 175:87765.0 176:12932.0 177:6870.0 178:804.0 181:180.0 184:3270.0 185:320.0 187:286.0 188:1195.0 …				14802	17239	21922	23589	21742	13913	15389	17485	18382	15727	16070			19858.8	16179.2	0.814712
424898	538147	200	424898	85:308.0 87:393.0 90:92.0 91:613.0 92:147.0 94:36.0 95:58.0 99:40.0 100:829.0 101:535.0 102:301.0 112:47.0 113:61.0 117:279.0 118:144.0 126:179.0 128:91.0 129:155.0 135:108.0 137:21.0 139:17.0 140:120.0 147:1325.0 148:109.0 150:73.0 154:16.0 156:3091.0 157:420.0 158:201.0 166:23.0 180:13.0 185:24.0 186:25.0 200:2961.0 201:402.0 202:58.0 204:85.0 223:161.0 230:363.0 231:12.0 232:13.0 267:229.0 279…				8954	6207	15951	32087	8699	8417	16921	9783	10340	9773	13346			14379.6	11046.8	0.768227
423050	359870	110	423050	98:376.0 100:632.0 110:13522.0 111:535.0 114:208.0 116:1386.0 118:1383.0 120:85.0 128:342.0 132:130.0 134:92.0 137:80.0 144:177.0 154:620.0 159:827.0 160:1175.0 167:178.0 168:40.0 169:253.0 178:368.0 179:96.0 185:56.0 189:187.0 190:235.0 191:125.0 192:79.0 204:44.0 206:534.0 214:69.0 217:90.0 219:53.0 229:33.0 234:249.0 235:36.0 249:50.0 274:43.0 275:65.0 281:88.0 287:315.0 288:57.0 290:49.0 293:…				13959	14526	15261	12632	9019	15323	15726	18044	14941	14562	12517			13079.4	15719.2	1.20183
422870	194956	131	422870	85:3489.0 86:5011.0 87:7093.0 88:27707.0 89:12826.0 90:1161.0 94:225.0 98:2012.0 99:1874.0 100:32382.0 101:4038.0 113:3177.0 114:2533.0 115:2514.0 116:61423.0 117:7334.0 118:838.0 121:659.0 129:6171.0 130:1671.0 131:64565.0 132:6837.0 133:7714.0 134:1620.0 135:833.0 143:3788.0 144:39461.0 145:3922.0 146:1368.0 147:25712.0 149:3337.0 151:150.0 157:135.0 159:2886.0 160:1959.0 161:176.0 162:126.0 16…				106083	122550	122298	111014	139206	137741	93339	115938	114518	150473	120339			120230	122402	1.01806
422866	659739	229	422866	122:1553.0 123:2198.0 124:2956.0 138:2305.0 139:3907.0 140:2389.0 153:4844.0 154:7160.0 155:2316.0 156:6248.0 157:826305.0 158:143667.0 159:64353.0 160:1907472.0 161:331800.0 162:98235.0 164:9626.0 166:4858.0 167:4673.0 168:5429.0 169:43126.0 170:14631.0 171:14959.0 172:35424.0 173:56343.0 174:32276.0 175:35888.0 176:14745.0 177:123052.0 178:41724.0 179:17024.0 180:19824.0 181:9111.0 182:26040.0 …				1563235	1519280	1322329	1372994	1192879	329759	390824	447190	477076	537116	284120			1.39414e+06	436393	0.313019
422770	326198	169	422770	95:400.0 97:4015.0 100:527.0 108:350.0 111:774.0 113:700.0 125:2693.0 126:276.0 127:772.0 139:1280.0 144:446.0 146:405.0 147:3301.0 169:20563.0 170:2087.0 172:370.0 174:117.0 184:1037.0 185:259.0 189:867.0 229:695.0 230:320.0 262:69.0				2277	4231	3082	3374	3434	9142	5976	5407	15668	7027	1856			3279.6	8644	2.63569
419265	868360	127	419265	85:345.0 86:166.0 88:133.0 89:285.0 93:210.0 94:73.0 98:224.0 99:840.0 100:880.0 101:311.0 102:122.0 103:702.0 108:382.0 111:113.0 112:389.0 113:660.0 114:178.0 115:1315.0 116:826.0 117:406.0 118:45.0 119:78.0 122:31.0 124:67.0 126:390.0 127:7903.0 128:965.0 129:740.0 130:136.0 131:429.0 132:152.0 133:382.0 135:109.0 136:92.0 137:127.0 138:1126.0 139:248.0 140:281.0 141:211.0 142:330.0 143:110.0 …				17466	14839	19492	15301	22579	1250	8547	10607	3638	6911	16617			17935.4	6190.6	0.345161
417918	420758	116	417918	86:127.0 87:208.0 88:641.0 89:147.0 90:27.0 91:117.0 93:76.0 95:73.0 96:140.0 98:112.0 100:1030.0 101:198.0 102:666.0 110:175.0 113:145.0 115:85.0 116:6780.0 117:764.0 118:402.0 123:79.0 125:19.0 132:4656.0 133:372.0 134:291.0 137:19.0 138:13.0 143:473.0 144:70.0 145:350.0 150:60.0 151:28.0 153:583.0 154:43.0 159:32.0 160:26.0 162:21.0 168:16.0 174:18.0 176:102.0 181:22.0 186:11.0 188:154.0 190:3…				37748	24251	33408	23288	40234	36941	39569	29085	27386	39945	36514			31785.8	34585.2	1.08807
417841	759425	273	417841	85:2847.0 86:1422.0 87:1034.0 88:182.0 89:107.0 90:235.0 91:859.0 92:108.0 100:13005.0 101:2647.0 102:1241.0 103:2613.0 104:617.0 105:572.0 107:73.0 109:160.0 114:1047.0 115:3826.0 116:2958.0 117:2124.0 118:683.0 119:724.0 120:175.0 122:55.0 127:357.0 128:1148.0 129:3885.0 130:1815.0 131:3323.0 132:2537.0 133:4057.0 134:916.0 135:290.0 138:60.0 140:241.0 142:738.0 143:782.0 144:383.0 145:746.0 14…				560	450	643	638	633	1429	1390	1189	1176	1908	848			584.8	1418.4	2.42544
416738	866291	217	416738	97:247.0 98:383.0 99:174.0 101:145.0 102:455.0 103:6034.0 104:812.0 109:83.0 113:407.0 114:48.0 115:235.0 117:1024.0 118:168.0 119:122.0 127:295.0 128:113.0 129:2358.0 130:180.0 131:622.0 133:982.0 134:39.0 139:33.0 140:144.0 141:260.0 142:914.0 143:2983.0 144:139.0 145:245.0 147:9975.0 148:1104.0 149:961.0 151:93.0 153:141.0 157:360.0 161:63.0 163:48.0 167:246.0 168:107.0 169:1365.0 170:215.0 17…				9607	8479	24724	18521	26950	360950	6294	5685	6838	7559	11384			17656.2	77465.2	4.38742
415288	1060245	255	415288	91:8331.0 93:8235.0 94:1181.0 95:3934.0 97:340.0 105:6903.0 106:1487.0 107:5683.0 108:387.0 109:1648.0 110:132.0 112:173.0 113:414.0 115:1148.0 116:2596.0 117:5632.0 118:499.0 119:4218.0 120:1086.0 121:596.0 122:768.0 123:470.0 125:162.0 127:317.0 128:383.0 129:6269.0 130:664.0 131:2590.0 132:1056.0 133:3041.0 134:808.0 135:820.0 136:144.0 137:230.0 141:525.0 142:445.0 143:1253.0 144:619.0 145:36…				271	383	1294	400	356	698	477	337	331	841	402			540.8	536.8	0.992604
414663	535507	127	414663	85:25103.0 86:368573.0 87:20580.0 88:5862.0 89:169862.0 90:27892.0 91:20248.0 92:5895.0 93:28069.0 94:15708.0 95:79335.0 96:46211.0 97:27451.0 98:71501.0 99:163550.0 100:159630.0 101:19939.0 102:14068.0 103:5129.0 104:1796.0 105:5230.0 106:2357.0 107:3777.0 108:1729.0 109:1977.0 110:21507.0 111:15564.0 112:171876.0 113:19891.0 114:11104.0 115:19901.0 116:71632.0 117:9289.0 118:3366.0 119:1943.0 1…				7441	9171	14821	12225	17457	12769	10721	13450	12887	17159	9558			12223	13397.2	1.09606
414662	538891	86	414662	85:22223.0 86:836057.0 87:42558.0 88:6207.0 89:166965.0 90:24159.0 91:18213.0 92:3896.0 93:18983.0 94:8679.0 95:37105.0 96:20995.0 97:17874.0 98:66034.0 99:94702.0 100:126889.0 101:15230.0 102:9453.0 103:2023.0 104:876.0 105:3836.0 106:1295.0 107:1733.0 108:1022.0 109:1179.0 110:11185.0 111:10043.0 112:248086.0 113:22643.0 114:10091.0 115:16775.0 116:62339.0 117:7091.0 118:2861.0 119:608.0 120:25…				16643	18979	31693	14443	35967	28553	84035	33380	26827	33122	38975			23545	41183.4	1.74914
414661	547543	86	414661	85:98189.0 86:2239228.0 87:118537.0 88:22518.0 89:568181.0 90:87478.0 91:64704.0 92:16083.0 93:97956.0 94:68513.0 95:240502.0 96:153755.0 97:102253.0 98:234671.0 99:462699.0 100:367615.0 101:62455.0 102:49335.0 103:5787.0 105:23067.0 106:5342.0 107:21871.0 108:6551.0 109:7136.0 110:70654.0 111:50519.0 112:1193167.0 113:109682.0 114:42382.0 115:74265.0 116:274729.0 117:37419.0 118:14570.0 119:6155…				23813	31500	40739	37786	51948	37410	44469	31644	36907	36720	23363			37157.2	37430	1.00734
413965	421447	146	413965	86:2136.0 87:660.0 88:128.0 91:487.0 93:177.0 95:252.0 97:5219.0 100:181.0 102:513.0 105:155.0 107:223.0 108:32.0 109:167.0 110:149.0 111:1774.0 112:157.0 113:1494.0 114:110.0 115:108.0 116:71.0 117:541.0 118:46.0 125:2222.0 126:66.0 127:993.0 129:2087.0 130:5014.0 131:2405.0 132:365.0 133:179.0 134:278.0 135:91.0 136:126.0 137:22.0 141:7568.0 142:601.0 143:2231.0 144:313.0 145:751.0 146:9480.0 1…				1454	1306	2700	1538	1639	1284	1609	2177	1936	1598	1716			1727.4	1720.8	0.996179
413545	862596	187	413545	85:1366.0 86:1483.0 88:457.0 91:5571.0 92:1473.0 93:4905.0 94:2211.0 95:6253.0 96:2579.0 98:344.0 99:109.0 100:472.0 102:403.0 103:715.0 104:389.0 105:1984.0 106:746.0 107:2299.0 108:1437.0 109:2781.0 110:3584.0 111:481.0 112:368.0 113:229.0 114:170.0 116:400.0 117:400.0 118:398.0 119:1050.0 120:560.0 121:1858.0 122:773.0 123:578.0 124:689.0 125:493.0 126:81.0 127:59.0 129:254.0 130:1055.0 131:68…				2054	2951	2175	2117	3736	5147	4945	4369	4241	4948	3039			2606.6	4730	1.81462
411129	872921	169	411129	85:1003.0 87:912.0 88:235.0 89:1855.0 90:357.0 91:3093.0 93:1383.0 94:390.0 95:1794.0 97:545.0 98:71.0 99:1591.0 100:746.0 101:3528.0 102:1022.0 103:7613.0 104:955.0 105:1388.0 106:238.0 107:8677.0 108:649.0 109:282.0 111:806.0 112:159.0 113:873.0 114:277.0 115:1597.0 116:1873.0 117:3695.0 118:578.0 119:2012.0 120:380.0 121:1312.0 122:2225.0 123:1010.0 124:64.0 125:459.0 126:152.0 127:619.0 129:1…				19611	11385	14498	6261	1068	7576	16688	28134	2102	2858	8946			10564.6	11471.6	1.08585
408456	829838	415	408456	87:349.0 89:283.0 93:645.0 95:905.0 97:776.0 98:660.0 104:314.0 105:401.0 107:299.0 109:321.0 110:101.0 111:274.0 112:162.0 115:768.0 117:549.0 118:228.0 119:772.0 123:197.0 129:808.0 131:1262.0 132:95.0 133:6689.0 134:983.0 135:1268.0 136:164.0 143:219.0 146:94.0 147:10965.0 148:2187.0 149:10550.0 150:1731.0 151:1046.0 152:105.0 185:252.0 190:1069.0 191:9228.0 192:1667.0 193:680.0 194:143.0 197:…				494	488	1273	902	902	710	305	421	444	567	469			811.8	489.4	0.602858
408450	222241	100	408450	86:2652.0 87:2113.0 88:2423.0 90:5020.0 91:7644.0 96:4593.0 98:4355.0 99:3835.0 100:50590.0 107:3187.0 109:3912.0 111:6405.0 112:1389.0 114:1764.0 115:35448.0 116:5333.0 123:718.0 125:874.0 128:1317.0 129:592.0 131:69405.0 132:23997.0 133:6295.0 134:32159.0 136:5442.0 137:933.0 139:45.0 145:365.0 146:908.0 147:90020.0 148:13125.0 151:199.0 160:382.0 162:232.0 163:83.0 167:1971.0 168:10393.0 169:2…				182036	566943	489826	106244	462622	575396	477563	539501	488189	140125	152861			361534	444155	1.22853
407336	283379	117	407336	85:1065.0 87:4176.0 89:465.0 91:943.0 98:355.0 99:7113.0 100:17979.0 101:3846.0 102:968.0 105:335.0 108:257.0 110:909.0 114:372.0 115:327.0 116:390.0 117:78461.0 118:6777.0 119:2864.0 120:293.0 134:653.0 141:347.0 143:538.0 155:103.0 156:163.0 157:1962.0 160:77.0 184:496.0 186:330.0 193:170.0 195:48.0 199:537.0 209:169.0 226:125.0 268:514.0 270:230.0 283:179.0 355:78.0 365:31.0 375:42.0 410:23.0 …				1858825	2016658	2138276	1627795	1850216	1242447	542422	1737739	1640539	1753768	1535214			1898354	1383383	0.728728
407259	851484	117	407259	85:801.0 86:580.0 87:1639.0 89:10042.0 91:2001.0 92:584.0 93:675.0 95:1199.0 96:971.0 99:4683.0 101:8278.0 102:4700.0 103:60913.0 104:6594.0 113:6519.0 114:879.0 115:5945.0 116:2706.0 117:151556.0 118:14020.0 119:6761.0 120:1149.0 122:229.0 124:1485.0 127:1291.0 128:4392.0 129:43317.0 130:974.0 131:12913.0 132:3070.0 133:21888.0 134:3288.0 135:2840.0 138:458.0 140:3315.0 141:2925.0 142:20161.0 14…				17829	18408	8462	5786	10264	12771	18600	15962	18062	1911	3806			12149.8	13461.2	1.10794
407208	199334	154	407208	85:1526.0 86:25006.0 87:2067.0 89:128523.0 90:13140.0 91:8146.0 92:5560.0 94:3206.0 96:4240.0 98:12156.0 100:8386.0 101:3755.0 102:3909.0 103:5685.0 104:94906.0 105:12916.0 106:33443.0 109:412.0 110:534.0 111:1435.0 112:1823.0 113:948.0 114:4809.0 116:1807.0 117:10406.0 118:3477.0 119:53864.0 120:6901.0 121:5208.0 124:2666.0 126:413635.0 127:16363.0 128:132174.0 129:11340.0 132:7196.0 133:7020.0 …				4073	4056	1464	961	16099	5047	3375	2752	1880	4099	2946			5330.6	3430.6	0.643567
406926	997918	220	406926	85:1269.0 86:966.0 87:648.0 88:608.0 89:7468.0 90:1127.0 93:460.0 97:888.0 98:468.0 99:732.0 100:729.0 101:1148.0 102:1832.0 103:30131.0 104:2589.0 105:2690.0 106:425.0 109:387.0 111:286.0 113:763.0 114:576.0 115:950.0 116:848.0 117:8862.0 118:1441.0 119:1548.0 122:123.0 125:197.0 128:272.0 129:3830.0 130:1624.0 131:2491.0 132:793.0 133:4614.0 135:1219.0 138:173.0 140:471.0 141:707.0 142:2847.0 1…				1040	1353	4605	1692	3572	217	363	344	419	639	974			2452.4	396.4	0.161638
406917	686417	190	406917	85:4601.0 86:9564.0 87:4375.0 90:7534.0 91:2934.0 98:4361.0 100:32434.0 101:21108.0 102:27467.0 103:57206.0 104:4721.0 105:4475.0 106:704.0 107:1859.0 108:2944.0 109:560.0 110:1026.0 113:8953.0 114:4359.0 115:9614.0 116:20644.0 117:37287.0 118:25043.0 119:8581.0 120:1535.0 121:647.0 124:917.0 125:1030.0 126:1699.0 127:1860.0 128:4901.0 129:19650.0 130:17277.0 131:17631.0 132:7872.0 133:39020.0 13…				43075	21046	15612	16571	8988	2936	3852	4041	3565	10090	15413			21058.4	4896.8	0.232534
406851	560420	191	406851	85:450.0 87:643.0 89:2705.0 90:121.0 92:316.0 94:1352.0 97:2945.0 98:4445.0 99:1417.0 100:2274.0 101:1392.0 103:17896.0 104:992.0 111:250.0 113:387.0 116:902.0 118:581.0 119:678.0 128:622.0 129:3493.0 131:6029.0 132:913.0 133:3067.0 135:122.0 137:151.0 138:233.0 140:1614.0 141:1503.0 142:2630.0 143:860.0 144:381.0 145:223.0 146:518.0 147:34296.0 148:5875.0 149:3482.0 150:261.0 152:502.0 156:767.0…				102137	91976	105597	58363	109024	54886	86500	69715	73061	84153	119740			93419.4	73663	0.788519
406846	506983	202	406846	85:8013.0 86:8689.0 87:1814.0 88:990.0 89:10371.0 90:2684.0 94:1921.0 95:2039.0 96:3667.0 97:2575.0 98:4681.0 99:5927.0 100:22950.0 101:5057.0 102:9047.0 105:748.0 107:279.0 110:989.0 111:650.0 112:5486.0 113:1502.0 117:8369.0 118:3948.0 119:2081.0 123:606.0 124:571.0 125:1091.0 126:11970.0 127:1703.0 128:3268.0 129:4831.0 130:4216.0 131:2506.0 132:3602.0 133:8815.0 134:1287.0 135:783.0 140:3447.…				11518	11830	11515	8453	13806	13737	14876	10879	8975	16103	12121			11424.4	12914	1.13039
404172	913167	103	404172	85:616.0 86:185.0 87:753.0 88:463.0 89:6248.0 90:410.0 91:655.0 92:271.0 93:427.0 94:573.0 95:2889.0 96:1224.0 97:514.0 98:446.0 99:667.0 100:1115.0 101:1811.0 102:543.0 103:33218.0 104:3155.0 105:1720.0 106:342.0 107:604.0 108:277.0 109:2423.0 110:380.0 111:278.0 112:365.0 113:829.0 114:536.0 115:555.0 116:827.0 117:7622.0 118:826.0 119:1294.0 120:478.0 121:974.0 122:341.0 123:2237.0 124:356.0 1…				15167	17582	28064	33886	30548	4830	4591	5092	5810	6168	13290			25049.4	5298.2	0.21151
401956	576686	149	401956	85:1559.0 87:269.0 88:39.0 90:25.0 92:62.0 97:268.0 103:367.0 104:178.0 105:363.0 107:61.0 111:108.0 115:579.0 119:1450.0 120:123.0 121:269.0 123:51.0 131:549.0 132:51.0 133:9144.0 134:1152.0 135:1266.0 136:70.0 137:52.0 142:162.0 145:39.0 147:4850.0 148:757.0 149:30721.0 150:4332.0 151:2205.0 152:221.0 153:46.0 165:23.0 166:24.0 168:145.0 174:17.0 175:29.0 176:33.0 177:896.0 178:139.0 179:37.0 1…				68626	11144	40741	121214	20797	24334	27912	30447	28918	18868	42097			52504.4	26095.8	0.497021
401733	903871	274	401733	85:423.0 86:412.0 87:177.0 89:676.0 90:73.0 101:174.0 102:71.0 103:2832.0 104:172.0 105:189.0 110:140.0 112:851.0 113:112.0 114:167.0 115:166.0 116:665.0 117:1757.0 118:232.0 124:46.0 127:48.0 128:472.0 129:1755.0 130:333.0 131:691.0 132:221.0 133:848.0 134:146.0 137:70.0 140:92.0 141:173.0 142:256.0 143:420.0 147:3922.0 148:648.0 149:244.0 153:27.0 154:54.0 155:16.0 156:503.0 157:292.0 158:35.0 …				3227	2959	1610	2149	1728	2421	2590	2816	2243	2210	2824			2334.6	2456	1.052
401104	768168	243	401104	85:8332.0 86:1003.0 87:4125.0 88:1138.0 89:11316.0 90:1662.0 91:2543.0 92:709.0 93:896.0 94:789.0 95:1377.0 96:918.0 97:2575.0 98:2364.0 99:6219.0 100:1063.0 101:15368.0 102:2742.0 103:29936.0 104:2720.0 105:3987.0 106:1413.0 107:2784.0 108:800.0 109:20481.0 110:1637.0 111:6778.0 112:1047.0 113:6435.0 114:1380.0 115:7492.0 116:7972.0 117:19439.0 118:2451.0 119:5942.0 120:924.0 121:4728.0 122:567.…				37144	38137	17374	23359	21034	36934	29297	37741	26986	41047	36792			27409.6	34401	1.25507
399721	571643	191	399721	86:136.0 87:742.0 90:121.0 94:92.0 98:2395.0 99:859.0 101:415.0 103:4130.0 106:51.0 109:138.0 114:338.0 115:346.0 116:1199.0 117:308.0 124:127.0 126:288.0 127:111.0 128:1182.0 129:1503.0 131:1679.0 132:331.0 133:2063.0 134:330.0 140:91.0 141:85.0 142:670.0 144:381.0 147:14924.0 148:2327.0 149:1654.0 150:158.0 154:349.0 158:121.0 159:869.0 163:108.0 168:79.0 170:865.0 173:303.0 176:49.0 182:1164.0…				47702	98570	48218	37116	67898	34104	41173	41403	39455	104489	58120			59900.8	52124.8	0.870185
396036	497470	202	396036	85:1417.0 86:1866.0 88:160.0 89:782.0 90:311.0 92:32.0 94:72.0 95:268.0 99:1118.0 100:7911.0 101:1440.0 102:8090.0 103:2850.0 112:1311.0 114:365.0 115:1821.0 116:1728.0 117:2760.0 118:284.0 119:229.0 121:143.0 122:100.0 126:236.0 127:151.0 128:549.0 129:1692.0 130:1263.0 132:928.0 133:4109.0 134:502.0 135:380.0 136:77.0 139:217.0 142:1625.0 144:2330.0 146:452.0 150:302.0 152:33.0 158:27630.0 159:…				27043	25307	26280	16449	14448	34726	33700	25419	23282	36037	20641			21905.4	30632.8	1.39841
395328	556764	245	395328	85:3268.0 86:1349.0 87:1409.0 88:56.0 97:1658.0 98:340.0 99:1385.0 100:23068.0 101:3290.0 102:1641.0 103:2264.0 104:606.0 105:564.0 110:238.0 112:382.0 115:4629.0 117:2976.0 118:528.0 119:779.0 125:269.0 126:828.0 127:948.0 128:847.0 129:4154.0 130:1021.0 131:13652.0 132:2278.0 133:5741.0 134:898.0 138:2773.0 139:186.0 140:733.0 142:714.0 143:2919.0 144:562.0 145:431.0 146:247.0 147:17857.0 148:3…				1795	284	1466	2773	955	1264	1070	1368	3026	6738	1904			1454.6	2693.2	1.85151
393358	602169	204	393358	85:383.0 89:2967.0 97:312.0 99:1092.0 101:3131.0 102:493.0 103:11112.0 104:1153.0 105:245.0 107:53.0 109:1273.0 111:543.0 113:557.0 115:422.0 116:1881.0 117:7844.0 118:701.0 119:100.0 121:991.0 125:285.0 127:822.0 129:7294.0 130:990.0 131:782.0 133:2719.0 134:675.0 135:361.0 137:137.0 142:160.0 143:1103.0 144:376.0 145:368.0 147:7527.0 148:1097.0 149:1091.0 150:80.0 151:849.0 152:205.0 153:2039.0…				17762	14253	18863	14938	10764	13125	19337	19974	23061	22435	21567			15316	19586.4	1.27882
391896	963654	272	391896	85:318.0 86:611.0 87:330.0 88:206.0 89:1864.0 91:61.0 92:29.0 93:131.0 94:292.0 95:275.0 96:887.0 97:118.0 98:275.0 99:260.0 100:1165.0 101:897.0 102:2059.0 103:8668.0 104:809.0 105:597.0 106:92.0 107:116.0 108:87.0 110:69.0 112:95.0 113:264.0 114:418.0 115:270.0 116:2460.0 117:3041.0 118:102.0 119:237.0 120:156.0 121:139.0 122:89.0 123:158.0 124:149.0 125:132.0 126:362.0 127:155.0 128:2066.0 129…				3178	1821	1160	867	1379	103	164	206	382	308	1031			1681	232.6	0.13837
390555	902585	174	390555	85:807.0 86:4559.0 87:695.0 88:182.0 91:11746.0 92:2540.0 93:6329.0 94:2743.0 95:2750.0 99:243.0 100:1840.0 102:500.0 103:598.0 104:549.0 105:3948.0 106:1659.0 107:1976.0 108:2420.0 109:804.0 111:103.0 112:282.0 113:101.0 114:227.0 115:930.0 116:797.0 117:4041.0 118:929.0 119:3721.0 120:1343.0 121:1057.0 122:545.0 123:303.0 124:197.0 127:94.0 128:592.0 129:3135.0 130:1551.0 131:2213.0 132:1085.0 …				5867	5086	7287	2037	3682	1373	3000	3565	3487	2104	4660			4791.8	2705.8	0.564673
390546	623908	160	390546	85:1925.0 86:3468.0 87:1206.0 88:961.0 89:10530.0 90:675.0 91:847.0 93:521.0 94:408.0 95:807.0 96:3018.0 97:2151.0 98:1038.0 99:465.0 100:4071.0 101:3656.0 102:1642.0 103:23550.0 104:2504.0 105:4521.0 106:524.0 107:563.0 109:280.0 110:1691.0 111:1227.0 112:1606.0 113:759.0 114:2818.0 115:1502.0 116:2240.0 117:23327.0 118:2479.0 119:2030.0 120:241.0 121:1422.0 122:311.0 123:273.0 124:646.0 125:533…				158064	173296	234021	199526	266285	41373	48445	49624	43715	56873	128787			206238	48006	0.232769
390208	504269	120	390208	85:1208.0 86:479.0 87:572.0 88:57.0 89:218.0 90:219.0 91:7029.0 92:1189.0 93:2073.0 94:125.0 95:659.0 97:909.0 98:115.0 99:310.0 101:245.0 102:276.0 103:2763.0 104:603.0 105:1887.0 106:350.0 107:1279.0 108:134.0 109:699.0 111:247.0 112:152.0 116:227.0 117:7459.0 118:1627.0 119:1751.0 120:15730.0 121:1871.0 122:208.0 123:1128.0 124:181.0 125:875.0 126:192.0 127:286.0 130:3577.0 131:2523.0 132:140.…				933271	914909	1054234	978296	933419	797328	808522	828150	789410	887224	907733			962826	822127	0.853869
390198	459090	155	390198	85:327.0 86:922.0 87:525.0 89:229.0 90:81.0 93:232.0 94:105.0 95:206.0 97:269.0 98:716.0 99:549.0 100:2474.0 101:419.0 102:299.0 103:1732.0 105:355.0 106:197.0 108:147.0 110:339.0 111:559.0 112:936.0 113:515.0 114:454.0 115:522.0 116:279.0 117:539.0 118:206.0 119:304.0 123:77.0 128:232.0 129:176.0 130:657.0 131:1174.0 132:380.0 133:1495.0 134:145.0 136:109.0 137:82.0 138:78.0 139:4704.0 140:579.0…				10792	9282	12093	11973	14149	26991	30127	24952	24278	22454	13136			11657.8	25760.4	2.20971
390194	514902	142	390194	86:74.0 96:158.0 98:130.0 99:376.0 100:289.0 106:106.0 114:46.0 115:115.0 117:432.0 124:41.0 131:182.0 133:230.0 137:42.0 142:9942.0 143:1423.0 144:418.0 145:74.0 147:2771.0 148:467.0 149:83.0 170:211.0 171:91.0 186:6454.0 187:985.0 188:239.0 198:26.0 214:39.0 216:1837.0 218:61.0 235:19.0 244:72.0 245:28.0 257:36.0 288:624.0 289:129.0 290:49.0 297:22.0 303:12.0 337:16.0 391:21.0 440:17.0 442:22.0…				234187	212898	248750	188446	257698	253436	276922	186078	175183	271380	230566			228396	232600	1.01841
390153	640836	205	390153	86:2458.0 87:3435.0 88:1732.0 91:783.0 92:163.0 94:249.0 97:228.0 99:441.0 100:986.0 101:2812.0 102:3021.0 103:17882.0 104:19304.0 105:13941.0 106:1080.0 107:125.0 109:80.0 111:475.0 112:773.0 113:1683.0 115:4868.0 116:4354.0 117:10328.0 118:3762.0 124:258.0 126:263.0 127:670.0 130:2037.0 132:2003.0 133:22467.0 134:3391.0 135:1587.0 136:175.0 141:546.0 142:2845.0 143:4050.0 144:1024.0 147:12039.0…				11680	12552	20152	18529	17941	8227	7599	7448	24368	17457	15155			16170.8	13019.8	0.805143
387822	673632	217	387822	85:980.0 86:9962.0 87:3696.0 88:1366.0 89:19730.0 90:3417.0 91:6869.0 92:923.0 93:2090.0 95:1421.0 96:1000.0 97:6304.0 98:9735.0 99:3278.0 100:4179.0 101:6141.0 102:2098.0 103:54787.0 104:5778.0 105:5279.0 106:1698.0 107:416.0 108:2416.0 109:820.0 110:1499.0 111:1647.0 112:1905.0 113:3507.0 114:1460.0 115:2905.0 117:15301.0 118:1749.0 119:3114.0 120:1605.0 121:271.0 122:537.0 123:410.0 124:3894.0…				6106796	4963728	2459855	6282979	1384280	3978504	5922587	6565115	7999109	7812338	139917			4.23953e+06	6.45553e+06	1.5227
387781	830904	235	387781	86:1678.0 88:318.0 89:1555.0 90:294.0 94:465.0 97:1203.0 99:6299.0 100:8626.0 103:3666.0 104:600.0 107:230.0 111:873.0 113:20796.0 114:2161.0 115:3596.0 116:1338.0 119:286.0 121:193.0 122:205.0 124:351.0 125:1598.0 126:1500.0 127:610.0 128:1300.0 129:6745.0 130:1774.0 131:3319.0 132:721.0 133:2827.0 134:522.0 139:658.0 140:2499.0 141:1827.0 142:1150.0 143:273.0 144:718.0 145:288.0 146:1438.0 147:…				3675	1251	4105	3215	4123	177	1205	1538	942	953	3419			3273.8	963	0.294154
386901	657562	205	386901	85:3542.0 86:129.0 87:1122.0 88:490.0 89:5443.0 90:428.0 91:1022.0 92:471.0 94:55.0 96:1074.0 97:1433.0 98:81.0 99:896.0 100:493.0 101:4829.0 102:634.0 103:14991.0 104:1672.0 105:1071.0 111:494.0 112:114.0 113:622.0 114:153.0 115:1560.0 116:2998.0 117:17276.0 118:2096.0 119:120.0 120:228.0 126:160.0 127:501.0 128:614.0 129:9468.0 130:1234.0 131:2962.0 132:552.0 133:8600.0 134:963.0 135:747.0 136:…				9486214	9624998	8636165	8510290	7747951	8134001	7496177	7745249	8481050	8373058	7804760			8.80112e+06	8045907	0.914191
385008	668874	333	385008	85:3106.0 87:75614.0 89:3617.0 93:807.0 94:192.0 95:2033.0 96:1148.0 97:4884.0 98:2786.0 99:1374.0 101:5558.0 102:2250.0 105:2536.0 107:789.0 110:330.0 111:2291.0 112:579.0 113:700.0 114:1395.0 115:2381.0 117:2216.0 121:605.0 122:54.0 123:518.0 124:171.0 125:638.0 126:563.0 127:515.0 128:182.0 129:4688.0 133:4559.0 138:108.0 140:243.0 141:94.0 142:418.0 143:14463.0 144:978.0 145:823.0 147:14445.0…				201816	230045	164165	293348	184242	165740	194160	181937	156078	243285	267659			214723	188240	0.876664
385007	939894	160	385007	86:1050.0 88:824.0 89:6928.0 92:150.0 97:1473.0 99:1517.0 101:3259.0 105:1112.0 106:332.0 109:602.0 112:834.0 113:1590.0 114:1238.0 117:5756.0 118:1263.0 120:134.0 122:21.0 124:198.0 125:335.0 126:359.0 127:1062.0 128:1004.0 129:7381.0 130:3650.0 131:2026.0 132:1009.0 133:5251.0 134:1704.0 135:1105.0 137:81.0 139:364.0 141:567.0 143:3349.0 144:700.0 145:1777.0 147:17291.0 148:8436.0 149:2317.0 15…				2158	1659	1736	2266	3016	606	770	595	1477	1606	1344			2167	1010.8	0.466451
384999	1096337	361	384999	85:1311.0 86:550.0 87:1039.0 88:487.0 89:4531.0 90:540.0 91:499.0 92:133.0 93:143.0 94:265.0 95:258.0 96:110.0 97:1452.0 98:460.0 99:1155.0 100:2692.0 101:3761.0 102:1545.0 103:29369.0 104:3043.0 105:3107.0 106:295.0 108:207.0 109:1416.0 110:327.0 111:907.0 113:1257.0 114:740.0 115:1257.0 116:2251.0 117:8287.0 118:928.0 119:622.0 120:117.0 121:299.0 122:78.0 123:97.0 125:122.0 126:279.0 127:676.0…				869	249	175	498	597	79	58	117	83	71	182			477.6	81.6	0.170854
384964	1072941	253	384964	85:441.0 86:87.0 89:306.0 90:79.0 91:1998.0 92:416.0 93:1790.0 94:413.0 95:1023.0 99:404.0 101:210.0 102:199.0 105:2280.0 107:715.0 109:324.0 110:80.0 112:121.0 113:120.0 115:439.0 116:350.0 117:149.0 119:1374.0 121:418.0 122:98.0 126:146.0 127:317.0 128:363.0 129:2343.0 131:1086.0 132:245.0 133:518.0 141:350.0 142:447.0 143:580.0 144:373.0 145:1232.0 146:255.0 152:93.0 153:164.0 154:114.0 155:22…				1713	1563	3897	1397	1920	1822	1850	1352	1224	1506	1810			2098	1550.8	0.73918
384956	853813	145	384956	88:213.0 99:103.0 101:1420.0 103:5652.0 104:475.0 105:613.0 111:1956.0 112:76.0 116:1335.0 129:945.0 130:1214.0 141:434.0 142:162.0 145:15296.0 146:1553.0 185:231.0 201:333.0 202:96.0 228:144.0 238:33.0 262:42.0 273:135.0 275:144.0 276:52.0 281:76.0 290:45.0 300:105.0 327:24.0 347:16.0 352:14.0 361:21.0 374:24.0 377:17.0 383:15.0 392:18.0 397:17.0 404:28.0 405:22.0 414:15.0 421:24.0 424:19.0 425:…				499	372	1032	325	1288	6782	600	1626	374	346	387			703.2	1945.6	2.76678
384908	826789	243	384908	85:1761.0 88:378.0 89:3211.0 90:253.0 95:283.0 97:815.0 98:270.0 99:1535.0 100:205.0 101:3086.0 102:646.0 103:29067.0 104:2662.0 105:1357.0 106:132.0 108:80.0 109:235.0 111:540.0 112:143.0 113:588.0 114:173.0 115:956.0 116:782.0 117:11160.0 118:880.0 119:1079.0 120:111.0 121:83.0 122:62.0 125:358.0 127:985.0 129:54992.0 130:5902.0 131:3892.0 132:388.0 133:5617.0 134:690.0 135:698.0 139:75.0 140:7…				1247	1043	1839	1459	1411	2225	2753	2500	2908	2468	1864			1399.8	2570.8	1.83655
384885	542647	164	384885	85:1022.0 87:2277.0 89:22916.0 90:6381.0 91:3709.0 93:469.0 99:2428.0 100:7590.0 101:4675.0 102:2487.0 103:83968.0 104:26595.0 105:13861.0 106:1400.0 107:1591.0 109:629.0 110:670.0 111:1703.0 113:2713.0 115:1971.0 117:30150.0 118:3342.0 119:4404.0 120:250.0 121:561.0 122:231.0 123:183.0 127:2069.0 128:954.0 129:9572.0 130:2288.0 131:6910.0 133:12769.0 134:4790.0 135:5087.0 136:824.0 137:583.0 139…				1338	809	1380	1446	1898	1392	1730	1445	1316	1476	1357			1374.2	1471.8	1.07102
384839	825942	331	384839	85:561.0 87:5462.0 88:419.0 89:9893.0 90:1750.0 91:903.0 94:323.0 95:243.0 96:832.0 97:3532.0 98:591.0 99:612.0 101:3944.0 102:1115.0 103:48694.0 105:1087.0 106:464.0 108:219.0 109:965.0 113:1136.0 116:4040.0 117:15192.0 119:1301.0 129:13028.0 131:6416.0 133:22687.0 134:1135.0 135:1453.0 136:884.0 137:504.0 139:223.0 141:484.0 147:59849.0 149:2038.0 152:275.0 153:553.0 155:112.0 157:2629.0 164:85…				1040	758	1776	1038	2117	1557	2502	2369	2339	1808	1735			1345.8	2115	1.57156
384825	547228	99	384825	88:414.0 95:345.0 96:346.0 97:223.0 99:97505.0 101:1366.0 102:633.0 107:58.0 108:60.0 109:247.0 110:6205.0 111:2262.0 112:1354.0 113:1826.0 117:4025.0 118:328.0 119:215.0 121:207.0 123:220.0 125:4950.0 126:143.0 127:1293.0 129:2579.0 130:5795.0 131:1171.0 132:1183.0 133:744.0 134:507.0 135:186.0 136:53.0 137:2476.0 138:208.0 139:570.0 144:890.0 145:686.0 147:1032.0 151:85.0 153:758.0 154:86.0 155…				48331	69752	67288	95965	36554	78734	362416	145743	354011	74708	467746			63578	203122	3.19485
384660	596952	117	384660	85:703.0 87:1623.0 88:1313.0 89:924.0 90:131.0 95:92.0 101:3052.0 102:433.0 103:5971.0 104:576.0 105:442.0 108:38.0 111:438.0 112:100.0 115:123.0 116:5797.0 117:11925.0 118:1396.0 119:749.0 121:41.0 124:52.0 126:160.0 130:40.0 131:217.0 133:374.0 140:107.0 143:95.0 145:388.0 146:142.0 147:1176.0 148:193.0 149:179.0 151:47.0 157:70.0 160:51.0 161:1215.0 162:136.0 163:65.0 166:29.0 173:39.0 177:72.…				951154	849278	792266	824160	704394	942705	820409	844987	920856	916994	776366			824250	889190	1.07879
383524	503462	116	383524	85:3661.0 86:7831.0 87:1911.0 88:1646.0 89:1780.0 90:1343.0 91:9973.0 92:1354.0 93:1514.0 94:2252.0 95:1165.0 96:845.0 97:765.0 98:551.0 99:646.0 100:1851.0 101:1605.0 102:1554.0 103:7889.0 104:2259.0 105:1257.0 106:334.0 107:294.0 108:80.0 109:209.0 110:411.0 111:184.0 112:250.0 113:625.0 114:2700.0 116:38320.0 117:6873.0 118:1833.0 119:1025.0 120:24771.0 121:2177.0 122:326.0 123:33.0 124:218.0 …				152107	169124	43340	46755	38538	67756	125043	113654	60390	57010	65834			89972.8	84770.6	0.94218
382905	844730	259	382905	85:4802.0 87:1295.0 88:767.0 89:9132.0 90:896.0 97:7433.0 98:2380.0 99:2560.0 100:2644.0 101:8416.0 102:1912.0 103:33021.0 104:3309.0 105:3511.0 107:500.0 108:342.0 111:977.0 112:419.0 113:2200.0 114:1128.0 115:3548.0 116:6210.0 117:12483.0 118:1300.0 119:2215.0 123:174.0 125:445.0 126:585.0 127:2505.0 128:604.0 129:21329.0 130:3881.0 131:4076.0 132:2582.0 133:8718.0 134:1261.0 141:1263.0 142:126…				118656	109676	175284	97977	157536	73162	106006	122395	102801	153838	144496			131826	111640	0.846878
382610	1057111	255	382610	85:1486.0 88:402.0 90:330.0 91:11156.0 92:2776.0 93:15899.0 94:3389.0 95:3675.0 96:497.0 97:1272.0 99:429.0 101:469.0 102:454.0 103:5156.0 104:1359.0 105:11586.0 106:2515.0 107:7587.0 108:2823.0 109:4960.0 111:536.0 113:703.0 115:1310.0 116:3058.0 117:9267.0 118:1157.0 119:3881.0 120:1340.0 121:2794.0 122:527.0 123:1050.0 125:448.0 126:230.0 127:1137.0 128:1376.0 129:10030.0 130:2092.0 131:8589.0…				271	383	1294	400	271	559	520	337	338	841	436			523.8	519	0.990836
382602	1109768	153	382602	85:3635.0 87:539.0 88:428.0 89:324.0 90:470.0 91:26681.0 92:2879.0 93:20969.0 94:2744.0 95:13990.0 96:2861.0 97:4047.0 98:467.0 99:869.0 101:1715.0 102:627.0 103:2622.0 104:2435.0 105:19105.0 106:3862.0 107:10735.0 108:3358.0 109:6583.0 110:1560.0 111:608.0 112:1159.0 114:255.0 115:3293.0 116:1624.0 117:14998.0 118:1131.0 119:10800.0 120:496.0 121:6528.0 122:1226.0 123:4556.0 124:509.0 125:11899.…				367	490	471	317	425	159	487	442	689	768	344			414	509	1.22947
381735	565046	204	381735	85:1801.0 87:2086.0 88:450.0 89:2297.0 99:2220.0 101:11564.0 102:1810.0 103:25518.0 104:2809.0 105:1048.0 113:645.0 115:11790.0 116:3103.0 117:11917.0 118:1135.0 119:2321.0 120:309.0 129:13658.0 130:9420.0 131:16590.0 132:1667.0 133:20248.0 134:3105.0 136:253.0 137:400.0 141:1739.0 143:7428.0 144:1305.0 145:1225.0 146:571.0 147:60822.0 148:12090.0 149:9432.0 155:3921.0 157:4342.0 159:889.0 172:87…				13361	9174	6449	9683	11018	13002	14888	16409	19201	20084	14299			9937	16716.8	1.68228
381710	763717	357	381710	85:27138.0 86:6858.0 87:33953.0 88:22017.0 89:52951.0 90:6678.0 91:17900.0 94:3297.0 98:11362.0 99:28441.0 100:4040.0 101:635426.0 102:72486.0 103:891760.0 104:89406.0 105:55172.0 106:6683.0 107:12198.0 109:7718.0 113:60614.0 114:6463.0 115:85449.0 116:138421.0 117:130773.0 118:17080.0 119:36024.0 120:5041.0 121:17769.0 122:3968.0 123:2120.0 124:1839.0 129:419194.0 130:71330.0 131:323524.0 132:38…				14660	18081	14825	15901	13355	22360	29517	33900	26481	30486	21868			15364.4	28548.8	1.85811
381422	279578	132	381422	85:289.0 86:934.0 88:150.0 90:102.0 93:73.0 96:224.0 97:95.0 99:139.0 101:722.0 102:596.0 106:32.0 107:77.0 113:487.0 114:626.0 115:523.0 116:1674.0 117:182.0 118:2616.0 119:164.0 120:204.0 122:42.0 128:74.0 129:142.0 130:5032.0 131:1010.0 132:6779.0 133:1239.0 134:137.0 135:236.0 136:102.0 141:29.0 144:176.0 145:4170.0 146:1543.0 154:65.0 157:112.0 158:34.0 159:261.0 160:947.0 161:216.0 162:93.0…				78533	46496	71725	47394	56684	53350	78510	82334	70782	82793	64785			60166.4	73553.8	1.22251
381214	1146007	204	381214	85:358.0 88:120.0 93:237.0 94:136.0 95:183.0 97:517.0 100:207.0 101:1148.0 102:318.0 103:3423.0 104:502.0 110:184.0 113:131.0 117:1793.0 118:226.0 123:109.0 126:126.0 128:87.0 129:3686.0 130:726.0 132:131.0 133:707.0 137:48.0 140:52.0 141:279.0 142:3185.0 143:1741.0 144:192.0 145:184.0 147:4049.0 148:1211.0 149:908.0 153:190.0 157:284.0 158:125.0 162:55.0 165:52.0 166:170.0 168:53.0 169:3180.0 17…				2277	3282	1248	2285	2171	216	243	206	263	197	757			2252.6	225	0.0998846
380601	241053	85	380601	85:16996.0 86:2572.0 91:816.0 97:192.0 98:271.0 100:4357.0 113:307.0 118:2710.0 120:118.0 122:56.0 125:221.0 126:277.0 127:1454.0 130:2748.0 133:1058.0 134:938.0 136:75.0 142:87.0 144:672.0 167:52.0 168:110.0 178:28.0 179:79.0 188:43.0 200:29.0 219:420.0 220:120.0 226:40.0 233:60.0 244:278.0 251:70.0 263:42.0 268:81.0 275:27.0 278:57.0 288:41.0 304:29.0 308:29.0 309:27.0 317:34.0 325:103.0 332:24…				10705	12101	29910	21393	21025	11769	10041	12923	18143	11644	15198			19026.8	12904	0.678201
380578	744356	353	380578	87:138.0 90:91.0 97:189.0 105:196.0 107:94.0 126:132.0 129:647.0 146:81.0 147:1455.0 156:75.0 158:200.0 162:74.0 164:54.0 167:110.0 168:111.0 170:54.0 171:128.0 172:176.0 174:110.0 182:87.0 185:106.0 203:47.0 223:78.0 225:73.0 227:189.0 232:38.0 234:60.0 240:42.0 252:44.0 257:50.0 259:31.0 264:269.0 265:167.0 266:39.0 274:36.0 276:115.0 277:77.0 279:99.0 280:117.0 281:134.0 285:65.0 292:40.0 293:…				5717	7906	3341	4962	5063	3157	4758	3650	3842	3968	4592			5397.8	3875	0.717885
380377	605523	128	380377	102:391.0 128:4358.0 152:395.0 160:625.0 176:238.0 180:85.0 210:321.0 218:224.0 219:78.0 227:298.0 231:112.0 232:255.0 239:165.0 244:58.0 247:27.0 250:56.0 254:49.0 256:64.0 264:219.0 276:26.0 282:105.0 285:266.0 315:1170.0 317:152.0 343:56.0 344:58.0 348:70.0 349:44.0 371:18.0 426:10.0 454:34.0 462:46.0 466:37.0 488:28.0				30116	21328	51922	50469	24850	39023	50116	38022	38600	28676	41714			35737	38887.4	1.08816
380297	510488	211	380297	85:664.0 86:225.0 100:3178.0 101:679.0 103:881.0 107:262.0 111:42.0 115:4804.0 116:2133.0 119:218.0 121:194.0 130:92.0 133:601.0 134:228.0 171:891.0 183:89.0 184:269.0 211:1358.0 213:90.0 225:141.0 298:85.0 299:2639.0 300:186.0 301:319.0 315:465.0 328:150.0				182173	245820	149579	178021	251895	354250	335711	233827	255007	456060	192537			201498	326971	1.6227
380250	606093	128	380250	93:581.0 113:653.0 118:141.0 122:230.0 127:325.0 128:5037.0 129:648.0 130:406.0 142:368.0 144:300.0 146:283.0 149:778.0 150:74.0 151:942.0 153:282.0 155:496.0 160:405.0 171:198.0 175:386.0 176:129.0 215:75.0 218:294.0 220:158.0 225:347.0 231:40.0 237:110.0 250:37.0 264:356.0 276:25.0 278:117.0 295:57.0 310:218.0 318:85.0 326:131.0 329:86.0 333:27.0 348:122.0 366:37.0 375:68.0 380:36.0 383:45.0 39…				30116	21956	51922	50525	24850	39023	50116	38022	38600	28676	41714			35873.8	38887.4	1.08401
380135	605687	128	380135	128:7608.0 141:619.0 156:3904.0 202:233.0 215:108.0 218:722.0 219:336.0 230:910.0 233:114.0 246:198.0 258:355.0 264:557.0 265:395.0 278:246.0 288:69.0 305:135.0 324:28.0 338:38.0 347:42.0 357:592.0 376:80.0 381:78.0 411:52.0 421:61.0 449:36.0 451:17.0 454:68.0 468:21.0 473:40.0 499:26.0				30116	21328	51922	50525	24850	39023	51298	38022	38600	28676	41714			35748.2	39123.8	1.09443
379876	611361	295	379876	92:169.0 97:141.0 98:256.0 101:558.0 103:716.0 104:333.0 105:121.0 110:85.0 118:184.0 122:129.0 123:130.0 131:182.0 136:152.0 137:393.0 145:322.0 152:464.0 155:136.0 156:167.0 157:83.0 162:101.0 170:78.0 171:574.0 174:321.0 178:298.0 179:159.0 180:203.0 183:240.0 190:99.0 192:33.0 194:517.0 195:128.0 196:41.0 198:42.0 204:591.0 207:390.0 208:158.0 209:175.0 210:107.0 213:114.0 215:36.0 216:74.0 2…				16258	16097	16140	16166	19066	23731	28768	31623	38503	30692	20059			16745.4	30663.4	1.83115
379769	667003	292	379769	85:2782.0 86:591.0 88:997.0 89:7918.0 90:749.0 91:2573.0 93:291.0 94:135.0 99:2034.0 100:3268.0 101:8412.0 102:14066.0 103:18289.0 104:2702.0 105:1190.0 106:338.0 107:686.0 109:320.0 110:106.0 112:416.0 113:1370.0 114:1308.0 115:4302.0 116:4557.0 117:24732.0 118:1435.0 119:2754.0 120:241.0 122:157.0 123:395.0 128:902.0 129:10903.0 130:8043.0 131:6881.0 132:1691.0 133:15708.0 134:962.0 135:2365.0 …				57722	47406	26572	60493	10181	13807	10691	11021	9104	12810	54360			40474.8	11486.6	0.283796
379768	487942	211	379768	91:118.0 92:1237.0 93:855.0 106:782.0 136:2108.0 139:3585.0 153:776.0 164:1757.0 165:1267.0 178:90.0 180:160.0 195:1908.0 197:672.0 207:339.0 208:418.0 211:25948.0 213:2028.0 222:2753.0 223:744.0 224:674.0 225:1951.0 227:8924.0 229:548.0 237:5198.0 239:816.0 240:1491.0 243:1961.0 244:761.0 245:255.0 253:355.0 256:109.0 257:83.0 263:93.0 264:55.0 266:105.0 268:1003.0 269:528.0 270:186.0 283:1147.0…				75994	81064	65407	65164	71816	84199	45651	56609	61507	86251	21051			71889	66843.4	0.929814
379731	334297	228	379731	88:89.0 90:66.0 94:161.0 99:2979.0 102:505.0 108:117.0 110:702.0 114:88.0 127:245.0 134:448.0 136:374.0 146:596.0 164:63.0 171:5394.0 172:965.0 184:863.0 185:72.0 186:548.0 193:138.0 217:88.0 228:1350.0 232:30.0 245:57.0 253:96.0 300:209.0 302:103.0 314:124.0 330:35.0 343:47.0 394:32.0 440:20.0 483:25.0 500:39.0				98416	94505	82538	87016	67520	92018	78526	82684	76917	92727	78702			85999	84574.4	0.983435
379717	605550	128	379717	88:548.0 89:1371.0 91:1265.0 94:157.0 96:250.0 98:195.0 99:539.0 101:1134.0 103:5310.0 105:1674.0 107:959.0 111:151.0 112:69.0 113:234.0 115:7078.0 117:5315.0 118:501.0 119:2250.0 121:1357.0 123:650.0 125:203.0 126:560.0 128:6744.0 129:94.0 135:3941.0 137:632.0 139:347.0 140:99.0 142:327.0 143:279.0 145:308.0 146:806.0 147:6107.0 148:340.0 151:374.0 152:165.0 153:389.0 156:1261.0 157:503.0 158:11…				30116	21328	51922	50525	25607	39023	50116	39404	38600	28676	41714			35899.6	39163.8	1.09093
379691	302511	282	379691	91:183.0 97:559.0 99:184.0 114:83.0 117:218.0 147:5091.0 148:295.0 186:72.0 192:178.0 193:250.0 194:144.0 203:136.0 205:284.0 207:126.0 208:134.0 249:731.0 250:218.0 251:42.0 256:78.0 265:648.0 266:156.0 267:199.0 271:48.0 276:14.0 281:1843.0 282:1470.0 284:135.0 322:24.0 345:28.0 351:46.0 362:27.0 364:24.0 369:429.0 370:259.0 371:77.0 393:27.0 427:34.0 439:41.0 441:62.0 464:39.0 471:28.0 485:24.…				5429	5439	5352	7347	4143	4963	5157	4807	5598	5857	3932			5542	5276.4	0.952075
379303	644045	157	379303	94:157.0 97:139.0 113:225.0 116:516.0 124:73.0 128:488.0 129:3096.0 147:2955.0 150:97.0 156:355.0 157:4912.0 158:736.0 168:131.0 176:128.0 200:50.0 214:104.0 218:248.0 228:59.0 231:57.0 267:64.0 290:32.0 299:79.0 303:115.0 317:80.0 395:71.0				43705	32943	41996	35880	804811	11937	17209	19812	21216	37705	29346			191867	21575.8	0.112452
379257	801193	309	379257	85:1111.0 87:171.0 89:3465.0 90:641.0 98:723.0 100:2310.0 103:8342.0 104:1091.0 105:3533.0 107:1818.0 108:480.0 109:75.0 110:310.0 111:577.0 112:83.0 113:526.0 114:1826.0 116:809.0 118:1031.0 119:183.0 123:649.0 124:830.0 125:1397.0 127:835.0 128:1277.0 129:5884.0 131:2493.0 132:402.0 133:3033.0 134:2821.0 135:788.0 136:548.0 138:501.0 141:195.0 142:4039.0 143:1204.0 144:1044.0 146:49.0 147:7484.…				5949	4041	5644	10939	7798	13746	11079	18609	15933	10313	4949			6874.2	13936	2.02729
379247	804970	388	379247	86:54.0 87:89.0 94:148.0 95:283.0 101:1417.0 102:760.0 103:3539.0 109:111.0 121:277.0 122:90.0 124:141.0 130:356.0 134:270.0 150:181.0 160:1402.0 162:90.0 170:44.0 195:484.0 206:246.0 207:114.0 209:180.0 210:91.0 217:725.0 221:140.0 224:73.0 230:249.0 233:38.0 234:36.0 236:21.0 247:127.0 259:36.0 274:74.0 275:47.0 284:34.0 289:38.0 299:3576.0 301:594.0 305:181.0 328:42.0 330:30.0 331:135.0 332:11…				9731	11536	16172	13276	20630	6852	6815	5347	6284	13391	9578			14269	7737.8	0.54228
379035	474998	111	379035	87:400.0 102:344.0 103:1371.0 105:959.0 111:2088.0 129:481.0 130:88.0 131:1279.0 132:152.0 133:1981.0 141:861.0 143:289.0 144:111.0 147:14320.0 148:1905.0 149:1060.0 150:208.0 159:302.0 163:833.0 164:144.0 172:420.0 174:216.0 185:282.0 190:132.0 200:154.0 201:218.0 207:1009.0 222:174.0 240:37.0 255:41.0 268:78.0 275:174.0 276:57.0 290:23.0 296:39.0 319:36.0 324:40.0 325:60.0 330:41.0 332:27.0 337…				18936	25982	22905	18637	26759	33602	29659	31320	40255	38189	24273			22643.8	34605	1.52823
378999	555300	156	378999	85:380.0 88:307.0 92:237.0 106:165.0 116:1016.0 130:866.0 141:180.0 146:99.0 150:86.0 156:2439.0 157:559.0 158:381.0 180:43.0 196:58.0 207:383.0 230:231.0 257:31.0 273:78.0 295:88.0 315:33.0 317:24.0 339:38.0 475:29.0				19981	22294	23331	42134	43968	53233	35413	38593	23008	32333	34793			30341.6	36516	1.2035
378996	434681	211	378996	94:237.0 105:300.0 107:184.0 121:102.0 136:99.0 138:63.0 167:123.0 179:151.0 180:130.0 181:95.0 196:46.0 201:74.0 211:2816.0 213:138.0 227:358.0 232:185.0 241:1084.0 243:347.0 248:1027.0 256:364.0 288:16.0 292:64.0 299:75.0 301:81.0 305:53.0 330:29.0 378:31.0 394:49.0				171062	135684	120959	132866	166290	251948	317827	277747	247515	388418	200609			145372	296691	2.04091
378791	570658	156	378791	87:445.0 90:1309.0 92:217.0 94:683.0 100:1728.0 102:464.0 107:242.0 108:79.0 112:351.0 116:1033.0 118:87.0 121:239.0 128:1988.0 130:880.0 137:413.0 139:478.0 144:739.0 145:271.0 147:310.0 149:335.0 156:9691.0 160:1172.0 162:215.0 165:176.0 166:84.0 171:323.0 174:188.0 175:172.0 179:87.0 182:26.0 183:51.0 188:208.0 193:152.0 211:62.0 212:234.0 214:194.0 219:215.0 223:67.0 227:240.0 228:159.0 229:6…				17555	20466	14473	45444	15653	31246	36691	14205	44817	46632	22980			22718.2	34718.2	1.52821
378769	492635	243	378769	86:1274.0 99:758.0 104:622.0 107:633.0 111:538.0 120:226.0 124:222.0 126:900.0 127:532.0 142:2665.0 149:345.0 156:8751.0 164:72.0 169:480.0 182:459.0 183:847.0 184:677.0 189:190.0 196:43.0 198:36.0 199:116.0 200:340.0 206:54.0 212:179.0 215:334.0 217:599.0 223:114.0 229:2583.0 231:421.0 241:25.0 243:1112.0 244:237.0 245:989.0 246:1030.0 247:184.0 248:179.0 274:113.0 282:68.0 292:39.0 293:37.0 358…				20725	23245	24096	26395	37704	31230	32841	30456	25074	26152	25628			26433	29150.6	1.10281
378765	281163	145	378765	104:115.0 113:188.0 118:121.0 123:72.0 126:168.0 139:83.0 140:683.0 145:1898.0 184:184.0 216:160.0 219:86.0 230:102.0 278:37.0 339:37.0 363:21.0 382:32.0 405:28.0 413:31.0 445:32.0 478:27.0				150209	155774	172810	59438	104051	85680	110862	109800	65704	64635	102886			128456	87336.2	0.67989
378700	503464	180	378700	85:3417.0 88:223.0 89:2209.0 90:214.0 91:942.0 94:387.0 96:334.0 97:639.0 98:886.0 99:2217.0 100:7961.0 104:649.0 113:2603.0 116:10416.0 127:706.0 129:1241.0 130:2178.0 133:1476.0 140:627.0 142:921.0 143:3507.0 144:1407.0 151:185.0 152:2541.0 153:184.0 156:805.0 158:1415.0 160:658.0 161:314.0 165:218.0 169:84.0 170:705.0 171:655.0 172:1070.0 176:67.0 178:50.0 180:1431.0 185:230.0 186:334.0 194:18…				12571	13748	14562	13099	9881	11832	7412	11473	13196	10833	10622			12772.2	10949.2	0.857268
378536	457105	117	378536	85:4535.0 88:1031.0 89:21343.0 91:289.0 101:4524.0 102:2659.0 103:28806.0 105:4121.0 106:314.0 112:118.0 114:6398.0 117:13165.0 119:2459.0 127:663.0 129:794.0 130:3472.0 131:3923.0 132:836.0 133:10551.0 135:971.0 139:53.0 141:180.0 142:2808.0 143:511.0 144:2938.0 145:272.0 147:20449.0 148:2901.0 149:1013.0 150:215.0 151:201.0 157:233.0 158:565.0 159:68.0 161:492.0 163:887.0 174:950.0 175:880.0 17…				128231	105851	150376	120454	146054	159295	167925	194541	170804	175296	176424			130193	173572	1.33319
378400	384751	102	378400	85:3972.0 94:213.0 102:2173.0 104:406.0 108:485.0 112:99.0 115:96.0 117:3712.0 118:1075.0 119:322.0 121:135.0 127:662.0 130:1076.0 139:249.0 147:2580.0 150:144.0 155:558.0 167:73.0 169:202.0 171:196.0 174:1275.0 181:69.0 183:103.0 189:34.0 194:127.0 199:91.0 203:189.0 211:95.0 214:41.0 216:72.0 223:65.0 227:951.0 236:26.0 253:46.0 255:769.0 270:65.0 274:25.0 285:1078.0 292:413.0 293:145.0 313:20.…				78716	72900	82868	85711	26241	82989	112561	110096	84913	129340	1613			69287.2	103980	1.50071
378234	334176	228	378234	88:720.0 90:451.0 91:231.0 104:647.0 110:465.0 119:328.0 121:43.0 134:1240.0 136:385.0 146:225.0 151:182.0 154:55.0 156:253.0 162:256.0 164:190.0 165:84.0 176:79.0 177:168.0 181:233.0 184:811.0 189:3855.0 193:263.0 197:45.0 204:147.0 207:499.0 211:101.0 213:45.0 219:49.0 225:106.0 228:1443.0 229:194.0 230:125.0 248:74.0 263:48.0 269:137.0 293:46.0 302:36.0 303:75.0 306:42.0 317:41.0 330:35.0 332:…				98416	94505	82538	87025	67520	92018	78526	82684	76917	92727	79408			86000.8	84574.4	0.983414
378138	492693	245	378138	96:758.0 98:1700.0 99:1689.0 102:689.0 105:542.0 106:74.0 107:1019.0 108:300.0 110:1707.0 114:1628.0 115:1011.0 117:1997.0 119:312.0 121:997.0 123:195.0 126:1536.0 127:971.0 128:437.0 129:1222.0 131:1925.0 132:1340.0 136:86.0 137:138.0 138:464.0 139:7580.0 140:1608.0 146:184.0 149:4078.0 154:1745.0 155:21046.0 156:8846.0 160:336.0 167:293.0 169:559.0 170:529.0 177:101.0 179:89.0 182:486.0 183:229…				49396	55412	60243	62957	90922	76247	77838	64366	61328	72138	60982			63786	70383.4	1.10343
377889	476042	113	377889	86:187.0 89:611.0 91:316.0 100:425.0 102:240.0 106:104.0 113:1906.0 123:75.0 125:108.0 128:255.0 131:179.0 175:89.0 179:1171.0 190:80.0 205:85.0 243:114.0 253:81.0 269:48.0 274:32.0				6749	8671	14450	8595	14898	13900	11152	13580	12299	12295	12494			10672.6	12645.2	1.18483
377857	326271	156	377857	85:625.0 90:581.0 93:302.0 97:108.0 106:109.0 111:715.0 112:485.0 125:120.0 127:1072.0 138:73.0 140:2764.0 141:904.0 142:918.0 147:9209.0 156:2686.0 157:389.0 158:85.0 159:244.0 161:167.0 168:57.0 172:1380.0 173:743.0 174:145.0 190:969.0 195:141.0 204:181.0 205:38.0 207:274.0 212:152.0 228:167.0 241:150.0 300:51.0 324:47.0 336:581.0 337:80.0				32697	43456	51519	53419	58415	5072	22515	24097	34420	64814	29845			47901.2	30183.6	0.630122
377769	456782	173	377769	85:1744.0 88:220.0 89:844.0 90:72.0 91:191.0 92:115.0 99:760.0 101:93.0 104:458.0 111:89.0 112:120.0 113:205.0 114:1758.0 116:455.0 121:65.0 127:295.0 128:61.0 133:1932.0 141:197.0 142:1120.0 144:1164.0 148:176.0 169:79.0 171:136.0 172:695.0 173:2919.0 174:317.0 175:47.0 177:196.0 178:74.0 183:60.0 189:634.0 191:896.0 196:43.0 199:86.0 200:165.0 201:536.0 214:84.0 216:273.0 222:39.0 229:30.0 230:…				24256	27964	31171	28324	38129	5475	5664	7134	8186	9347	14881			29968.8	7161.2	0.238955
377557	1150886	147	377557	85:161.0 87:429.0 89:298.0 97:236.0 102:156.0 105:377.0 109:91.0 110:94.0 113:100.0 115:322.0 117:182.0 119:196.0 125:70.0 131:838.0 133:210.0 138:114.0 139:55.0 146:136.0 147:11688.0 148:1634.0 149:916.0 151:100.0 162:47.0 171:71.0 177:249.0 183:56.0 191:263.0 194:171.0 204:80.0 207:191.0 209:78.0 221:289.0 226:36.0 234:48.0 238:46.0 239:116.0 240:64.0 242:53.0 248:42.0 255:58.0 262:31.0 264:37.…				13021	13563	3296	6313	4064	886	833	852	545	597	5359			8051.4	742.6	0.0922324
377299	304519	126	377299	85:1167.0 86:6355.0 87:1596.0 88:4543.0 90:2584.0 97:6458.0 98:1797.0 99:1093.0 101:1061.0 103:1397.0 105:1734.0 106:3043.0 109:2379.0 110:54636.0 111:1918.0 112:63.0 115:790.0 117:2182.0 120:1706.0 123:88.0 126:12556.0 127:21250.0 128:286.0 129:436.0 130:2284.0 132:1754.0 133:271.0 134:23347.0 135:2780.0 136:12210.0 137:1665.0 139:1621.0 141:385.0 144:568.0 148:173.0 149:308.0 150:212.0 151:110.…				14711	17630	1519	15666	1161	20272	16303	1227	16969	17388	796			10137.4	14431.8	1.42362
377256	503587	180	377256	85:2737.0 86:3530.0 90:302.0 94:488.0 100:3471.0 122:93.0 129:788.0 134:182.0 138:76.0 144:877.0 151:255.0 152:2856.0 157:851.0 172:670.0 176:217.0 178:119.0 180:1549.0 189:320.0 204:737.0 210:106.0 212:1707.0 216:355.0 217:176.0 226:284.0 238:598.0 240:109.0 241:998.0 245:185.0 253:465.0 263:59.0 270:254.0 282:618.0 283:76.0 304:108.0 343:123.0 371:42.0 372:133.0 373:62.0 382:36.0 392:24.0 415:4…				12571	13748	14562	13099	9881	11832	7389	11191	13196	12587	9878			12772.2	11239	0.879958
377232	473121	117	377232	88:192.0 89:329.0 90:108.0 104:558.0 108:147.0 112:135.0 116:5223.0 117:8522.0 119:565.0 134:51.0 140:217.0 141:51.0 144:343.0 145:331.0 157:200.0 161:220.0 175:149.0 225:48.0 233:69.0 241:289.0 276:27.0				157696	116694	166438	153791	181943	150999	149794	176361	183994	197732	142372			155312	171776	1.106
377180	561850	189	377180	94:213.0 101:729.0 103:522.0 117:390.0 123:156.0 132:402.0 137:107.0 141:74.0 144:241.0 149:267.0 151:66.0 180:45.0 182:115.0 187:23.0 189:1851.0 190:455.0 191:139.0 201:73.0 226:58.0 238:79.0 250:34.0 261:34.0 276:54.0 283:70.0 285:42.0 301:42.0 307:58.0 314:54.0 324:27.0 329:125.0 335:22.0 339:45.0 342:99.0 344:73.0 355:105.0 377:25.0 380:24.0 397:30.0 405:46.0 407:27.0 420:40.0 421:30.0 423:37…				34103	4247	5376	1925	14267	8785	4337	4183	5086	15892	5229			11983.6	7656.6	0.638923
377127	652221	179	377127	89:914.0 92:437.0 96:168.0 103:504.0 104:303.0 105:645.0 116:485.0 118:864.0 119:1928.0 122:135.0 130:1225.0 132:174.0 133:105.0 134:578.0 135:941.0 136:30.0 137:33.0 145:225.0 154:182.0 157:82.0 160:50.0 163:1271.0 167:138.0 170:105.0 174:133.0 176:570.0 178:507.0 179:34139.0 181:1903.0 183:108.0 192:623.0 194:100.0 199:31.0 204:637.0 206:284.0 212:337.0 220:277.0 234:43.0 265:265.0 286:79.0 292…				61743	74570	67701	66722	53502	181516	121392	122915	114683	148561	84113			64847.6	137813	2.12519
377098	430154	218	377098	85:1098.0 86:981.0 96:161.0 100:211.0 101:1122.0 102:444.0 103:1056.0 104:419.0 107:155.0 110:1566.0 131:584.0 133:195.0 141:81.0 151:333.0 163:97.0 172:710.0 173:146.0 174:720.0 175:67.0 184:1362.0 185:447.0 217:914.0 218:1334.0 229:412.0 289:30.0 290:47.0 306:132.0 335:28.0 361:28.0 396:25.0 416:35.0 495:26.0				11073	9860	9401	9109	11575	19238	20995	21211	18303	24820	23756			10203.6	20913.4	2.04961
376958	475106	111	376958	86:551.0 105:576.0 109:166.0 111:8986.0 129:1174.0 130:752.0 131:820.0 133:591.0 135:255.0 141:3731.0 142:334.0 149:690.0 157:348.0 159:143.0 162:138.0 163:753.0 173:140.0 174:229.0 185:139.0 189:103.0 196:77.0 207:1788.0 208:306.0 213:37.0 215:198.0 218:130.0 222:269.0 233:102.0 257:39.0 272:49.0 275:422.0 276:203.0 277:124.0 279:70.0 298:67.0 347:43.0 350:37.0 381:22.0 388:41.0 411:44.0 429:63.0				18936	25982	19258	18637	26759	32990	29840	33865	40182	38225	24273			21914.4	35020.4	1.59805
376847	285948	117	376847	85:646.0 86:90.0 100:1419.0 103:1638.0 111:88.0 117:8758.0 118:979.0 119:370.0 120:100.0 131:749.0 136:82.0 144:107.0 159:37.0 170:29.0 186:69.0 203:58.0 207:550.0 232:19.0 267:101.0 273:28.0 355:176.0 357:45.0 486:27.0				1858825	2027344	2058940	1629645	1418984	1242447	107534	1773112	1690068	162951	1613408			1.79875e+06	995222	0.553286
376843	533127	333	376843	86:843.0 94:281.0 98:306.0 103:2081.0 112:408.0 113:679.0 131:635.0 143:8828.0 144:631.0 146:75.0 147:2255.0 149:398.0 159:241.0 168:59.0 170:34.0 172:1391.0 188:666.0 190:734.0 192:95.0 199:198.0 200:62.0 202:53.0 212:62.0 216:344.0 217:78.0 221:141.0 226:94.0 234:24.0 245:164.0 248:1197.0 249:246.0 259:76.0 260:303.0 278:80.0 292:34.0 293:35.0 305:73.0 308:33.0 329:852.0 331:320.0 333:1877.0 33…				4549	5296	11131	4217	6369	5276	7252	8047	4614	8165	7933			6312.4	6670.8	1.05678
376833	288521	156	376833	90:989.0 99:763.0 100:210.0 110:118.0 111:420.0 128:127.0 147:3119.0 156:10105.0 157:1079.0 166:1226.0 171:2699.0 172:448.0 173:776.0 186:192.0 189:240.0 199:224.0 226:722.0 261:621.0 276:59.0 306:41.0 316:51.0 368:22.0 369:25.0 373:82.0 391:13.0 398:17.0 402:14.0 416:23.0 428:20.0 431:22.0 435:20.0 443:15.0 456:23.0 457:38.0 462:19.0 468:32.0 475:51.0 488:18.0 489:13.0				16411	20951	26103	26313	26272	8446	10260	11040	17537	30448	14252			23210	15546.2	0.669806
376631	625739	120	376631	86:461.0 89:2590.0 91:47696.0 92:8704.0 93:40525.0 94:24302.0 97:864.0 100:840.0 101:851.0 102:1048.0 103:7011.0 104:621.0 105:2323.0 106:637.0 107:8680.0 108:1006.0 110:357.0 111:124.0 113:337.0 115:2206.0 117:947.0 119:8079.0 120:53397.0 121:52855.0 122:4496.0 123:482.0 124:230.0 125:135.0 126:355.0 129:1494.0 130:364.0 134:228.0 135:556.0 136:152.0 141:921.0 142:371.0 143:714.0 144:219.0 145:2…				20826	14136	24874	12788	16962	16926	17610	16523	20047	22798	20185			17917.2	18780.8	1.0482
372455	487349	211	372455	88:6936.0 89:2325.0 90:1703.0 91:2950.0 92:5362.0 93:5180.0 94:911.0 96:2083.0 98:5138.0 102:10172.0 105:2275.0 106:3559.0 109:17705.0 110:3549.0 116:10935.0 119:2739.0 120:2276.0 121:6944.0 125:2961.0 126:13213.0 130:7172.0 135:20784.0 136:1504.0 137:10721.0 138:2682.0 139:11786.0 151:2204.0 153:1437.0 155:11151.0 157:28327.0 161:390.0 163:941.0 164:1719.0 165:1942.0 166:508.0 167:2260.0 168:355…				75994	86926	59424	65164	68532	82366	45651	57850	61507	92007	61924			71208	67876.2	0.95321
371572	932250	436	371572	85:1379.0 86:892.0 87:1045.0 89:5380.0 90:123.0 91:1062.0 92:137.0 94:223.0 99:678.0 100:2005.0 101:2942.0 102:886.0 103:15209.0 104:1427.0 105:2612.0 106:69.0 107:190.0 108:38.0 109:865.0 110:564.0 111:1244.0 112:331.0 113:549.0 114:1040.0 115:896.0 116:1904.0 117:8163.0 118:1680.0 120:333.0 122:54.0 123:159.0 124:48.0 126:103.0 127:289.0 128:336.0 129:14479.0 130:4006.0 131:2252.0 132:830.0 133…				1920	2545	1610	1762	2976	109	171	140	107	195	713			2162.6	144.4	0.0667715
371569	834472	361	371569	86:151.0 88:193.0 89:1459.0 90:209.0 91:214.0 92:72.0 93:153.0 95:246.0 96:212.0 97:490.0 98:164.0 100:875.0 101:653.0 102:209.0 103:6457.0 104:756.0 105:558.0 107:113.0 108:54.0 109:306.0 111:320.0 112:182.0 113:125.0 115:438.0 116:85.0 117:4051.0 118:262.0 119:242.0 121:77.0 123:48.0 125:130.0 128:135.0 129:5270.0 130:859.0 131:804.0 133:1220.0 139:128.0 140:102.0 142:153.0 143:993.0 145:379.0 …				2524	2690	2724	1505	3369	9047	22351	18908	21419	14630	12193			2562.4	17271	6.74017
371558	644873	278	371558	85:3612.0 86:870.0 87:2989.0 88:1476.0 89:20555.0 90:1557.0 91:1461.0 92:642.0 93:996.0 94:416.0 95:842.0 96:1719.0 97:1117.0 98:1435.0 99:2502.0 100:5353.0 101:7469.0 102:3721.0 103:79153.0 104:9870.0 105:11717.0 106:1494.0 107:1140.0 108:1076.0 109:1318.0 110:961.0 111:2413.0 112:1313.0 113:2018.0 114:7509.0 115:4722.0 116:4409.0 117:43055.0 118:5671.0 119:6478.0 120:1445.0 121:1015.0 122:197.0…				16240	18217	6414	16802	20585	7109	8990	9969	9930	11186	15572			15651.6	9436.8	0.602929
371553	323280	139	371553	85:4403.0 90:484.0 92:2668.0 93:2273.0 94:1387.0 95:1321.0 96:1107.0 97:5772.0 98:1134.0 99:718.0 102:616.0 106:7590.0 107:1179.0 108:151.0 109:788.0 110:706.0 111:1447.0 113:991.0 114:1446.0 116:932.0 120:112.0 125:243.0 126:45739.0 127:28377.0 128:1269.0 132:54.0 137:292.0 138:1337.0 139:31526.0 140:10604.0 146:1394.0 154:345.0 158:135.0 160:349.0 161:546.0 162:34.0 165:115.0 170:489.0 178:80.0…				17684	26587	59917	8870	6234	9183	7480	7731	8051	8875	6313			23858.4	8264	0.346377
371547	680968	160	371547	85:20676.0 86:11782.0 87:8902.0 88:8642.0 89:145755.0 90:14859.0 91:12668.0 92:2104.0 93:1647.0 94:2835.0 95:1511.0 96:4713.0 97:5485.0 98:5017.0 99:11386.0 100:31543.0 101:10260.0 102:20976.0 103:183303.0 104:16705.0 105:30714.0 106:3457.0 107:2309.0 108:1208.0 109:2756.0 110:6248.0 111:12012.0 112:8037.0 113:9129.0 114:12156.0 115:17866.0 116:14595.0 117:111539.0 118:13529.0 119:16036.0 120:209…				156700	219139	381226	318276	399816	29431	36753	41875	43907	52417	105832			295031	40876.6	0.13855
370904	885204	361	370904	85:930.0 86:341.0 88:559.0 89:5490.0 90:456.0 91:378.0 94:94.0 95:327.0 96:307.0 97:684.0 98:286.0 99:740.0 101:3743.0 102:655.0 103:26278.0 104:2256.0 105:1083.0 109:487.0 111:717.0 112:130.0 113:929.0 114:794.0 115:818.0 116:1581.0 117:16684.0 118:1716.0 119:1343.0 120:61.0 121:123.0 125:151.0 126:278.0 127:546.0 128:184.0 129:19368.0 130:2383.0 131:3582.0 132:481.0 133:6455.0 134:806.0 135:489…				2524	879	1023	1682	959	345	441	522	970	998	1874			1413.4	655.2	0.463563
370224	423160	85	370224	85:40698.0 86:2540.0 87:1349.0 88:227.0 89:253.0 91:54.0 94:71.0 95:193.0 96:715.0 97:2993.0 98:4409.0 99:8329.0 100:148.0 101:2651.0 102:1072.0 103:38202.0 104:3565.0 105:1704.0 106:82.0 108:44.0 109:116.0 111:1101.0 112:2803.0 113:3288.0 114:382.0 115:1347.0 116:292.0 117:1043.0 119:301.0 120:125.0 121:179.0 122:35.0 124:23.0 125:259.0 126:1377.0 127:1879.0 128:247.0 129:5139.0 130:1079.0 131:3…				14773	12056	26191	26044	29970	17922	19474	26857	15743	16863	23862			21806.8	19371.8	0.888338
370173	1194843	361	370173	85:643.0 87:136.0 95:159.0 96:140.0 98:90.0 100:359.0 101:988.0 103:5342.0 104:290.0 105:734.0 108:83.0 109:256.0 111:353.0 113:233.0 117:1879.0 123:107.0 128:151.0 129:6032.0 130:1216.0 132:223.0 133:1839.0 135:151.0 136:95.0 137:43.0 140:26.0 141:191.0 142:277.0 143:865.0 144:92.0 145:727.0 146:165.0 147:3035.0 148:998.0 153:161.0 154:127.0 157:1150.0 159:356.0 160:913.0 161:910.0 163:284.0 165…				1327	2122	1613	2328	1601	137	130	195	111	153	871			1798.2	145.2	0.0807474
370160	924574	204	370160	85:2309.0 86:350.0 87:2499.0 88:1108.0 89:6987.0 90:636.0 91:572.0 94:231.0 97:827.0 98:212.0 99:1505.0 101:16087.0 102:2156.0 103:60909.0 104:4810.0 105:2147.0 106:154.0 109:888.0 110:31.0 111:1071.0 112:162.0 113:2205.0 114:515.0 115:1697.0 116:9236.0 117:35261.0 118:3653.0 119:2730.0 120:130.0 121:148.0 122:84.0 123:75.0 127:447.0 128:25.0 129:52898.0 130:6838.0 131:7933.0 132:1130.0 133:11934…				12195	7086	18623	4819	16438	3305	4370	5088	4609	4062	9922			11832.2	4286.8	0.362299
367427	1029140	243	367427	85:3550.0 87:1782.0 88:133.0 89:715.0 91:533.0 93:956.0 95:1170.0 97:2063.0 98:2662.0 99:2175.0 101:2997.0 102:880.0 103:4861.0 104:475.0 105:235.0 106:277.0 107:222.0 108:216.0 109:1632.0 110:334.0 111:479.0 112:821.0 113:2234.0 114:173.0 115:2368.0 116:714.0 119:844.0 121:681.0 122:214.0 123:915.0 127:372.0 129:49014.0 130:7653.0 131:6616.0 132:883.0 133:7408.0 134:311.0 135:2653.0 136:234.0 13…				39410	32173	40464	39289	51290	39123	41934	52874	50031	63111	40301			40525.2	49414.6	1.21935
366131	460770	244	366131	85:12876.0 86:22688.0 87:9346.0 88:3822.0 89:2714.0 90:12638.0 91:11670.0 92:3288.0 94:1245.0 95:986.0 96:5363.0 97:2730.0 99:2534.0 100:29700.0 101:4442.0 102:9126.0 104:32250.0 105:7419.0 106:2496.0 108:1254.0 109:2767.0 112:15808.0 113:2904.0 114:2190.0 116:12590.0 117:7375.0 118:2354.0 119:3830.0 120:14549.0 121:6709.0 122:1976.0 124:11195.0 125:1358.0 129:21894.0 130:5563.0 131:5472.0 132:38…				4508	4246	4763	4618	5907	7428	6179	7414	6508	6244	5828			4808.4	6754.6	1.40475
366123	229517	187	366123	87:393.0 88:769.0 90:290.0 91:810.0 92:6500.0 93:992.0 94:252.0 96:272.0 97:1546.0 104:701.0 110:2216.0 111:622.0 112:1467.0 113:736.0 114:742.0 116:522.0 119:5101.0 120:840.0 122:577.0 123:699.0 140:754.0 141:3459.0 149:280.0 160:788.0 167:5198.0 168:760.0 170:343.0 185:272.0 186:474.0 187:13997.0 188:2066.0 244:46.0 351:27.0 391:44.0 405:36.0 407:29.0 452:22.0 472:21.0				2885	2581	3186	1370	1752	2222	2056	1956	1896	2005	2275			2354.8	2027	0.860795
366098	439845	216	366098	85:1083.0 86:949.0 91:393.0 98:625.0 99:2550.0 103:527.0 105:267.0 108:223.0 111:316.0 112:186.0 113:299.0 114:823.0 125:167.0 126:220.0 127:325.0 131:1836.0 142:7691.0 146:2431.0 147:17172.0 149:2783.0 159:1236.0 169:257.0 172:1039.0 173:1086.0 174:790.0 216:12493.0 217:2442.0 218:1644.0 219:105.0 221:99.0 222:117.0 231:910.0 232:253.0 233:58.0 237:132.0 243:2145.0 244:249.0 253:172.0 273:56.0 2…				2385	1946	2989	2294	2870	2974	2835	2821	2214	3444	2304			2496.8	2857.6	1.1445
366089	575731	233	366089	85:8137.0 86:26786.0 87:15025.0 88:3526.0 89:8661.0 90:11056.0 91:39498.0 92:5041.0 93:4254.0 98:2435.0 99:7099.0 100:44385.0 101:16502.0 102:7695.0 103:14313.0 104:3528.0 105:7873.0 106:6804.0 107:1475.0 108:464.0 109:8369.0 110:1400.0 111:4890.0 112:7900.0 113:4133.0 114:6659.0 115:5937.0 116:79157.0 117:15969.0 118:7325.0 119:22146.0 120:3085.0 121:3002.0 122:777.0 124:543.0 128:2191.0 129:179…				4028	4386	4874	9186	11685	6761	4663	4892	3190	5471	6085			6831.8	4995.4	0.731198
366084	757857	265	366084	85:4393.0 86:9596.0 87:5688.0 91:3361.0 92:440.0 93:1475.0 94:1111.0 96:3376.0 97:1662.0 98:2728.0 99:3147.0 100:51466.0 105:1601.0 106:481.0 107:680.0 108:305.0 109:392.0 110:763.0 111:505.0 112:1412.0 113:3569.0 114:5273.0 115:14546.0 118:3130.0 119:1778.0 120:2399.0 121:1188.0 122:1865.0 123:660.0 124:751.0 125:188.0 126:2052.0 131:11926.0 132:11026.0 133:13724.0 134:2727.0 135:2094.0 136:780.…				5184	5481	3779	2693	3603	1820	3912	4128	3977	4337	4907			4148	3634.8	0.876278
366071	323441	146	366071	86:12246.0 90:907.0 91:15843.0 92:2173.0 93:720.0 100:2318.0 102:8123.0 103:12150.0 104:631.0 105:2462.0 106:379.0 114:313.0 116:9280.0 117:35355.0 118:6990.0 119:5516.0 120:219.0 130:39457.0 131:7386.0 132:21346.0 133:8933.0 134:3500.0 135:1055.0 145:179.0 146:70705.0 148:4154.0 150:4618.0 151:1174.0 152:276.0 153:297.0 155:142.0 159:2386.0 160:16699.0 161:31119.0 162:4916.0 163:2920.0 167:865.0…				168693	107372	117277	273974	324424	206043	212865	237317	202085	259576	199623			198348	223577	1.1272
365960	966815	257	365960	85:1834.0 86:523.0 89:16407.0 90:1535.0 91:5951.0 92:1591.0 93:2003.0 94:1169.0 95:1950.0 96:5147.0 97:7355.0 98:1911.0 99:13361.0 100:3158.0 101:6454.0 102:1847.0 103:4379.0 106:896.0 107:1930.0 108:1367.0 109:4668.0 110:4608.0 111:2531.0 112:2038.0 113:8697.0 114:805.0 115:8491.0 116:4367.0 117:7968.0 118:392.0 119:3217.0 120:1538.0 121:3334.0 122:884.0 123:4394.0 124:2715.0 125:2897.0 126:4709…				2940	1057	3319	3507	3644	2209	2681	3580	3296	4477	3107			2893.4	3248.6	1.12276
365885	468761	346	365885	85:4546.0 86:8658.0 87:5616.0 88:2673.0 89:1891.0 90:10585.0 91:9270.0 92:2179.0 96:2599.0 97:1310.0 100:12543.0 101:2118.0 102:2814.0 104:8802.0 107:472.0 109:628.0 112:2580.0 114:3806.0 115:1950.0 116:3344.0 117:7557.0 118:3147.0 119:23749.0 120:8540.0 121:3287.0 122:976.0 124:1004.0 125:594.0 126:704.0 128:3037.0 130:6427.0 131:3148.0 132:8654.0 133:5841.0 134:3334.0 135:2948.0 138:1685.0 139:…				393	519	490	625	796	1087	716	679	742	714	558			564.6	787.6	1.39497
365775	215069	240	365775	88:31382.0 90:16785.0 96:66297.0 97:8092.0 98:4383.0 99:3488.0 100:6350.0 104:2551.0 108:3075.0 109:2846.0 110:15145.0 111:768.0 115:6340.0 116:12782.0 117:32317.0 118:21867.0 120:4236.0 121:5858.0 122:300.0 127:1382.0 128:400.0 131:30951.0 134:10887.0 137:2607.0 138:4480.0 139:237.0 140:337.0 142:3605.0 143:9222.0 144:1489.0 145:381.0 147:52323.0 148:7245.0 158:642.0 162:1584.0 163:715.0 164:213…				3657	3766	5631	3129	3642	4895	5130	6803	4788	6665	4858			3965	5656.2	1.42653
365731	394506	148	365731	85:2778.0 86:8027.0 87:7162.0 89:6821.0 90:4605.0 91:23171.0 92:4438.0 93:2549.0 94:474.0 98:1717.0 99:1366.0 100:158981.0 101:31760.0 102:16018.0 103:18072.0 104:4426.0 105:8993.0 106:1773.0 107:2442.0 108:913.0 110:1542.0 115:14276.0 116:54830.0 117:35062.0 118:12686.0 119:5863.0 122:314.0 124:767.0 126:1279.0 128:1212.0 129:7924.0 130:22098.0 131:7603.0 132:150172.0 133:43735.0 134:21532.0 135…				50258	36691	45020	72814	116178	76928	88030	97649	90539	85598	74903			64192.2	87748.8	1.36697
365343	399374	269	365343	85:434.0 86:795.0 87:234.0 88:114.0 89:1554.0 95:422.0 97:767.0 98:105.0 99:177.0 100:1213.0 101:140.0 103:232.0 104:165.0 105:315.0 106:137.0 111:246.0 112:117.0 113:213.0 114:656.0 115:363.0 117:1676.0 121:173.0 123:103.0 124:30.0 125:228.0 126:91.0 127:751.0 128:87.0 133:502.0 139:104.0 140:52.0 142:158.0 147:831.0 151:120.0 156:74.0 157:65.0 158:230.0 160:148.0 161:80.0 164:67.0 165:87.0 167:…				2321	1875	1431	1824	1788	1841	2065	1844	2293	2671	1956			1847.8	2142.8	1.15965
365122	277531	101	365122	85:1055.0 87:161.0 88:174.0 89:1093.0 92:1089.0 97:559.0 98:744.0 99:7647.0 101:24330.0 102:2221.0 103:4467.0 104:517.0 105:564.0 110:1359.0 111:424.0 113:501.0 116:6195.0 117:2305.0 118:359.0 120:215.0 124:79.0 128:243.0 129:9530.0 130:2583.0 131:11339.0 132:3780.0 138:60.0 139:179.0 141:73.0 143:2349.0 144:564.0 145:2031.0 146:865.0 151:318.0 159:85.0 160:2763.0 161:368.0 162:193.0 170:143.0 17…				55343	96048	75701	65219	55594	73089	70417	70522	91461	68033	70882			69581	74704.4	1.07363
363781	651012	291	363781	85:104202.0 86:104310.0 87:13647.0 88:118183.0 89:1097956.0 90:145994.0 98:49224.0 99:104352.0 100:574006.0 101:639275.0 102:282383.0 103:4459806.0 104:473669.0 105:601475.0 106:81149.0 107:16304.0 108:7812.0 110:24309.0 111:49477.0 112:70394.0 113:115306.0 114:388005.0 115:189017.0 116:118353.0 117:1754647.0 118:257873.0 119:237817.0 120:1541.0 122:5978.0 125:22147.0 126:79545.0 128:153423.0 129…				505567	518542	472536	475362	449424	377093	363455	378829	428343	415873	405861			484286	392719	0.810923
361344	814745	437	361344	86:344.0 87:281.0 88:503.0 89:558.0 99:349.0 100:444.0 101:388.0 102:1090.0 103:13046.0 104:1864.0 105:993.0 110:157.0 113:738.0 114:930.0 115:831.0 117:3656.0 119:280.0 125:141.0 128:1935.0 129:21200.0 130:1408.0 131:2845.0 132:864.0 133:2287.0 134:723.0 140:292.0 141:1978.0 142:2089.0 143:2746.0 144:1475.0 145:728.0 146:305.0 147:21563.0 148:1755.0 149:1296.0 156:2353.0 157:3109.0 158:470.0 160…				5219	3025	3685	7551	3147	521	720	877	819	814	3286			4525.4	750.2	0.165775
361150	836576	169	361150	101:8177.0 103:44382.0 117:12215.0 129:25793.0 130:978.0 131:6945.0 133:10640.0 147:63575.0 149:5750.0 155:2485.0 169:146203.0 170:12124.0 171:2120.0 173:17177.0 174:229.0 189:1566.0 191:28404.0 192:2852.0 204:130009.0 205:20111.0 206:3940.0 217:28501.0 218:3557.0 219:1432.0 229:948.0 231:2525.0 233:13696.0 234:2105.0 243:9964.0 259:2068.0 263:8891.0 264:304.0 271:4337.0 287:4402.0 305:617.0 331:…				7440	8037	8124	6471	9299	7645	6759	6171	6995	9144	4427			7874.2	7342.8	0.932514
360157	913631	204	360157	85:154.0 86:195.0 88:754.0 89:157.0 95:641.0 98:288.0 99:504.0 100:350.0 101:1220.0 102:153.0 103:5134.0 104:1399.0 105:561.0 106:89.0 109:308.0 110:434.0 111:481.0 112:202.0 113:350.0 114:43.0 115:651.0 116:685.0 117:3483.0 118:253.0 119:315.0 120:260.0 124:93.0 125:417.0 128:367.0 129:9835.0 134:126.0 135:630.0 136:232.0 140:60.0 141:119.0 142:633.0 143:697.0 145:659.0 147:11864.0 148:3060.0 14…				12660	13489	22894	19495	24277	4170	4477	4778	4349	4375	9615			18563	4429.8	0.238636
360142	710581	214	360142	85:1057.0 86:541.0 88:160.0 94:329.0 96:4052.0 97:584.0 98:483.0 99:203.0 100:1509.0 101:1141.0 102:1425.0 103:670.0 104:432.0 114:499.0 116:194.0 120:106.0 122:82.0 123:335.0 124:635.0 128:1065.0 133:1480.0 137:36.0 142:737.0 144:479.0 146:157.0 147:2554.0 148:439.0 149:337.0 154:284.0 155:248.0 156:1747.0 157:404.0 160:161.0 164:34.0 166:55.0 168:220.0 170:140.0 173:61.0 181:219.0 182:49.0 184:…				5116	4516	5189	4095	4149	9711	22664	19000	4328	26239	13789			4613	16388.4	3.55266
359963	337964	319	359963	85:365.0 86:150.0 87:569.0 93:171.0 98:36.0 101:165.0 102:332.0 103:396.0 104:117.0 105:360.0 106:206.0 107:50.0 108:439.0 109:98.0 110:1745.0 111:252.0 113:229.0 114:146.0 115:841.0 116:952.0 117:426.0 118:308.0 119:399.0 121:71.0 122:88.0 124:102.0 126:111.0 127:189.0 130:2113.0 131:718.0 132:279.0 133:760.0 134:115.0 135:361.0 136:164.0 139:128.0 141:66.0 143:465.0 144:265.0 145:352.0 150:29.0…				8969	6478	10338	10907	5939	5710	9731	7392	6268	8226	6389			8526.2	7465.4	0.875583
358192	299310	151	358192	85:839.0 92:368.0 93:424.0 94:1068.0 98:1125.0 101:205.0 106:386.0 108:376.0 121:1505.0 123:85.0 124:354.0 126:922.0 127:1493.0 132:346.0 135:317.0 136:432.0 139:998.0 140:434.0 150:108.0 151:13450.0 152:1753.0 153:268.0 165:712.0 166:1890.0 167:255.0 168:372.0 180:52.0 196:68.0 199:182.0 210:540.0 211:100.0 212:47.0 216:176.0 224:356.0 341:58.0 372:22.0 377:22.0 386:23.0 387:32.0 388:24.0 390:34…				3897	4990	6907	3617	3735	5054	4468	5114	4478	6192	3851			4629.2	5061.2	1.09332
356986	420891	220	356986	87:578.0 89:832.0 91:296.0 92:85.0 97:3716.0 98:84.0 101:939.0 102:3552.0 103:1461.0 105:312.0 107:315.0 111:1923.0 112:150.0 113:858.0 115:157.0 117:1401.0 118:404.0 119:271.0 122:37.0 125:937.0 128:340.0 129:1706.0 130:6808.0 131:2864.0 132:594.0 133:2248.0 134:457.0 135:389.0 141:3303.0 142:312.0 143:1718.0 144:951.0 145:1007.0 146:4720.0 147:11668.0 148:2983.0 149:1742.0 150:36.0 151:184.0 15…				1187	289	1556	1058	976	2096	869	1119	990	1422	534			1013.2	1299.2	1.28227
356941	343519	174	356941	85:2148.0 86:14705.0 87:983.0 88:1082.0 90:270.0 91:276.0 97:246.0 98:717.0 100:15183.0 101:3073.0 105:1231.0 109:934.0 113:214.0 114:1772.0 116:3005.0 117:23514.0 118:1247.0 119:2059.0 120:507.0 124:60.0 129:8268.0 130:2736.0 131:8240.0 132:6601.0 133:10428.0 135:1205.0 143:1044.0 144:516.0 145:2213.0 146:712.0 154:101.0 157:521.0 173:839.0 174:33984.0 175:6780.0 176:2036.0 180:145.0 181:514.0 1…				1818074	2058174	2001530	1825074	2182833	3934516	4415026	4628792	3855716	3699307	3908084			1977137	4.10667e+06	2.07708
356932	628655	205	356932	86:428.0 88:225.0 89:2614.0 90:489.0 91:207.0 94:82.0 96:156.0 97:39.0 98:186.0 99:285.0 100:1642.0 101:570.0 103:5616.0 104:327.0 105:472.0 106:127.0 110:475.0 111:126.0 112:1113.0 113:159.0 115:79.0 116:241.0 117:4698.0 118:596.0 119:355.0 120:51.0 121:218.0 123:65.0 124:149.0 126:546.0 127:352.0 128:99.0 129:830.0 131:943.0 132:184.0 133:2524.0 134:671.0 135:257.0 136:83.0 137:94.0 138:257.0 1…				74130	52089	42320	44296	51569	31485	36107	37905	33441	38065	50124			52880.8	35400.6	0.669441
356187	965899	375	356187	85:842.0 88:69.0 89:344.0 90:158.0 97:158.0 98:124.0 99:382.0 101:1010.0 102:248.0 103:6346.0 104:496.0 107:92.0 109:312.0 113:532.0 115:240.0 116:728.0 117:994.0 119:264.0 122:45.0 127:267.0 128:121.0 129:6866.0 130:686.0 131:1449.0 132:189.0 133:2816.0 134:175.0 135:220.0 136:85.0 139:63.0 141:297.0 142:182.0 143:3164.0 144:351.0 145:374.0 147:13890.0 148:1984.0 149:2113.0 150:203.0 151:83.0 15…				800	732	892	844	1331	1020	973	1243	918	1260	965			919.8	1082.8	1.17721
354269	193096	262	354269	87:344.0 97:940.0 100:7637.0 101:605.0 102:909.0 103:459.0 104:268.0 105:162.0 106:50.0 115:1153.0 117:771.0 118:191.0 120:536.0 121:248.0 122:345.0 126:329.0 131:2114.0 133:343.0 135:649.0 136:69.0 137:63.0 141:120.0 143:190.0 145:392.0 147:21908.0 148:3120.0 149:1450.0 150:241.0 151:6482.0 152:2528.0 153:741.0 154:374.0 159:442.0 168:1038.0 169:49.0 170:467.0 174:6219.0 175:1040.0 176:576.0 178…				2229	1790	1504	2477	1061	1854	1635	1567	1196	1967	1352			1812.2	1643.8	0.907074
354265	471073	101	354265	85:4629.0 86:1684.0 87:720.0 88:1281.0 89:786.0 90:1956.0 91:1620.0 92:415.0 94:495.0 95:479.0 96:6420.0 97:1051.0 98:520.0 99:3348.0 101:26818.0 102:3233.0 104:1744.0 105:908.0 106:341.0 107:200.0 108:439.0 109:769.0 110:7797.0 111:1472.0 113:900.0 114:1518.0 115:1269.0 116:29945.0 117:5851.0 118:3134.0 119:593.0 120:265.0 121:357.0 123:158.0 124:107.0 126:807.0 127:1577.0 128:3832.0 129:6782.0 …				40164	46789	44949	41530	47329	42031	38382	47150	48299	51774	36331			44152.2	45527.2	1.03114
354256	601152	191	354256	85:1552.0 86:709.0 87:662.0 96:309.0 100:2136.0 101:654.0 102:686.0 114:444.0 115:671.0 116:526.0 117:9864.0 118:1322.0 119:728.0 120:68.0 126:456.0 128:946.0 131:2308.0 132:489.0 135:261.0 139:386.0 140:418.0 142:2763.0 143:1303.0 144:567.0 147:18549.0 148:3069.0 149:1576.0 150:141.0 158:452.0 159:138.0 160:223.0 169:28.0 170:394.0 173:182.0 176:76.0 188:202.0 190:91.0 191:35804.0 192:6273.0 193…				30188	24826	26975	23356	22806	19280	31831	31640	33296	34129	29367			25630.2	30035.2	1.17187
354252	567427	191	354252	85:124.0 87:444.0 97:153.0 98:1772.0 99:532.0 100:224.0 102:794.0 103:2099.0 108:294.0 110:609.0 114:136.0 115:475.0 116:442.0 117:834.0 118:55.0 119:202.0 120:74.0 126:122.0 128:463.0 129:549.0 130:231.0 131:2437.0 132:49.0 133:1275.0 134:258.0 135:122.0 138:166.0 140:180.0 141:136.0 142:338.0 143:789.0 144:223.0 147:10122.0 148:1400.0 149:1169.0 150:19.0 155:68.0 157:313.0 159:58.0 163:93.0 164…				48544	47490	50417	37116	56700	34104	47825	40857	39451	47403	58119			48053.4	41928	0.872529
354246	535983	191	354246	85:1122.0 86:1160.0 87:572.0 88:269.0 94:874.0 96:727.0 97:97.0 98:677.0 99:1831.0 100:3820.0 103:5767.0 104:607.0 105:353.0 110:592.0 111:226.0 112:586.0 113:581.0 114:433.0 115:648.0 116:541.0 117:1266.0 119:386.0 126:423.0 127:409.0 128:283.0 131:2560.0 132:440.0 133:3295.0 134:408.0 135:329.0 136:238.0 138:175.0 140:234.0 141:219.0 142:2071.0 143:3025.0 144:766.0 145:231.0 147:26267.0 148:406…				91208	62143	57492	43103	98003	98669	103237	120026	143207	162444	129011			70389.8	125517	1.78316
353600	568446	204	353600	85:157.0 86:9874.0 87:787.0 88:774.0 89:324.0 91:409.0 97:116.0 98:86.0 100:4753.0 101:186.0 103:567.0 105:340.0 112:214.0 116:370.0 117:628.0 118:125.0 126:154.0 129:1132.0 132:129.0 133:355.0 137:85.0 141:257.0 142:373.0 144:255.0 149:213.0 152:40.0 158:261.0 159:95.0 160:96.0 161:534.0 162:39.0 171:108.0 172:102.0 174:954.0 175:165.0 176:177.0 179:69.0 181:95.0 182:37.0 184:40.0 188:235.0 190:…				14514	37494	35130	16310	44756	21577	35104	38427	39893	27080	7619			29640.8	32416.2	1.09363
351613	530244	363	351613	85:21449.0 86:49533.0 88:16805.0 89:8450.0 90:8054.0 95:20536.0 96:5796.0 97:3099.0 98:19935.0 99:42475.0 100:420126.0 101:72538.0 102:17310.0 108:684.0 109:3165.0 113:53963.0 114:83513.0 115:60148.0 117:49289.0 118:6352.0 119:19864.0 120:2610.0 121:5448.0 122:4802.0 123:1580.0 126:12597.0 127:6543.0 128:647920.0 129:242268.0 130:51204.0 132:34059.0 133:95623.0 134:25991.0 135:18730.0 136:6747.0 …				197022	209879	311719	280610	360644	365445	411496	409077	342228	362340	356620			271975	378117	1.39027
351252	285623	210	351252	89:151.0 90:5749.0 91:13989.0 92:2279.0 93:1313.0 95:301.0 101:359.0 103:388.0 105:1052.0 106:2510.0 107:1932.0 108:441.0 121:396.0 122:7401.0 123:795.0 124:817.0 135:82.0 138:397.0 151:300.0 162:58.0 163:1000.0 164:155.0 165:279.0 178:141.0 186:79.0 195:10819.0 196:1890.0 197:1480.0 201:50.0 209:153.0 210:19685.0 211:3254.0 212:3309.0 213:291.0 214:128.0 215:129.0 250:74.0 281:101.0 319:31.0 365…				3220	4044	3521	4339	6423	4083	5161	5725	4563	6854	4235			4309.4	5277.2	1.22458
351245	562517	230	351245	87:219.0 90:109.0 91:4891.0 92:1496.0 93:2156.0 95:3329.0 96:400.0 99:255.0 100:1428.0 102:214.0 103:1596.0 104:407.0 105:2185.0 106:1320.0 107:842.0 108:142.0 110:584.0 114:1227.0 115:1023.0 116:221.0 117:2628.0 118:209.0 119:1012.0 121:378.0 122:285.0 123:136.0 128:475.0 131:3027.0 132:705.0 133:4498.0 134:1938.0 135:1565.0 136:151.0 141:403.0 142:8810.0 143:1351.0 144:441.0 145:662.0 146:231.0…				932	1113	2280	613	1791	3260	4270	4084	878	3249	3235			1345.8	3148.2	2.33928
351222	250484	245	351222	85:8116.0 92:1253.0 94:509.0 96:318.0 97:548.0 98:1550.0 99:11644.0 103:2632.0 105:1536.0 106:345.0 107:7115.0 108:1443.0 109:249.0 110:564.0 111:2036.0 112:394.0 113:3835.0 115:43380.0 116:17673.0 117:4269.0 124:105.0 125:695.0 126:917.0 127:7145.0 128:2134.0 129:1818.0 132:3958.0 138:126.0 139:3480.0 140:821.0 141:3018.0 142:1238.0 143:2019.0 144:1875.0 145:786.0 151:395.0 152:254.0 153:172.0 1…				31995	19001	48394	38986	23040	19288	27944	41705	38566	17078	32195			32283.2	28916.2	0.895704
351039	690680	191	351039	85:3527.0 86:1117.0 87:1628.0 88:781.0 91:486.0 92:961.0 93:674.0 94:656.0 95:1028.0 96:6698.0 98:798.0 99:1607.0 100:2198.0 101:2022.0 102:869.0 103:12905.0 104:887.0 105:976.0 108:738.0 113:836.0 115:1781.0 116:7361.0 117:5175.0 118:760.0 119:684.0 123:619.0 124:7742.0 127:643.0 128:607.0 129:11764.0 130:2206.0 131:6332.0 133:6979.0 134:1383.0 135:1188.0 136:614.0 139:1012.0 142:1957.0 143:1170…				559766	755342	555175	658329	397161	773958	670361	809271	716626	899137	617482			585155	773871	1.32251
350847	497711	191	350847	88:731.0 89:697.0 100:2010.0 102:377.0 103:4950.0 105:507.0 115:1544.0 116:953.0 117:2332.0 118:430.0 128:7750.0 129:364.0 130:1263.0 131:2779.0 132:782.0 133:5618.0 134:192.0 135:413.0 142:679.0 143:749.0 144:2306.0 146:227.0 147:40540.0 148:7016.0 149:4161.0 150:485.0 151:163.0 159:672.0 160:1082.0 161:138.0 163:286.0 172:247.0 173:78.0 177:504.0 188:237.0 189:228.0 190:350.0 191:59674.0 192:10…				155108	120109	49655	40578	80603	128738	44830	90352	220903	159895	169545			89210.6	128944	1.44538
349350	760275	157	349350	87:382.0 88:43.0 92:121.0 95:2005.0 96:2109.0 97:6866.0 98:795.0 101:681.0 102:125.0 103:2057.0 104:782.0 105:185.0 108:2207.0 109:1182.0 110:130.0 111:5318.0 112:909.0 113:1239.0 114:256.0 115:491.0 117:2373.0 121:439.0 122:124.0 123:268.0 125:2112.0 126:6880.0 127:3529.0 128:292.0 129:1057.0 132:621.0 137:186.0 138:177.0 139:6030.0 140:309.0 141:82.0 143:2422.0 144:271.0 145:283.0 147:717.0 148…				5510	6594	9292	9047	9096	3799	2915	3777	3650	3632	7452			7907.8	3554.6	0.449506
347730	925311	308	347730	89:622.0 90:439.0 99:1053.0 100:266.0 105:282.0 106:94.0 107:427.0 113:1929.0 116:517.0 118:185.0 128:258.0 129:1143.0 133:605.0 134:166.0 141:153.0 142:298.0 147:1231.0 148:387.0 149:468.0 151:297.0 156:70.0 161:315.0 163:323.0 164:144.0 165:195.0 171:216.0 175:142.0 176:96.0 177:610.0 179:10543.0 180:1643.0 181:495.0 183:227.0 184:228.0 186:100.0 187:148.0 190:331.0 191:342.0 192:581.0 193:226.…				2888	2873	4784	3614	4082	1290	2387	2964	2687	2322	2450			3648.2	2330	0.638671
347728	607683	334	347728	86:8191.0 87:1328.0 88:808.0 94:169.0 97:992.0 98:210.0 100:3295.0 102:765.0 104:1828.0 105:503.0 110:468.0 111:155.0 112:750.0 118:945.0 119:295.0 120:219.0 122:212.0 125:121.0 128:937.0 130:2863.0 131:1182.0 132:578.0 134:668.0 139:132.0 142:424.0 144:287.0 146:418.0 147:1666.0 148:399.0 149:753.0 150:72.0 151:939.0 152:312.0 153:367.0 154:82.0 155:329.0 156:169.0 157:107.0 158:878.0 160:128.0 …				27555	30338	21319	22000	13045	44888	51130	38663	34753	68769	26348			22851.4	47640.6	2.0848
347190	1252384	309	347190	88:79.0 90:153.0 96:1399.0 97:947.0 98:792.0 99:461.0 101:465.0 102:210.0 103:1514.0 104:254.0 105:271.0 106:282.0 107:602.0 109:833.0 110:258.0 112:357.0 113:924.0 117:271.0 118:206.0 120:204.0 121:553.0 122:218.0 123:462.0 126:292.0 127:751.0 128:216.0 129:9845.0 130:1287.0 131:546.0 133:583.0 134:273.0 135:676.0 136:357.0 137:374.0 142:919.0 143:470.0 144:246.0 147:702.0 151:230.0 152:268.0 15…				8007	8655	7923	4807	5864	6741	7292	9424	4366	6240	6892			7051.2	6812.6	0.966162
346491	286325	140	346491	86:2556.0 87:1118.0 88:7341.0 89:1021.0 90:1808.0 91:724.0 96:176.0 97:1118.0 98:490.0 100:1554.0 101:732.0 102:709.0 103:794.0 105:243.0 106:472.0 107:172.0 108:1243.0 109:257.0 110:6287.0 111:279.0 112:674.0 114:625.0 117:1625.0 119:98.0 125:112.0 127:918.0 128:401.0 129:271.0 130:6643.0 132:382.0 134:1072.0 136:120.0 140:12354.0 141:662.0 145:115.0 148:480.0 155:2661.0 156:153.0 159:168.0 171:…				65538	71176	56326	59978	51458	2055	2162	68630	71620	2353	55958			60895.2	29364	0.482205
346409	740617	362	346409	85:3233.0 88:762.0 92:141.0 99:1850.0 101:582.0 102:1903.0 103:35069.0 104:4087.0 105:1846.0 109:1606.0 111:2089.0 113:1834.0 115:1552.0 116:1583.0 117:8477.0 118:802.0 119:1335.0 127:1553.0 129:32673.0 130:3831.0 131:5100.0 133:7693.0 134:894.0 135:774.0 139:689.0 141:1035.0 142:2262.0 143:5749.0 145:2612.0 147:27675.0 148:5253.0 149:3696.0 150:179.0 151:134.0 153:529.0 154:190.0 155:5152.0 156:…				862	894	664	763	875	259	344	567	663	997	1052			811.6	566	0.697388
346402	935814	232	346402	85:7599.0 86:9371.0 87:4539.0 88:3491.0 89:6922.0 90:1806.0 91:1579.0 92:942.0 93:774.0 94:4952.0 95:2047.0 96:3860.0 97:2425.0 98:1767.0 99:5224.0 100:14451.0 101:17065.0 102:13765.0 103:85092.0 104:7451.0 105:5160.0 106:1468.0 107:579.0 108:1789.0 109:1982.0 110:1282.0 111:2435.0 112:2866.0 113:4986.0 114:13283.0 115:10225.0 116:34388.0 117:27085.0 118:4401.0 119:4489.0 120:1236.0 121:992.0 122…				1706	1869	161	792	1095	223	368	302	320	546	1033			1124.6	351.8	0.312822
346256	575506	259	346256	87:572.0 88:348.0 89:545.0 90:449.0 92:120.0 93:393.0 96:393.0 97:36256.0 98:1822.0 99:1273.0 100:453.0 101:1783.0 102:588.0 105:253.0 109:541.0 111:192.0 114:337.0 115:2934.0 116:734.0 119:478.0 121:109.0 123:42.0 125:206.0 129:867.0 131:3846.0 132:761.0 133:7278.0 134:1191.0 135:662.0 136:115.0 141:1272.0 142:406.0 143:4616.0 144:1008.0 145:2580.0 146:81.0 147:34359.0 148:5418.0 149:5175.0 150:…				5117	1529	7507	10813	12655	709	1484	1700	1605	1678	4373			7524.2	1435.2	0.190745
346248	295999	132	346248	85:1647.0 86:4931.0 87:2070.0 89:35509.0 90:2224.0 91:1835.0 99:617.0 101:2888.0 102:5983.0 104:2949.0 105:234.0 106:363.0 111:46.0 115:2004.0 116:1029.0 118:304.0 119:2252.0 124:34.0 130:4557.0 131:842.0 132:100986.0 133:2260.0 135:374.0 138:66.0 142:1226.0 145:231.0 146:8.0 150:50.0 152:140.0 158:314.0 162:111.0 171:904.0 176:557.0 191:789.0 192:150.0 212:36.0 218:84.0 240:45.0 241:131.0 243:49…				13526	16355	44344	9418	26878	15143	13730	26683	17547	10907	14991			22104.2	16802	0.760127
345452	530741	198	345452	85:370.0 91:176.0 92:164.0 93:354.0 94:210.0 95:294.0 97:321.0 103:134.0 105:63.0 107:63.0 108:364.0 109:931.0 110:481.0 111:222.0 112:91.0 113:386.0 117:870.0 119:37.0 121:74.0 122:22.0 129:401.0 131:150.0 133:515.0 135:231.0 136:96.0 139:218.0 141:40.0 144:205.0 147:9121.0 148:1126.0 149:809.0 151:47.0 152:40.0 154:510.0 155:467.0 156:67.0 157:190.0 159:162.0 160:23.0 161:44.0 162:37.0 163:51.0…				25975	27473	34434	32249	36703	41954	41526	42567	39700	41029	35985			31366.8	41355.2	1.31844
345436	818190	131	345436	99:106.0 131:4028.0 132:356.0 137:33.0 153:58.0 177:43.0 214:34.0 244:16.0 253:22.0 286:14.0 300:16.0 310:30.0 313:31.0 326:97.0 334:20.0 353:16.0 393:11.0 399:22.0 410:23.0 428:16.0 435:33.0 452:19.0 475:26.0 476:20.0 478:11.0 484:14.0 488:11.0 491:8.0 496:28.0 498:7.0 500:7.0				36067	30163	45224	39135	42773	17374	28181	36909	21103	29248	40968			38672.4	26563	0.686872
345404	768901	157	345404	85:462.0 86:196.0 87:723.0 89:413.0 93:234.0 95:664.0 96:150.0 97:3169.0 98:388.0 99:653.0 101:431.0 102:163.0 103:380.0 109:767.0 110:46.0 111:1497.0 112:124.0 113:758.0 114:209.0 115:647.0 117:453.0 118:486.0 119:142.0 121:26.0 126:551.0 127:1767.0 128:251.0 129:137.0 130:134.0 132:498.0 135:279.0 136:49.0 138:114.0 139:1963.0 140:113.0 143:252.0 144:81.0 145:515.0 146:242.0 147:324.0 149:178.0…				12617	13159	9272	9962	11712	10980	11273	11932	5918	12980	12241			11344.4	10616.6	0.935845
345278	722179	122	345278	85:896.0 86:785.0 89:106.0 90:992.0 92:165.0 93:546.0 94:7684.0 95:1045.0 96:279.0 97:615.0 98:411.0 99:326.0 100:427.0 101:403.0 102:117.0 103:965.0 104:163.0 108:448.0 110:1526.0 111:189.0 112:440.0 113:82.0 114:176.0 115:186.0 116:1282.0 117:677.0 118:162.0 121:164.0 122:6184.0 123:603.0 124:352.0 125:123.0 126:125.0 127:329.0 128:373.0 129:2544.0 130:712.0 131:455.0 133:538.0 136:87.0 138:152…				4763	3890	1644	3508	4505	4395	4867	5149	5283	5548	5221			3662	5048.4	1.37859
344907	506746	184	344907	86:1594.0 87:812.0 88:879.0 91:330.0 92:495.0 93:472.0 94:581.0 95:348.0 96:2572.0 98:440.0 100:8947.0 101:755.0 102:911.0 104:494.0 105:118.0 106:556.0 107:2269.0 110:7541.0 111:752.0 112:2255.0 114:291.0 116:511.0 118:956.0 119:339.0 121:325.0 123:139.0 124:256.0 125:443.0 126:2481.0 127:1624.0 128:3989.0 129:289.0 130:3415.0 132:479.0 134:7827.0 135:563.0 136:107.0 137:94.0 138:141.0 139:288.0…				14242	16754	15320	12999	16965	18715	20368	13580	16545	23947	15681			15256	18631	1.22122
343441	575027	254	343441	85:642.0 110:2110.0 112:158.0 113:332.0 124:43.0 130:1258.0 134:3158.0 139:453.0 140:75.0 141:72.0 156:408.0 157:166.0 158:101.0 162:12.0 164:62.0 165:131.0 168:14.0 170:83.0 171:123.0 172:351.0 173:181.0 184:2593.0 188:1.0 190:12.0 195:13.0 198:42.0 200:1106.0 201:125.0 229:14.0 236:419.0 237:4.0 244:4.0 254:605.0 255:3.0				361	1054	1784	3946	611	517	2003	2495	758	2293	1336			1551.2	1613.2	1.03997
343238	551957	195	343238	86:188.0 91:251.0 95:270.0 97:627.0 98:491.0 100:1567.0 101:280.0 102:1973.0 110:2610.0 112:582.0 116:648.0 121:268.0 122:84.0 128:364.0 129:270.0 130:534.0 138:39.0 139:47.0 140:1306.0 141:198.0 142:248.0 151:156.0 152:1383.0 154:583.0 155:68.0 156:241.0 157:1418.0 158:533.0 159:84.0 160:69.0 162:5.0 165:239.0 166:72.0 168:78.0 169:58.0 171:29.0 172:155.0 176:25.0 179:65.0 180:32.0 181:17.0 183:…				2320	2433	2132	2002	1985	2369	1744	2166	1889	2260	2003			2174.4	2085.6	0.959161
343129	944929	272	343129	89:2155.0 97:4173.0 98:1108.0 99:239.0 100:1723.0 102:981.0 103:15514.0 104:1031.0 105:1364.0 109:324.0 112:439.0 114:497.0 116:690.0 117:4549.0 122:86.0 123:156.0 124:747.0 125:600.0 128:2279.0 129:3294.0 130:888.0 131:1065.0 133:3504.0 136:164.0 137:779.0 139:294.0 141:458.0 142:1463.0 143:1041.0 144:1687.0 145:455.0 146:435.0 147:8119.0 150:220.0 153:91.0 154:726.0 155:631.0 156:2089.0 157:814…				840	666	1413	1134	1510	124	193	223	492	339	730			1112.6	274.2	0.24645
342949	557920	191	342949	86:287.0 87:206.0 94:165.0 98:523.0 100:1497.0 101:202.0 103:1557.0 112:183.0 115:859.0 116:190.0 117:341.0 118:296.0 119:363.0 120:807.0 126:192.0 128:578.0 129:1175.0 130:237.0 131:731.0 133:1343.0 134:65.0 139:117.0 141:93.0 142:505.0 143:148.0 144:332.0 147:7596.0 148:1155.0 149:720.0 150:98.0 151:144.0 154:49.0 157:256.0 158:313.0 159:104.0 163:75.0 167:83.0 168:33.0 172:317.0 182:63.0 184:3…				103195	92025	105704	58340	108994	58715	89507	69640	73055	86416	119738			93651.6	75466.6	0.805823
342893	399812	190	342893	86:1430.0 87:1190.0 88:291.0 96:155.0 98:570.0 99:1179.0 100:4912.0 101:2440.0 102:22948.0 104:303.0 105:317.0 110:3877.0 112:203.0 113:787.0 114:1184.0 115:4983.0 116:6703.0 117:4421.0 118:1097.0 119:212.0 120:812.0 121:315.0 122:170.0 124:727.0 125:204.0 128:2086.0 130:5080.0 131:3647.0 133:4885.0 134:1015.0 135:552.0 137:55.0 139:48.0 140:181.0 142:260.0 143:295.0 144:1558.0 147:9470.0 148:220…				1811	1358	1934	1869	1845	1198	1622	804	1559	1216	1707			1763.4	1279.8	0.725757
342738	894408	202	342738	86:402.0 89:959.0 90:251.0 92:177.0 95:108.0 98:136.0 100:201.0 101:837.0 102:1215.0 103:2167.0 104:285.0 105:314.0 109:185.0 115:429.0 116:298.0 117:1570.0 118:336.0 128:420.0 129:1442.0 130:1632.0 131:364.0 133:2246.0 134:282.0 140:132.0 142:76.0 143:560.0 144:240.0 145:746.0 146:201.0 147:4483.0 148:560.0 154:147.0 156:207.0 157:498.0 158:109.0 159:110.0 160:88.0 162:47.0 166:34.0 169:203.0 17…				10923	9008	10005	4444	12331	8095	11089	11305	3441	9575	8661			9342.2	8701	0.931365
342716	795117	406	342716	85:511.0 87:674.0 88:190.0 89:1503.0 90:149.0 92:145.0 93:225.0 94:397.0 95:86.0 98:257.0 101:1584.0 102:691.0 103:7080.0 104:61.0 105:477.0 106:412.0 108:189.0 111:185.0 112:224.0 113:486.0 114:481.0 115:1687.0 116:73.0 117:5152.0 118:668.0 119:477.0 120:255.0 122:226.0 123:36.0 125:99.0 126:80.0 128:63.0 129:2065.0 130:1301.0 131:1536.0 133:1795.0 134:340.0 135:724.0 140:412.0 141:274.0 142:214…				1300	1169	1704	2038	1485	660	710	1855	6115	1902	2319			1539.2	2248.4	1.46076
342572	552203	156	342572	85:232.0 87:100.0 98:111.0 99:77.0 100:596.0 101:49.0 102:157.0 112:66.0 114:151.0 115:156.0 116:2167.0 128:107.0 130:221.0 131:419.0 132:735.0 133:1037.0 141:506.0 156:4734.0 157:281.0 158:117.0 159:197.0 173:54.0 188:354.0 190:46.0 202:156.0 203:51.0 213:25.0 214:32.0 215:25.0 216:154.0 218:108.0 221:494.0 222:74.0 223:37.0 229:38.0 231:370.0 232:99.0 233:84.0 258:38.0 301:142.0 302:61.0 303:26…				19981	15038	23331	40865	43968	57017	35413	38593	26881	32333	34793			28636.6	38047.4	1.32863
342571	517360	228	342571	85:290.0 87:97.0 88:152.0 89:217.0 90:190.0 91:761.0 92:164.0 94:135.0 95:216.0 96:1250.0 97:617.0 101:365.0 108:261.0 109:205.0 110:6327.0 111:310.0 114:426.0 118:649.0 121:48.0 124:470.0 127:319.0 129:1306.0 132:338.0 133:683.0 134:4482.0 135:420.0 136:548.0 137:130.0 141:61.0 146:654.0 151:56.0 156:5759.0 157:2501.0 158:367.0 159:122.0 165:141.0 166:1278.0 167:65.0 168:105.0 169:100.0 170:275.…				1936	2074	5191	1907	4814	3188	5377	3215	2188	2458	5233			3184.4	3285.2	1.03165
342001	1024682	333	342001	87:383.0 89:588.0 90:407.0 91:434.0 99:946.0 101:902.0 103:847.0 104:282.0 111:524.0 112:181.0 113:835.0 114:174.0 116:880.0 117:481.0 119:614.0 121:270.0 123:226.0 127:540.0 129:4025.0 131:1469.0 133:3604.0 135:351.0 141:514.0 142:151.0 143:910.0 144:272.0 145:869.0 147:5698.0 148:766.0 149:709.0 151:409.0 153:367.0 154:87.0 155:920.0 158:228.0 160:223.0 161:244.0 163:411.0 169:4197.0 170:531.0 …				12280	9066	14146	15883	17227	13566	11294	22081	17554	2752	17088			13720.4	13449.4	0.980248
341910	352270	228	341910	85:2058.0 86:2397.0 87:903.0 88:1139.0 89:980.0 90:1027.0 91:4973.0 92:1312.0 98:402.0 100:496.0 101:823.0 103:1637.0 105:600.0 108:991.0 109:1107.0 110:26040.0 111:565.0 112:471.0 114:537.0 115:266.0 116:1362.0 117:1766.0 118:1614.0 119:264.0 120:2037.0 121:623.0 123:321.0 128:2506.0 130:6272.0 132:1081.0 134:15009.0 135:1454.0 136:6951.0 137:1021.0 138:160.0 140:1258.0 141:322.0 142:1533.0 143:…				124706	74779	55131	44458	103688	109674	36699	15601	59541	19571	109892			80552.4	48217.2	0.598582
341779	759334	156	341779	85:672.0 86:1022.0 87:379.0 88:121.0 91:32.0 94:77.0 96:153.0 98:91.0 99:484.0 100:2457.0 101:402.0 102:431.0 103:424.0 104:241.0 105:116.0 106:218.0 107:138.0 109:86.0 110:105.0 112:193.0 114:305.0 115:613.0 116:849.0 117:327.0 118:131.0 119:110.0 120:43.0 123:59.0 124:54.0 126:328.0 129:1039.0 130:144.0 131:224.0 132:373.0 133:826.0 135:167.0 137:61.0 138:65.0 140:73.0 141:89.0 142:157.0 143:72…				2418	5179	7948	5922	3883	3309	4845	5263	5531	5096	7814			5070	4808.8	0.948481
341709	766921	156	341709	85:339.0 86:2365.0 87:354.0 88:78.0 91:66.0 93:414.0 94:77.0 95:335.0 96:480.0 97:572.0 98:1357.0 99:717.0 100:2588.0 101:477.0 105:364.0 107:447.0 108:244.0 109:99.0 110:220.0 111:323.0 112:712.0 113:550.0 114:299.0 115:290.0 116:557.0 119:308.0 120:141.0 121:148.0 122:154.0 123:220.0 124:180.0 125:263.0 126:349.0 127:641.0 128:230.0 133:647.0 135:284.0 136:65.0 137:117.0 138:81.0 139:215.0 140:…				7660	7341	8658	10530	9626	18784	30692	42158	39052	29120	13964			8763	31961.2	3.64729
341671	1062164	456	341671	85:893.0 89:786.0 91:2215.0 92:311.0 93:1680.0 94:737.0 95:2683.0 98:353.0 101:436.0 103:921.0 104:218.0 105:1971.0 107:1500.0 108:187.0 109:420.0 113:379.0 117:1642.0 118:162.0 119:2129.0 120:487.0 121:637.0 123:439.0 125:517.0 126:248.0 127:221.0 128:495.0 129:3731.0 131:1153.0 132:339.0 133:853.0 135:846.0 136:39.0 141:442.0 142:544.0 144:222.0 145:1788.0 146:222.0 149:1161.0 150:231.0 155:549…				1379	1325	1979	544	1175	1157	1179	2540	4121	2838	2276			1280.4	2367	1.84864
335967	879159	204	335967	87:599.0 88:380.0 89:1511.0 90:199.0 97:659.0 99:1089.0 100:331.0 101:5176.0 102:127.0 103:3596.0 104:281.0 105:173.0 109:1412.0 111:428.0 113:1587.0 114:280.0 115:2645.0 116:2711.0 117:4024.0 118:145.0 119:682.0 124:107.0 127:234.0 128:220.0 129:13553.0 130:1750.0 131:3568.0 132:465.0 133:4625.0 136:183.0 137:174.0 139:76.0 140:624.0 141:4127.0 142:937.0 143:3865.0 144:542.0 145:6874.0 146:879.0…				133025	35018	27769	105003	67077	1879	4402	9417	9811	12929	46067			73578.4	7687.6	0.104482
330511	723948	204	330511	85:88536.0 86:23071.0 87:56084.0 88:25701.0 89:182618.0 90:17342.0 91:15382.0 92:1890.0 93:4486.0 94:8992.0 95:14295.0 96:7318.0 97:34909.0 98:22783.0 99:76583.0 100:26396.0 101:343973.0 102:51678.0 103:905926.0 104:86168.0 105:65722.0 106:9390.0 107:6846.0 108:3948.0 109:34135.0 110:7445.0 111:65873.0 112:16148.0 113:89712.0 114:45144.0 115:169746.0 116:186357.0 117:542388.0 118:66719.0 119:1390…				14285	13192	6750	15055	6000	6241	9750	10179	6816	6198	11257			11056.4	7836.8	0.708802
329442	447586	174	329442	86:14883.0 87:1993.0 88:619.0 97:150.0 100:5480.0 101:1622.0 102:902.0 103:1326.0 107:136.0 111:133.0 113:1162.0 114:375.0 116:1090.0 120:122.0 127:805.0 130:1073.0 131:404.0 140:86.0 144:376.0 146:1080.0 147:4703.0 157:155.0 172:796.0 174:31175.0 175:5810.0 176:2459.0 177:305.0 180:108.0 186:147.0 200:113.0 201:119.0 213:93.0 248:377.0 251:68.0 285:70.0 291:64.0 303:64.0 304:62.0 326:49.0 327:76…				5436	3795	8819	5078	7085	10295	13119	14504	10300	8142	10017			6042.6	11272	1.86542
329143	766673	270	329143	85:2385.0 86:35973.0 87:3503.0 91:267.0 95:1794.0 97:916.0 99:1400.0 100:1493.0 102:177.0 108:614.0 109:613.0 112:1110.0 115:192.0 116:114.0 123:195.0 128:1383.0 129:2047.0 131:1760.0 138:161.0 140:731.0 141:479.0 142:873.0 144:1143.0 145:497.0 146:1004.0 151:2290.0 152:7658.0 153:800.0 158:2635.0 159:476.0 160:805.0 169:2584.0 171:701.0 172:195.0 173:540.0 176:68.0 180:305.0 182:102.0 184:155.0 …				4404	3547	2521	3422	2962	4091	7294	7951	7487	7502	4367			3371.2	6865	2.03637
329125	1036405	202	329125	85:698.0 86:264.0 100:303.0 102:693.0 103:10469.0 104:1173.0 105:671.0 109:737.0 111:323.0 113:846.0 114:547.0 117:4339.0 118:525.0 119:366.0 121:122.0 123:82.0 124:84.0 125:123.0 127:477.0 129:7957.0 130:2594.0 133:3549.0 135:314.0 140:153.0 142:392.0 143:592.0 145:610.0 146:1750.0 147:14601.0 148:3102.0 149:2204.0 151:115.0 154:76.0 155:1059.0 157:805.0 158:921.0 160:290.0 165:63.0 168:225.0 16…				3334	3558	4816	5629	5174	2353	2117	2957	2267	2434	3432			4502.2	2425.6	0.538759
329004	713856	299	329004	85:5911.0 87:1517.0 89:1783.0 90:568.0 92:906.0 94:606.0 95:3354.0 101:1613.0 103:3170.0 106:725.0 107:1791.0 108:64.0 111:1036.0 113:888.0 114:899.0 115:1031.0 118:14290.0 119:5678.0 121:706.0 122:84.0 127:633.0 130:3551.0 131:6033.0 133:13117.0 134:4073.0 135:981.0 137:573.0 138:654.0 141:234.0 144:599.0 146:6301.0 147:6900.0 149:1871.0 151:861.0 153:741.0 155:908.0 160:371.0 161:815.0 163:339.…				51686	45978	61686	63370	67325	37084	46044	38819	48657	21426	111723			58009	38406	0.66207
329001	866081	258	329001	85:217.0 89:644.0 90:181.0 91:99.0 93:97.0 95:260.0 97:396.0 98:186.0 99:557.0 101:598.0 103:419.0 104:220.0 107:261.0 108:187.0 110:202.0 111:509.0 112:125.0 113:302.0 114:34.0 115:143.0 116:84.0 117:466.0 118:160.0 119:58.0 120:27.0 123:174.0 124:76.0 125:99.0 129:1175.0 130:143.0 131:768.0 133:759.0 135:105.0 138:271.0 139:54.0 140:17.0 141:110.0 144:53.0 147:2869.0 148:626.0 150:78.0 152:71.0…				11856	10618	15001	12168	14441	19787	23399	25123	24872	25951	20859			12816.8	23826.4	1.859
328993	962689	375	328993	85:389.0 87:491.0 88:153.0 89:350.0 90:103.0 94:71.0 95:85.0 97:171.0 99:383.0 100:96.0 101:1238.0 102:184.0 103:5282.0 104:308.0 105:378.0 109:144.0 111:282.0 113:202.0 115:233.0 116:1006.0 117:2205.0 118:193.0 119:460.0 123:52.0 125:102.0 129:5186.0 130:814.0 131:1507.0 132:278.0 133:1802.0 139:73.0 141:184.0 142:185.0 143:2070.0 144:267.0 145:451.0 147:9226.0 148:1678.0 149:1395.0 150:120.0 15…				884	936	1866	1389	1831	723	879	1043	1048	1438	1220			1381.2	1026.2	0.742977
327387	228551	101	327387	85:330.0 86:2142.0 87:1439.0 88:1492.0 90:3773.0 91:6292.0 92:794.0 96:4843.0 97:736.0 99:776.0 101:29071.0 102:2403.0 105:404.0 109:4470.0 110:5042.0 111:217.0 113:142.0 116:4563.0 117:17410.0 118:10886.0 119:5682.0 120:539.0 129:2994.0 131:5860.0 132:2641.0 137:136.0 138:512.0 141:97.0 142:43.0 145:5294.0 146:1757.0 155:24.0 167:161.0 168:1853.0 169:189.0 170:106.0 171:114.0 173:10492.0 174:118…				24690	6283	16959	21199	15981	26096	21579	22670	21491	23800	18785			17022.4	23127.2	1.35863
327364	294892	117	327364	85:4065.0 87:2568.0 89:2117.0 91:576.0 96:340.0 97:1522.0 101:11294.0 102:2144.0 104:2153.0 105:3415.0 108:300.0 109:375.0 110:1438.0 112:303.0 113:1324.0 114:325.0 115:6399.0 116:16637.0 117:102222.0 118:11103.0 119:4670.0 123:57.0 125:346.0 126:2560.0 128:982.0 129:426.0 130:12280.0 131:5000.0 132:68.0 133:9437.0 140:338.0 143:9311.0 146:1543.0 147:48563.0 148:8058.0 149:5892.0 150:973.0 151:36…				1539807	2027344	2058940	22547	1850216	17893	92151	134665	182944	162951	131923			1.49977e+06	118121	0.0787592
321448	376919	217	321448	85:5910.0 86:948.0 87:1991.0 88:663.0 89:8563.0 90:668.0 91:934.0 92:50.0 94:104.0 95:63.0 97:525.0 98:204.0 99:1827.0 100:297.0 101:6426.0 102:1439.0 103:3697.0 104:411.0 105:937.0 106:119.0 107:139.0 109:275.0 111:1203.0 112:200.0 113:2928.0 114:278.0 115:3431.0 116:4342.0 117:3075.0 118:473.0 119:809.0 120:84.0 121:91.0 123:39.0 125:162.0 126:57.0 127:8024.0 128:1005.0 129:10742.0 130:2064.0 1…				6326	8227	8402	7252	9434	13751	9141	9167	6717	10718	9711			7928.2	9898.8	1.24856
317156	428569	122	317156	91:485.0 93:3608.0 94:36464.0 95:1659.0 96:363.0 99:194.0 102:145.0 103:1922.0 104:37360.0 105:37111.0 106:339360.0 107:25257.0 113:225.0 121:399.0 122:473626.0 123:34565.0 124:1165.0 162:46.0 164:76.0 174:75.0 184:423.0 206:86.0 226:29.0 238:53.0 347:59.0 453:46.0				57270	56835	62709	37938	53388	16050	31029	29483	45282	47715	49903			53628	33911.8	0.632353
250575	572865	255	250575	85:1923.0 86:155.0 88:220.0 89:339.0 91:283.0 93:269.0 94:166.0 95:724.0 96:568.0 97:559.0 98:631.0 99:1401.0 100:344.0 101:116.0 102:1038.0 104:41.0 105:114.0 109:302.0 110:610.0 111:678.0 112:227.0 113:602.0 114:80.0 115:205.0 116:359.0 117:1135.0 118:72.0 119:160.0 121:88.0 122:33.0 123:197.0 124:84.0 125:185.0 127:409.0 128:252.0 129:4860.0 130:689.0 131:528.0 132:277.0 133:266.0 134:182.0 13…				1624	1728	1465	1866	1811	1456	1892	1784	1319	1978	2015			1698.8	1685.8	0.992348
250558	1031876	204	250558	85:1632.0 87:574.0 88:182.0 89:446.0 91:366.0 92:63.0 93:839.0 94:221.0 95:745.0 97:1230.0 98:220.0 99:1013.0 100:138.0 101:2189.0 102:365.0 103:4065.0 104:354.0 105:310.0 106:59.0 107:605.0 108:117.0 109:464.0 110:73.0 111:2402.0 112:248.0 113:649.0 114:162.0 115:4560.0 116:1978.0 117:11061.0 118:1274.0 119:839.0 123:123.0 124:52.0 125:224.0 126:118.0 127:1016.0 128:169.0 129:7015.0 130:7750.0 1…				22287	13315	10505	9162	12190	1225	1991	2256	1706	2182	7699			13491.8	1872	0.138751
250536	652367	156	250536	85:316.0 86:410.0 87:325.0 88:109.0 89:2630.0 90:284.0 93:130.0 97:207.0 99:412.0 100:986.0 101:823.0 102:493.0 103:6877.0 104:754.0 105:898.0 106:69.0 107:113.0 108:97.0 109:45.0 110:67.0 111:27.0 112:268.0 113:245.0 114:323.0 115:124.0 116:47.0 117:6634.0 118:519.0 119:548.0 120:80.0 126:402.0 127:200.0 129:4381.0 130:698.0 131:1432.0 132:30.0 133:3494.0 134:539.0 135:314.0 138:128.0 140:377.0 …				56612	55502	45812	45182	39809	60216	52940	54212	60599	60079	47196			48583.4	57609.2	1.18578
247669	992780	111	247669	85:722.0 91:536.0 93:196.0 95:734.0 96:365.0 97:850.0 98:605.0 99:340.0 109:190.0 111:750.0 112:265.0 113:153.0 114:51.0 116:116.0 117:566.0 122:21.0 123:168.0 129:664.0 131:233.0 132:191.0 135:53.0 137:53.0 138:92.0 139:197.0 142:26.0 143:323.0 145:409.0 146:76.0 149:207.0 150:39.0 153:33.0 154:85.0 156:93.0 157:116.0 158:51.0 159:258.0 168:23.0 169:66.0 170:90.0 171:93.0 172:81.0 173:98.0 185:1…				1677	1206	1428	1720	1774	1270	1180	1462	1203	1078	959			1561	1238.6	0.793466
241681	936970	239	241681	85:236.0 91:155.0 94:39.0 95:417.0 96:170.0 97:371.0 98:350.0 99:114.0 100:78.0 107:65.0 109:203.0 110:50.0 111:381.0 112:181.0 113:145.0 114:82.0 116:101.0 117:343.0 123:154.0 125:48.0 129:472.0 130:83.0 131:66.0 132:167.0 136:50.0 137:63.0 138:96.0 139:170.0 140:39.0 142:33.0 143:229.0 145:288.0 146:63.0 148:217.0 151:36.0 154:45.0 156:36.0 157:131.0 159:177.0 169:72.0 170:49.0 171:78.0 172:100…				702	661	1058	772	638	791	664	792	807	595	808			766.2	729.8	0.952493
241618	586693	131	241618	111:275.0 112:49.0 125:125.0 127:87.0 131:1764.0 132:137.0 149:117.0 185:29.0 195:35.0 234:18.0 251:25.0 285:74.0 317:19.0 346:21.0 388:17.0 451:17.0 458:26.0 484:16.0 489:18.0				23704	24599	29910	32628	25433	21240	19128	20822	22893	23986	22808			27254.8	21613.8	0.793027
241383	941653	239	241383	85:256.0 91:177.0 92:38.0 95:493.0 97:115.0 98:362.0 99:213.0 101:61.0 109:160.0 111:603.0 112:163.0 113:249.0 114:82.0 115:128.0 116:75.0 117:417.0 120:39.0 121:45.0 123:131.0 126:54.0 128:89.0 129:614.0 132:284.0 137:67.0 138:10.0 139:170.0 140:43.0 143:212.0 144:41.0 154:55.0 155:24.0 156:144.0 157:126.0 159:182.0 160:11.0 164:12.0 168:51.0 170:14.0 171:69.0 172:94.0 173:111.0 174:38.0 188:18.…				772	906	1283	1081	973	1144	990	1286	1144	1032	1004			1003	1119.2	1.11585
241382	884394	131	241382	103:109.0 116:90.0 131:1406.0 132:142.0 152:28.0 176:21.0 207:135.0 234:17.0 248:21.0 254:20.0 307:18.0 326:17.0 385:20.0 397:28.0 429:17.0 457:18.0 476:16.0 478:21.0 486:16.0				18770	11770	13391	16229	12574	5347	5174	6045	5363	5395	11331			14546.8	5464.8	0.37567
237707	275557	152	237707	87:118.0 116:39.0 117:1141.0 122:20.0 128:37.0 150:72.0 152:584.0 153:49.0 156:183.0 167:109.0 171:64.0 293:20.0 300:15.0 343:15.0 353:35.0 365:14.0 437:16.0 442:14.0 464:18.0 493:23.0				36663	35140	51167	45023	49719	43442	45261	53759	54120	47649	43332			43542.4	48846.2	1.12181
234934	799460	188	234934	88:334.0 97:345.0 98:122.0 101:398.0 103:371.0 104:70.0 107:44.0 111:72.0 113:78.0 115:234.0 116:865.0 118:50.0 123:60.0 125:23.0 129:258.0 130:89.0 131:518.0 132:93.0 134:139.0 135:75.0 136:51.0 139:22.0 142:137.0 143:102.0 144:261.0 145:196.0 146:167.0 147:754.0 149:270.0 150:22.0 157:291.0 158:55.0 159:230.0 161:98.0 163:23.0 164:31.0 167:31.0 169:282.0 170:38.0 171:50.0 172:117.0 175:50.0 178…				2084	2816	2912	2370	3923	7937	7282	6210	5597	4850	4041			2821	6375.2	2.25991
234465	598522	191	234465	87:622.0 88:190.0 89:147.0 91:190.0 92:49.0 95:141.0 97:1671.0 98:186.0 100:443.0 101:144.0 102:553.0 103:230.0 104:605.0 105:281.0 106:373.0 107:165.0 108:30.0 109:357.0 110:176.0 115:1325.0 116:234.0 117:1384.0 118:331.0 119:548.0 120:136.0 121:388.0 122:84.0 123:40.0 124:24.0 132:631.0 133:1463.0 134:2167.0 135:1272.0 136:243.0 137:97.0 139:311.0 143:434.0 144:173.0 146:61.0 147:4521.0 148:123…				73673	57915	542681	559845	491550	697503	597510	597679	671887	649741	524533			345133	642864	1.86266
229602	529672	186	229602	85:76091.0 87:21437.0 89:15037.0 90:2266.0 91:2372.0 92:172.0 93:2249.0 94:1826.0 103:25162.0 104:5778.0 105:10086.0 106:2489.0 107:3514.0 108:1661.0 116:36648.0 117:8895.0 118:4388.0 119:2472.0 120:616.0 121:324.0 122:363.0 123:130.0 124:2615.0 125:752.0 126:1166.0 127:5519.0 129:23147.0 130:44973.0 131:73970.0 132:9555.0 134:11029.0 135:4966.0 136:811.0 137:720.0 138:244.0 140:65928.0 141:11827…				109215	118052	141986	124919	156014	185811	186765	186148	183435	177361	149646			130037	183904	1.41424
229428	512212	98	229428	97:47.0 98:1041.0 99:103.0 134:41.0 141:513.0 145:12.0 146:53.0 160:33.0 172:67.0 175:21.0 190:24.0 204:44.0 217:115.0 221:63.0 232:125.0 237:24.0 248:22.0 249:25.0 334:188.0 335:41.0 336:31.0 371:16.0 380:23.0 451:24.0 455:19.0 499:14.0				2318	2059	3389	2518	3172	3915	3593	3930	3352	4062	2831			2691.2	3770.4	1.40101
228817	571860	173	228817	85:151.0 86:1165.0 87:1028.0 88:294.0 90:2498.0 91:321.0 92:103.0 94:145.0 95:86.0 96:134.0 97:50.0 98:764.0 99:95.0 100:4987.0 101:547.0 102:1563.0 105:158.0 106:20.0 107:13.0 108:14.0 110:44.0 112:1112.0 113:1046.0 114:1213.0 115:2683.0 116:2399.0 117:782.0 118:306.0 119:83.0 120:9.0 124:29.0 126:1879.0 127:234.0 128:7073.0 129:1605.0 130:1400.0 131:5560.0 132:1665.0 133:3104.0 134:270.0 135:13…				10927	11422	7444	16811	5551	14041	12620	10365	30377	7138	11672			10431	14908.2	1.42922
225276	505494	183	225276	86:624.0 95:116.0 96:121.0 97:457.0 99:292.0 105:319.0 107:482.0 108:101.0 109:334.0 110:261.0 111:254.0 112:517.0 122:130.0 123:293.0 124:87.0 125:234.0 127:289.0 133:1119.0 135:284.0 136:39.0 139:193.0 140:1664.0 141:319.0 143:515.0 144:127.0 145:109.0 147:3535.0 148:637.0 152:128.0 153:206.0 155:342.0 157:422.0 165:144.0 166:1651.0 167:424.0 169:398.0 171:75.0 174:836.0 179:100.0 180:96.0 181:…				1706	913	1286	1417	1605	1521	1360	1390	1627	1841	1870			1385.4	1547.8	1.11722
225203	523596	332	225203	90:41.0 95:51.0 116:2521.0 118:258.0 123:83.0 130:461.0 140:531.0 141:123.0 159:823.0 160:119.0 168:102.0 173:89.0 200:143.0 214:410.0 221:52.0 225:46.0 229:113.0 231:76.0 233:45.0 235:63.0 237:24.0 240:21.0 241:166.0 242:89.0 250:18.0 260:33.0 287:27.0 298:19.0 300:26.0 304:142.0 305:49.0 306:41.0 332:503.0 333:194.0 334:87.0 336:18.0 344:25.0 446:19.0 486:21.0				3246	2358	5840	5880	4451	2074	1555	3172	1669	1466	4652			4355	1987.2	0.456303
223126	576091	185	223126	85:520.0 86:2887.0 87:1009.0 89:901.0 90:346.0 91:708.0 92:165.0 93:170.0 96:155.0 97:287.0 98:238.0 99:387.0 101:1210.0 102:1449.0 103:5362.0 104:527.0 105:450.0 106:232.0 108:33.0 109:305.0 110:165.0 111:756.0 112:492.0 113:416.0 114:392.0 115:771.0 116:1134.0 117:1315.0 118:222.0 119:346.0 120:52.0 125:73.0 126:542.0 127:1398.0 128:531.0 129:2110.0 130:702.0 131:817.0 132:1431.0 133:1619.0 137…				6271	8269	12004	6339	12177	10834	18311	17124	21891	29418	17489			9012	19515.6	2.16551
223125	953098	142	223125	86:1050.0 142:4480.0 144:1034.0 156:2299.0 224:22.0 278:20.0 301:93.0 310:28.0 312:54.0 356:65.0 418:36.0 430:26.0 437:22.0 461:49.0 465:25.0				3178	12065	4529	2920	11876	535	1000	1156	1192	1363	1731			6913.6	1049.2	0.151759
223087	827536	117	223087	85:385.0 86:2223.0 87:847.0 88:514.0 89:4375.0 90:344.0 91:343.0 92:126.0 93:197.0 94:185.0 95:277.0 96:280.0 97:299.0 98:448.0 99:521.0 100:1340.0 101:1657.0 102:767.0 103:16840.0 104:1483.0 105:1009.0 106:136.0 107:278.0 108:154.0 109:157.0 110:80.0 111:104.0 112:177.0 113:475.0 114:560.0 115:555.0 116:790.0 117:21226.0 118:2217.0 119:1194.0 120:157.0 121:130.0 124:78.0 125:142.0 126:75.0 127:1…				17910	15079	52759	31621	36088	1825	4106	4004	3093	2633	16973			30691.4	3132.2	0.102055
223080	865114	103	223080	85:1194.0 86:2685.0 87:2365.0 88:1006.0 89:9118.0 90:840.0 91:917.0 92:288.0 93:499.0 94:685.0 95:804.0 96:8235.0 97:2249.0 98:4612.0 99:1334.0 100:2837.0 101:4125.0 102:2253.0 103:50314.0 104:4765.0 105:2551.0 106:791.0 107:1786.0 108:592.0 109:369.0 110:501.0 111:562.0 112:879.0 113:1832.0 114:1596.0 115:1393.0 116:2027.0 117:14208.0 118:1659.0 119:1852.0 120:386.0 121:349.0 122:294.0 123:2183.…				27396	23230	69403	47891	81187	203292	17203	119240	83006	118732	31405			49821.4	108295	2.17366
223071	609280	276	223071	85:39895.0 86:1175001.0 87:106485.0 88:62870.0 89:11475.0 90:13373.0 91:31590.0 92:3908.0 93:5175.0 94:273.0 95:978.0 96:692.0 97:1994.0 98:8105.0 99:13772.0 100:30938.0 101:11439.0 102:9590.0 103:26002.0 104:5028.0 105:10347.0 106:2157.0 107:1529.0 109:349.0 110:925.0 111:458.0 112:36967.0 113:48061.0 114:14589.0 115:15908.0 116:25889.0 117:53135.0 118:13406.0 119:15616.0 120:2174.0 121:1548.0 1…				10180	11628	15116	13749	16483	12357	12457	14451	16187	13693	22160			13431.2	13829	1.02962
218889	812023	273	218889	87:789.0 89:2078.0 94:490.0 98:387.0 99:1082.0 100:3017.0 101:1694.0 102:2601.0 103:6289.0 104:678.0 111:246.0 113:490.0 114:316.0 115:990.0 116:2273.0 117:4464.0 118:604.0 119:930.0 120:196.0 123:44.0 124:137.0 126:321.0 129:773.0 131:3055.0 132:1013.0 133:5699.0 134:990.0 135:820.0 136:88.0 137:223.0 142:998.0 143:7619.0 144:1117.0 145:423.0 146:691.0 147:15149.0 148:3854.0 149:3077.0 150:358.0…				9032	3294	4785	13830	8735	774	991	1229	1146	4370	1407			7935.2	1702	0.214487
218745	707591	417	218745	85:2694.0 86:2169.0 87:3843.0 88:1815.0 89:9026.0 90:910.0 93:371.0 94:648.0 95:512.0 97:1095.0 99:3429.0 100:8274.0 101:11188.0 102:2944.0 103:21045.0 104:2633.0 105:2357.0 106:421.0 107:373.0 108:140.0 110:370.0 111:1101.0 112:503.0 113:2673.0 114:827.0 115:3303.0 116:2392.0 117:22258.0 118:2496.0 119:3753.0 120:451.0 121:331.0 122:103.0 124:1156.0 125:280.0 126:3189.0 127:1586.0 128:1032.0 129…				14221	5723	6032	8304	7102	1624	4656	4432	4504	6889	5711			8276.4	4421	0.534169
215658	787848	282	215658	85:471.0 86:515.0 87:486.0 88:183.0 89:206.0 92:93.0 94:146.0 95:1517.0 96:480.0 97:373.0 98:382.0 99:276.0 100:935.0 101:210.0 102:585.0 103:962.0 104:113.0 107:5667.0 108:584.0 109:146.0 110:152.0 111:135.0 112:120.0 113:287.0 114:844.0 115:842.0 116:4697.0 123:268.0 124:171.0 125:1029.0 126:301.0 128:1153.0 131:6075.0 133:485.0 135:2126.0 136:345.0 137:154.0 138:78.0 140:146.0 142:371.0 144:11…				873	765	996	2406	1705	3394	1225	3364	2471	1562	1246			1349	2403.2	1.78147
215644	745243	174	215644	86:1228.0 88:267.0 99:336.0 100:723.0 107:43.0 116:363.0 123:66.0 127:107.0 130:296.0 132:91.0 138:105.0 143:475.0 146:74.0 156:496.0 158:1531.0 159:329.0 160:148.0 169:108.0 174:8076.0 175:1050.0 176:444.0 178:27.0 182:40.0 186:29.0 202:57.0 221:36.0 222:11.0 226:93.0 227:126.0 231:41.0 239:98.0 246:41.0 255:47.0 273:42.0 274:29.0 306:324.0 307:88.0 308:46.0 321:34.0 357:51.0 358:25.0 360:33.0 3…				20853	13948	13050	15126	13161	2651	4590	5353	5131	3243	13767			15227.6	4193.6	0.275395
213396	903073	401	213396	85:101.0 86:193.0 94:152.0 95:104.0 98:67.0 99:98.0 102:141.0 110:66.0 113:41.0 117:67.0 118:48.0 122:39.0 123:27.0 133:284.0 136:16.0 144:74.0 145:43.0 146:104.0 148:251.0 149:274.0 150:54.0 152:181.0 154:41.0 166:30.0 168:10.0 174:249.0 175:13.0 176:719.0 177:218.0 178:47.0 183:26.0 184:48.0 185:38.0 194:47.0 203:406.0 206:17.0 224:77.0 225:37.0 226:39.0 228:31.0 242:21.0 250:33.0 251:60.0 259:…				10863	5477	4339	5489	4947	838	1681	2069	1843	2014	6768			6223	1689	0.271413
210999	233762	89	210999	86:115.0 87:181.0 88:607.0 89:11255.0 90:935.0 91:733.0 95:34.0 98:866.0 99:331.0 100:3363.0 101:878.0 102:223.0 103:138.0 104:46.0 108:54.0 113:61.0 114:257.0 115:491.0 116:867.0 117:1028.0 122:39.0 123:47.0 124:38.0 132:156.0 136:57.0 137:34.0 138:46.0 140:31.0 143:50.0 145:215.0 151:23.0 154:47.0 157:67.0 159:95.0 165:33.0 174:1910.0 175:235.0 176:122.0 184:399.0 198:27.0 200:47.0 201:26.0 202…				14491	10967	20820	11038	17042	8910	7646	8589	10208	11857	11720			14871.6	9442	0.634901
210993	877833	217	210993	85:1874.0 86:6086.0 87:3720.0 89:1248.0 92:221.0 93:195.0 97:335.0 98:786.0 100:982.0 101:1917.0 102:586.0 103:11469.0 105:642.0 111:583.0 113:1097.0 114:601.0 115:1017.0 116:1214.0 117:6498.0 118:1024.0 120:197.0 124:170.0 125:122.0 127:248.0 128:696.0 129:763.0 130:447.0 131:236.0 132:968.0 133:4900.0 135:521.0 141:66.0 142:2643.0 143:1684.0 145:366.0 146:1190.0 147:27126.0 148:4249.0 149:2761.…				178740	66062	34992	196966	127094	4650	7925	15502	23627	26495	116167			120771	15639.8	0.1295
210922	885784	276	210922	85:342.0 86:6348.0 88:426.0 89:307.0 91:151.0 94:34.0 101:615.0 102:48.0 103:1360.0 108:112.0 109:52.0 112:248.0 113:445.0 116:295.0 117:1033.0 119:182.0 129:1260.0 131:452.0 132:103.0 133:528.0 144:48.0 147:1382.0 149:541.0 152:31.0 159:199.0 161:425.0 163:194.0 166:33.0 172:60.0 188:349.0 189:315.0 190:117.0 200:77.0 202:124.0 203:52.0 204:150.0 206:76.0 212:29.0 216:59.0 221:54.0 231:58.0 233:…				95506	23016	14008	83117	59141	958	2515	4909	9011	8275	33034			54957.6	5133.6	0.0934102
210842	549084	245	210842	85:1390.0 87:424.0 91:291.0 92:47.0 94:135.0 96:606.0 97:664.0 98:493.0 99:519.0 100:7253.0 101:905.0 102:356.0 104:221.0 105:222.0 111:164.0 112:231.0 113:196.0 114:171.0 115:2043.0 116:410.0 117:1271.0 119:487.0 120:75.0 123:37.0 124:68.0 125:95.0 126:608.0 127:807.0 128:426.0 129:1855.0 130:654.0 131:8454.0 132:1321.0 133:3098.0 136:80.0 140:236.0 141:272.0 142:384.0 143:1826.0 144:288.0 145:2…				7597	7107	9401	15411	11450	13116	11942	13402	13949	18582	12391			10193.2	14198.2	1.39291
210682	415455	305	210682	85:251.0 86:138.0 87:1019.0 88:80.0 89:347.0 91:130.0 96:69.0 97:50.0 98:47.0 99:727.0 100:35.0 101:288.0 102:129.0 103:1141.0 104:120.0 105:362.0 106:76.0 108:55.0 110:40.0 112:35.0 113:272.0 115:668.0 116:203.0 117:626.0 118:105.0 119:539.0 120:64.0 121:76.0 124:20.0 126:136.0 127:217.0 128:39.0 129:538.0 130:292.0 132:181.0 133:4887.0 134:789.0 135:531.0 136:33.0 137:30.0 141:33.0 142:40.0 143…				3878	2093	3173	3110	2823	2621	2671	3061	2191	2931	3786			3015.4	2695	0.893745
210679	615078	219	210679	211:2488.0 213:4071.0 215:129535.0 216:24619.0 217:3004879.0 218:771758.0 219:618695.0 220:104105.0 221:116758.0 222:19012.0 223:5229.0 375:3593.0 376:1389.0 413:235.0 437:94586.0 440:7857.0 441:6285.0 442:1441.0 443:277.0 452:114.0 465:783.0				5104	4296	804	2698	1336	2101	2256	2941	1981	3029	5814			2847.6	2461.6	0.864447
210663	681154	435	210663	95:713.0 103:84909.0 104:17589.0 105:5230.0 106:1215.0 110:250.0 114:1403.0 117:83210.0 118:11842.0 119:13444.0 120:2704.0 121:1728.0 122:769.0 123:198.0 124:348.0 134:10871.0 135:9309.0 136:1581.0 137:1221.0 138:624.0 140:875.0 145:10451.0 146:3582.0 147:335693.0 148:105007.0 149:71798.0 150:12205.0 152:598.0 160:1190.0 162:1630.0 176:2474.0 179:663.0 180:498.0 187:1106.0 188:1209.0 191:479804.0…				547985	514745	342057	373776	291340	69921	77357	91554	70543	63183	367129			413981	74511.6	0.179988
210653	383761	147	210653	91:223.0 92:136.0 94:23.0 95:140.0 103:272.0 104:63.0 105:171.0 106:195.0 107:71.0 117:199.0 119:107.0 120:24.0 121:18.0 126:103.0 127:257.0 128:34.0 130:94.0 131:245.0 141:2.0 145:19.0 146:20.0 147:6678.0 148:439.0 149:327.0 150:57.0 151:27.0				1095938	1098884	1028334	1248606	1319146	1073605	1038894	1056570	905183	1153325	1044320			1.15818e+06	1.04552e+06	0.902721
210472	540185	147	210472	86:141.0 87:356.0 91:289.0 102:225.0 110:73.0 112:22.0 116:44.0 121:18.0 128:133.0 131:947.0 132:91.0 147:23609.0 148:3475.0 149:484.0 151:27.0				115164	96965	143822	140485	154351	140268	124426	151540	117973	139935	158266			130157	134828	1.03589
210327	592939	197	210327	95:38.0 96:42.0 100:141.0 107:36.0 111:88.0 114:14.0 115:139.0 116:168.0 118:46.0 128:230.0 130:77.0 135:85.0 139:50.0 140:131.0 141:167.0 142:54.0 146:47.0 149:172.0 151:160.0 152:151.0 153:348.0 154:26.0 155:722.0 156:143.0 157:101.0 159:16.0 163:2.0 165:150.0 166:18.0 169:220.0 170:39.0 171:30.0 177:63.0 178:4.0 183:13.0 189:241.0 191:188.0 192:17.0 197:729.0 198:15.0 204:594.0 205:55.0 206:5.…				188596	187589	162974	167554	148095	205743	173945	175593	195736	191896	155163			170962	188583	1.10307
210324	557987	217	210324	103:1168.0 104:2.0 106:100.0 114:72.0 117:106.0 119:61.0 129:27.0 130:32.0 189:4.0 217:802.0 218:3.0 307:8.0				91323	133121	127364	98921	136372	49618	56179	54249	64009	85244	110211			117420	61859.8	0.526824
210305	957101	217	210305	85:140.0 86:361.0 87:667.0 88:649.0 89:6259.0 90:455.0 91:429.0 94:110.0 97:855.0 99:827.0 100:1795.0 101:3774.0 102:1099.0 103:24618.0 104:2410.0 105:2122.0 107:158.0 109:572.0 110:59.0 111:773.0 112:25.0 113:558.0 114:428.0 115:1133.0 116:1576.0 117:5297.0 118:619.0 119:1076.0 120:43.0 123:65.0 126:228.0 127:391.0 128:262.0 129:10437.0 130:1825.0 131:2971.0 132:315.0 133:7531.0 134:847.0 135:41…				34352	55870	64141	42491	60303	25114	36133	29371	28826	38495	47313			51431.4	31587.8	0.614173
210297	931518	217	210297	85:265.0 87:206.0 88:190.0 89:2271.0 90:198.0 91:122.0 93:56.0 95:65.0 96:137.0 99:253.0 100:339.0 101:896.0 102:192.0 103:11470.0 104:1100.0 105:698.0 108:51.0 111:255.0 113:386.0 114:444.0 115:115.0 116:237.0 117:3166.0 118:411.0 119:419.0 120:71.0 121:55.0 123:46.0 124:55.0 125:82.0 126:153.0 127:181.0 128:260.0 129:3381.0 130:472.0 131:1121.0 132:175.0 133:2484.0 134:227.0 135:142.0 136:55.0 …				19102	20296	6695	20563	11465	7516	9030	8275	23172	16014	18130			15624.2	12801.4	0.819332
210272	700671	220	210272	86:9319.0 89:171596.0 90:14667.0 91:17916.0 94:766.0 95:1161.0 97:8463.0 98:3475.0 99:12666.0 100:145403.0 101:75879.0 102:57843.0 104:17992.0 105:27190.0 106:4447.0 107:1338.0 108:758.0 109:1485.0 110:1347.0 111:10858.0 112:3583.0 113:19610.0 115:29860.0 116:43047.0 117:86611.0 118:13704.0 119:22647.0 120:3167.0 121:2178.0 122:659.0 123:598.0 124:1151.0 125:3035.0 126:5764.0 127:13452.0 128:1317…				88787	97450	146559	137160	120965	12303	13909	18062	17420	15148	69491			118184	15368.4	0.130038
210261	936605	114	210261	85:1444.0 86:819.0 87:361.0 88:666.0 89:4626.0 90:480.0 91:140.0 93:81.0 94:32.0 95:79.0 98:50.0 99:248.0 100:516.0 101:1924.0 102:563.0 103:7463.0 104:224.0 105:1507.0 106:199.0 107:137.0 109:510.0 110:154.0 111:462.0 112:285.0 113:952.0 114:9161.0 115:1458.0 116:1290.0 117:2258.0 118:367.0 119:686.0 121:120.0 123:37.0 124:124.0 125:81.0 126:208.0 127:244.0 128:187.0 129:5240.0 130:1474.0 131:17…				556	378	1262	1964	1163	845	854	595	1832	1685	1089			1064.6	1162.2	1.09168
210259	929133	204	210259	85:5050.0 86:1498.0 87:5245.0 88:2603.0 89:9670.0 90:1162.0 91:830.0 92:284.0 93:879.0 94:530.0 95:1171.0 96:219.0 97:1845.0 98:492.0 99:4964.0 100:756.0 101:41437.0 102:5181.0 103:100834.0 104:10126.0 105:6164.0 106:535.0 107:519.0 108:298.0 109:7956.0 110:690.0 111:3111.0 112:518.0 113:4513.0 114:1181.0 115:7515.0 116:14561.0 117:23958.0 118:2894.0 119:4531.0 120:588.0 121:499.0 122:586.0 123:8…				39143	6808	42368	38425	15811	21869	18009	11436	50291	42768	62765			28511	28874.6	1.01275
210251	649496	317	210251	94:824.0 97:3200.0 109:7097.0 113:6667.0 115:9527.0 117:145774.0 118:13115.0 119:11752.0 120:2007.0 121:1027.0 122:482.0 123:635.0 127:9720.0 129:446767.0 130:50008.0 132:6945.0 134:16668.0 135:13937.0 136:1315.0 137:1258.0 138:637.0 139:4672.0 141:11751.0 142:16722.0 143:128570.0 144:16572.0 145:31270.0 146:4701.0 147:767128.0 148:67906.0 164:3428.0 167:3530.0 169:133889.0 170:28255.0 171:25808.…				370826	353930	192927	228243	152013	106653	124866	139985	132107	110685	237150			259588	122859	0.473286
210246	656886	160	210246	85:78713.0 86:171283.0 87:95913.0 88:159637.0 89:1556797.0 90:147526.0 91:76055.0 92:570.0 94:5429.0 96:14250.0 97:33138.0 98:47394.0 99:96221.0 100:445804.0 101:402428.0 102:301461.0 103:5173550.0 104:532555.0 105:843645.0 106:89483.0 107:32355.0 108:6127.0 110:29292.0 111:16896.0 112:66337.0 113:77926.0 114:441462.0 115:174015.0 116:132895.0 117:2982948.0 118:354320.0 119:256260.0 120:29823.0 1…				9514006	9390628	3478255	8341480	7778600	65928	79480	94366	97919	108953	7661458			7.70059e+06	89329.2	0.0116003
210230	651246	204	210230	85:96575.0 86:84750.0 87:108938.0 88:66887.0 89:727014.0 90:78222.0 91:43170.0 92:5953.0 93:6163.0 94:8744.0 95:10558.0 96:9158.0 97:30727.0 98:20306.0 99:68123.0 100:113417.0 101:276498.0 102:107326.0 103:1466659.0 104:183393.0 105:283677.0 106:39688.0 107:13046.0 108:5740.0 109:7651.0 110:9486.0 111:37785.0 112:21701.0 113:56108.0 114:176446.0 115:116998.0 116:83851.0 117:682559.0 118:85111.0 1…				13563433	13656066	11575161	12152375	10477727	13282745	12080119	12524383	13277685	12640769	10992026			1.2285e+07	1.27611e+07	1.03876
209676	676179	361	209676	85:15492.0 86:9285.0 87:14782.0 88:7628.0 89:111039.0 90:33111.0 91:9566.0 92:536.0 94:4045.0 95:4007.0 96:8988.0 97:22495.0 98:8873.0 99:26405.0 100:17093.0 101:95595.0 102:43508.0 103:458785.0 104:53343.0 105:32819.0 106:3213.0 107:2207.0 108:2299.0 109:35377.0 110:9309.0 111:28437.0 112:8285.0 113:35871.0 114:40263.0 115:63921.0 116:87524.0 117:294236.0 118:40306.0 119:50982.0 120:7049.0 121:5…				213316	231902	282487	276655	282835	22686	26613	29396	29634	38028	142518			257439	29271.4	0.113702
208646	353266	85	208646	85:10624.0 86:729.0 87:334.0 88:131.0 91:161.0 92:57.0 97:367.0 98:216.0 99:2255.0 103:391.0 106:39.0 107:159.0 110:21.0 111:43.0 112:126.0 113:1212.0 115:270.0 118:101.0 119:114.0 123:76.0 126:353.0 127:524.0 128:94.0 129:81.0 131:577.0 133:474.0 134:209.0 137:71.0 141:118.0 145:9.0 146:181.0 147:3275.0 149:322.0 150:100.0 151:65.0 152:27.0 153:158.0 154:67.0 155:350.0 156:155.0 157:63.0 160:23.…				580056	348588	278972	502109	421772	290753	364341	311019	463980	521540	317042			426299	390327	0.915616
208244	1003869	204	208244	85:930.0 89:1261.0 95:363.0 99:896.0 100:199.0 101:3294.0 102:1216.0 103:19491.0 104:1647.0 105:2782.0 109:194.0 111:705.0 113:875.0 115:1255.0 116:981.0 117:2805.0 118:440.0 119:381.0 121:191.0 127:989.0 129:21897.0 130:2798.0 131:2580.0 133:7188.0 134:912.0 135:967.0 136:41.0 139:329.0 141:220.0 142:363.0 143:5740.0 144:618.0 145:363.0 146:365.0 147:31679.0 148:6284.0 149:3963.0 150:481.0 151:2…				3919	3931	4797	7787	5527	2535	2218	4329	3789	5288	5313			5192.2	3631.8	0.699472
204855	699998	292	204855	86:1283.0 87:1135.0 89:37903.0 90:4571.0 91:2808.0 92:832.0 93:486.0 95:372.0 96:61.0 98:333.0 99:2589.0 100:7266.0 101:7486.0 102:4945.0 103:19477.0 104:4265.0 106:209.0 107:512.0 110:410.0 111:766.0 112:514.0 113:1641.0 116:2746.0 117:7483.0 118:2324.0 119:3243.0 120:589.0 122:87.0 123:295.0 124:154.0 125:662.0 127:492.0 128:539.0 129:10130.0 130:5605.0 131:5051.0 132:3550.0 133:6569.0 134:1587…				42250	45372	35125	69964	46194	37210	35629	36004	35561	47646	46696			47781	38410	0.803876
204704	718270	217	204704	85:2777.0 87:2235.0 88:689.0 89:10381.0 90:1350.0 91:6929.0 92:664.0 93:753.0 94:221.0 95:466.0 96:262.0 97:1653.0 98:469.0 99:2756.0 100:663.0 101:10400.0 102:1397.0 103:33305.0 104:2843.0 105:4769.0 106:461.0 107:413.0 109:1993.0 110:209.0 111:2008.0 112:366.0 113:2345.0 114:556.0 115:3269.0 116:3286.0 117:19299.0 118:1792.0 119:5125.0 120:577.0 121:427.0 122:91.0 123:87.0 125:433.0 126:182.0 1…				32191	42974	14215	20700	24686	20715	23274	14358	18113	74306	28642			26953.2	30153.2	1.11872
204697	537085	272	204697	85:365.0 87:332.0 89:76.0 91:55.0 93:452.0 95:69.0 97:170.0 98:383.0 99:1012.0 101:293.0 102:525.0 103:531.0 105:95.0 106:166.0 111:210.0 112:72.0 114:477.0 118:39.0 125:96.0 127:525.0 128:124.0 129:505.0 131:1256.0 132:227.0 133:499.0 140:56.0 141:98.0 146:139.0 147:9889.0 148:1442.0 149:574.0 150:41.0 154:70.0 156:179.0 158:130.0 168:118.0 169:55.0 170:1306.0 171:953.0 172:244.0 173:126.0 174:2…				1747	1812	3192	4861	2579	1542	1943	2107	2098	2314	2772			2838.2	2000.8	0.704954
199094	430701	116	199094	85:76.0 86:637.0 87:60.0 88:30.0 89:4172.0 90:448.0 91:343.0 99:48.0 100:2587.0 101:423.0 102:449.0 103:429.0 105:235.0 114:441.0 115:647.0 116:5587.0 117:920.0 118:292.0 119:318.0 120:63.0 126:36.0 128:81.0 131:350.0 132:152.0 133:1819.0 134:57.0 135:215.0 141:14.0 142:561.0 143:121.0 144:2172.0 145:205.0 146:20.0 147:2733.0 148:382.0 149:374.0 158:160.0 163:98.0 167:12.0 168:16.0 174:64.0 190:7…				2140219	2025349	2791492	3427722	2876971	2497923	2385993	2802789	2325452	2516055	2490448			2.65235e+06	2.50564e+06	0.944687
198958	908615	257	198958	88:27.0 89:53.0 101:31.0 102:46.0 103:474.0 104:47.0 105:73.0 109:51.0 111:13.0 117:111.0 127:70.0 129:633.0 130:36.0 133:158.0 134:66.0 143:53.0 145:45.0 147:986.0 148:140.0 151:15.0 153:26.0 157:70.0 169:594.0 170:87.0 174:13.0 176:19.0 189:82.0 191:121.0 193:23.0 199:15.0 204:61.0 205:58.0 206:15.0 217:283.0 218:42.0 230:37.0 231:44.0 234:30.0 236:19.0 243:75.0 245:50.0 246:20.0 255:48.0 257:3…				7385	5127	4806	4133	5136	1972	2606	2148	2289	2485	4862			5317.4	2300	0.432542
191262	763013	315	191262	85:5003.0 86:925.0 87:3397.0 88:405.0 89:4957.0 90:1030.0 91:3047.0 92:332.0 93:2138.0 96:140.0 97:551.0 98:2724.0 99:2035.0 100:615.0 101:3279.0 102:1369.0 103:7768.0 104:1837.0 105:4864.0 106:1917.0 107:3422.0 108:556.0 109:2163.0 111:332.0 113:1319.0 114:443.0 115:9222.0 116:1904.0 117:7130.0 118:1184.0 119:7909.0 120:1056.0 121:6405.0 122:821.0 123:2839.0 124:288.0 125:778.0 126:353.0 127:698…				6160	7174	5680	3406	5961	10937	11354	12065	10232	14577	8614			5676.2	11833	2.08467
190007	941979	257	190007	85:821.0 86:156.0 87:927.0 88:290.0 89:1728.0 90:107.0 91:157.0 93:10.0 94:12.0 95:1284.0 96:143.0 97:512.0 98:90.0 99:873.0 100:119.0 101:8043.0 102:1177.0 103:18746.0 104:1622.0 105:903.0 107:40.0 109:635.0 110:52.0 111:445.0 112:118.0 113:1418.0 114:271.0 115:1804.0 116:4842.0 117:69519.0 118:7428.0 119:3644.0 120:57.0 121:84.0 125:164.0 126:8.0 127:577.0 128:164.0 129:24419.0 130:3359.0 131:9…				2023	843	1453	1610	967	361	514	375	962	877	1732			1379.2	617.8	0.447941
189935	685279	246	189935	85:1098.0 86:392.0 87:1064.0 88:316.0 89:1709.0 90:90.0 91:497.0 92:216.0 93:584.0 94:235.0 95:136.0 97:179.0 98:278.0 99:1398.0 100:278.0 101:3816.0 102:857.0 103:14005.0 104:2117.0 105:1776.0 106:300.0 107:285.0 108:117.0 109:1514.0 110:36.0 111:1884.0 112:391.0 113:2010.0 114:296.0 115:1534.0 116:3195.0 117:2964.0 118:491.0 119:1715.0 120:547.0 121:676.0 122:253.0 123:153.0 124:64.0 125:192.0 …				2319	3063	80342	1369	83568	5706	4480	2576	5021	36756	2794			34132.2	10907.8	0.319575
189830	769729	273	189830	85:325.0 86:192.0 87:191.0 88:170.0 89:123.0 90:33.0 91:3.0 95:26.0 98:110.0 99:237.0 100:2962.0 101:978.0 102:445.0 103:1890.0 104:134.0 105:18.0 106:72.0 107:21.0 108:3.0 111:430.0 112:73.0 113:27.0 114:1120.0 115:2483.0 116:1650.0 117:7004.0 118:783.0 119:344.0 125:56.0 128:450.0 129:3136.0 130:1128.0 131:2334.0 132:646.0 133:1719.0 134:310.0 137:3.0 140:3.0 141:448.0 142:192.0 143:1254.0 144:…				6303	5691	2576	1897	6851	2033	2107	5384	6059	5723	7218			4663.6	4261.2	0.913715
189265	1103382	204	189265	85:33.0 89:56.0 91:46.0 96:58.0 97:24.0 98:30.0 113:14.0 115:133.0 116:39.0 117:1704.0 118:93.0 129:453.0 130:191.0 131:161.0 133:98.0 136:17.0 139:37.0 140:9.0 142:11.0 143:71.0 145:89.0 147:183.0 148:146.0 154:21.0 155:46.0 156:26.0 157:257.0 158:33.0 159:36.0 173:105.0 174:44.0 175:42.0 177:48.0 179:27.0 180:15.0 182:14.0 183:46.0 185:43.0 187:62.0 188:17.0 190:12.0 191:334.0 192:72.0 193:429.…				1995	1688	1191	1307	2093	3919	1946	4077	5442	10591	2303			1654.8	5195	3.13935
188923	763772	204	188923	85:1717.0 86:200.0 87:1201.0 89:2365.0 90:221.0 91:96.0 93:39.0 95:257.0 97:283.0 98:130.0 99:1976.0 100:746.0 101:5601.0 102:804.0 103:20741.0 104:1823.0 105:703.0 107:319.0 109:991.0 110:244.0 111:765.0 113:1546.0 114:226.0 115:1210.0 116:3830.0 117:9967.0 118:1334.0 119:959.0 125:24.0 127:745.0 128:158.0 129:19261.0 130:2633.0 131:9530.0 132:3348.0 133:8395.0 134:1814.0 135:428.0 137:20.0 139:…				5761	7654	10985	10500	9135	3808	3972	3771	4496	4904	5638			8807	4190.2	0.475781
171564	664278	319	171564	85:2761.0 86:3346.0 87:4228.0 88:2103.0 89:31879.0 90:2123.0 91:1214.0 92:322.0 94:363.0 97:1045.0 98:901.0 99:2436.0 100:6060.0 101:8894.0 102:4115.0 103:50203.0 104:4606.0 105:11919.0 106:1065.0 107:316.0 108:116.0 110:513.0 111:514.0 112:1021.0 113:2200.0 114:4299.0 115:3545.0 116:2488.0 117:38102.0 118:4525.0 119:4119.0 120:510.0 123:43.0 124:103.0 126:858.0 127:1005.0 128:1579.0 129:38424.0 …				4613821	4609178	2916610	2350225	2439409	1726186	2040369	2323092	2471421	2762261	3754426			3.38585e+06	2.26467e+06	0.668862
171553	503989	228	171553	85:10081.0 86:3084.0 87:5414.0 88:8457.0 89:6758.0 90:1983.0 91:5941.0 92:1661.0 93:572.0 94:151.0 96:817.0 97:4228.0 98:1234.0 99:12910.0 100:3047.0 101:28936.0 102:3469.0 103:14112.0 104:460.0 105:1715.0 106:655.0 107:854.0 108:2004.0 109:1318.0 110:79197.0 111:4350.0 112:1643.0 113:1253.0 114:815.0 115:10684.0 116:29512.0 117:5023.0 118:5370.0 119:2085.0 120:951.0 121:429.0 122:137.0 123:218.0…				11914	8834	11382	7456	9161	9833	9535	9889	6495	11982	13913			9749.4	9546.8	0.979219
170841	1103957	129	170841	85:2572.0 86:283.0 87:414.0 88:536.0 89:2525.0 90:287.0 91:35864.0 92:5680.0 93:28532.0 94:4232.0 95:31045.0 96:3068.0 97:10559.0 98:1037.0 99:1417.0 100:301.0 101:2559.0 102:854.0 103:3513.0 104:1787.0 105:30224.0 106:5847.0 107:23719.0 108:4137.0 109:14130.0 110:1454.0 111:3075.0 112:235.0 113:818.0 114:241.0 115:5922.0 116:2418.0 117:10886.0 118:2819.0 119:26312.0 120:9069.0 121:16678.0 122:27…				5247	3792	26770	5381	7299	11497	6146	10393	10801	12546	8702			9697.8	10276.6	1.05968
170737	836313	103	170737	89:84.0 93:239.0 95:152.0 96:101.0 97:98.0 99:228.0 101:1155.0 103:16193.0 104:1462.0 105:777.0 106:186.0 109:33.0 110:233.0 111:371.0 113:542.0 114:267.0 115:226.0 117:2609.0 118:119.0 122:91.0 125:114.0 127:240.0 129:1461.0 131:185.0 133:598.0 134:75.0 138:36.0 140:404.0 141:314.0 142:143.0 143:125.0 145:1184.0 148:228.0 149:224.0 150:42.0 155:1133.0 157:292.0 158:194.0 161:49.0 163:56.0 164:14…				46095	34134	64474	48095	41083	32950	53068	56658	65012	84676	57642			46776.2	58472.8	1.25005
170728	708283	174	170728	86:6547.0 87:959.0 88:564.0 100:3292.0 101:604.0 102:1401.0 103:1393.0 104:109.0 107:51.0 110:318.0 113:395.0 114:415.0 115:466.0 116:760.0 117:2497.0 121:145.0 125:104.0 126:123.0 130:1191.0 133:1305.0 143:162.0 144:367.0 146:361.0 147:4445.0 148:799.0 149:1029.0 150:71.0 153:94.0 158:509.0 159:429.0 170:94.0 171:47.0 172:584.0 173:238.0 174:22084.0 175:3698.0 176:3215.0 177:447.0 178:109.0 181:…				6639	9343	8742	8643	6320	12526	14690	7730	12906	13747	12106			7937.4	12319.8	1.55212
170625	350410	283	170625	85:16434.0 87:9831.0 88:12589.0 89:12330.0 90:1810.0 91:7448.0 96:5597.0 98:7328.0 99:676.0 101:2091.0 103:72285.0 104:13700.0 105:50297.0 106:5488.0 107:24800.0 108:3944.0 109:17125.0 112:1702.0 113:5053.0 114:316.0 115:123091.0 116:15839.0 117:42381.0 118:2145.0 119:62510.0 120:27478.0 121:46801.0 122:18068.0 123:68042.0 126:2572.0 129:1014.0 131:87910.0 132:15831.0 133:581967.0 134:221496.0 13…				436778	1153392	1026079	338210	847885	1151620	960447	971958	1098051	1067147	975116			760469	1.04984e+06	1.38052
170319	843826	259	170319	85:1856.0 86:139.0 87:775.0 90:207.0 91:203.0 92:168.0 93:71.0 94:33.0 95:242.0 96:1193.0 98:880.0 99:6433.0 100:934.0 101:4067.0 102:936.0 106:156.0 107:33.0 108:278.0 109:1354.0 110:693.0 111:1561.0 112:511.0 113:1962.0 115:4285.0 116:1603.0 118:102.0 119:374.0 120:142.0 121:27.0 124:56.0 126:1668.0 127:687.0 128:86.0 129:5737.0 131:1923.0 132:576.0 133:2202.0 134:554.0 135:318.0 136:196.0 138:…				113144	109676	176278	97987	157356	73173	106015	122395	101444	158319	143690			130888	112269	0.857749
170278	831891	331	170278	85:1119.0 87:1328.0 88:1337.0 89:12743.0 90:1401.0 91:220.0 95:216.0 97:12226.0 98:748.0 99:744.0 100:2802.0 103:73044.0 104:6979.0 105:3646.0 106:121.0 111:527.0 113:750.0 114:1601.0 116:1532.0 117:21176.0 118:2145.0 119:2033.0 120:188.0 121:125.0 127:985.0 129:10222.0 130:2646.0 131:5015.0 132:975.0 133:23758.0 134:3035.0 135:1511.0 136:178.0 140:323.0 141:603.0 142:1018.0 143:3082.0 144:345.0 …				1341	1236	3259	2330	2381	490	751	629	498	611	1159			2109.4	595.8	0.28245
170252	564910	311	170252	85:761.0 86:469.0 87:385.0 88:290.0 89:1025.0 90:55.0 91:782.0 97:170.0 98:326.0 99:485.0 100:628.0 101:9117.0 102:1032.0 103:5609.0 104:449.0 105:652.0 106:96.0 107:515.0 108:62.0 109:319.0 111:146.0 112:154.0 113:695.0 114:146.0 115:1348.0 116:1929.0 117:1776.0 118:310.0 119:445.0 120:86.0 121:678.0 123:447.0 125:176.0 126:136.0 129:3011.0 130:735.0 131:3688.0 132:551.0 133:4442.0 134:863.0 135…				27750	26858	32205	36988	24553	28404	32173	42150	35205	41237	32352			29670.8	35833.8	1.20771
170248	719356	202	170248	85:741.0 86:796.0 87:635.0 88:761.0 89:7887.0 90:660.0 91:276.0 92:59.0 94:238.0 95:2057.0 96:508.0 97:236.0 98:363.0 99:831.0 100:1841.0 101:1588.0 102:732.0 103:6771.0 104:626.0 105:631.0 107:193.0 108:179.0 109:552.0 111:442.0 112:802.0 113:8765.0 114:5137.0 115:2325.0 116:1324.0 117:7533.0 118:825.0 119:628.0 120:81.0 121:112.0 122:185.0 123:297.0 124:151.0 125:373.0 126:879.0 127:937.0 128:9…				2511	2308	3678	2609	4268	1801	3352	2175	1930	2437	3451			3074.8	2339	0.7607
170238	791143	444	170238	85:182.0 86:1310.0 87:616.0 89:153.0 90:179.0 93:404.0 94:498.0 95:1323.0 96:261.0 97:480.0 98:1299.0 99:601.0 100:6902.0 101:2227.0 102:2062.0 103:2059.0 104:189.0 105:165.0 106:118.0 107:3721.0 108:556.0 109:778.0 110:229.0 111:64.0 112:439.0 113:811.0 114:4197.0 115:2982.0 116:972.0 117:2176.0 118:191.0 119:696.0 120:129.0 121:64.0 122:244.0 123:530.0 124:372.0 125:832.0 126:926.0 127:465.0 12…				754	585	720	1440	1271	472	774	1744	1434	687	853			954	1022.2	1.07149
169624	1002908	256	169624	88:605.0 89:156.0 90:148.0 92:60.0 94:49.0 95:59.0 96:61.0 97:230.0 98:64.0 99:683.0 100:72.0 101:302.0 107:90.0 108:40.0 109:188.0 110:174.0 111:88.0 112:25.0 113:249.0 114:38.0 115:216.0 116:91.0 117:68.0 121:166.0 123:67.0 124:47.0 125:98.0 126:238.0 127:224.0 128:47.0 129:740.0 131:220.0 133:685.0 135:139.0 137:483.0 138:127.0 139:468.0 140:234.0 141:189.0 142:198.0 143:325.0 147:1679.0 148:4…				931	2044	3835	2315	2718	1160	1283	1580	1502	849	1337			2368.6	1274.8	0.538208
168874	310642	140	168874	86:300.0 88:2.0 89:4.0 90:3647.0 91:4079.0 92:153.0 93:883.0 95:180.0 97:2225.0 98:59.0 101:178.0 102:165.0 103:10.0 104:2.0 105:22.0 106:7.0 107:37.0 108:157.0 110:2477.0 111:227.0 112:2011.0 114:105.0 119:1.0 120:13.0 126:1.0 127:4.0 129:230.0 131:1.0 132:2428.0 133:59.0 134:105.0 135:187.0 136:15.0 137:3.0 138:1.0 139:12.0 140:29763.0 141:2524.0 142:3.0 143:1.0 145:16.0 146:192.0 147:816.0 150…				11213	12899	25226	15697	16331	9399	13616	27293	18537	18837	15790			16273.2	17536.4	1.07762
168759	750627	204	168759	85:31515.0 86:12163.0 87:16685.0 88:9051.0 89:38137.0 90:5084.0 91:9671.0 92:1932.0 93:17991.0 94:3921.0 95:43375.0 96:7246.0 97:41185.0 98:32303.0 99:24096.0 100:4045.0 101:49827.0 102:9873.0 103:268550.0 104:26067.0 105:34145.0 106:3343.0 107:9345.0 108:1566.0 109:15890.0 110:3368.0 111:22769.0 112:8952.0 113:9921.0 114:2585.0 115:15850.0 116:53685.0 117:693467.0 118:68926.0 119:33687.0 120:234…				14710	9814	2580	16484	7398	28268	7165	5798	6293	7464	8256			10197.2	10997.6	1.07849
161876	491858	122	161876	86:433.0 88:205.0 91:913.0 92:196.0 93:840.0 94:2013.0 99:194.0 100:580.0 101:732.0 102:643.0 103:1068.0 104:147.0 107:323.0 108:147.0 109:171.0 110:1514.0 114:56.0 116:660.0 117:584.0 118:199.0 121:204.0 122:13116.0 123:842.0 124:1273.0 129:2469.0 130:4259.0 132:326.0 137:335.0 138:62.0 139:359.0 144:1450.0 145:268.0 146:4429.0 150:77.0 151:486.0 153:119.0 154:230.0 155:4883.0 157:392.0 160:6500…				317314	323094	482634	253247	337772	389829	410289	518943	483258	542101	421875			342812	468884	1.36776
161382	629085	264	161382	86:196.0 88:70.0 89:319.0 90:58.0 91:992.0 92:212.0 93:643.0 94:459.0 99:101.0 100:4785.0 101:620.0 103:482.0 104:141.0 105:240.0 106:164.0 108:61.0 110:237.0 111:274.0 114:157.0 115:1757.0 116:961.0 118:222.0 119:258.0 120:1691.0 121:1030.0 122:144.0 125:84.0 127:89.0 128:362.0 130:593.0 132:667.0 133:465.0 135:79.0 136:80.0 138:107.0 140:69.0 143:140.0 144:389.0 146:661.0 147:1392.0 148:903.0 1…				20348	29340	35593	21360	33739	42186	51904	60424	44607	53841	41653			28076	50592.4	1.80198
161376	765350	424	161376	85:193.0 86:60.0 87:28.0 98:204.0 99:233.0 100:267.0 101:129.0 102:34.0 111:128.0 114:43.0 115:215.0 116:89.0 122:10.0 125:56.0 127:133.0 128:75.0 130:146.0 132:36.0 140:83.0 141:175.0 142:92.0 143:108.0 144:111.0 145:463.0 147:1499.0 149:173.0 155:69.0 157:113.0 158:194.0 159:39.0 167:31.0 168:78.0 169:40.0 170:48.0 171:601.0 172:183.0 173:74.0 180:39.0 182:13.0 183:46.0 187:26.0 188:41.0 190:47…				2027	2431	1809	1098	1587	340	1090	1037	856	1110	1784			1790.4	886.6	0.495197
160854	828873	204	160854	86:527.0 87:705.0 88:728.0 90:221.0 91:351.0 93:222.0 95:413.0 97:254.0 99:199.0 100:3823.0 101:1053.0 102:410.0 103:470.0 104:391.0 107:108.0 109:45.0 113:378.0 114:1102.0 115:1711.0 116:2602.0 118:182.0 121:72.0 122:59.0 128:601.0 129:1205.0 130:823.0 131:51.0 132:1022.0 133:228.0 142:525.0 143:141.0 146:686.0 147:5905.0 148:660.0 150:78.0 158:863.0 160:276.0 162:118.0 170:128.0 174:672.0 188:7…				38820	39449	25806	22856	20121	19082	19015	16229	17078	14489	25940			29410.4	17178.6	0.5841
160574	1080639	189	160574	97:14536.0 98:1724.0 99:3874.0 105:12486.0 106:1152.0 107:13766.0 108:10850.0 109:50811.0 110:9105.0 111:23078.0 112:2212.0 113:4887.0 114:1553.0 115:32294.0 116:16694.0 117:64651.0 118:22835.0 119:149920.0 120:69037.0 121:163389.0 122:28673.0 123:51448.0 124:6936.0 125:18903.0 126:3733.0 127:18785.0 128:45287.0 129:534387.0 130:114177.0 131:189599.0 132:59580.0 133:181010.0 134:52794.0 135:13902…				1837	1890	5989	1453	1859	2711	2298	2367	2548	3287	2057			2605.6	2642.2	1.01405
146655	444634	185	146655	85:352.0 86:2923.0 87:848.0 88:2090.0 90:599.0 91:2626.0 92:585.0 94:116.0 95:1818.0 96:1205.0 97:1237.0 98:6580.0 99:485.0 100:3699.0 101:1634.0 102:434.0 105:799.0 106:610.0 107:257.0 110:9960.0 111:581.0 112:2637.0 113:1320.0 115:561.0 117:346.0 118:2739.0 123:54.0 125:1985.0 126:826.0 127:1987.0 128:462.0 129:4647.0 130:3011.0 131:2263.0 132:47.0 133:1567.0 134:35409.0 135:2694.0 136:653.0 13…				2296	1873	2340	2069	2068	1945	2205	2817	2663	2673	2292			2129.2	2460.6	1.15565
146317	915728	259	146317	85:388.0 87:322.0 89:2995.0 93:110.0 95:72.0 97:1749.0 98:176.0 101:2185.0 102:151.0 103:6557.0 104:652.0 105:1308.0 106:39.0 111:300.0 114:671.0 115:739.0 116:1561.0 117:5184.0 118:578.0 120:40.0 123:58.0 127:301.0 129:5073.0 130:677.0 131:2013.0 132:611.0 133:4476.0 134:821.0 141:283.0 143:1403.0 147:11376.0 148:901.0 149:1697.0 150:224.0 153:157.0 155:525.0 157:1363.0 159:274.0 160:1782.0 161:…				14500	16515	28682	27198	32215	6017	6643	7066	6816	6933	14296			23822	6695	0.281043
146306	579780	245	146306	85:951.0 87:1093.0 88:168.0 89:374.0 93:78.0 97:147.0 98:83.0 99:941.0 101:5426.0 102:1500.0 103:46189.0 104:4201.0 105:1805.0 110:125.0 111:2527.0 112:173.0 113:439.0 115:1515.0 116:600.0 117:1335.0 119:479.0 125:46.0 126:109.0 127:365.0 128:82.0 129:7937.0 130:3373.0 131:6552.0 132:738.0 133:8262.0 134:1163.0 135:556.0 139:29.0 140:29.0 141:367.0 142:94.0 143:1300.0 144:84.0 145:103.0 147:27061…				5899	6192	8872	6048	10733	6718	6719	8359	7566	14751	7904			7548.8	8822.6	1.16874
146242	540008	171	146242	85:498.0 87:190.0 88:102.0 89:1046.0 90:144.0 92:100.0 94:74.0 95:1850.0 96:243.0 97:192.0 99:411.0 101:5650.0 102:283.0 103:4106.0 110:132.0 111:166.0 115:595.0 116:4454.0 117:4571.0 118:634.0 119:396.0 125:36.0 129:1819.0 130:381.0 131:855.0 132:246.0 133:2529.0 135:199.0 138:33.0 143:3881.0 144:299.0 145:804.0 146:67.0 147:4611.0 149:762.0 151:121.0 155:52.0 156:778.0 157:366.0 158:152.0 159:1…				9728	10622	13779	9506	30593	27802	31222	26747	14923	32613	16044			14845.6	26661.4	1.79591
136467	773196	267	136467	85:1705.0 86:1759.0 90:304.0 92:637.0 93:4729.0 94:2461.0 95:909.0 96:790.0 98:1240.0 99:6035.0 100:4396.0 101:7816.0 102:1299.0 103:1318.0 104:431.0 106:1006.0 107:864.0 108:729.0 109:1860.0 110:1217.0 111:551.0 112:1596.0 113:5079.0 114:1536.0 115:3003.0 116:2981.0 117:1087.0 118:1573.0 119:1078.0 120:728.0 121:1757.0 122:618.0 123:539.0 124:1017.0 125:1381.0 126:18070.0 127:2961.0 129:10487.0 …				8602	7679	9408	8264	6285	7866	6679	6478	5101	7238	14971			8047.6	6672.4	0.829117
135384	1008916	155	135384	85:2284.0 86:98.0 87:81.0 89:161.0 91:369.0 93:147.0 95:937.0 96:921.0 97:1740.0 98:470.0 99:644.0 100:93.0 101:55.0 106:90.0 107:427.0 108:148.0 109:541.0 110:202.0 111:563.0 112:309.0 113:203.0 114:37.0 117:411.0 119:74.0 121:264.0 123:964.0 124:244.0 125:732.0 129:192.0 135:224.0 136:44.0 137:1183.0 138:454.0 139:570.0 140:265.0 141:184.0 142:47.0 145:61.0 152:67.0 153:691.0 154:350.0 155:1471…				2592	1216	1109	1169	1290	2648	2179	1981	2091	2962	1566			1475.2	2372.2	1.60805
135325	982547	352	135325	89:763.0 92:70.0 94:64.0 95:68.0 97:175.0 98:192.0 99:409.0 100:403.0 101:840.0 103:4060.0 104:235.0 105:272.0 110:64.0 111:214.0 112:281.0 115:867.0 117:1007.0 118:244.0 119:345.0 120:29.0 124:91.0 126:220.0 127:233.0 129:1187.0 130:264.0 131:950.0 133:1131.0 136:42.0 138:45.0 139:42.0 141:608.0 142:742.0 143:498.0 144:191.0 145:158.0 147:4919.0 148:686.0 149:152.0 151:105.0 153:126.0 155:176.0 …				15065	20031	13286	8527	18167	5567	12630	10962	8566	13873	20510			15015.2	10319.6	0.687277
135260	564758	275	135260	85:490.0 87:328.0 88:96.0 89:4491.0 91:278.0 98:198.0 100:1674.0 101:923.0 102:806.0 105:121.0 107:78.0 109:62.0 111:97.0 112:244.0 113:345.0 114:322.0 115:427.0 116:503.0 117:1642.0 118:320.0 119:231.0 127:529.0 128:1646.0 130:631.0 132:26.0 133:1406.0 139:61.0 140:42.0 141:85.0 142:651.0 144:775.0 145:466.0 146:345.0 147:1531.0 149:269.0 150:93.0 151:42.0 153:152.0 154:140.0 155:2147.0 156:1295…				4406	5568	10573	6814	12715	6441	12271	10592	9159	11225	8375			8015.2	9937.6	1.23984
134661	928100	242	134661	85:301.0 88:91.0 89:1354.0 90:130.0 91:232.0 92:79.0 93:204.0 95:126.0 96:73.0 99:334.0 100:70.0 101:424.0 102:69.0 103:3681.0 104:322.0 105:302.0 107:217.0 109:414.0 111:236.0 112:75.0 113:351.0 114:81.0 115:219.0 116:145.0 117:1301.0 118:164.0 119:255.0 121:88.0 122:25.0 123:102.0 125:65.0 129:3849.0 130:370.0 131:879.0 132:113.0 133:1327.0 134:195.0 135:379.0 137:142.0 138:53.0 139:157.0 140:3…				305	395	480	596	451	211	333	261	460	329	319			445.4	318.8	0.715761
134477	612897	299	134477	93:57.0 97:1950.0 98:62.0 101:389.0 103:3307.0 104:415.0 105:273.0 106:53.0 110:117.0 111:317.0 114:315.0 115:1495.0 116:32.0 123:169.0 127:270.0 128:129.0 129:1913.0 130:247.0 131:436.0 133:380.0 142:245.0 147:5390.0 148:102.0 149:46.0 151:55.0 155:30.0 156:92.0 157:382.0 158:133.0 161:39.0 170:94.0 175:123.0 177:36.0 181:109.0 183:136.0 185:737.0 186:96.0 187:35.0 188:13.0 189:745.0 191:683.0 1…				66799	59665	88072	102534	83693	82566	69284	78167	61766	31040	68210			80152.6	64564.6	0.805521
134401	993894	100	134401	85:3273.0 86:3041.0 87:159691.0 88:14447.0 89:5056.0 90:1344.0 91:56495.0 92:9112.0 93:46416.0 94:14169.0 95:28158.0 96:10266.0 97:2638.0 98:7617.0 99:7658.0 100:293185.0 101:21969.0 102:1398.0 103:6160.0 104:2393.0 105:35507.0 106:11343.0 107:38475.0 108:10287.0 109:12665.0 110:1875.0 111:2402.0 112:2729.0 113:23857.0 114:11950.0 115:7714.0 116:2877.0 117:15579.0 118:4448.0 119:18734.0 120:9749.…				1521	896	2534	1907	3081	2912	1770	1520	2692	1714	2122			1987.8	2121.6	1.06731
133924	404222	130	133924	85:393.0 86:761.0 87:216.0 88:722.0 89:642.0 97:54.0 99:309.0 100:1527.0 101:1156.0 102:2007.0 103:4137.0 104:316.0 112:67.0 114:169.0 115:311.0 116:570.0 117:409.0 118:132.0 119:178.0 120:47.0 127:208.0 128:600.0 130:14667.0 131:1478.0 132:2638.0 133:736.0 134:498.0 136:62.0 138:31.0 141:349.0 144:428.0 145:50.0 146:5617.0 150:47.0 151:57.0 158:702.0 159:160.0 160:5641.0 161:825.0 162:259.0 163:…				5820	4542	7701	6576	6164	9998	12546	12101	10343	10940	7939			6160.6	11185.6	1.81567
133869	776244	267	133869	85:897.0 86:454.0 87:95.0 89:262.0 93:1156.0 94:2841.0 95:2410.0 96:344.0 98:332.0 99:427.0 100:497.0 104:506.0 105:260.0 106:430.0 107:3463.0 108:495.0 109:273.0 111:57.0 112:280.0 113:458.0 119:463.0 120:186.0 121:5566.0 122:590.0 124:112.0 126:218.0 127:187.0 129:2221.0 130:245.0 131:451.0 132:175.0 139:400.0 140:442.0 141:338.0 142:480.0 143:194.0 147:722.0 148:76.0 149:22448.0 150:2333.0 151…				7523	7679	10004	10305	9739	8636	18047	27461	14876	23389	14971			9050	18481.8	2.04219
133712	526090	137	133712	86:196.0 87:302.0 88:189.0 89:174.0 91:422.0 93:48.0 100:759.0 101:406.0 102:375.0 103:181.0 108:96.0 112:69.0 113:100.0 114:125.0 115:117.0 116:3846.0 117:750.0 118:214.0 122:880.0 123:38.0 124:105.0 128:283.0 129:223.0 130:1656.0 131:408.0 132:140.0 133:251.0 134:95.0 135:158.0 137:6864.0 138:669.0 139:660.0 143:68.0 144:5379.0 145:671.0 146:765.0 148:487.0 152:20.0 158:108.0 160:4648.0 161:589…				8689	45666	79143	57614	26627	123555	137084	37889	117963	33312	101753			43547.8	89960.6	2.06579
133514	565918	241	133514	85:1549.0 87:340.0 88:503.0 89:6726.0 90:903.0 91:3053.0 92:412.0 93:164.0 94:119.0 95:47.0 96:133.0 97:44.0 98:672.0 99:595.0 101:14334.0 102:1500.0 103:11961.0 104:1484.0 105:583.0 106:41.0 107:898.0 108:46.0 109:319.0 111:276.0 112:154.0 113:2678.0 114:533.0 115:3000.0 116:3746.0 117:3902.0 118:432.0 119:1219.0 121:1846.0 122:288.0 123:1153.0 124:16.0 125:159.0 129:7082.0 130:902.0 131:6394.0 …				22992	22834	32164	45584	21130	33891	34818	50420	40446	38110	28440			28940.8	39537	1.36613
133502	675977	211	133502	85:1151.0 86:187.0 87:851.0 88:338.0 89:335.0 90:78.0 92:43.0 93:131.0 94:129.0 96:93.0 97:150.0 98:282.0 101:8715.0 102:1401.0 103:8660.0 104:1146.0 105:834.0 107:737.0 108:105.0 109:193.0 111:271.0 112:99.0 114:175.0 115:1734.0 116:517.0 117:1720.0 118:314.0 120:328.0 121:1289.0 122:209.0 123:730.0 127:266.0 129:5285.0 130:1203.0 131:4026.0 132:569.0 133:10230.0 134:1163.0 135:3024.0 136:96.0 1…				16651	17180	10904	22394	13250	16231	22020	1512	22152	23911	22076			16075.8	17165.2	1.06777
133407	460063	148	133407	86:228.0 87:178.0 88:66.0 90:130.0 91:983.0 92:35.0 100:171.0 101:139.0 102:126.0 103:261.0 104:35.0 105:611.0 106:154.0 107:57.0 116:460.0 117:154.0 118:45.0 119:490.0 120:340.0 121:105.0 122:18.0 129:63.0 130:979.0 131:258.0 132:1626.0 133:377.0 134:157.0 143:30.0 144:157.0 146:1443.0 147:1348.0 148:10768.0 149:1302.0 150:884.0 151:85.0 152:26.0 153:21.0 158:785.0 159:227.0 160:317.0 161:59.0 1…				95954	64175	50944	153428	207870	174364	249506	296608	157580	153114	152104			114474	206234	1.80158
133355	298961	160	133355	85:7925.0 86:5253.0 87:945.0 89:14497.0 91:2209.0 94:352.0 97:133.0 99:798.0 101:1184.0 102:879.0 103:1159.0 106:76.0 115:1952.0 116:9028.0 117:814.0 121:275.0 128:477.0 129:831.0 130:2405.0 131:538.0 135:1413.0 139:94.0 143:438.0 144:133.0 145:77.0 148:305.0 150:477.0 151:531.0 152:411.0 153:99.0 155:47.0 158:176.0 160:89915.0 161:9744.0 162:4017.0 163:210.0 166:70.0 171:86.0 173:28.0 174:98.0 1…				2915	3039	3070	2580	3135	4119	3662	2942	2709	3036	2622			2947.8	3293.6	1.11731
133237	360730	173	133237	87:66.0 91:94.0 99:1158.0 101:82.0 105:65.0 107:56.0 111:344.0 115:583.0 116:353.0 117:341.0 122:39.0 125:108.0 129:374.0 130:66.0 131:2114.0 132:101.0 138:25.0 155:257.0 158:18.0 160:24.0 161:49.0 164:17.0 168:20.0 173:6863.0 174:667.0 175:220.0 183:17.0 187:71.0 188:28.0 189:12.0 196:35.0 198:27.0 204:25.0 205:23.0 208:58.0 209:29.0 210:25.0 211:27.0 215:71.0 216:31.0 218:20.0 222:30.0 224:63.0…				1631727	42995	1414055	1467459	1325731	57509	1531896	1569941	1786196	1658651	1306996			1.17639e+06	1.32084e+06	1.12279
133121	1021299	169	133121	85:54.0 110:49.0 112:55.0 113:138.0 116:132.0 117:54.0 120:179.0 121:120.0 125:39.0 133:779.0 134:133.0 135:98.0 139:52.0 140:89.0 142:100.0 143:240.0 147:907.0 148:176.0 149:111.0 150:94.0 151:584.0 169:2463.0 170:405.0 171:314.0 191:121.0 205:64.0 211:726.0 213:13.0 215:77.0 216:64.0 217:173.0 223:280.0 225:191.0 229:32.0 230:847.0 243:393.0 249:56.0 253:56.0 254:20.0 258:444.0 259:84.0 263:56.…				13951	9394	27850	11443	18861	8891	8016	25559	6167	15995	32427			16299.8	12925.6	0.792991
133032	716262	246	133032	87:2324.0 93:50.0 95:113.0 100:312.0 101:1733.0 104:2083.0 109:420.0 111:2263.0 113:1196.0 118:356.0 121:105.0 125:240.0 127:874.0 128:391.0 129:22579.0 130:2421.0 131:5769.0 132:1596.0 133:13431.0 134:1605.0 135:1050.0 136:109.0 138:23.0 139:91.0 141:423.0 142:2963.0 143:2721.0 144:605.0 146:137.0 147:35217.0 148:8795.0 149:5085.0 150:433.0 151:566.0 153:420.0 154:188.0 155:1714.0 156:50.0 157:1…				3761	6332	1955	3251	3025	3219	3917	2479	2939	11984	4111			3664.8	4907.6	1.33912
133026	630577	218	133026	85:11560.0 86:1382.0 87:3724.0 88:2687.0 89:20829.0 90:915.0 91:2195.0 92:149.0 93:719.0 94:1067.0 95:2153.0 96:886.0 97:3468.0 98:3779.0 99:12231.0 101:71471.0 102:10146.0 103:150925.0 104:15411.0 105:12385.0 106:1161.0 107:932.0 108:1208.0 109:7143.0 110:607.0 111:10122.0 112:2605.0 113:50678.0 114:7158.0 115:19902.0 116:213937.0 117:272241.0 118:38286.0 119:64465.0 120:8573.0 121:4569.0 122:20…				321285	205083	141167	155154	161842	110452	137825	150010	123846	144678	180792			196906	133362	0.677288
132984	999531	119	132984	86:36.0 89:148.0 90:73.0 91:1699.0 92:48.0 93:31.0 98:52.0 99:56.0 100:27.0 101:371.0 102:81.0 103:1189.0 104:130.0 105:1248.0 106:19.0 107:46.0 111:47.0 113:85.0 114:9.0 116:144.0 117:527.0 118:227.0 119:7439.0 120:660.0 121:133.0 123:24.0 125:30.0 128:28.0 129:1031.0 130:125.0 131:252.0 132:84.0 133:219.0 134:84.0 135:152.0 139:13.0 141:45.0 143:217.0 144:55.0 145:142.0 147:1405.0 149:422.0 155…				765	1678	757	170	49	401	228	541	540	398	9530			683.8	421.6	0.616555
131989	1019413	204	131989	85:352.0 86:160.0 87:83.0 88:76.0 89:318.0 91:245.0 94:42.0 95:166.0 96:191.0 97:119.0 98:527.0 99:135.0 100:185.0 101:485.0 102:360.0 103:2371.0 104:228.0 105:141.0 106:55.0 109:43.0 110:89.0 111:91.0 112:72.0 113:132.0 114:35.0 115:222.0 116:332.0 117:852.0 118:133.0 119:208.0 120:18.0 124:244.0 125:48.0 126:49.0 128:119.0 129:1631.0 130:404.0 131:331.0 132:151.0 133:707.0 134:137.0 135:113.0 1…				3495	4429	3667	23883	3466	4396	4277	3760	3751	13918	9111			7788	6020.4	0.773035
131625	934644	202	131625	85:77.0 86:81.0 87:195.0 89:423.0 93:113.0 95:57.0 96:156.0 97:50.0 99:58.0 100:120.0 101:382.0 102:285.0 103:665.0 104:92.0 111:80.0 112:30.0 113:55.0 114:39.0 115:215.0 116:67.0 117:631.0 119:64.0 120:36.0 121:163.0 123:272.0 124:69.0 125:84.0 128:163.0 129:928.0 130:717.0 131:451.0 132:83.0 133:351.0 134:68.0 135:166.0 136:32.0 139:30.0 140:61.0 141:48.0 142:151.0 143:371.0 144:183.0 145:84.0 …				3609	3250	4115	1004	4466	6005	9616	8125	829	773	4213			3288.8	5069.6	1.54147
131600	928694	284	131600	87:106.0 89:713.0 93:81.0 94:93.0 95:520.0 96:112.0 97:265.0 99:82.0 101:561.0 103:1355.0 108:69.0 111:50.0 112:359.0 115:315.0 116:512.0 119:149.0 121:118.0 125:420.0 129:3207.0 131:892.0 133:3290.0 134:497.0 135:500.0 137:432.0 138:73.0 141:431.0 143:1645.0 144:397.0 147:11388.0 148:2150.0 149:2021.0 150:40.0 151:358.0 153:538.0 154:36.0 157:266.0 162:46.0 165:1319.0 167:225.0 168:100.0 169:614…				1674	620	3134	11092	747	1876	1760	1187	12178	2539	1614			3453.4	3908	1.13164
131598	850036	124	131598	85:296.0 86:248.0 87:933.0 88:87.0 91:150.0 92:127.0 93:261.0 94:442.0 95:626.0 96:3427.0 97:666.0 99:278.0 101:713.0 108:256.0 109:152.0 110:484.0 114:84.0 115:295.0 117:266.0 122:161.0 123:169.0 124:10186.0 125:1354.0 126:535.0 127:166.0 128:83.0 129:826.0 131:560.0 132:209.0 133:953.0 134:44.0 135:83.0 136:41.0 140:464.0 142:241.0 143:1429.0 144:144.0 145:187.0 146:121.0 147:4352.0 148:551.0 1…				3993	3250	2507	4297	4270	11426	5777	24853	5937	21354	8024			3663.4	13869.4	3.78594
131593	855056	156	131593	85:398.0 86:62.0 87:214.0 89:1350.0 90:97.0 91:384.0 93:534.0 94:391.0 95:998.0 96:1690.0 97:700.0 99:26.0 101:961.0 102:286.0 103:3414.0 104:271.0 105:149.0 107:96.0 108:213.0 109:804.0 110:994.0 111:210.0 112:156.0 113:242.0 114:258.0 115:515.0 116:389.0 117:1974.0 119:277.0 120:35.0 122:125.0 123:105.0 124:1692.0 125:993.0 126:582.0 127:338.0 128:113.0 129:1602.0 130:360.0 131:664.0 133:1541.0…				13956	11387	9507	13595	15607	32887	20111	81576	21558	68686	29068			12810.4	44963.6	3.50993
131421	199094	117	131421	85:9730.0 86:3219.0 87:83890.0 88:33574.0 89:16022.0 90:1943.0 91:3345.0 93:591.0 94:4635.0 95:1757.0 96:650.0 97:2092.0 98:1236.0 99:9349.0 100:2118.0 101:93946.0 102:67184.0 103:50521.0 104:7440.0 105:21650.0 106:2231.0 107:1746.0 108:136.0 109:107.0 111:2526.0 112:1662.0 113:11949.0 114:1698.0 115:64639.0 116:76217.0 117:3132380.0 118:335530.0 119:144153.0 120:8664.0 121:1829.0 122:95.0 125:16…				1346321	1411939	1420220	1651592	1694050	1492444	969340	1207973	1141515	1391996	1189564			1.50482e+06	1.24065e+06	0.824451
131314	877431	218	131314	85:504.0 86:603.0 87:83.0 89:63.0 90:60.0 95:68.0 96:102.0 97:166.0 98:187.0 99:189.0 100:4516.0 101:612.0 102:313.0 103:282.0 104:106.0 105:85.0 106:70.0 111:53.0 113:114.0 114:356.0 115:1716.0 116:563.0 117:311.0 118:152.0 119:76.0 120:188.0 124:53.0 126:90.0 128:100.0 129:149.0 130:452.0 131:522.0 132:928.0 133:500.0 134:129.0 137:38.0 140:44.0 141:98.0 142:226.0 143:76.0 144:258.0 145:79.0 14…				52169	18888	8779	39690	28875	9312	39785	30741	24028	29598	19877			29680.2	26692.8	0.899347
131108	889986	334	131108	85:155.0 88:617.0 91:133.0 92:87.0 93:110.0 94:109.0 97:224.0 98:82.0 99:317.0 100:251.0 102:166.0 103:1688.0 104:132.0 105:61.0 107:113.0 110:1523.0 111:101.0 112:39.0 113:168.0 114:232.0 118:164.0 123:52.0 126:106.0 127:414.0 128:275.0 129:4320.0 130:805.0 131:614.0 132:105.0 133:379.0 134:444.0 136:257.0 138:42.0 140:210.0 142:87.0 144:181.0 145:123.0 146:314.0 147:1183.0 156:128.0 159:49.0 16…				5012	6546	9342	7903	9092	6388	6542	7558	6307	7765	7762			7579	6912	0.911994
131107	849486	178	131107	85:382.0 86:429.0 88:69.0 91:486.0 92:138.0 93:213.0 94:209.0 95:429.0 96:586.0 97:640.0 98:515.0 99:177.0 100:732.0 102:182.0 105:300.0 107:230.0 108:865.0 109:418.0 110:204.0 111:162.0 112:183.0 113:87.0 114:133.0 116:202.0 117:107.0 118:57.0 119:231.0 120:108.0 122:424.0 123:438.0 124:150.0 125:136.0 126:58.0 127:306.0 128:131.0 129:334.0 130:165.0 131:93.0 132:116.0 134:128.0 135:268.0 136:72…				2180	1593	2088	1218	2955	7025	4033	6012	5078	3278	2158			2006.8	5085.2	2.53398
131101	680261	217	131101	85:1062.0 87:1051.0 89:818.0 90:406.0 91:322.0 93:153.0 94:125.0 95:242.0 97:395.0 98:361.0 99:1103.0 100:233.0 101:2033.0 102:420.0 103:6690.0 104:877.0 105:758.0 106:139.0 107:130.0 108:88.0 109:1023.0 110:175.0 111:1965.0 112:284.0 113:721.0 114:150.0 115:1217.0 116:1467.0 117:1780.0 118:92.0 119:1210.0 120:228.0 121:103.0 122:46.0 123:61.0 124:95.0 125:222.0 126:252.0 127:808.0 128:322.0 129:…				4939086	5227880	5694179	5465435	5465299	2360570	2467613	2789956	2374154	2314059	4345950			5.35838e+06	2.46127e+06	0.459331
130715	313971	110	130715	85:159.0 86:342.0 88:12.0 91:155.0 92:43.0 96:71.0 97:49.0 99:46.0 100:132.0 104:163.0 106:26.0 107:62.0 108:24.0 110:6067.0 111:207.0 114:287.0 115:268.0 118:167.0 132:196.0 134:943.0 135:75.0 136:17.0 145:56.0 147:133.0 152:567.0 160:11.0 180:3797.0 181:203.0 182:48.0 183:36.0 184:881.0 186:22.0 199:18.0 210:16.0 211:12.0 215:34.0 224:441.0 225:63.0 226:22.0 230:59.0 237:153.0 238:73.0 239:17.0…				1728	2520	2457	1725	6400	2317	2475	1385	2026	1641	2329			2966	1968.8	0.66379
128059	1053576	204	128059	88:46.0 89:152.0 101:644.0 103:1012.0 104:111.0 109:125.0 114:33.0 115:161.0 116:100.0 117:641.0 118:83.0 121:53.0 122:72.0 126:84.0 129:1917.0 130:166.0 133:246.0 143:384.0 145:60.0 147:2438.0 148:228.0 149:306.0 152:25.0 153:103.0 155:88.0 159:61.0 161:78.0 163:94.0 170:23.0 177:100.0 182:52.0 183:61.0 189:550.0 190:84.0 191:530.0 192:42.0 193:161.0 197:50.0 200:31.0 201:42.0 203:111.0 204:4740…				14739	7510	9880	11351	13558	40081	52323	49374	38060	53078	30861			11407.6	46583.2	4.08352
127664	1056788	215	127664	85:341.0 86:67.0 89:277.0 91:3079.0 92:392.0 93:2877.0 94:1039.0 95:3055.0 96:316.0 97:797.0 98:75.0 99:117.0 101:437.0 102:97.0 105:2861.0 106:1336.0 107:2268.0 108:955.0 109:1381.0 110:157.0 111:369.0 112:47.0 113:158.0 115:252.0 116:173.0 117:577.0 118:290.0 119:1569.0 120:853.0 121:1330.0 122:486.0 123:528.0 124:123.0 125:167.0 126:86.0 127:219.0 128:172.0 129:720.0 130:210.0 131:940.0 132:20…				138	139	487	192	190	297	253	143	89	499	139			229.2	256.2	1.1178
127343	1022149	204	127343	85:33.0 87:83.0 89:142.0 93:73.0 95:27.0 96:57.0 97:168.0 99:81.0 101:253.0 102:57.0 103:3708.0 104:259.0 105:217.0 106:44.0 107:44.0 109:68.0 113:44.0 115:382.0 116:145.0 117:829.0 118:111.0 119:51.0 121:66.0 126:44.0 127:67.0 129:2325.0 130:294.0 131:350.0 132:92.0 133:472.0 134:113.0 135:150.0 137:26.0 138:35.0 141:114.0 142:52.0 143:258.0 144:58.0 145:127.0 147:2617.0 148:402.0 149:394.0 150:…				3495	4015	3667	23577	4753	4396	4277	3760	10433	13918	9111			7901.4	7356.8	0.931076
126709	444605	174	126709	86:1246.0 88:58.0 99:142.0 100:546.0 107:65.0 113:56.0 114:154.0 115:163.0 119:82.0 124:28.0 126:36.0 128:897.0 129:158.0 131:375.0 132:199.0 133:825.0 134:171.0 137:23.0 142:311.0 144:49.0 147:1423.0 149:54.0 162:417.0 163:49.0 173:32.0 174:5610.0 175:944.0 176:391.0 177:84.0 204:16.0 216:62.0 217:31.0 220:23.0 221:73.0 236:290.0 362:8.0 393:20.0 421:17.0 468:14.0				41167	32196	24288	43961	41051	41136	45119	61194	21844	79243	49474			36532.6	49707.2	1.36063
126359	193546	111	126359	85:80.0 86:113.0 87:100.0 88:661.0 89:167.0 90:15.0 91:225.0 92:5.0 93:78.0 94:8.0 95:621.0 96:98.0 99:28.0 100:758.0 101:45.0 102:2.0 107:18.0 109:45.0 110:628.0 111:3226.0 112:594.0 113:83.0 114:56.0 116:1170.0 117:112.0 118:12.0 127:2.0 129:35.0 130:10.0 131:6.0 132:4.0 138:10.0 143:48.0 144:782.0 145:54.0 146:23.0 154:1.0 159:19.0 168:69.0 174:24.0 183:1.0 184:1.0 188:8.0 234:3.0 238:5.0 245:…				575	744	730	641	1398	1881	1260	1250	2524	1767	1098			817.6	1736.4	2.12378
126354	508606	110	126354	85:826.0 86:644.0 87:139.0 88:285.0 89:699.0 90:65.0 91:255.0 92:88.0 93:102.0 94:80.0 95:173.0 96:237.0 97:156.0 98:173.0 99:288.0 100:775.0 101:597.0 102:261.0 103:506.0 104:36.0 105:17.0 107:3.0 108:23.0 109:91.0 110:10913.0 111:771.0 112:208.0 113:203.0 114:256.0 115:223.0 116:1454.0 117:966.0 118:157.0 119:102.0 120:630.0 121:39.0 122:7.0 123:6.0 124:38.0 125:5.0 126:78.0 127:70.0 128:82.0 1…				84508	83721	138598	115285	140256	137310	112171	120619	115832	114001	143158			112474	119987	1.0668
126344	607526	108	126344	85:53.0 86:61.0 87:23.0 88:36.0 89:97.0 91:123.0 92:26.0 93:241.0 94:1216.0 95:109.0 96:5.0 97:20.0 98:39.0 99:16.0 100:573.0 101:85.0 102:21.0 103:342.0 104:39.0 105:6.0 106:47.0 107:144.0 108:2043.0 109:152.0 110:8.0 111:7.0 112:9.0 114:65.0 115:185.0 116:171.0 117:117.0 118:23.0 119:7.0 121:6.0 122:41.0 123:2.0 124:7.0 126:5.0 127:9.0 128:7.0 129:272.0 130:228.0 131:50.0 133:230.0 134:42.0 135…				15705	15634	56232	27417	22922	4313	11992	20910	19859	15108	23481			27582	14436.4	0.523399
125960	938149	217	125960	85:70.0 89:692.0 100:126.0 101:190.0 102:40.0 103:2714.0 104:190.0 105:108.0 114:392.0 115:61.0 116:63.0 117:431.0 129:1157.0 130:186.0 131:254.0 133:822.0 134:54.0 141:38.0 142:72.0 143:151.0 144:35.0 145:55.0 147:2822.0 148:261.0 149:275.0 154:16.0 157:169.0 158:25.0 159:30.0 163:60.0 169:544.0 170:16.0 171:49.0 172:115.0 173:38.0 174:21.0 179:20.0 183:21.0 189:95.0 191:228.0 193:23.0 203:34.0 …				26302	23487	16088	16411	17895	2305	4569	8294	36480	6581	14171			20036.6	11645.8	0.581226
125899	933719	204	125899	85:1827.0 86:1017.0 87:1313.0 88:970.0 89:7141.0 90:489.0 91:951.0 92:297.0 93:334.0 95:597.0 96:475.0 97:819.0 98:986.0 99:1233.0 100:1890.0 101:4705.0 102:215.0 105:1101.0 106:176.0 107:166.0 108:153.0 109:632.0 110:42.0 111:769.0 112:426.0 114:5638.0 115:1578.0 116:1188.0 117:4663.0 118:615.0 119:670.0 120:337.0 121:246.0 122:44.0 123:108.0 124:88.0 125:289.0 126:824.0 127:845.0 129:12178.0 13…				37674	34343	53606	88681	40997	26408	25815	16257	69743	59809	40390			51060.2	39606.4	0.77568
125898	1138330	361	125898	85:701.0 86:75.0 87:296.0 88:295.0 89:670.0 90:40.0 91:66.0 93:26.0 95:122.0 97:375.0 98:29.0 99:440.0 100:66.0 101:2402.0 102:515.0 103:17178.0 104:1420.0 105:668.0 106:56.0 108:26.0 109:1105.0 111:355.0 113:626.0 115:743.0 116:942.0 117:4571.0 118:368.0 119:354.0 121:72.0 124:27.0 125:108.0 127:273.0 128:120.0 129:17235.0 130:1804.0 131:2423.0 132:274.0 133:3796.0 134:398.0 135:398.0 137:44.0 1…				759	1211	336	749	854	91	105	96	62	125	388			781.8	95.8	0.122538
125882	943427	217	125882	85:1671.0 86:860.0 87:1452.0 88:1037.0 89:12916.0 90:1001.0 91:710.0 92:190.0 93:198.0 94:227.0 95:424.0 96:325.0 97:1173.0 98:362.0 99:1570.0 100:3581.0 101:8563.0 102:3573.0 103:44233.0 104:3728.0 105:7205.0 106:705.0 107:318.0 108:108.0 109:1435.0 110:266.0 111:1296.0 112:414.0 113:1613.0 114:1508.0 115:2299.0 116:3588.0 117:14062.0 118:1316.0 119:1440.0 120:218.0 121:162.0 122:67.0 123:101.0 …				11966	7692	5282	5808	5416	2769	3839	2364	11058	7739	6738			7232.8	5553.8	0.767863
125868	1006176	204	125868	89:1611.0 91:4950.0 92:156.0 93:1745.0 94:297.0 95:19170.0 96:463.0 99:3051.0 100:457.0 101:2231.0 103:16452.0 104:1225.0 105:1080.0 106:120.0 107:818.0 109:7956.0 110:941.0 113:283.0 115:1762.0 116:2788.0 117:25633.0 118:2562.0 119:1905.0 120:134.0 121:458.0 123:1601.0 128:142.0 129:13924.0 130:1166.0 131:3649.0 132:902.0 133:4251.0 134:562.0 135:140.0 138:149.0 139:231.0 142:449.0 144:622.0 145…				7468	6398	12509	15089	8161	4133	7090	3009	5907	5263	11071			9925	5080.4	0.511879
125811	989235	204	125811	86:169.0 89:110.0 91:79.0 92:53.0 100:89.0 101:436.0 103:851.0 105:108.0 106:97.0 107:79.0 108:31.0 109:90.0 111:45.0 113:39.0 115:78.0 116:369.0 117:800.0 118:145.0 119:555.0 126:52.0 128:25.0 129:1863.0 130:191.0 132:172.0 133:430.0 134:34.0 139:25.0 140:16.0 141:17.0 143:144.0 144:45.0 145:126.0 146:23.0 147:1031.0 148:416.0 155:119.0 157:257.0 159:47.0 161:282.0 166:37.0 167:64.0 171:134.0 17…				13399	13053	10178	14158	12452	2586	3215	4101	6021	5458	11040			12648	4276.2	0.338093
125802	891034	204	125802	85:128.0 86:55.0 87:241.0 88:172.0 89:1092.0 90:81.0 91:84.0 94:58.0 99:68.0 101:1298.0 102:235.0 103:10107.0 104:763.0 105:383.0 111:90.0 113:255.0 114:101.0 115:413.0 116:605.0 117:4206.0 118:405.0 119:364.0 120:62.0 121:61.0 126:54.0 127:256.0 128:61.0 129:11444.0 130:1321.0 131:1687.0 132:167.0 133:2588.0 134:303.0 135:151.0 137:29.0 139:75.0 140:44.0 141:160.0 142:89.0 143:1116.0 144:58.0 14…				10749	11728	15244	11517	16814	8344	6729	11018	9978	10729	11633			13210.4	9359.6	0.708502
125790	1013563	204	125790	85:486.0 86:131.0 87:2030.0 88:144.0 89:1321.0 90:89.0 91:435.0 92:56.0 93:366.0 94:196.0 95:914.0 96:348.0 97:238.0 98:191.0 99:503.0 100:523.0 101:688.0 102:133.0 103:2942.0 104:253.0 105:266.0 107:89.0 108:231.0 109:203.0 110:173.0 111:160.0 112:218.0 113:283.0 114:244.0 115:224.0 116:525.0 117:1284.0 118:185.0 119:256.0 120:38.0 121:197.0 122:76.0 123:142.0 124:58.0 125:45.0 126:101.0 127:72.…				3454	4105	5467	35014	3792	3575	3621	3862	18169	19711	11609			10366.4	9787.6	0.944166
125788	977394	204	125788	85:169.0 87:493.0 89:135.0 99:226.0 101:1387.0 103:5976.0 104:55.0 105:180.0 113:216.0 114:30.0 116:421.0 117:1633.0 118:18.0 126:69.0 128:67.0 129:6878.0 130:750.0 131:2201.0 132:291.0 133:2262.0 134:32.0 135:74.0 138:17.0 140:50.0 142:140.0 143:997.0 144:24.0 147:8926.0 148:1653.0 149:749.0 154:36.0 155:199.0 157:627.0 161:244.0 165:35.0 167:31.0 169:882.0 171:122.0 172:24.0 174:47.0 175:140.0 …				22061	20453	32012	75748	33703	28609	18931	21217	48495	71316	25109			36795.4	37713.6	1.02495
125504	746936	267	125504	85:209.0 90:50.0 92:160.0 93:472.0 94:798.0 95:457.0 96:206.0 97:436.0 98:1248.0 99:225.0 105:91.0 107:681.0 108:129.0 109:294.0 111:208.0 112:136.0 113:70.0 114:159.0 115:357.0 117:73.0 118:40.0 119:109.0 120:50.0 121:999.0 122:111.0 123:128.0 128:172.0 129:575.0 130:252.0 131:242.0 132:130.0 133:98.0 136:140.0 138:88.0 139:149.0 140:50.0 141:46.0 142:186.0 149:3455.0 150:409.0 152:72.0 153:128.…				96382	80611	83575	111201	91593	134730	187550	267194	236028	214129	133896			92672.4	207926	2.24367
125488	755595	315	125488	86:65.0 87:117.0 91:79.0 95:47.0 99:311.0 100:452.0 101:1037.0 102:213.0 103:540.0 105:110.0 109:27.0 113:246.0 115:1190.0 116:192.0 117:452.0 118:69.0 119:59.0 121:50.0 122:13.0 123:43.0 125:65.0 127:399.0 128:65.0 129:1520.0 130:158.0 131:163.0 132:121.0 133:2457.0 134:232.0 135:853.0 136:65.0 137:190.0 138:28.0 140:66.0 141:156.0 143:1250.0 144:231.0 145:244.0 147:2552.0 148:208.0 149:348.0 15…				16420	16260	8999	11469	9521	21621	14185	35726	29643	17941	17054			12533.8	23823.2	1.90072
125472	336491	228	125472	87:271.0 88:210.0 89:999.0 91:185.0 108:52.0 110:2884.0 111:132.0 113:252.0 114:1480.0 119:248.0 120:49.0 129:97.0 131:779.0 134:1686.0 136:814.0 137:125.0 141:219.0 142:34.0 143:179.0 147:2010.0 148:256.0 149:345.0 151:95.0 184:1661.0 185:176.0 186:39.0 187:20.0 190:120.0 216:33.0 228:3295.0 229:376.0 230:116.0 231:42.0 274:50.0 275:31.0 283:31.0 302:178.0 303:49.0 330:86.0 331:26.0 392:20.0 444…				98416	94505	82538	87016	65063	92018	78526	82684	76917	92727	79408			85507.6	84574.4	0.989086
125468	778899	211	125468	85:1390.0 86:570.0 87:1012.0 88:255.0 89:3658.0 90:329.0 91:985.0 92:80.0 93:892.0 94:454.0 95:2130.0 96:2428.0 97:2048.0 98:1569.0 99:1582.0 101:4028.0 102:1058.0 103:6123.0 104:623.0 105:1162.0 106:321.0 107:1096.0 108:469.0 109:3501.0 110:1202.0 111:2404.0 112:439.0 113:2060.0 114:180.0 115:1730.0 116:2136.0 117:15207.0 118:1469.0 119:1732.0 120:235.0 121:1637.0 122:234.0 123:1082.0 124:424.0 …				94097	94939	48480	79253	63643	57911	64498	66944	69823	77967	87583			76082.4	67428.6	0.886258
124881	784920	194	124881	87:970.0 88:51.0 89:77.0 90:93.0 91:468.0 95:39.0 96:63.0 102:422.0 104:116.0 106:810.0 107:878.0 108:420.0 109:107.0 116:661.0 117:50.0 118:181.0 119:80.0 122:189.0 129:348.0 130:2868.0 131:954.0 132:219.0 133:73.0 144:1154.0 145:197.0 146:3600.0 147:644.0 148:541.0 150:27.0 158:20.0 159:136.0 160:1393.0 161:1027.0 162:140.0 176:67.0 177:1012.0 178:573.0 180:55.0 192:207.0 193:975.0 194:3137.0 1…				9874	20391	20328	8540	13386	231429	96713	55566	64108	70442	9230			14503.8	103652	7.14651
124844	622341	160	124844	86:97.0 89:670.0 94:19.0 98:18.0 100:115.0 105:538.0 110:40.0 114:271.0 115:60.0 116:37.0 126:32.0 129:55.0 130:92.0 131:170.0 133:395.0 134:42.0 142:56.0 143:79.0 144:23.0 145:40.0 146:33.0 147:720.0 148:100.0 150:21.0 160:7608.0 161:784.0 162:210.0 163:46.0 171:27.0 172:18.0 176:43.0 185:21.0 186:17.0 188:24.0 189:76.0 190:22.0 204:72.0 216:87.0 217:67.0 225:13.0 226:12.0 231:25.0 232:30.0 233:…				158064	170293	234216	197081	264048	41373	48445	49624	43715	56873	128477			204740	48006	0.234473
124803	422136	174	124803	85:254.0 86:2656.0 87:236.0 88:160.0 89:606.0 96:79.0 97:72.0 98:122.0 99:152.0 100:1554.0 102:314.0 105:159.0 109:57.0 111:35.0 112:15.0 113:43.0 114:375.0 115:151.0 116:280.0 117:761.0 118:136.0 119:97.0 120:82.0 121:74.0 122:64.0 127:154.0 128:39.0 130:577.0 131:420.0 133:484.0 135:36.0 142:26.0 143:31.0 144:44.0 145:26.0 159:72.0 160:320.0 163:185.0 165:27.0 169:41.0 172:122.0 173:13.0 174:30…				15024	6461	13278	62970	49529	1734	5192	8099	10369	9840	10762			29452.4	7046.8	0.239261
124802	575021	216	124802	85:943.0 86:41.0 87:501.0 88:234.0 89:689.0 93:131.0 94:34.0 95:193.0 96:25.0 97:165.0 98:115.0 99:900.0 100:321.0 101:737.0 102:309.0 103:7655.0 104:661.0 105:561.0 107:72.0 111:253.0 112:64.0 113:929.0 114:231.0 115:663.0 116:286.0 117:756.0 118:128.0 119:653.0 120:62.0 121:29.0 122:44.0 125:110.0 126:45.0 127:510.0 128:290.0 129:543.0 131:1184.0 132:177.0 133:5934.0 134:775.0 135:756.0 136:75.…				4222	1672	1973	5596	3050	1913	1729	1926	2151	4021	2767			3302.6	2348	0.710955
124615	407752	101	124615	85:512.0 86:257.0 87:2254.0 88:312.0 89:518.0 95:47.0 97:112.0 99:576.0 100:192.0 101:6380.0 102:2553.0 103:3777.0 104:396.0 105:200.0 110:248.0 111:98.0 113:391.0 115:472.0 116:2892.0 117:806.0 118:158.0 120:43.0 129:1007.0 130:1010.0 131:2723.0 132:683.0 133:1516.0 134:305.0 135:156.0 143:119.0 144:61.0 146:21.0 147:19696.0 148:3122.0 149:1255.0 150:37.0 157:218.0 159:34.0 163:60.0 172:40.0 175…				73553	42238	78527	63220	86693	64045	63314	76904	77156	69470	96146			68846.2	70177.8	1.01934
124546	752581	174	124546	86:1785.0 88:40.0 97:83.0 100:1459.0 101:214.0 103:169.0 105:63.0 110:92.0 114:169.0 115:224.0 118:172.0 121:44.0 125:94.0 130:870.0 131:250.0 143:102.0 157:79.0 158:51.0 161:108.0 162:24.0 169:84.0 170:26.0 172:261.0 173:89.0 174:6540.0 175:1108.0 176:523.0 177:48.0 178:41.0 182:57.0 184:30.0 187:41.0 188:129.0 190:95.0 191:28.0 194:28.0 196:13.0 199:361.0 200:63.0 202:62.0 203:56.0 204:106.0 20…				3745	4224	2287	5768	3964	16765	10995	13728	9183	10218	6762			3997.6	12177.8	3.04628
124490	804051	290	124490	85:111.0 86:571.0 87:184.0 88:540.0 89:2561.0 90:334.0 91:123.0 95:197.0 96:57.0 97:628.0 99:1021.0 101:1069.0 102:184.0 103:13087.0 104:1248.0 105:687.0 106:50.0 107:91.0 108:85.0 109:101.0 110:48.0 111:427.0 112:125.0 113:761.0 115:589.0 117:6504.0 118:384.0 119:420.0 120:151.0 124:51.0 126:169.0 127:831.0 128:321.0 129:4540.0 130:903.0 131:1370.0 132:79.0 133:2532.0 134:229.0 135:293.0 136:21.…				21832	22276	23479	34602	41004	16785	29390	19112	25439	25779	30867			28638.6	23301	0.813622
124463	701168	228	124463	85:1390.0 86:526.0 87:479.0 88:160.0 89:1111.0 92:114.0 93:144.0 94:593.0 95:286.0 96:373.0 97:360.0 98:510.0 101:768.0 102:1217.0 103:1456.0 104:336.0 106:127.0 108:283.0 109:149.0 110:2949.0 111:519.0 112:498.0 113:983.0 114:500.0 115:553.0 116:1089.0 117:1112.0 118:424.0 119:211.0 120:367.0 121:136.0 122:13.0 123:57.0 124:74.0 126:160.0 128:1417.0 129:1026.0 130:732.0 132:303.0 134:145.0 135:1…				3410	2978	3498	3579	3209	7234	14446	14397	17026	18912	7324			3334.8	14403	4.319
124438	869818	88	124438	86:136.0 87:554.0 88:9136.0 89:1326.0 90:645.0 91:327.0 96:81.0 97:414.0 98:23.0 99:286.0 100:437.0 101:802.0 102:535.0 103:6729.0 104:947.0 105:1200.0 107:140.0 108:31.0 109:335.0 110:35.0 112:169.0 114:533.0 115:1414.0 116:563.0 117:1629.0 118:136.0 119:698.0 120:55.0 121:50.0 122:61.0 123:93.0 124:37.0 127:41.0 128:138.0 129:3071.0 130:686.0 131:492.0 133:1732.0 135:183.0 136:143.0 137:79.0 13…				10933	13679	12953	5630	21227	1688	5627	28359	26172	42639	21661			12884.4	20897	1.62188
124353	440334	257	124353	85:1363.0 86:1825.0 87:572.0 88:113.0 98:63.0 99:10397.0 100:10711.0 110:89.0 111:31.0 112:88.0 113:85.0 114:314.0 116:75.0 117:212.0 126:100.0 127:1088.0 128:45.0 129:50.0 130:73.0 131:655.0 133:199.0 141:46.0 142:304.0 143:58.0 147:2294.0 148:487.0 149:212.0 156:106.0 158:338.0 159:121.0 171:1511.0 172:1363.0 173:597.0 174:124.0 179:151.0 183:126.0 184:425.0 187:100.0 199:176.0 201:27.0 209:43.…				6329	5592	7367	2969	5812	5244	4651	3180	3130	6162	4885			5613.8	4473.4	0.796858
123974	563890	292	123974	85:174.0 88:76.0 95:30.0 101:1771.0 102:3997.0 103:1428.0 104:200.0 111:109.0 113:269.0 115:97.0 117:1842.0 118:137.0 119:122.0 129:1007.0 130:2164.0 131:809.0 132:344.0 133:2630.0 135:217.0 141:67.0 142:70.0 143:1432.0 144:172.0 145:224.0 146:29.0 147:10906.0 148:1270.0 149:1731.0 150:72.0 157:198.0 158:38.0 159:39.0 161:44.0 178:36.0 184:22.0 185:34.0 187:101.0 189:1186.0 190:247.0 191:879.0 19…				1220	1198	1825	1707	4270	2550	3724	3411	1589	3160	2942			2044	2886.8	1.41233
122235	572455	268	122235	85:287.0 86:374.0 89:235.0 90:53.0 91:237.0 92:102.0 93:139.0 94:253.0 95:115.0 97:184.0 98:81.0 99:166.0 102:53.0 107:85.0 108:264.0 109:21.0 112:63.0 113:260.0 117:215.0 120:92.0 122:159.0 123:129.0 126:71.0 127:195.0 128:146.0 131:252.0 134:78.0 135:43.0 136:233.0 137:43.0 138:41.0 141:66.0 150:249.0 151:75.0 152:552.0 153:238.0 154:230.0 155:446.0 158:56.0 164:157.0 165:224.0 166:1560.0 167:3…				1767	1514	1439	1142	1923	2319	3113	2704	2907	5441	3260			1557	3296.8	2.11741
122151	294155	99	122151	85:146.0 86:5949.0 87:534.0 88:330.0 89:225.0 91:79.0 92:23.0 93:32.0 95:50.0 96:155.0 97:116.0 99:11442.0 100:559.0 102:146.0 103:157.0 105:99.0 106:28.0 126:75.0 132:43.0 146:301.0 168:141.0 170:114.0 180:14.0 188:93.0 316:13.0 318:14.0 319:6.0 324:18.0 366:12.0 374:15.0 380:14.0 387:14.0 403:14.0 413:14.0 426:30.0 432:13.0 433:14.0 499:18.0				19633	23646	22502	15436	22200	13956	24745	29262	353003	27426	23834			20683.4	89678.4	4.33577
121385	903685	285	121385	85:234.0 88:207.0 89:103.0 91:208.0 92:24.0 93:63.0 95:155.0 97:53.0 99:138.0 101:334.0 103:3454.0 104:415.0 107:26.0 109:93.0 110:37.0 111:104.0 112:115.0 113:179.0 114:75.0 117:1429.0 118:131.0 120:49.0 122:87.0 129:351.0 130:109.0 131:553.0 132:72.0 133:1160.0 134:265.0 135:227.0 136:74.0 140:81.0 141:26.0 142:161.0 143:959.0 144:270.0 147:4246.0 148:447.0 149:820.0 150:84.0 151:115.0 152:171.…				129950	101553	134582	132447	187914	115580	147944	153638	31138	162571	150953			137289	122174	0.889904
120980	543140	276	120980	85:160.0 86:422.0 87:153.0 88:139.0 89:282.0 95:24.0 98:136.0 99:99.0 102:3639.0 103:1771.0 104:254.0 105:119.0 109:35.0 110:137.0 112:88.0 114:282.0 116:318.0 117:952.0 118:184.0 119:106.0 120:82.0 129:400.0 130:610.0 131:544.0 132:134.0 133:617.0 135:57.0 142:973.0 144:337.0 147:1409.0 148:323.0 149:261.0 151:29.0 156:151.0 158:3319.0 159:364.0 160:270.0 163:20.0 165:21.0 168:31.0 169:36.0 170:…				1663	2397	3795	2573	1935	5313	5089	4009	3698	4152	2876			2472.6	4452.2	1.80061
120564	355121	127	120564	91:104.0 95:98.0 96:567.0 97:641.0 99:5329.0 126:602.0 127:20911.0 128:1447.0 129:105.0 134:172.0 138:38.0 139:73.0 140:336.0 145:31.0 149:162.0 152:32.0 153:205.0 168:14.0 181:76.0 182:14.0 187:17.0 188:24.0 210:29.0 243:42.0 246:32.0 257:17.0 261:21.0 267:38.0 270:14.0 271:33.0 279:23.0 290:22.0 307:28.0 392:26.0 402:18.0 407:20.0 415:27.0 455:24.0 461:29.0 464:29.0 474:31.0 478:20.0				934436	1413431	910121	854936	876795	1502463	91824	904587	978673	121617	44991			997944	719833	0.721316
119101	1123952	217	119101	85:732.0 86:201.0 87:376.0 89:391.0 91:2792.0 93:2339.0 94:564.0 95:1692.0 96:237.0 97:396.0 99:178.0 101:2108.0 103:2652.0 104:291.0 105:3117.0 106:124.0 107:2133.0 108:258.0 109:1074.0 111:510.0 112:70.0 113:379.0 114:42.0 115:660.0 116:2402.0 117:6213.0 118:544.0 119:1892.0 120:469.0 121:1590.0 122:266.0 123:329.0 124:120.0 125:76.0 127:817.0 128:484.0 129:4815.0 130:732.0 131:2054.0 132:605.0…				12475	15719	7299	13114	15865	19390	8599	26726	25870	26860	15581			12894.4	21489	1.66654
119026	944065	156	119026	85:158.0 86:61.0 87:182.0 88:193.0 89:1277.0 90:313.0 92:108.0 93:177.0 94:131.0 95:1127.0 96:994.0 97:385.0 98:266.0 99:14.0 100:249.0 101:36.0 102:716.0 103:6290.0 104:603.0 105:385.0 107:640.0 109:17.0 110:77.0 111:110.0 112:190.0 113:154.0 114:229.0 115:490.0 116:289.0 117:1638.0 118:358.0 119:203.0 121:63.0 122:16.0 123:359.0 124:106.0 125:82.0 126:273.0 127:43.0 128:388.0 129:977.0 130:267.…				3882	3602	7502	4325	8972	279	563	634	901	1062	2903			5656.6	687.8	0.121592
118981	881646	156	118981	85:348.0 89:505.0 93:53.0 94:159.0 95:672.0 97:159.0 98:134.0 99:242.0 100:820.0 101:189.0 103:1870.0 105:134.0 106:52.0 108:65.0 109:125.0 111:24.0 112:164.0 113:259.0 114:383.0 115:479.0 116:340.0 117:873.0 119:120.0 121:242.0 122:217.0 125:53.0 126:182.0 128:1417.0 129:1141.0 130:135.0 131:123.0 132:110.0 133:570.0 134:101.0 137:43.0 138:60.0 139:44.0 140:331.0 141:154.0 142:378.0 143:100.0 14…				15533	8415	20069	13513	19480	10885	15182	18811	29203	18187	17520			15402	18453.6	1.19813
118967	798698	316	118967	85:245.0 86:352.0 87:48.0 88:82.0 89:126.0 90:89.0 93:62.0 98:273.0 99:163.0 100:1402.0 101:316.0 102:291.0 103:1487.0 104:165.0 106:47.0 107:1215.0 108:259.0 109:34.0 110:105.0 111:171.0 112:197.0 113:56.0 114:750.0 115:380.0 116:1812.0 118:57.0 120:32.0 121:135.0 123:97.0 125:186.0 126:171.0 127:147.0 128:2157.0 129:985.0 130:246.0 131:488.0 132:905.0 133:1092.0 134:113.0 135:290.0 136:312.0 14…				998	1837	2983	3193	2556	1120	3825	2774	4792	3601	1345			2313.4	3222.4	1.39293
118964	429961	218	118964	85:522.0 86:3043.0 87:859.0 92:40.0 93:32.0 97:190.0 99:262.0 100:2743.0 101:953.0 103:541.0 108:133.0 109:46.0 111:197.0 116:1229.0 117:405.0 118:572.0 119:262.0 120:121.0 121:75.0 123:42.0 125:29.0 127:344.0 129:95.0 130:1088.0 131:551.0 132:577.0 133:971.0 134:1834.0 135:441.0 137:140.0 138:94.0 141:46.0 142:126.0 144:664.0 145:128.0 146:99.0 147:4285.0 148:631.0 149:413.0 150:92.0 153:57.0 15…				11065	9860	9401	9109	11575	7442	22044	21211	16006	17479	23794			10202	16836.4	1.6503
118854	299280	104	118854	85:166.0 86:563.0 87:433.0 88:863.0 89:6818.0 90:482.0 91:186.0 96:254.0 100:1635.0 101:327.0 102:1353.0 103:1556.0 104:9261.0 105:943.0 106:382.0 114:351.0 115:370.0 116:3632.0 118:24.0 131:1222.0 133:1731.0 134:116.0 135:102.0 146:309.0 147:5571.0 148:1014.0 151:128.0 158:401.0 166:333.0 168:801.0 169:181.0 174:107.0 176:403.0 177:689.0 188:5078.0 189:760.0 190:299.0 192:26.0 204:2535.0 205:500…				17605	17857	18097	17243	15598	20708	16776	15776	11570	18728	15897			17280	16711.6	0.967106
118667	433962	98	118667	85:14242.0 86:3683.0 87:18307.0 88:5118.0 89:68828.0 90:5801.0 91:7089.0 92:573.0 94:1793.0 95:2421.0 96:4840.0 97:8446.0 98:346255.0 99:33214.0 100:7943.0 101:22867.0 102:4687.0 103:38240.0 104:3928.0 105:8074.0 106:836.0 107:671.0 108:3199.0 109:1675.0 110:2925.0 111:3036.0 112:3500.0 113:3680.0 114:11858.0 115:79073.0 116:20867.0 117:74031.0 118:8316.0 119:9570.0 120:964.0 121:633.0 122:227.0 …				71530	69233	35210	113667	98677	86991	83098	27065	83130	86913	13758			77663.4	73439.4	0.945611
118125	987857	179	118125	86:200.0 87:231.0 88:101.0 89:2021.0 90:64.0 91:104.0 93:102.0 94:27.0 96:83.0 97:56.0 98:113.0 100:132.0 101:583.0 102:401.0 103:5580.0 104:420.0 105:592.0 106:108.0 107:155.0 108:84.0 109:46.0 111:62.0 114:135.0 115:313.0 116:368.0 117:3086.0 118:343.0 119:338.0 120:58.0 123:19.0 124:50.0 125:75.0 126:172.0 127:51.0 128:231.0 129:1599.0 130:491.0 131:774.0 132:140.0 133:1791.0 134:262.0 135:377…				2034	1004	4520	1322	4576	725	686	604	441	692	1687			2691.2	629.6	0.233948
118071	800695	232	118071	85:162.0 86:466.0 87:182.0 88:164.0 89:1971.0 90:178.0 91:55.0 92:80.0 93:84.0 94:43.0 97:38.0 100:604.0 101:689.0 102:289.0 103:4351.0 104:380.0 105:242.0 108:80.0 109:126.0 110:61.0 112:70.0 113:221.0 114:319.0 115:361.0 116:740.0 117:2302.0 118:261.0 119:170.0 121:59.0 123:37.0 124:24.0 126:140.0 127:214.0 128:318.0 129:1241.0 130:511.0 131:878.0 132:249.0 133:1186.0 134:120.0 135:135.0 139:61…				50995	1875	79407	44334	90642	4101	12442	15055	14919	16075	25381			53450.6	12518.4	0.234205
117986	993221	154	117986	86:39.0 87:60.0 89:660.0 90:70.0 93:53.0 94:44.0 95:478.0 96:100.0 97:21.0 98:55.0 99:76.0 100:129.0 101:278.0 102:99.0 103:2915.0 104:283.0 105:204.0 110:89.0 111:77.0 113:103.0 115:175.0 116:189.0 117:958.0 118:73.0 122:204.0 123:55.0 124:20.0 125:58.0 126:70.0 127:99.0 129:771.0 130:118.0 131:313.0 132:84.0 133:705.0 134:100.0 136:17.0 137:35.0 138:15.0 139:46.0 140:59.0 141:68.0 142:136.0 143…				2560	2326	5355	4593	6738	931	964	1040	1169	889	2457			4314.4	998.6	0.231457
117235	813147	361	117235	85:344.0 87:82.0 89:389.0 90:44.0 92:55.0 94:17.0 97:95.0 99:246.0 100:1177.0 101:808.0 102:362.0 103:2137.0 109:30.0 113:142.0 114:1179.0 117:604.0 119:133.0 120:64.0 125:14.0 127:211.0 128:967.0 129:2854.0 130:933.0 131:940.0 132:280.0 133:1345.0 140:14.0 141:58.0 142:150.0 143:349.0 145:163.0 146:20.0 147:3564.0 149:173.0 150:20.0 155:349.0 157:181.0 159:2.0 161:50.0 163:140.0 169:1798.0 170:1…				7231	6709	7306	7993	7987	4745	10050	11473	11246	12919	10625			7445.2	10086.6	1.35478
117190	1125277	204	117190	87:115.0 89:158.0 96:43.0 97:239.0 101:612.0 103:4158.0 104:298.0 105:166.0 109:347.0 110:51.0 111:177.0 113:123.0 115:188.0 116:564.0 117:1538.0 118:164.0 119:204.0 127:217.0 128:68.0 129:3045.0 130:383.0 131:742.0 132:237.0 133:771.0 135:50.0 139:64.0 140:45.0 141:93.0 143:402.0 145:234.0 147:3924.0 148:458.0 149:513.0 150:48.0 151:82.0 153:77.0 155:524.0 156:86.0 157:573.0 158:68.0 159:90.0 16…				16983	26985	8403	18265	19286	12527	17518	19708	19962	21088	673			17984.4	18160.6	1.0098
117101	887894	254	117101	85:206.0 90:85.0 91:542.0 92:186.0 95:375.0 98:227.0 101:545.0 103:810.0 104:68.0 105:265.0 106:82.0 109:101.0 114:131.0 117:432.0 118:56.0 119:130.0 120:41.0 122:144.0 125:105.0 127:157.0 128:59.0 129:941.0 131:670.0 132:153.0 133:1201.0 134:214.0 136:57.0 142:61.0 143:1047.0 144:162.0 147:4673.0 148:689.0 149:800.0 150:71.0 151:181.0 154:76.0 159:64.0 161:52.0 162:16.0 163:129.0 165:77.0 167:71…				2521	1756	5995	1291	3272	1596	2483	1500	510	355	2202			2967	1288.8	0.434378
117098	871295	183	117098	95:70.0 97:145.0 99:211.0 101:158.0 110:65.0 111:90.0 112:14.0 113:118.0 114:11.0 115:53.0 116:113.0 117:145.0 119:51.0 121:10.0 122:44.0 125:31.0 129:356.0 131:288.0 133:116.0 139:26.0 140:31.0 141:30.0 143:931.0 144:127.0 145:15.0 147:2075.0 148:128.0 149:209.0 153:112.0 154:48.0 155:34.0 157:76.0 169:743.0 170:92.0 171:125.0 173:31.0 179:27.0 180:45.0 181:40.0 183:3189.0 184:236.0 185:230.0 18…				8157	4413	17813	10541	6937	4761	6130	8685	3737	2753	7538			9572.2	5213.2	0.544619
117034	923480	284	117034	85:194.0 86:85.0 87:286.0 88:120.0 89:1748.0 90:200.0 91:397.0 92:86.0 93:110.0 94:41.0 95:173.0 97:207.0 98:66.0 99:392.0 101:822.0 102:148.0 103:4853.0 104:498.0 105:408.0 107:86.0 108:54.0 109:325.0 110:60.0 111:243.0 112:153.0 113:295.0 114:66.0 115:246.0 116:268.0 117:1821.0 118:143.0 119:284.0 120:96.0 121:184.0 122:41.0 123:88.0 124:21.0 125:67.0 126:88.0 127:179.0 128:54.0 129:4437.0 130:…				4357	549	1986	2679	87	940	2108	884	894	237	1612			1931.6	1012.6	0.524229
115895	331584	191	115895	87:168.0 88:341.0 90:48.0 91:133.0 96:80.0 99:37.0 100:125.0 103:1059.0 105:247.0 109:31.0 110:446.0 113:34.0 115:288.0 116:181.0 117:353.0 118:72.0 119:188.0 126:150.0 129:285.0 131:1003.0 132:108.0 133:1812.0 134:151.0 135:130.0 136:80.0 137:11.0 146:30.0 147:8659.0 148:1589.0 149:1040.0 150:121.0 151:32.0 157:128.0 159:17.0 175:33.0 177:401.0 178:67.0 179:39.0 181:20.0 182:24.0 186:35.0 187:30…				739106	820708	837906	753958	8814	787367	715784	830486	778871	759529	667102			632098	774407	1.22514
113549	233133	202	113549	88:2446.0 91:620.0 94:120.0 95:39.0 96:81.0 97:242.0 100:113.0 101:504.0 102:33.0 104:183.0 106:74.0 110:7609.0 111:126.0 113:46.0 117:1969.0 118:1305.0 119:346.0 120:148.0 121:6046.0 122:369.0 123:221.0 125:120.0 127:147.0 128:75.0 130:220.0 131:80.0 132:457.0 134:3436.0 135:242.0 136:168.0 138:59.0 142:106.0 143:82.0 144:32.0 153:55.0 154:66.0 157:103.0 160:204.0 161:55.0 162:49.0 164:24.0 166:…				2131	2255	4302	3920	4269	1953	2277	2578	1873	1903	3267			3375.4	2116.8	0.627126
113542	386532	312	113542	86:2267.0 87:1148.0 88:210.0 89:714.0 90:1471.0 91:652.0 92:125.0 96:294.0 97:258.0 98:521.0 102:1169.0 104:485.0 105:995.0 106:123.0 107:561.0 109:142.0 115:1070.0 116:362.0 117:698.0 119:2565.0 120:280.0 121:1415.0 122:128.0 123:326.0 127:738.0 131:1996.0 132:566.0 133:3890.0 134:1186.0 135:4591.0 136:399.0 137:356.0 138:82.0 139:100.0 141:84.0 142:84.0 146:473.0 147:2958.0 148:2011.0 150:37.0 …				5160	6643	6794	7068	5988	5651	5163	6064	5152	6316	5658			6330.6	5669.2	0.895523
113535	699364	297	113535	85:886.0 86:803.0 87:60.0 89:3181.0 90:367.0 91:226.0 92:146.0 93:153.0 94:295.0 95:477.0 96:70.0 97:425.0 98:633.0 99:786.0 100:1080.0 101:495.0 102:356.0 104:251.0 105:1332.0 106:288.0 107:512.0 109:505.0 111:670.0 112:325.0 113:2597.0 114:718.0 115:665.0 116:413.0 117:550.0 118:136.0 119:447.0 121:513.0 122:78.0 123:468.0 124:87.0 125:130.0 126:1147.0 127:237.0 128:304.0 129:2485.0 130:915.0 1…				34499	34476	27028	67515	50788	15396	20070	23664	37856	44586	30926			42861.2	28314.4	0.660607
113513	580907	313	113513	85:825.0 86:140.0 89:2195.0 90:440.0 91:852.0 92:154.0 93:151.0 94:138.0 99:798.0 100:191.0 101:15515.0 102:1711.0 103:12539.0 104:1127.0 105:1003.0 106:328.0 107:818.0 108:38.0 109:462.0 111:262.0 113:2386.0 114:296.0 115:2254.0 116:3131.0 117:3553.0 118:448.0 119:1125.0 120:123.0 121:1065.0 122:217.0 123:1583.0 124:179.0 125:336.0 126:33.0 127:350.0 128:118.0 129:6037.0 130:1205.0 131:6601.0 13…				18918	22237	4338	12257	11106	20943	22329	23324	19543	89521	22635			13771.2	35132	2.55112
112601	1101911	129	112601	85:233.0 89:143.0 90:47.0 91:4296.0 92:478.0 93:3309.0 94:474.0 95:3622.0 96:352.0 97:1168.0 98:100.0 99:147.0 101:250.0 103:361.0 104:97.0 105:3560.0 106:500.0 107:2731.0 108:300.0 109:1571.0 110:83.0 111:316.0 114:52.0 115:624.0 116:193.0 117:997.0 118:274.0 119:2963.0 120:757.0 121:1674.0 122:249.0 123:548.0 124:23.0 125:146.0 126:37.0 127:116.0 128:202.0 129:7401.0 130:889.0 131:1619.0 132:30…				2955	3298	7748	2369	4479	4803	2614	3650	5194	12546	3442			4169.8	5761.4	1.3817
111735	993367	91	111735	85:523.0 86:109.0 87:193.0 88:116.0 89:544.0 90:53.0 91:5935.0 92:1287.0 93:3139.0 94:976.0 95:1523.0 96:552.0 97:475.0 98:99.0 99:157.0 100:30.0 101:1936.0 102:222.0 103:5778.0 104:1045.0 105:2674.0 106:1046.0 107:891.0 108:231.0 109:408.0 110:163.0 111:115.0 112:26.0 113:120.0 114:32.0 115:668.0 116:685.0 117:3184.0 118:526.0 119:1495.0 120:468.0 121:725.0 122:171.0 123:230.0 124:77.0 125:33.0 …				4852	5422	3780	5040	4920	3814	3762	3023	4130	4792	3266			4802.8	3904.2	0.812901
110628	469020	144	110628	85:915.0 86:242.0 98:244.0 99:244.0 100:1001.0 101:39.0 102:97.0 111:68.0 112:64.0 113:251.0 114:110.0 115:102.0 118:31.0 126:36.0 128:149.0 129:76.0 130:131.0 131:297.0 132:163.0 133:154.0 138:38.0 139:29.0 144:2853.0 145:322.0 146:55.0 147:952.0 148:84.0 149:214.0 155:132.0 157:78.0 158:65.0 164:13.0 167:27.0 169:40.0 172:35.0 173:74.0 174:42.0 184:18.0 188:2224.0 189:324.0 190:125.0 191:124.0 …				3835	9745	10657	7835	13826	15455	15446	11344	10061	17111	12118			9179.6	13883.4	1.51242
110625	532786	218	110625	86:277.0 87:42.0 88:36.0 90:74.0 92:29.0 93:322.0 94:24.0 95:95.0 96:80.0 98:81.0 100:4239.0 101:559.0 103:309.0 105:77.0 107:65.0 114:344.0 115:3869.0 116:824.0 117:363.0 118:81.0 119:42.0 120:67.0 121:29.0 122:83.0 124:26.0 127:26.0 130:653.0 131:393.0 132:484.0 133:290.0 134:119.0 135:93.0 137:71.0 138:27.0 144:65.0 145:52.0 146:769.0 147:2411.0 148:822.0 149:177.0 150:56.0 151:47.0 153:44.0 1…				72913	59645	61383	61617	131285	146239	208651	226504	161413	120353	114994			77368.6	172632	2.23129
110621	688731	318	110621	85:518.0 87:375.0 94:86.0 99:591.0 101:1378.0 102:190.0 103:2689.0 105:271.0 106:75.0 107:69.0 109:588.0 111:584.0 112:139.0 113:657.0 114:103.0 115:693.0 116:501.0 117:630.0 119:363.0 120:123.0 125:46.0 127:468.0 128:165.0 129:15169.0 130:1811.0 131:3583.0 132:542.0 133:5755.0 134:820.0 135:642.0 137:105.0 138:40.0 140:17.0 141:58.0 142:379.0 143:1340.0 144:152.0 145:666.0 146:153.0 147:15812.0 …				16368	15382	5791	7544	5074	5474	7878	4899	7103	35123	15050			10031.8	12095.4	1.20571
110604	614185	217	110604	85:43.0 87:614.0 88:996.0 89:1469.0 90:94.0 99:363.0 101:1687.0 102:675.0 103:8232.0 104:749.0 105:449.0 106:15.0 109:223.0 113:953.0 115:807.0 116:256.0 117:3130.0 118:379.0 119:675.0 120:10.0 121:60.0 127:538.0 128:79.0 129:7760.0 130:910.0 131:2708.0 132:353.0 133:5993.0 134:485.0 135:534.0 136:59.0 137:37.0 139:42.0 140:269.0 141:1564.0 142:663.0 143:2603.0 144:392.0 145:368.0 147:25668.0 148…				54163	30636	15007	15091	17800	7735	21708	25340	22318	29457	45676			26539.4	21311.6	0.803017
110417	599170	218	110417	86:537.0 87:283.0 89:511.0 90:271.0 91:2413.0 92:197.0 93:37.0 94:55.0 96:135.0 97:56.0 98:161.0 100:6472.0 101:780.0 102:630.0 103:2797.0 104:357.0 105:228.0 106:436.0 111:94.0 113:12.0 114:195.0 115:1637.0 116:805.0 117:997.0 118:94.0 119:40.0 128:118.0 129:220.0 130:835.0 131:583.0 132:746.0 133:1245.0 134:171.0 138:49.0 142:339.0 143:53.0 144:44.0 145:184.0 146:3443.0 147:3601.0 148:1540.0 14…				25621	23764	25558	23741	41979	32223	61139	63002	35765	59906	47811			28132.6	50407	1.79176
110400	814967	202	110400	85:403.0 86:415.0 87:103.0 89:731.0 90:67.0 91:117.0 94:343.0 96:245.0 98:704.0 99:631.0 100:289.0 101:172.0 102:233.0 103:1458.0 104:55.0 109:327.0 110:227.0 111:491.0 112:552.0 114:318.0 115:266.0 116:106.0 117:1334.0 118:165.0 119:200.0 121:80.0 122:77.0 127:265.0 128:69.0 129:763.0 130:425.0 131:402.0 132:153.0 134:233.0 136:121.0 137:85.0 139:118.0 141:99.0 142:42.0 143:408.0 144:116.0 145:1…				5904	6262	6373	9670	6840	18228	10846	11759	10929	13915	9161			7009.8	13135.4	1.87386
110379	1107992	215	110379	85:991.0 86:74.0 87:75.0 89:360.0 91:3435.0 92:673.0 93:3801.0 94:726.0 95:4058.0 96:492.0 97:1199.0 98:92.0 99:207.0 101:378.0 103:378.0 104:252.0 105:2364.0 106:2321.0 107:3537.0 108:1060.0 109:1595.0 110:429.0 111:576.0 112:75.0 113:73.0 115:440.0 117:502.0 118:158.0 119:1600.0 120:639.0 121:1693.0 122:512.0 123:718.0 124:94.0 125:133.0 127:186.0 128:156.0 129:883.0 130:420.0 131:1245.0 132:23…				165	134	280	175	190	238	232	229	218	247	239			188.8	232.8	1.23305
110363	981939	103	110363	85:256.0 87:110.0 88:66.0 89:533.0 90:22.0 91:4539.0 92:1049.0 93:2217.0 94:717.0 95:933.0 96:403.0 97:305.0 98:36.0 99:98.0 100:71.0 101:1480.0 102:143.0 103:16227.0 104:1692.0 105:2489.0 106:780.0 107:519.0 108:118.0 109:141.0 110:36.0 111:26.0 113:169.0 115:534.0 116:272.0 117:1661.0 118:318.0 119:923.0 120:316.0 121:399.0 122:82.0 123:129.0 128:41.0 129:7232.0 130:1135.0 131:2270.0 132:427.0 …				18714	37233	12297	15716	37125	15552	7431	24621	19678	10735	34218			24217	15603.4	0.644316
110336	457724	271	110336	85:784.0 88:164.0 89:161.0 90:93.0 99:1772.0 100:1348.0 105:97.0 106:44.0 110:720.0 115:2931.0 116:378.0 118:84.0 128:47.0 132:17.0 140:130.0 141:254.0 142:492.0 143:125.0 152:200.0 154:47.0 156:385.0 157:68.0 158:651.0 159:91.0 170:41.0 171:373.0 172:652.0 173:174.0 179:39.0 180:26.0 183:383.0 184:100.0 187:209.0 188:74.0 192:31.0 197:24.0 198:16.0 205:19.0 211:161.0 224:320.0 226:76.0 235:49.0 …				1246	1591	1555	1821	2008	6857	8902	6940	10533	8252	4993			1644.2	8296.8	5.0461
110286	751990	217	110286	85:219.0 87:410.0 88:226.0 89:1188.0 90:167.0 91:92.0 99:438.0 101:4881.0 102:558.0 103:7287.0 104:926.0 105:590.0 107:156.0 110:15.0 111:294.0 113:664.0 114:56.0 115:649.0 116:2616.0 117:1912.0 118:334.0 119:555.0 121:235.0 123:47.0 127:314.0 128:166.0 129:5947.0 130:714.0 131:1874.0 133:3785.0 134:508.0 135:966.0 136:85.0 137:303.0 139:53.0 141:106.0 142:118.0 143:550.0 144:97.0 147:10844.0 148…				25755	24966	22673	62466	26625	6142	18833	23067	27588	21877	30915			32497	19501.4	0.600098
110284	800473	152	110284	85:135.0 87:106.0 89:753.0 90:150.0 93:38.0 94:145.0 95:156.0 96:115.0 97:323.0 99:286.0 101:444.0 102:57.0 103:2065.0 104:260.0 105:234.0 107:60.0 109:122.0 111:1012.0 112:110.0 113:136.0 115:311.0 117:672.0 119:278.0 121:135.0 123:296.0 124:764.0 125:857.0 126:529.0 128:78.0 130:141.0 131:412.0 132:76.0 133:2275.0 134:321.0 135:908.0 137:418.0 139:339.0 140:74.0 141:55.0 142:387.0 143:303.0 147…				39670	64542	31867	45275	39448	121791	44635	39764	35076	67690	40959			44160.4	61791.2	1.39924
110031	743817	174	110031	85:297.0 86:5990.0 87:466.0 88:226.0 89:374.0 90:85.0 95:22.0 96:55.0 98:429.0 99:458.0 100:3314.0 101:786.0 102:350.0 103:1978.0 104:61.0 105:266.0 106:77.0 107:39.0 108:19.0 109:79.0 110:218.0 111:52.0 112:444.0 113:471.0 114:784.0 115:1356.0 117:775.0 118:78.0 119:161.0 120:64.0 125:130.0 126:270.0 127:289.0 128:470.0 129:331.0 130:1009.0 131:1351.0 132:104.0 133:999.0 134:115.0 135:72.0 137:6…				21771	13948	13247	15520	4567	2651	4590	5353	5131	3243	13274			13810.6	4193.6	0.303651
109636	302770	117	109636	86:31.0 87:64.0 89:1851.0 90:87.0 99:29.0 100:650.0 101:1496.0 102:430.0 103:49.0 106:23.0 116:374.0 117:4707.0 118:373.0 119:156.0 122:21.0 129:538.0 130:156.0 132:242.0 154:19.0 157:566.0 158:110.0 163:15.0 172:214.0 176:23.0 177:21.0 189:21.0 325:17.0 339:12.0				87073	73613	51985	45717	39574	146062	38092	22686	90654	59495	18577			59592.4	71397.8	1.1981
109387	621321	217	109387	85:187.0 87:81.0 89:453.0 90:61.0 95:18.0 99:226.0 100:406.0 101:606.0 102:152.0 103:1266.0 104:177.0 105:89.0 113:90.0 115:178.0 116:212.0 117:885.0 118:117.0 119:200.0 120:69.0 128:67.0 129:1480.0 130:456.0 131:496.0 132:78.0 133:1109.0 134:210.0 135:118.0 140:92.0 141:507.0 143:519.0 144:198.0 145:88.0 146:96.0 147:3670.0 148:722.0 149:374.0 151:39.0 155:123.0 157:440.0 158:210.0 159:18.0 168:…				108359	64985	48493	75003	86812	230665	14019	20557	15182	17434	43090			76730.4	59571.4	0.776373
109386	542775	204	109386	85:154.0 86:147.0 89:833.0 91:127.0 94:33.0 95:40.0 98:183.0 99:112.0 100:268.0 101:919.0 102:125.0 103:4123.0 104:411.0 105:159.0 110:296.0 113:77.0 114:97.0 115:131.0 116:352.0 117:3335.0 118:304.0 119:258.0 129:917.0 130:319.0 131:918.0 132:80.0 133:1729.0 134:292.0 144:52.0 147:5348.0 148:1055.0 149:274.0 151:36.0 157:297.0 158:223.0 159:40.0 163:57.0 168:35.0 172:786.0 173:181.0 175:93.0 177…				1403	5896	9680	7767	13565	4414	3740	3889	4891	4841	5767			7662.2	4355	0.568375
108314	653428	129	108314	85:369.0 86:416.0 87:488.0 88:206.0 89:4371.0 90:349.0 91:245.0 92:36.0 97:110.0 98:86.0 99:356.0 100:635.0 101:992.0 102:529.0 103:5892.0 104:534.0 105:1623.0 106:161.0 107:72.0 109:26.0 111:230.0 112:186.0 113:402.0 114:504.0 115:596.0 116:478.0 117:8372.0 118:746.0 119:664.0 120:45.0 121:19.0 125:43.0 126:123.0 127:352.0 128:260.0 129:18089.0 130:2675.0 131:2030.0 132:322.0 133:3676.0 134:386.…				4258610	4242461	3710129	3860156	3354396	5198393	4369871	4020505	4692302	4797996	3465381			3.88515e+06	4.61581e+06	1.18807
107960	826841	158	107960	85:11.0 86:680.0 87:480.0 88:50.0 89:1643.0 90:43.0 91:188.0 92:1.0 93:116.0 94:22.0 95:114.0 96:35.0 98:4.0 99:48.0 100:503.0 101:354.0 102:196.0 103:5833.0 104:484.0 105:236.0 106:16.0 107:49.0 108:17.0 109:66.0 111:4.0 113:199.0 114:171.0 115:113.0 116:209.0 117:5457.0 118:489.0 119:311.0 120:3.0 124:6.0 125:1.0 126:1.0 127:358.0 128:339.0 129:912.0 130:254.0 131:473.0 132:15.0 133:1213.0 134:…				1106	1383	14088	11357	11368	814	1598	1335	1731	1695	4222			7860.4	1434.6	0.18251
107891	518485	103	107891	85:100.0 86:20.0 87:85.0 95:18.0 96:25.0 99:43.0 101:311.0 102:132.0 103:5144.0 104:386.0 105:161.0 107:15.0 110:32.0 113:36.0 115:776.0 116:351.0 117:208.0 118:27.0 119:78.0 124:20.0 126:36.0 128:59.0 129:610.0 130:181.0 131:127.0 134:84.0 138:20.0 139:26.0 142:46.0 144:32.0 145:12.0 146:21.0 147:466.0 148:60.0 149:127.0 150:24.0 153:19.0 154:43.0 155:190.0 156:34.0 157:69.0 158:28.0 160:29.0 16…				17211	22001	21873	17172	25471	23379	22905	23837	29473	46310	10437			20745.6	29180.8	1.4066
107890	445793	158	107890	85:123.0 86:465.0 87:573.0 88:589.0 89:26.0 90:31.0 91:26.0 94:25.0 96:21.0 98:47.0 99:1170.0 100:799.0 101:159.0 102:705.0 104:1610.0 106:78.0 112:56.0 114:45.0 116:973.0 117:166.0 130:1298.0 131:464.0 132:1963.0 133:211.0 134:24.0 142:260.0 143:16.0 145:1950.0 146:129.0 147:218.0 148:76.0 158:6369.0 159:522.0 160:168.0 173:396.0 189:367.0 195:8.0 202:1497.0 203:33.0 211:12.0 382:29.0				9044	38470	32134	5519	14499	39259	39032	49164	53122	39175	27380			19933.2	43950.4	2.20488
107882	544491	193	107882	85:277.0 88:251.0 89:2238.0 90:107.0 91:2368.0 92:298.0 93:242.0 95:248.0 98:38.0 102:242.0 104:1977.0 105:502.0 107:158.0 108:36.0 109:141.0 111:62.0 115:1022.0 117:2020.0 118:122.0 119:377.0 120:165.0 121:418.0 122:7.0 123:50.0 125:94.0 126:89.0 128:82.0 131:402.0 135:1076.0 136:64.0 137:181.0 140:832.0 141:98.0 145:341.0 147:2222.0 149:1042.0 150:89.0 151:1493.0 152:147.0 159:33.0 161:1198.0 1…				45901	14059	32500	1454	38743	20750	53127	60639	437	322	25828			26531.4	27055	1.01974
107143	278729	174	107143	85:3536.0 86:26978.0 87:2984.0 88:4947.0 89:1049.0 90:475.0 91:3168.0 92:165.0 93:749.0 94:51.0 95:709.0 96:1202.0 98:129.0 99:496.0 100:15604.0 101:2397.0 102:1417.0 103:25.0 104:1350.0 105:494.0 106:1060.0 107:26334.0 108:1429.0 109:877.0 110:7529.0 111:370.0 112:100.0 113:533.0 114:777.0 115:758.0 116:1304.0 117:1936.0 118:3471.0 119:727.0 120:566.0 123:110.0 125:111.0 126:1559.0 127:4881.0 12…				23355	24166	47586	35507	31234	23516	24550	28044	28808	25064	26487			32369.6	25996.4	0.803112
106953	938218	264	106953	92:63.0 98:88.0 99:107.0 100:193.0 101:231.0 103:1589.0 104:154.0 111:183.0 112:54.0 113:90.0 115:242.0 116:70.0 117:103.0 118:44.0 119:79.0 121:32.0 125:34.0 129:266.0 130:132.0 131:125.0 136:28.0 138:162.0 141:49.0 142:53.0 143:188.0 144:59.0 147:782.0 155:61.0 157:66.0 159:40.0 162:30.0 165:50.0 167:26.0 169:165.0 170:26.0 171:102.0 180:83.0 189:95.0 192:154.0 204:81.0 205:33.0 206:111.0 217:3…				4721	3254	3815	1091	3736	451	2288	1648	3331	2920	5469			3323.4	2127.6	0.640188
106940	1179963	204	106940	85:2119.0 86:980.0 87:2148.0 88:809.0 89:3388.0 90:258.0 91:1557.0 92:403.0 93:2235.0 94:919.0 95:5965.0 96:2329.0 97:4731.0 98:3851.0 99:2570.0 100:413.0 101:15945.0 102:1877.0 103:24723.0 104:2560.0 105:2297.0 106:242.0 107:1361.0 108:606.0 109:3155.0 110:1035.0 111:2079.0 112:1100.0 113:1416.0 114:259.0 115:3110.0 116:6371.0 117:10245.0 118:1241.0 119:1818.0 121:2197.0 122:292.0 123:1198.0 124…				21973	32906	32186	37949	35641	1093	1495	2844	1876	1459	17364			32131	1753.4	0.0545704
106713	1008632	169	106713	86:70.0 90:139.0 92:15.0 96:39.0 97:146.0 98:30.0 99:220.0 102:64.0 110:61.0 113:37.0 115:70.0 116:54.0 117:39.0 119:71.0 124:83.0 125:19.0 128:28.0 129:522.0 131:105.0 133:312.0 134:45.0 135:146.0 137:65.0 138:40.0 139:49.0 140:56.0 141:27.0 142:89.0 143:215.0 145:31.0 147:944.0 148:335.0 149:245.0 156:46.0 159:22.0 167:43.0 169:2843.0 170:304.0 171:176.0 172:28.0 181:43.0 183:38.0 194:29.0 195:…				5151	5057	5460	4266	4916	3090	4006	3493	5187	3574	4444			4970	3870	0.778672
106693	665825	211	106693	86:82.0 89:630.0 90:73.0 91:93.0 98:101.0 99:232.0 100:178.0 101:2913.0 102:335.0 103:4653.0 104:295.0 105:192.0 106:68.0 107:118.0 108:26.0 109:53.0 113:685.0 114:122.0 115:654.0 116:666.0 117:532.0 118:154.0 119:285.0 120:19.0 121:294.0 122:34.0 128:117.0 129:2583.0 130:431.0 131:1744.0 132:220.0 133:3092.0 134:190.0 135:622.0 136:56.0 137:307.0 138:65.0 139:237.0 142:64.0 145:54.0 147:3289.0 1…				24321	37187	15558	36462	13708	112941	66089	70147	68871	113271	33219			25447.2	86263.8	3.38991
105406	225873	102	105406	87:49.0 88:50.0 102:7791.0 103:82.0 132:61.0 174:193.0 175:67.0 343:16.0 403:29.0 422:39.0 428:12.0 454:25.0 495:17.0				48180	585322	482819	509067	466512	60135	47418	538674	540102	54023	449887			418380	248070	0.592931
105214	766491	290	105214	93:48.0 102:71.0 119:55.0 130:67.0 131:152.0 142:42.0 144:60.0 145:151.0 148:295.0 156:215.0 158:57.0 159:42.0 160:38.0 170:32.0 172:69.0 173:25.0 174:53.0 182:21.0 184:60.0 186:60.0 188:45.0 200:76.0 202:1109.0 203:240.0 205:101.0 214:31.0 216:233.0 217:59.0 246:15.0 251:22.0 256:14.0 260:16.0 262:21.0 265:19.0 274:89.0 275:48.0 276:87.0 288:87.0 289:108.0 290:2926.0 291:1008.0 292:286.0 293:67.…				6509	7086	4761	3267	9141	2599	7861	4788	7734	14860	7342			6152.8	7568.4	1.23007
105209	1159252	361	105209	87:160.0 88:140.0 89:394.0 99:227.0 101:656.0 102:79.0 103:5654.0 104:297.0 112:31.0 113:256.0 115:261.0 116:332.0 117:1702.0 124:23.0 128:99.0 129:6576.0 130:450.0 131:665.0 132:119.0 133:492.0 139:132.0 141:87.0 142:217.0 143:842.0 144:131.0 145:259.0 147:4462.0 149:608.0 150:115.0 153:124.0 155:392.0 156:136.0 157:917.0 159:42.0 164:13.0 165:32.0 167:86.0 169:3566.0 170:547.0 171:304.0 173:142…				5845	7126	1376	3229	1725	218	304	432	241	247	2575			3860.2	288.4	0.0747112
105081	1027932	204	105081	85:231.0 86:114.0 87:216.0 89:601.0 90:95.0 91:157.0 93:44.0 97:247.0 99:441.0 100:87.0 101:1874.0 102:370.0 103:5876.0 104:587.0 105:258.0 109:186.0 111:228.0 113:397.0 114:51.0 115:473.0 116:922.0 117:7779.0 118:718.0 119:293.0 129:8800.0 130:1187.0 131:1216.0 132:272.0 133:1807.0 134:295.0 135:172.0 136:55.0 139:35.0 141:149.0 142:281.0 143:1168.0 144:422.0 145:7496.0 146:883.0 147:10078.0 148…				9611	8133	14634	11074	14873	5565	6382	8685	5708	5638	7551			11665	6395.6	0.548273
105071	433974	233	105071	85:791.0 87:469.0 95:40.0 97:160.0 99:477.0 101:476.0 102:818.0 103:23534.0 104:2246.0 105:1031.0 106:61.0 108:40.0 115:1361.0 117:511.0 119:313.0 120:35.0 124:35.0 130:1057.0 131:1102.0 132:191.0 133:2875.0 134:337.0 135:272.0 137:27.0 143:3760.0 145:515.0 147:8799.0 148:1512.0 149:1737.0 150:220.0 151:105.0 152:25.0 155:73.0 157:86.0 159:48.0 160:28.0 161:49.0 162:28.0 163:96.0 165:29.0 167:25.…				14711	15276	19237	24574	23740	18213	21149	21252	20629	22203	20404			19507.6	20689.2	1.06057
105070	554660	171	105070	85:1353.0 86:420.0 87:204.0 89:950.0 90:74.0 91:155.0 94:55.0 98:665.0 99:7760.0 100:995.0 101:377.0 102:266.0 103:486.0 110:261.0 111:123.0 112:97.0 113:501.0 114:787.0 115:757.0 118:43.0 120:24.0 122:12.0 124:95.0 125:472.0 126:79.0 127:59.0 129:600.0 130:401.0 138:37.0 139:395.0 140:1719.0 141:334.0 142:94.0 143:185.0 145:118.0 149:23.0 151:39.0 153:29.0 154:167.0 155:216.0 156:233.0 157:579.0…				9077	8343	12855	19012	12995	5459	5840	6028	11068	6930	10848			12456.4	7065	0.567178
104917	410253	174	104917	85:178.0 88:77.0 91:191.0 92:32.0 93:21.0 96:47.0 97:39.0 98:81.0 99:337.0 104:73.0 110:39.0 111:20.0 114:1955.0 116:1077.0 126:165.0 130:1891.0 136:60.0 137:20.0 140:58.0 141:37.0 142:297.0 144:5668.0 145:539.0 146:60.0 151:32.0 155:27.0 156:40.0 158:515.0 160:1313.0 161:121.0 162:65.0 173:15.0 174:11395.0 175:1217.0 176:339.0 184:46.0 185:39.0 186:61.0 188:287.0 189:254.0 190:50.0 207:18.0 211:…				36218	31669	55419	126536	18774	180395	177810	290593	188302	130106	122061			53723.2	193441	3.6007
104442	1047545	174	104442	85:59.0 86:579.0 87:67.0 91:37.0 100:145.0 101:97.0 102:52.0 103:195.0 105:52.0 107:39.0 116:37.0 119:47.0 128:33.0 142:18.0 143:74.0 144:31.0 154:15.0 157:33.0 158:15.0 159:20.0 166:21.0 169:61.0 172:17.0 174:2413.0 175:385.0 176:193.0 177:45.0 183:15.0 185:18.0 187:12.0 189:49.0 191:40.0 192:18.0 201:13.0 206:26.0 208:42.0 217:125.0 218:28.0 222:33.0 245:13.0 248:14.0 257:24.0 258:19.0 259:13.0…				3957	4159	5183	1179	4254	1109	2104	3443	1239	1254	3445			3746.4	1829.8	0.488416
104362	1130737	195	104362	85:2053.0 86:496.0 87:951.0 88:600.0 89:1671.0 90:472.0 91:10607.0 92:1289.0 93:10424.0 94:1466.0 95:7235.0 96:1139.0 97:1253.0 98:279.0 99:960.0 100:189.0 101:2615.0 102:649.0 103:7253.0 104:1322.0 105:17411.0 106:2284.0 107:7899.0 108:882.0 109:2997.0 110:342.0 111:743.0 112:195.0 113:887.0 114:182.0 115:2445.0 116:2839.0 117:17668.0 118:2369.0 119:6953.0 120:1080.0 121:4161.0 122:617.0 123:134…				917	1004	1543	352	643	1992	1563	2142	2790	9454	2317			891.8	3588.2	4.02355
104137	863884	130	104137	85:4734.0 86:4392.0 87:2557.0 88:1585.0 89:6867.0 90:343.0 91:35309.0 92:4415.0 93:40063.0 94:9883.0 95:34801.0 96:4809.0 97:12955.0 98:3006.0 99:7698.0 100:3234.0 101:10583.0 103:17890.0 104:399.0 105:22238.0 106:2924.0 107:20656.0 108:4687.0 109:12446.0 110:1854.0 111:6349.0 112:2281.0 113:2109.0 114:1281.0 115:5236.0 116:2125.0 117:25506.0 118:2689.0 119:12399.0 120:4579.0 121:13177.0 122:3620…				6220	7206	5228	8334	10127	12702	7402	7769	5240	7304	3994			7423	8083.4	1.08897
104126	769825	97	104126	85:75449.0 86:3425.0 87:12076.0 88:122.0 89:7700.0 91:94159.0 92:8071.0 93:10118.0 94:2100.0 95:61108.0 96:15033.0 97:308535.0 98:22516.0 99:17922.0 101:52982.0 102:12158.0 103:366107.0 104:35423.0 105:19673.0 107:4803.0 108:953.0 109:26691.0 110:5866.0 111:135060.0 112:13043.0 113:10742.0 114:1986.0 115:36678.0 116:17967.0 117:25742.0 118:4409.0 119:11421.0 120:1280.0 121:6428.0 122:783.0 123:99…				3224	3578	2238	3126	3300	2718	2870	3230	3132	2864	3344			3093.2	2962.8	0.957843
103843	801781	107	103843	85:164.0 86:522.0 87:113.0 88:210.0 90:42.0 92:28.0 93:127.0 94:285.0 95:546.0 96:386.0 97:227.0 98:430.0 99:111.0 100:750.0 101:302.0 102:359.0 103:497.0 104:36.0 105:145.0 106:880.0 107:3822.0 108:397.0 109:249.0 110:403.0 111:88.0 112:210.0 113:221.0 114:280.0 115:181.0 116:662.0 117:422.0 118:780.0 119:373.0 120:80.0 121:18.0 122:157.0 123:1032.0 124:522.0 125:2974.0 126:340.0 127:141.0 128:1…				10930	7285	10078	18058	13545	23403	10048	22253	9826	11258	11646			11979.2	15357.6	1.28202
103840	635703	175	103840	87:149.0 101:114.0 103:198.0 105:30.0 110:417.0 111:26.0 134:148.0 136:73.0 145:49.0 147:136.0 151:18.0 175:3127.0 176:269.0 177:204.0 184:164.0 228:162.0 257:39.0 330:31.0				60355	77895	86284	121758	80378	67365	70495	80082	72341	79410	75675			85334	73938.6	0.866461
103839	833875	100	103839	85:264.0 86:800.0 87:127.0 88:140.0 91:91.0 92:28.0 93:55.0 94:118.0 95:150.0 96:167.0 98:590.0 99:223.0 100:4647.0 102:600.0 105:80.0 107:806.0 108:47.0 109:92.0 110:73.0 111:72.0 112:387.0 113:604.0 114:1476.0 115:1707.0 116:498.0 117:438.0 118:129.0 119:156.0 121:10.0 122:54.0 125:2118.0 128:1611.0 129:1555.0 130:383.0 131:35.0 132:45.0 133:472.0 134:124.0 137:82.0 138:47.0 139:75.0 140:137.0 …				7374	5719	9055	10973	11383	9848	23541	24236	25622	22004	15309			8900.8	21050.2	2.36498
102821	840601	173	102821	85:254.0 86:159.0 87:252.0 88:89.0 89:1637.0 90:85.0 91:110.0 95:34.0 97:83.0 98:64.0 99:157.0 100:216.0 101:581.0 102:99.0 103:3085.0 104:321.0 105:249.0 111:78.0 112:137.0 113:198.0 114:200.0 115:183.0 116:301.0 117:1753.0 118:139.0 119:150.0 121:29.0 126:76.0 127:228.0 128:51.0 129:1243.0 130:192.0 131:478.0 132:132.0 133:1044.0 134:144.0 135:102.0 136:28.0 138:44.0 139:26.0 140:38.0 141:27.0 …				1597	1949	2368	1860	2791	1465	1407	1737	1288	1556	1576			2113	1490.6	0.705442
102727	852798	173	102727	86:71.0 89:571.0 90:45.0 99:39.0 101:311.0 102:79.0 103:335.0 105:154.0 111:26.0 115:74.0 116:165.0 117:413.0 129:674.0 130:161.0 133:358.0 141:22.0 142:20.0 147:1244.0 149:95.0 152:24.0 158:44.0 160:847.0 163:40.0 168:16.0 169:30.0 171:41.0 173:3055.0 174:449.0 175:158.0 176:45.0 187:39.0 189:278.0 201:23.0 204:141.0 205:104.0 215:199.0 216:78.0 217:684.0 219:77.0 229:35.0 231:76.0 232:47.0 249:…				8900	9729	15297	8257	16382	784	1211	1304	1322	1368	5599			11713	1197.8	0.102262
102715	956981	271	102715	85:192.0 86:217.0 87:161.0 89:2168.0 90:70.0 96:41.0 97:266.0 99:362.0 100:565.0 101:1463.0 102:342.0 103:4068.0 104:343.0 105:1107.0 106:36.0 109:174.0 111:398.0 113:486.0 114:204.0 115:329.0 116:948.0 117:4894.0 118:404.0 119:15.0 120:102.0 125:45.0 127:353.0 128:187.0 129:4021.0 130:653.0 131:1480.0 132:266.0 133:2533.0 134:259.0 135:212.0 139:101.0 141:182.0 142:244.0 143:974.0 144:211.0 145:…				5280	6306	9070	8430	11187	2376	2363	3025	2640	3180	5081			8054.6	2716.8	0.337298
102604	759332	225	102604	85:923.0 86:226.0 87:234.0 88:292.0 89:183.0 90:64.0 92:25.0 93:118.0 94:776.0 95:1200.0 96:501.0 97:362.0 98:631.0 99:2195.0 100:1795.0 101:545.0 102:461.0 103:186.0 105:110.0 109:145.0 110:96.0 111:359.0 112:177.0 113:1287.0 114:293.0 115:1691.0 116:763.0 117:365.0 118:86.0 119:161.0 121:82.0 122:100.0 123:433.0 124:202.0 125:546.0 126:1349.0 127:606.0 128:462.0 129:2205.0 130:528.0 131:436.0 1…				2911	4773	4591	7978	3774	13946	6058	7500	3353	1897	4562			4805.4	6550.8	1.36322
101742	885481	117	101742	85:126.0 86:156.0 88:1151.0 89:1253.0 90:154.0 91:56.0 92:49.0 100:69.0 101:2030.0 102:399.0 103:4219.0 104:396.0 105:303.0 106:47.0 107:42.0 110:28.0 112:41.0 113:57.0 114:39.0 115:337.0 116:3218.0 117:9363.0 118:1058.0 119:572.0 120:59.0 121:56.0 123:39.0 124:22.0 125:71.0 127:84.0 129:75.0 130:59.0 131:470.0 132:76.0 133:423.0 134:128.0 135:76.0 136:39.0 138:43.0 140:41.0 145:272.0 146:141.0 1…				80909	60585	138489	89780	168244	10611	17025	19936	20750	24234	63631			107601	18511.2	0.172035
100876	822996	217	100876	85:1345.0 86:259.0 87:393.0 88:157.0 89:1721.0 90:101.0 95:54.0 97:325.0 98:95.0 99:569.0 100:450.0 101:1398.0 102:383.0 103:6356.0 104:525.0 105:676.0 106:69.0 111:515.0 112:189.0 113:472.0 114:165.0 115:1244.0 116:421.0 117:1575.0 119:131.0 129:2668.0 130:326.0 131:657.0 133:1364.0 141:235.0 142:258.0 143:686.0 144:103.0 145:328.0 146:30.0 147:6072.0 148:776.0 149:626.0 151:17.0 152:16.0 153:41…				12752	13492	12708	12290	20464	13134	10333	18343	11549	12956	16857			14341.2	13263	0.924818
100114	917746	416	100114	85:16.0 89:48.0 96:139.0 98:14.0 99:18.0 100:200.0 103:2473.0 108:9.0 113:71.0 114:95.0 117:222.0 124:27.0 125:17.0 128:2.0 129:470.0 131:17.0 133:594.0 135:94.0 140:27.0 142:99.0 143:70.0 144:134.0 147:1496.0 149:413.0 150:14.0 152:53.0 156:126.0 158:46.0 160:26.0 163:3.0 164:3.0 168:109.0 169:85.0 170:24.0 172:39.0 173:3.0 177:148.0 178:12.0 179:27.0 180:53.0 181:29.0 182:79.0 184:75.0 185:5.0 …				139595	85327	159055	172558	167484	12486	23497	30900	26811	20831	111880			144804	22905	0.15818
100107	308313	201	100107	85:1596.0 86:924.0 88:5.0 89:5703.0 90:354.0 91:254.0 93:203.0 95:115.0 96:268.0 97:130.0 98:285.0 99:444.0 100:1247.0 101:130.0 103:30.0 104:1.0 105:1178.0 107:499.0 108:2.0 110:407.0 111:785.0 113:175.0 114:1745.0 115:311.0 116:147.0 118:9.0 119:2.0 120:43.0 125:12.0 126:110.0 127:330.0 128:1796.0 129:334.0 130:477.0 133:104.0 134:184.0 135:6.0 136:102.0 138:5.0 141:36.0 142:85.0 143:172.0 144:…				8326	4077	4577	15401	22853	910	2066	3029	5179	12355	5320			11046.8	4707.8	0.426169
100080	877631	199	100080	85:369.0 92:10.0 94:116.0 98:108.0 99:689.0 100:476.0 101:173.0 108:174.0 112:145.0 113:1989.0 114:295.0 115:498.0 116:470.0 124:96.0 125:31.0 126:343.0 128:176.0 129:332.0 130:240.0 131:737.0 132:55.0 138:13.0 139:211.0 140:215.0 141:92.0 142:98.0 144:18.0 147:688.0 148:81.0 153:55.0 155:219.0 156:251.0 157:128.0 158:138.0 164:1.0 165:158.0 166:26.0 167:27.0 168:49.0 170:96.0 171:269.0 172:90.0 …				18357	10835	18391	11113	21801	650	6316	7811	4250	5075	15813			16099.4	4820.4	0.299415
99877	400039	255	99877	85:971.0 86:773.0 87:270.0 91:142.0 92:46.0 95:29.0 96:146.0 97:235.0 98:948.0 99:766.0 100:1705.0 101:454.0 103:464.0 104:39.0 105:636.0 109:61.0 111:247.0 112:386.0 113:290.0 114:1165.0 115:431.0 120:2454.0 121:235.0 122:44.0 123:28.0 124:66.0 125:178.0 126:413.0 127:501.0 128:308.0 131:162.0 132:221.0 133:222.0 135:67.0 136:32.0 138:15.0 139:42.0 140:138.0 141:49.0 142:218.0 143:141.0 144:43.0…				13349	11959	14398	15270	12904	13174	13997	16551	19339	18956	14944			13576	16403.4	1.20826
99875	985488	169	99875	86:47.0 88:280.0 89:62.0 91:60.0 95:145.0 96:111.0 97:317.0 98:76.0 99:197.0 100:92.0 109:159.0 111:53.0 112:54.0 115:182.0 116:48.0 117:61.0 120:56.0 123:72.0 124:69.0 125:260.0 126:454.0 129:367.0 130:79.0 131:108.0 133:488.0 137:115.0 138:56.0 140:87.0 141:113.0 142:84.0 143:114.0 145:38.0 146:31.0 147:687.0 148:94.0 149:134.0 150:44.0 151:79.0 153:103.0 154:45.0 155:44.0 161:40.0 162:48.0 164…				42121	24449	42942	35455	48091	19501	38363	6400	21175	42175	38148			38611.6	25522.8	0.661014
99873	759859	128	99873	86:534.0 87:237.0 88:2004.0 91:104.0 98:80.0 100:2699.0 102:477.0 103:690.0 104:257.0 105:67.0 114:373.0 115:385.0 116:1408.0 117:357.0 119:10.0 128:7258.0 129:797.0 130:783.0 132:133.0 133:305.0 144:87.0 146:72.0 148:46.0 160:303.0 161:98.0 162:43.0 188:177.0 202:158.0 206:340.0 216:353.0 218:2684.0 219:694.0 220:274.0 230:11.0 232:75.0 245:23.0 334:13.0				4500	3875	4640	4667	4566	4850	10009	12119	11379	10979	4739			4449.6	9867.2	2.21755
99868	782065	113	99868	85:973.0 86:663.0 87:326.0 88:144.0 89:245.0 92:70.0 93:517.0 94:202.0 98:502.0 99:1761.0 100:1290.0 101:1507.0 102:227.0 103:669.0 104:99.0 108:60.0 112:190.0 113:11573.0 114:962.0 115:849.0 116:227.0 119:139.0 120:46.0 121:213.0 122:14.0 124:441.0 125:288.0 126:364.0 127:425.0 128:217.0 129:4097.0 130:427.0 131:396.0 132:90.0 133:736.0 134:18.0 135:85.0 136:53.0 138:94.0 139:95.0 140:205.0 141:…				22626	15577	27518	52789	44032	6208	20246	15039	17682	13144	29025			32508.4	14463.8	0.444925
99867	526414	198	99867	85:1412.0 86:265.0 87:595.0 88:206.0 89:439.0 90:84.0 94:54.0 96:95.0 97:175.0 98:835.0 99:1664.0 102:186.0 104:118.0 106:73.0 110:12.0 111:43.0 113:26800.0 114:2811.0 116:774.0 124:28.0 125:61.0 126:53.0 128:371.0 131:1274.0 132:260.0 135:39.0 138:29.0 140:544.0 145:59.0 146:58.0 147:16462.0 148:2996.0 149:1270.0 150:121.0 153:30.0 155:68.0 157:1271.0 158:1417.0 159:211.0 161:14.0 168:89.0 170:8…				127231	96640	236212	117442	150356	75148	131928	150124	93368	189563	163945			145576	128026	0.879445
98053	795883	232	98053	86:126.0 100:94.0 117:188.0 129:128.0 130:63.0 131:191.0 133:134.0 135:6.0 144:145.0 146:267.0 147:311.0 148:125.0 165:37.0 172:22.0 174:170.0 184:14.0 190:5.0 192:42.0 194:20.0 204:237.0 205:171.0 216:8.0 217:76.0 218:106.0 219:8.0 232:4547.0 233:1015.0 234:418.0 235:33.0 243:3.0 272:1.0 281:7.0 282:17.0 291:48.0 308:3.0 319:2.0 339:38.0 341:25.0 347:18.0 362:12.0 375:3.0 376:11.0 437:40.0				1017827	612103	767776	782215	859850	110818	314667	349339	295858	290155	802357			807954	272167	0.33686
98027	794158	217	98027	86:71.0 88:83.0 89:741.0 90:139.0 91:3.0 94:69.0 95:17.0 99:225.0 100:447.0 101:416.0 102:76.0 103:4492.0 104:223.0 105:136.0 109:130.0 111:1.0 112:6.0 113:156.0 114:142.0 115:125.0 116:479.0 117:1631.0 118:159.0 119:47.0 120:13.0 122:4.0 125:46.0 126:52.0 128:212.0 129:1366.0 130:696.0 131:827.0 132:55.0 133:1155.0 135:95.0 136:19.0 137:1040.0 138:45.0 139:2.0 140:43.0 141:333.0 142:290.0 143:31…				48549	33755	70309	40280	94760	24688	14162	20563	13430	14567	47678			57530.6	17482	0.303873
97891	932190	156	97891	89:538.0 90:283.0 91:22.0 95:681.0 96:264.0 97:91.0 100:359.0 101:136.0 102:217.0 103:3188.0 104:176.0 105:32.0 107:307.0 108:66.0 113:107.0 114:151.0 115:229.0 116:394.0 117:1800.0 118:56.0 119:301.0 120:89.0 121:2.0 123:68.0 126:7.0 128:396.0 129:1186.0 130:189.0 131:229.0 132:15.0 133:482.0 135:55.0 140:151.0 142:381.0 143:192.0 144:320.0 147:4010.0 148:206.0 149:110.0 150:1.0 154:3.0 155:295.…				4188	4665	9105	6626	15243	1052	1648	1715	1983	1526	5125			7965.4	1584.8	0.198961
97748	439259	129	97748	85:1369.0 86:97.0 90:92.0 93:54.0 96:108.0 99:330.0 100:193.0 101:104.0 107:272.0 110:2148.0 111:69.0 112:117.0 114:950.0 115:162.0 117:27.0 118:134.0 125:26.0 127:297.0 129:4989.0 130:1252.0 131:529.0 132:35.0 133:431.0 134:1258.0 135:54.0 139:46.0 140:373.0 143:37.0 144:28.0 147:2520.0 148:111.0 151:51.0 152:168.0 153:256.0 156:41.0 162:11.0 163:385.0 164:54.0 166:232.0 171:5.0 172:7.0 174:2.0 …				96943	5095	129617	158726	135586	6323	108606	130273	105999	7283	7322			105193	71696.8	0.681571
97455	840764	93	97455	85:347.0 86:42.0 87:69.0 88:110.0 89:426.0 90:86.0 91:3078.0 92:652.0 93:3158.0 94:2122.0 95:2175.0 96:643.0 97:368.0 98:205.0 99:147.0 101:141.0 103:134.0 105:919.0 106:477.0 107:1212.0 108:591.0 109:483.0 110:129.0 111:71.0 112:18.0 115:173.0 116:201.0 117:1653.0 118:170.0 119:595.0 120:219.0 121:965.0 122:323.0 123:247.0 124:59.0 125:88.0 127:66.0 128:53.0 129:1969.0 130:224.0 131:862.0 132:12…				6991	6103	6821	4658	6423	6719	7232	13367	8960	9907	9181			6199.2	9237	1.49003
97204	817738	113	97204	85:1908.0 86:429.0 88:506.0 90:85.0 91:173.0 92:113.0 94:680.0 95:481.0 96:246.0 97:117.0 98:1405.0 99:2648.0 100:1987.0 101:906.0 102:376.0 103:264.0 104:139.0 105:27.0 107:103.0 108:122.0 109:424.0 110:143.0 111:219.0 112:579.0 113:10013.0 114:1081.0 115:1063.0 116:1424.0 117:999.0 119:180.0 121:16.0 122:163.0 124:395.0 125:317.0 126:422.0 127:403.0 128:293.0 129:2181.0 130:658.0 131:1192.0 132…				150562	127293	220314	176740	251681	67765	137119	190737	67041	150349	227552			185318	122602	0.661577
95422	572506	100	95422	86:145.0 87:2004.0 88:102.0 89:132.0 91:169.0 93:43.0 100:8922.0 101:637.0 102:535.0 103:403.0 112:84.0 114:281.0 115:115.0 116:177.0 117:611.0 118:75.0 119:77.0 126:109.0 128:223.0 129:1192.0 130:121.0 133:271.0 134:25.0 135:35.0 144:213.0 146:10.0 147:327.0 161:1435.0 162:127.0 172:206.0 177:430.0 178:34.0 179:22.0 184:31.0 188:28.0 190:40.0 202:843.0 203:151.0 204:79.0 218:5600.0 219:677.0 220…				74171	61694	150334	452205	81018	65333	94158	105284	44926	117906	148118			163884	85521.4	0.52184
95406	791000	174	95406	89:267.0 90:16.0 97:81.0 98:162.0 100:89.0 101:502.0 102:31.0 103:1916.0 104:218.0 114:32.0 115:183.0 116:1439.0 129:965.0 130:800.0 131:346.0 132:145.0 133:710.0 142:89.0 143:126.0 145:1727.0 146:236.0 147:5076.0 148:586.0 149:310.0 157:307.0 158:480.0 159:11.0 168:17.0 169:88.0 170:134.0 172:41.0 174:3454.0 175:598.0 176:124.0 177:28.0 183:61.0 184:100.0 186:657.0 189:285.0 190:42.0 191:537.0 1…				10476	8038	16037	13346	17578	2065	3224	3613	3587	3889	3587			13095	3275.6	0.250141
94724	494545	96	94724	85:143.0 86:84.0 87:208.0 88:66.0 89:11.0 90:6.0 91:10.0 93:6.0 95:33.0 96:1133.0 97:92.0 99:30.0 100:79.0 101:71.0 103:58.0 104:1.0 105:3.0 106:6.0 107:1.0 109:1.0 112:5.0 113:10.0 114:8.0 115:5.0 116:192.0 117:13.0 118:16.0 119:1.0 122:4.0 123:2.0 124:6.0 126:24.0 127:3.0 128:9.0 129:490.0 130:78.0 131:22.0 133:27.0 135:8.0 136:1.0 137:2.0 138:2.0 140:50.0 141:6.0 142:54.0 143:38.0 144:197.0 14…				32401	30340	60051	33256	43486	14141	29187	18687	22797	26150	34735			39906.8	22192.4	0.556106
93947	479860	202	93947	85:175.0 86:288.0 87:170.0 89:101.0 91:17.0 92:10.0 98:40.0 99:117.0 100:1710.0 101:272.0 102:204.0 103:169.0 105:16.0 106:33.0 113:8.0 115:69.0 117:315.0 119:115.0 122:13.0 123:22.0 124:11.0 128:5.0 130:184.0 131:678.0 132:254.0 133:537.0 134:50.0 135:75.0 140:2.0 142:19.0 144:97.0 145:18.0 146:184.0 147:7794.0 148:1209.0 149:587.0 150:78.0 151:31.0 157:7.0 158:485.0 160:79.0 162:21.0 166:7.0 16…				238799	153689	335703	385210	409217	316652	396337	410998	292398	306809	375375			304524	344639	1.13173
91421	280725	86	91421	86:8339.0 87:744.0 89:227.0 90:94.0 91:188.0 96:110.0 102:223.0 103:203.0 104:202.0 105:83.0 108:46.0 117:805.0 119:126.0 125:37.0 127:324.0 132:100.0 133:362.0 142:104.0 145:2.0 146:1045.0 147:6209.0 171:95.0 177:124.0 179:87.0 188:190.0 189:78.0 191:333.0 192:122.0 193:292.0 194:58.0 195:32.0 203:116.0 204:29.0 205:70.0 207:354.0 220:136.0 249:419.0 250:149.0 251:84.0 252:38.0 265:319.0 266:81.…				1789940	1833468	2261166	2012798	2100604	2221645	2168707	1994400	1662817	1965104	1890634			1.9996e+06	2.00253e+06	1.00147
89212	223246	99	89212	98:3709.0 99:4905.0 100:342.0 103:226.0 122:37.0 124:20.0 125:38.0 131:91.0 154:34.0 188:23.0 197:21.0 242:16.0 325:34.0 337:21.0 347:15.0 409:10.0 484:14.0 492:16.0				14500	12778	54769	11467	53293	11626	59805	60059	61010	12859	3624			29361.4	41071.8	1.39884
89175	892421	202	89175	85:364.0 100:235.0 104:154.0 105:236.0 113:167.0 117:83.0 120:48.0 123:28.0 129:135.0 130:126.0 133:170.0 140:39.0 144:42.0 145:60.0 149:1259.0 150:109.0 155:71.0 156:30.0 158:62.0 167:278.0 173:41.0 174:20.0 181:52.0 190:21.0 200:114.0 202:3508.0 203:675.0 204:144.0 217:21.0 228:22.0 291:7.0 301:49.0 302:29.0 314:12.0 316:69.0 317:50.0 415:25.0 422:15.0 428:23.0 488:30.0				10923	9249	10005	4444	11234	8725	10803	11137	3441	9628	8771			9171	8746.8	0.953746
88047	788128	315	88047	86:240.0 89:1403.0 90:462.0 91:24.0 93:319.0 94:44.0 95:63.0 96:2.0 97:82.0 98:239.0 99:105.0 100:455.0 101:1258.0 102:131.0 103:766.0 105:731.0 107:73.0 109:148.0 112:128.0 113:881.0 114:164.0 115:165.0 116:326.0 120:9.0 121:147.0 124:91.0 125:60.0 126:180.0 127:213.0 128:200.0 129:2915.0 130:668.0 131:634.0 132:66.0 133:1383.0 134:84.0 135:117.0 136:65.0 137:144.0 139:82.0 140:15.0 142:180.0 14…				8937	4026	5180	5194	4745	5844	5387	6674	6384	5731	7832			5616.4	6004	1.06901
87877	330723	110	87877	88:1346.0 91:1172.0 92:110.0 94:114.0 96:361.0 97:328.0 101:3432.0 105:482.0 106:56.0 107:368.0 108:258.0 110:12556.0 111:1027.0 112:449.0 115:1599.0 116:8192.0 118:316.0 119:294.0 120:319.0 121:239.0 122:57.0 123:89.0 125:191.0 127:497.0 129:9747.0 130:3571.0 131:2130.0 133:2400.0 134:4597.0 135:513.0 136:2722.0 137:268.0 140:37.0 142:440.0 143:952.0 144:3835.0 145:322.0 149:1942.0 151:303.0 152…				37358	30783	81914	25801	28766	28410	25965	35551	35024	28835	35372			40924.4	30757	0.751557
87822	700035	160	87822	85:206.0 86:482.0 87:460.0 88:409.0 89:4155.0 90:252.0 91:183.0 96:101.0 97:99.0 98:197.0 99:442.0 100:741.0 101:1118.0 102:470.0 103:5831.0 104:407.0 105:2036.0 106:167.0 107:110.0 108:29.0 110:133.0 111:276.0 112:76.0 113:241.0 114:843.0 115:486.0 116:136.0 117:2252.0 118:359.0 119:359.0 120:49.0 124:14.0 127:311.0 128:285.0 129:1612.0 130:552.0 131:605.0 133:2644.0 134:532.0 135:82.0 138:84.0 …				15937	17154	14623	12091	22628	5048	6403	6926	8207	10661	13040			16486.6	7449	0.451821
85133	302726	157	85133	85:963.0 99:231.0 101:138.0 113:1333.0 114:110.0 129:368.0 130:21.0 143:17.0 157:5402.0 158:527.0 159:158.0 172:60.0 250:15.0 402:14.0				8070	6805	6021	6840	6065	5997	7014	7592	5197	9687	4542			6760.2	7097.4	1.04988
84682	508958	268	84682	86:2883.0 88:133.0 89:9023.0 90:878.0 91:197.0 93:232.0 95:440.0 96:89.0 99:50.0 100:6376.0 101:515.0 102:714.0 104:60.0 107:163.0 114:397.0 115:671.0 116:731.0 117:422.0 118:161.0 119:396.0 120:137.0 121:138.0 122:50.0 126:83.0 130:1234.0 132:205.0 133:1274.0 135:121.0 137:197.0 138:24.0 146:264.0 153:22.0 154:33.0 160:418.0 161:98.0 162:67.0 164:139.0 167:2345.0 168:267.0 169:220.0 172:280.0 17…				71147	74734	143837	140401	112512	186618	143566	171027	172317	182394	110173			108526	171184	1.57736
84544	412557	116	84544	86:827.0 89:81.0 90:62.0 100:2610.0 101:310.0 102:1928.0 103:169.0 104:585.0 115:1094.0 116:8349.0 117:1003.0 118:283.0 119:73.0 120:70.0 122:676.0 123:29.0 124:24.0 128:38.0 132:55.0 133:388.0 135:198.0 137:861.0 138:50.0 139:45.0 147:1894.0 149:255.0 176:273.0 191:70.0 210:41.0 238:35.0				147381	88376	59566	99121	151662	161510	242078	215416	106939	144802	106716			109221	174149	1.59446
84390	536892	98	84390	85:94.0 90:138.0 91:282.0 95:178.0 97:60.0 98:14227.0 99:1045.0 100:741.0 103:638.0 108:61.0 111:61.0 114:62.0 129:2370.0 130:831.0 131:1261.0 133:794.0 142:47.0 145:82.0 146:550.0 147:2654.0 148:327.0 154:126.0 155:101.0 156:849.0 167:18.0 170:328.0 171:126.0 172:554.0 175:38.0 182:52.0 183:46.0 184:149.0 188:4346.0 189:546.0 190:296.0 199:32.0 200:336.0 203:59.0 218:374.0 220:150.0 244:944.0 24…				223887	157376	450828	970154	129371	103993	163778	213200	302431	187538	321293			386323	194188	0.502657
84383	819968	125	84383	86:138.0 90:74.0 91:305.0 92:88.0 93:130.0 98:231.0 100:373.0 101:299.0 103:361.0 108:213.0 110:217.0 112:169.0 114:203.0 115:94.0 116:403.0 117:254.0 122:56.0 124:37.0 125:3787.0 126:417.0 127:583.0 128:140.0 129:285.0 130:638.0 131:181.0 134:258.0 136:130.0 138:66.0 139:54.0 140:44.0 141:114.0 142:76.0 144:275.0 146:144.0 147:2080.0 148:369.0 149:105.0 150:35.0 151:85.0 152:46.0 153:353.0 154:1…				34778	31178	32679	55235	46976	64874	53632	91829	62859	45302	44001			40169.2	63699.2	1.58577
84223	245785	151	84223	87:311.0 88:266.0 89:1035.0 90:138.0 91:159.0 93:47.0 95:295.0 96:167.0 98:146.0 99:120.0 100:582.0 102:256.0 103:1262.0 104:524.0 105:498.0 106:190.0 109:114.0 111:5.0 113:92.0 114:133.0 115:895.0 116:16.0 118:105.0 119:536.0 120:529.0 121:234.0 122:58.0 123:50.0 124:670.0 125:73.0 126:491.0 127:574.0 128:44.0 129:107.0 130:569.0 132:84.0 133:2075.0 134:466.0 135:638.0 136:69.0 137:759.0 138:99.…				63379	58663	51727	55878	37529	64351	47027	55321	52910	56985	50717			53435.2	55318.8	1.03525
84209	864360	174	84209	86:1406.0 87:85.0 89:34.0 99:112.0 100:480.0 101:309.0 102:100.0 103:1312.0 109:91.0 111:9.0 113:29.0 115:136.0 116:158.0 117:744.0 119:41.0 129:1245.0 130:308.0 131:294.0 133:280.0 141:10.0 143:193.0 144:283.0 145:89.0 146:109.0 147:2985.0 148:256.0 149:373.0 150:23.0 154:33.0 155:99.0 157:498.0 158:117.0 159:40.0 160:12.0 163:39.0 169:736.0 170:79.0 171:548.0 172:156.0 173:118.0 174:7061.0 175:…				22212	16195	35374	17699	23857	42049	43533	51357	55831	41773	39157			23067.4	46908.6	2.03355
84185	391572	213	84185	85:1950.0 86:3872.0 87:111.0 88:161.0 89:4130.0 90:368.0 91:399.0 92:957.0 93:648.0 94:411.0 95:23.0 96:609.0 97:848.0 98:759.0 99:821.0 100:690.0 101:881.0 102:154.0 103:190.0 105:127.0 107:761.0 108:1502.0 109:1673.0 110:1475.0 111:421.0 112:2002.0 113:623.0 114:538.0 115:67.0 118:190.0 120:2.0 123:1552.0 124:694.0 125:144.0 126:454.0 127:466.0 128:172.0 130:381.0 133:255.0 134:1561.0 135:192.0…				2796	2544	2632	4107	4396	2976	2784	2665	2482	2542	2246			3295	2689.8	0.816328
84161	1140601	117	84161	85:210.0 88:12.0 89:41.0 93:105.0 95:261.0 97:476.0 98:250.0 99:73.0 101:64.0 103:159.0 105:61.0 109:99.0 111:190.0 112:53.0 116:84.0 117:3772.0 118:284.0 119:100.0 121:43.0 123:33.0 129:1965.0 130:151.0 131:220.0 132:1820.0 133:618.0 134:68.0 135:31.0 143:146.0 145:1563.0 146:46.0 157:3.0 159:39.0 169:96.0 171:5.0 172:2.0 179:32.0 185:59.0 187:78.0 188:6.0 201:228.0 202:17.0 203:19.0 204:215.0 2…				951	1328	531	928	764	2068	1223	1152	3356	1602	583			900.4	1880.2	2.08818
84097	412960	172	84097	85:798.0 86:505.0 87:124.0 88:27.0 89:2754.0 90:143.0 93:1.0 95:17.0 98:51.0 99:105.0 100:963.0 101:692.0 102:132.0 103:357.0 105:29.0 107:106.0 113:16.0 114:10.0 115:229.0 117:1268.0 118:12.0 119:9.0 120:51.0 127:36.0 128:202.0 129:315.0 130:295.0 131:631.0 132:61.0 133:439.0 134:54.0 135:2.0 141:11.0 142:180.0 143:40.0 144:10.0 145:7.0 146:27.0 147:7803.0 148:1490.0 149:641.0 150:15.0 156:21.0 …				5955	5120	9165	8251	2326	6361	7882	8241	5895	6349	7642			6163.4	6945.6	1.12691
66827	1142254	204	66827	101:236.0 103:1531.0 104:30.0 105:69.0 113:101.0 129:466.0 147:743.0 149:18.0 155:118.0 169:323.0 170:26.0 174:56.0 189:2.0 193:239.0 194:42.0 204:2486.0 205:462.0 206:73.0 207:521.0 209:452.0 211:122.0 217:481.0 218:107.0 224:34.0 230:143.0 243:74.0 244:4.0 248:19.0 252:18.0 257:41.0 259:49.0 260:4.0 262:2.0 263:8.0 265:38.0 268:38.0 281:25.0 282:3.0 284:8.0 285:10.0 290:10.0 309:21.0 315:4.0 32…				3199	5067	2214	2954	2645	689	747	641	630	724	2122			3215.8	686.2	0.213384
66287	757900	142	66287	121:492.0 133:946.0 138:59.0 140:1515.0 142:226454.0 143:30085.0 154:2457.0 156:32340.0 179:2178.0 198:190.0 223:744.0 224:1466.0 225:1409.0 238:126.0 243:2728.0 244:1048.0 245:2960.0 246:532.0 254:38.0 261:316.0 265:2400.0 267:682.0 301:131.0 307:165.0 309:1014.0 313:23.0 362:171.0 363:92.0 368:62.0 382:288.0 407:126.0 417:228.0 418:227.0 425:56.0 430:76.0 431:992.0 432:941.0 433:330.0 434:130.0…				2827	3400	3499	3585	2137	1190	3310	3659	4902	2550	4279			3089.6	3122.2	1.01055
66261	760411	174	66261	85:17519.0 86:116388.0 87:27929.0 88:8632.0 89:2544.0 90:1494.0 91:7941.0 92:663.0 97:1871.0 99:3711.0 100:74039.0 101:18065.0 102:23646.0 104:2603.0 105:468.0 106:325.0 107:93.0 110:55.0 111:2599.0 112:3145.0 113:4507.0 114:6239.0 115:9311.0 116:32861.0 117:23870.0 118:7171.0 119:2530.0 120:766.0 121:758.0 122:190.0 127:1983.0 128:2965.0 130:25372.0 131:14762.0 132:11246.0 133:14276.0 134:3542.0…				14559	15170	23537	21173	17941	14777	16256	15580	15012	15687	17240			18476	15462.4	0.836891
66256	197752	102	66256	85:5240.0 86:25847.0 87:18874.0 88:19685.0 89:2563.0 91:1073.0 92:89.0 94:251.0 95:2321.0 96:3317.0 97:36730.0 98:5414.0 99:113.0 100:42152.0 101:22600.0 102:1077768.0 103:379821.0 104:69518.0 105:20015.0 106:1189.0 107:578.0 109:484.0 112:1125.0 113:5020.0 114:13570.0 115:19724.0 116:38074.0 117:22100.0 118:3926.0 119:5169.0 121:386.0 123:82.0 128:382.0 129:630.0 130:685.0 131:27586.0 132:10336.…				336969	494455	174086	167985	385725	1147412	992045	581405	721990	2119645	568087			311844	1.1125e+06	3.56749
[truncated: 189 more rows]
