# Supplementary material for: Metabolic Reprogramming Coordinates Mannose and Glutamine Metabolism to Maintain Glucose Homeostasis During Glycosuria
Source: bioRxiv. 2026 May 22:2026.05.20.726580. Preprint. [Version 1] doi: 10.64898/2026.05.20.726580 (PMC13228285; doi:10.64898/2026.05.20.726580)
Supplement: Supplement 3 [file media-3.xlsx]

## Sheet: Number of differential genes
cluster_id	up_regulated	down_regulated	up_or_down_regulated
Connecting Tubule	17	34	51
Descending Thin Limb	39	158	197
Distal Convoluted Tubule	19	394	413
Endothelial	31	9	40
Fibroblast	15	2	17
Immune	5	2	7
Intercalated	10	21	31
Parietal Epithelial	0	0	0
Podocyte	0	0	0
Principal	3	1	4
Proximal Tubule	117	1990	2107
Thick Ascending Limb	27	79	106
Vascular Smooth Muscle / Pericyte	0	0	0
Total	283	2690	2973

## Sheet: Kidney glutamine metabolism
FeatureName	avg_log2FC	Fold change (FC)	p_val	p_val_adj	cell_type	pathway
Gpx3	-1.43881	0.368872	4.17892e-11	7.78407e-07	Connecting Tubule	Glutathione Metabolism
Gls	-0.672414	0.627456	7.90713e-08	0.00147286	Connecting Tubule	Glutamine Synthesis
Gls	-1.22046	0.429146	2.39882e-09	4.46828e-05	Descending Thin Limb	Glutamine Synthesis
Gclc	-0.876986	0.544504	5.4437e-10	1.014e-05	Distal Convoluted Tubule	Glutathione Metabolism
Gls	-1.17172	0.443891	1.95529e-08	0.000364211	Distal Convoluted Tubule	Glutamine Synthesis
Ogdh	-0.916511	0.529789	2.22846e-08	0.000415096	Distal Convoluted Tubule	TCA Cycle
Gpx3	-1.36394	0.388519	2.79141e-12	5.19956e-08	Endothelial	Glutathione Metabolism
Ass1	-1.31955	0.400661	2.64021e-57	4.91793e-53	Proximal Tubule	Amino Acid Synthesis
Idh1	-1.40801	0.376831	9.59256e-23	1.78681e-18	Proximal Tubule	TCA Cycle
Ogdh	-0.779729	0.582476	1.36045e-20	2.53411e-16	Proximal Tubule	TCA Cycle
Slc7a8	-1.79546	0.288081	1.03572e-18	1.92923e-14	Proximal Tubule	Glutamine Transport
Gpx3	-0.85725	0.552004	1.60759e-18	2.99446e-14	Proximal Tubule	Glutathione Metabolism
Slc1a5	3.45135	10.9386	9.58624e-15	1.78563e-10	Proximal Tubule	Glutamine Transport
Gpx1	-0.77151	0.585804	9.62585e-14	1.79301e-09	Proximal Tubule	Glutathione Metabolism
Glud1	-0.605742	0.657133	1.09938e-11	2.04782e-07	Proximal Tubule	Glutamate Metabolism
Idh2	-0.91844	0.529081	5.86924e-09	0.000109326	Proximal Tubule	TCA Cycle
Slc38a2	-1.45706	0.364235	1.4149e-08	0.000263553	Proximal Tubule	Glutamine Transport
Got2	-1.1129	0.462364	2.44963e-07	0.00456292	Proximal Tubule	Glutamate Metabolism
Suclg1	-0.572196	0.672592	2.18619e-06	0.0407221	Proximal Tubule	TCA Cycle
Gpx3	-1.21838	0.429764	5.36028e-18	9.9846e-14	Thick Ascending Limb	Glutathione Metabolism
Gpx1	-1.64384	0.320003	5.26673e-09	9.81034e-05	Thick Ascending Limb	Glutathione Metabolism

## Sheet: Kidney mannose metabolism
FeatureName	avg_log2FC	Fold Change (FC)	p_val	p_val_adj	cell_type	pathway
Alg2	3.72506	13.2238	2.49e-06	0.0463	Endothelial	N-Glycosylation
Slc5a10	2.08624	4.24641	9.5576e-55	1.78029e-50	Proximal Tubule	Mannose transport
Hk1	-1.1193	0.460317	3.83e-07	0.00713367	Distal Convoluted Tubule	Mannose Phosphorylation
Man2a1	-0.672642	0.627357	2.82e-07	0.00525562	Proximal Tubule	Mannosidases

## Sheet: Connecting Tubule
FeatureName	avg_log2FC	p_val	p_val_adj
Phactr1	-0.571088	1.92e-12	3.58e-08
Gpc5	-1.22849	4.74e-12	8.82e-08
Kap	-0.725796	4.78e-12	8.9e-08
Hsd11b2	-0.85633	1.07e-11	1.99e-07
Gpx3	-1.43881	4.18e-11	7.78e-07
Ptprd	-1.38469	6.16e-11	1.15e-06
Fth1	-1.62756	6.78e-11	1.26e-06
Slit2	-0.877805	1.93e-10	3.59e-06
Fxyd2	-1.26066	8.07e-10	1.5e-05
Tbck	-0.870527	1.03e-09	1.92e-05
Wsb1	-0.704751	1.26e-09	2.34e-05
Shank2	-1.19027	8.59e-09	0.000159963
Slc16a7	-0.736532	1.2e-08	0.000223303
Ttc36	-3.3602	1.24e-08	0.00023143
Myo10	-1.07975	2.25e-08	0.000419891
Klk1	-2.06054	3.41e-08	0.000635844
Slc34a1	-1.1392	6.11e-08	0.0011379
Gls	-0.672414	7.91e-08	0.00147286
Tmem52b	-0.837971	1.21e-07	0.00224552
Vdr	-1.29058	1.6e-07	0.0029726
Slc2a9	-1.04916	2.33e-07	0.00434173
Defb1	-1.08622	2.67e-07	0.00497866
Nr3c2	-0.506185	3.04e-07	0.00567106
Tacc1	-0.896914	5.08e-07	0.00945397
S100g	-1.31129	5.08e-07	0.00945682
P3h2	-0.682882	6.88e-07	0.0128119
AI838599	-0.724502	9.42e-07	0.0175438
Ankrd28	-1.31129	9.5e-07	0.0176972
Strbp	-0.654606	9.89e-07	0.0184296
Rabgap1l	-0.806944	1.04e-06	0.0193704
Tmem116	-1.14963	1.28e-06	0.0239095
Acss1	-0.970181	1.8e-06	0.0335338
Dach1	-0.572026	2.14e-06	0.0398836
Snhg20	-1.31929	2.14e-06	0.0399094

## Sheet: Descending Thin Limb
FeatureName	avg_log2FC	p_val	p_val_adj
Phactr1	-0.571088	1.92e-12	3.58e-08
Gpc5	-1.22849	4.74e-12	8.82e-08
Kap	-0.725796	4.78e-12	8.9e-08
Hsd11b2	-0.85633	1.07e-11	1.99e-07
Gpx3	-1.43881	4.18e-11	7.78e-07
Ptprd	-1.38469	6.16e-11	1.15e-06
Fth1	-1.62756	6.78e-11	1.26e-06
Slit2	-0.877805	1.93e-10	3.59e-06
Fxyd2	-1.26066	8.07e-10	1.5e-05
Tbck	-0.870527	1.03e-09	1.92e-05
Wsb1	-0.704751	1.26e-09	2.34e-05
Shank2	-1.19027	8.59e-09	0.000159963
Slc16a7	-0.736532	1.2e-08	0.000223303
Ttc36	-3.3602	1.24e-08	0.00023143
Myo10	-1.07975	2.25e-08	0.000419891
Klk1	-2.06054	3.41e-08	0.000635844
Slc34a1	-1.1392	6.11e-08	0.0011379
Gls	-0.672414	7.91e-08	0.00147286
Tmem52b	-0.837971	1.21e-07	0.00224552
Vdr	-1.29058	1.6e-07	0.0029726
Slc2a9	-1.04916	2.33e-07	0.00434173
Defb1	-1.08622	2.67e-07	0.00497866
Nr3c2	-0.506185	3.04e-07	0.00567106
Tacc1	-0.896914	5.08e-07	0.00945397
S100g	-1.31129	5.08e-07	0.00945682
P3h2	-0.682882	6.88e-07	0.0128119
AI838599	-0.724502	9.42e-07	0.0175438
Ankrd28	-1.31129	9.5e-07	0.0176972
Strbp	-0.654606	9.89e-07	0.0184296
Rabgap1l	-0.806944	1.04e-06	0.0193704
Tmem116	-1.14963	1.28e-06	0.0239095
Acss1	-0.970181	1.8e-06	0.0335338
Dach1	-0.572026	2.14e-06	0.0398836
Snhg20	-1.31929	2.14e-06	0.0399094

## Sheet: Endothelial Cells
FeatureName	avg_log2FC	p_val	p_val_adj
Gm42418	1.33192	1.86e-27	3.47e-23
Kap	-1.32094	3.62e-20	6.73e-16
mt-Nd1	1.13218	4.51e-20	8.4e-16
AY036118	0.991255	3.82e-19	7.11e-15
mt-Nd3	1.10978	4.69e-17	8.73e-13
Camk1d	1.3476	6.47e-14	1.21e-09
Erbb4	2.56512	1.88e-13	3.5e-09
mt-Atp6	0.789983	2.71e-12	5.06e-08
Gpx3	-1.36394	2.79e-12	5.2e-08
Pbx1	-0.633593	4.56e-12	8.5e-08
mt-Nd2	0.958798	7.57e-12	1.41e-07
Slc34a1	-3.11446	9.32e-12	1.74e-07
mt-Co3	0.611895	2.17e-11	4.05e-07
Lars2	1.79048	1.69e-10	3.15e-06
mt-Nd4	0.703034	1.81e-10	3.38e-06
AC149090.1	1.2521	2.36e-09	4.39e-05
mt-Co2	0.582463	3.45e-09	6.43e-05
Fth1	-1.86114	5.13e-09	9.56e-05
mt-Cytb	0.638036	1.47e-08	0.00027359
Adam32	5.46203	5.68e-08	0.00105714
Fkbp5	2.14667	6.74e-08	0.00125554
Nrp1	-0.88906	1.04e-07	0.00193271
Gm26917	1.30886	1.34e-07	0.00249606
B4galt5	2.08857	1.46e-07	0.00271578
Gm19951	2.52343	1.59e-07	0.00296247
Chrm3	-1.01243	3.01e-07	0.00559748
Tc2n	2.73956	7.19e-07	0.0133973
Mcc	-1.16913	9.25e-07	0.0172375
Meis2	-0.463257	9.95e-07	0.018541
Fstl1	1.30417	1e-06	0.0186684
Fhod3	2.75153	2.4e-06	0.0446261
Alg2	3.72506	2.49e-06	0.0463
Nfatc2	4.87706	2.63e-06	0.048913
Adh7	4.87706	2.63e-06	0.048913
Jchain	4.87706	2.63e-06	0.048913
Zfp93	4.87706	2.63e-06	0.048913
4833417C18Rik	4.87706	2.63e-06	0.048913
Rnf113a2	4.87706	2.63e-06	0.048913
Prr18	4.87706	2.63e-06	0.048913
Slc4a8	4.46203	2.67e-06	0.0497206

## Sheet: Fibroblast
FeatureName	avg_log2FC	p_val	p_val_adj
Igkc	4.57289	6.31e-15	1.18e-10
Gm42418	1.77247	1.14e-10	2.12e-06
Zbtb16	3	3.68e-10	6.86e-06
mt-Nd1	1.27549	6.67e-10	1.24e-05
Camk1d	1.69515	2.31e-09	4.3e-05
Ngfr	4.67243	4.77e-09	8.89e-05
mt-Atp6	0.998506	7.64e-09	0.000142265
Igfbp3	-2.77937	9.24e-09	0.00017211
mt-Nd2	1.18137	1.78e-08	0.000330747
mt-Nd3	1.34368	3.99e-08	0.000743746
mt-Co2	0.901426	4.39e-08	0.000818206
mt-Nd4	1.04085	2.48e-07	0.00461227
Eps8l2	4.67243	3.48e-07	0.00647534
Ifi211	4.40939	3.57e-07	0.00664626
AY036118	1.35647	6e-07	0.0111787
Fth1	-2.34717	1.09e-06	0.0202327
Spon1	2.19438	1.18e-06	0.0219163

## Sheet: Immune
FeatureName	avg_log2FC	p_val	p_val_adj
Gm42418	1.33501	5.38e-09	0.00010026
Kap	-1.53324	2.39e-08	0.000445386
Slc34a1	-1.69313	1.08e-07	0.00200622
Wwc1	4.9349	1.41e-07	0.00262609
Mecom	3.39434	2.19e-07	0.00408146
AC149090.1	1.38131	3.35e-07	0.00624561
Erbb4	2.17591	2.28e-06	0.0425334

## Sheet: Intercalated
FeatureName	avg_log2FC	p_val	p_val_adj
Gm42418	2.57265	2.23e-15	4.14e-11
AC149090.1	2.10443	2.97e-14	5.54e-10
mt-Nd1	1.57391	2.32e-13	4.32e-09
mt-Nd2	1.48402	2.59e-12	4.82e-08
Fam13a	-1.83277	4.51e-12	8.39e-08
Tmem117	-1.01509	9.95e-12	1.85e-07
mt-Nd3	1.60572	1.91e-11	3.55e-07
Nr3c2	-1.16872	4.21e-11	7.85e-07
mt-Atp6	1.22205	5.81e-11	1.08e-06
mt-Co2	1.20333	5.28e-10	9.84e-06
Faf1	-1.50301	8.07e-10	1.5e-05
Gm26917	2.45307	9.48e-10	1.77e-05
Pde4b	-1.09444	2.54e-09	4.73e-05
Esrrg	-0.581841	5.09e-09	9.48e-05
mt-Co3	1.08995	6.88e-09	0.000128073
AY036118	1.58141	4.43e-08	0.000824512
Atp6v0d2	-0.793799	4.69e-08	0.000873598
Ppp2r5a	-1.52356	4.89e-08	0.00091017
Foxp1	-0.698548	7.46e-08	0.0013901
Syn2	-1.12313	1.38e-07	0.0025788
Pam	-0.82164	1.49e-07	0.00278267
Ralgapa2	-0.825899	2.47e-07	0.0046032
Tbc1d5	-1.09372	2.56e-07	0.0047604
Dach1	-0.978538	3.51e-07	0.00652997
Tmem51	-1.37917	3.86e-07	0.00718373
Slc4a9	-0.841999	5.24e-07	0.00975694
Tfcp2l1	-0.661553	7.22e-07	0.0134442
Atp6v1g3	-0.970308	1.2e-06	0.02238
Rcan2	-0.744995	2.17e-06	0.0404174
Vps13b	-1.11237	2.39e-06	0.0444302
Ipcef1	-1.16623	2.6e-06	0.0483839

## Sheet: Principal Cells
FeatureName	avg_log2FC	p_val	p_val_adj
Fth1	-4.02046	9.27e-08	0.00172609
AC149090.1	1.98988	4.05e-07	0.00753904
mt-Nd1	1.43414	1.33e-06	0.0247627
Gm42418	2.08695	1.92e-06	0.0358488

[truncated: 2 more sheets: Proximal Tubules, Thick Ascending Limb]
