# Supplementary material for: Metabolic Reprogramming Coordinates Mannose and Glutamine Metabolism to Maintain Glucose Homeostasis During Glycosuria
Source: bioRxiv. 2026 May 22:2026.05.20.726580. Preprint. [Version 1] doi: 10.64898/2026.05.20.726580 (PMC13228285; doi:10.64898/2026.05.20.726580)
Supplement: Supplement 4 [file media-4.xlsx]

## Sheet: Connecting Tubule
p_val	avg_log2FC	pct.1	pct.2	p_val_adj	FeatureName	cluster	closest_gene_name	type	closest_region	distance
1.3488e-36	-12.3615	0	0.419	1.5886e-31	chr7-25267281-25268565	Con_up	Cic	utr	chr7-25268387-25268544	0
6.19497e-34	-0.972856	0.974	0.978	7.29637e-29	chr17-39842880-39846427	Con_up	Gm26917	gap	chr17-39845141-39845443	0
2.80253e-28	13.4418	0.325	0	3.30079e-23	chr13-58066124-58067081	Exp_up	Klhl3	gap	chr13-58063864-58071559	0
2.67105e-25	12.9936	0.293	0	3.14594e-20	chr11-98750383-98751243	Exp_up	Thra	gap	chr11-98740831-98753289	0
1.34023e-22	-12.2488	0	0.272	1.57851e-17	chr14-55591528-55591931	Con_up	Rnf31	cds	chr14-55591884-55592072	0
1.62997e-22	12.5907	0.262	0	1.91976e-17	chr10-80148642-80149165	Exp_up	Midn	utr	chr10-80149112-80149267	0
5.71726e-21	-12.0261	0	0.247	6.73373e-16	chr1-16104252-16104789	Con_up	Rpl7	cds	chr1-16104365-16104378	0
1.70762e-19	-11.7901	0	0.226	2.01121e-14	chr7-28179260-28179631	Con_up	Dyrk1b	utr	chr7-28179494-28179640	0
4.49925e-19	12.8191	0.225	0	5.29917e-14	chr19-5560397-5561202	Exp_up	Ovol1	utr	chr19-5560301-5560575	0
6.95591e-19	12.9123	0.22	0	8.19261e-14	chr2-74703796-74704394	Exp_up	Hoxd8	exon	chr2-74704615-74704724	220
1.14715e-17	12.4795	0.209	0	1.3511e-12	chr2-75703208-75703899	Exp_up	Nfe2l2	gap	chr2-75692373-75704363	0
3.84396e-17	-11.9755	0	0.211	4.52738e-12	chr11-95309539-95309901	Con_up	Kat7	cds	chr11-95309537-95309557	0
8.30606e-17	12.4403	0.194	0	9.7828e-12	chr6-124755917-124756662	Exp_up	Atn1	utr	chr6-124755984-124756054	0
1.53406e-16	12.7558	0.194	0	1.8068e-11	chr16-4641853-4642795	Exp_up	Dnaja3	gap	chr16-4640149-4675625	0
1.65942e-16	12.7543	0.194	0	1.95444e-11	chr7-19747554-19748387	Exp_up	Pvrl2	gap	chr7-19738375-19749214	0
2.56548e-16	12.8778	0.194	0	3.02159e-11	chr1-89019612-89020520	Exp_up	1700067G17Rik	gap	chr1-89016650-89021971	0
3.0767e-16	-11.8582	0	0.197	3.6237e-11	chr11-101260228-101260670	Con_up	Wnk4	utr	chr11-101260655-101260671	0
5.8792e-16	12.6641	0.188	0	6.92447e-11	chr10-81568375-81569395	Exp_up	Aes	utr	chr10-81565694-81566362	2012
6.7544e-16	12.6666	0.183	0	7.95527e-11	chr15-97832174-97832971	Exp_up	Hdac7	gap	chr15-97811629-97844105	0
9.58461e-16	-11.9058	0	0.19	1.12887e-10	chr11-106065502-106066109	Con_up	Taco1	utr	chr11-106066061-106066247	0
1.69175e-15	13.0128	0.178	0	1.99252e-10	chr17-71125376-71126266	Exp_up	Myom1	cds	chr17-71126076-71126369	0
2.02256e-15	12.9193	0.178	0	2.38215e-10	chr9-90069394-90070168	Exp_up	Ctsh	gap	chr9-90068474-90071818	0
2.13068e-15	12.3997	0.178	0	2.5095e-10	chr19-6952191-6953089	Exp_up	Bad	utr	chr19-6951525-6951898	292
2.87184e-15	12.8867	0.178	0	3.38242e-10	chr6-88201010-88201836	Exp_up	Gata2	gap	chr6-88200861-88202418	0
4.8669e-15	12.324	0.178	0	5.73219e-10	chr2-30716845-30717627	Exp_up	Gm14488	gap	chr2-30714979-30719705	0
5.34649e-15	12.8755	0.173	0	6.29704e-10	chr15-36487282-36488056	Exp_up	Ankrd46	gap	chr15-36486128-36495876	0
5.51352e-15	-11.607	0	0.179	6.49377e-10	chr18-61398498-61399479	Con_up	Ppargc1b	gap	chr18-61390087-61400289	0
6.6163e-15	12.8291	0.173	0	7.79261e-10	chr9-107701431-107702267	Exp_up	Sema3f	gap	chr9-107692717-107705430	0
9.82372e-15	12.6936	0.173	0	1.15703e-09	chr10-62192401-62193398	Exp_up	Tspan15	gap	chr10-62191585-62193866	0
1.2368e-14	12.4169	0.173	0	1.45669e-09	chr19-10690161-10691047	Exp_up	Vps37c	gap	chr19-10688980-10706209	0
1.28406e-14	12.6759	0.173	0	1.51236e-09	chr8-104607444-104608305	Exp_up	Cdh16	utr	chr8-104614141-104614386	5835
2.65483e-14	12.8833	0.168	0	3.12684e-09	chr18-82488372-82489483	Exp_up	Mbp	gap	chr18-82475395-82500726	0
2.96488e-14	12.8093	0.168	0	3.49201e-09	chr14-7951437-7952317	Exp_up	Flnb	utr	chr14-7950493-7951588	0
4.77883e-14	-11.2769	0	0.165	5.62846e-09	chr1-16104889-16105410	Con_up	Rpl7	exon	chr1-16104365-16104662	226
5.10057e-14	12.7609	0.162	0	6.0074e-09	chr4-49058830-49059639	Exp_up	Lppr1	utr	chr4-49059282-49059617	0
5.73815e-14	12.9903	0.162	0	6.75833e-09	chr14-69003687-69004686	Exp_up	Stc1	exon	chr14-69029289-69029507	24602
6.16294e-14	12.6044	0.162	0	7.25865e-09	chr15-76203848-76204756	Exp_up	Plec	gap	chr15-76194813-76205597	0
7.51067e-14	12.7763	0.157	0	8.84599e-09	chr2-132278192-132279065	Exp_up	Cds2	gap	chr2-132263498-132294383	0
1.43273e-13	12.4094	0.157	0	1.68746e-08	chr7-19771061-19771622	Exp_up	Gm26600	gap	chr7-19770847-19774272	0
1.76861e-13	12.7104	0.157	0	2.08305e-08	chr5-64242785-64243641	Exp_up	Tbc1d1	gap	chr5-64173897-64256714	0
2.0109e-13	12.6849	0.157	0	2.36842e-08	chr17-35174231-35174961	Exp_up	Aif1	gap	chr17-35173276-35175972	0
2.5469e-13	12.8677	0.152	0	2.99972e-08	chr3-152076151-152076488	Exp_up	Gipc2	exon	chr3-152093533-152094295	17044
2.59266e-13	12.6445	0.152	0	3.05361e-08	chr13-54675589-54676483	Exp_up	Rnf44	utr	chr13-54679399-54681748	2915
2.73053e-13	12.911	0.152	0	3.21599e-08	chr4-41087677-41088533	Exp_up	Aqp3	utr	chr4-41092722-41093533	4188
3.07759e-13	12.8497	0.152	0	3.62475e-08	chr19-4670375-4671301	Exp_up	Gm960	gap	chr19-4663616-4672057	0
3.81294e-13	12.5735	0.157	0	4.49084e-08	chr11-119057928-119058629	Exp_up	Cbx8	exon	chr11-119040782-119040969	16958
4.7115e-13	12.7894	0.147	0	5.54916e-08	chr18-12786143-12787148	Exp_up	Osbpl1a	gap	chr18-12771434-12788319	0
5.3726e-13	12.8503	0.147	0	6.3278e-08	chr2-29640344-29641120	Exp_up	Rapgef1	gap	chr2-29620064-29679132	0
5.5723e-13	12.3951	0.152	0	6.563e-08	chr5-65764964-65765254	Exp_up	N4bp2	gap	chr5-65764246-65771386	0
5.74819e-13	12.6653	0.152	0	6.77016e-08	chr6-125314933-125315607	Exp_up	Ltbr	exon	chr6-125313590-125313885	1047
5.76722e-13	12.7711	0.152	0	6.79258e-08	chr7-102061869-102062764	Exp_up	Rnf121	gap	chr7-102042665-102065065	0
6.04966e-13	12.1974	0.152	0	7.12522e-08	chr8-111939662-111940140	Exp_up	Gabarapl2	exon	chr8-111940703-111940852	562
6.1108e-13	12.6411	0.152	0	7.19724e-08	chr12-73792445-73793125	Exp_up	Prkch	utr	chr12-73777059-73778185	14259
6.80293e-13	12.8515	0.147	0	8.01243e-08	chr6-69428889-69429824	Exp_up	Igkv4-62	exon	chr6-69399810-69400097	28791
6.89702e-13	12.0258	0.152	0	8.12325e-08	chr19-61225386-61226297	Exp_up	Csf2ra	cds	chr19-61226215-61226384	0
6.92788e-13	12.8141	0.147	0	8.15959e-08	chr5-143706321-143707144	Exp_up	Cyth3	cds	chr5-143707084-143707160	0
7.03774e-13	12.7344	0.147	0	8.28897e-08	chr19-44285606-44286400	Exp_up	Scd2	exon	chr19-44293676-44294411	7275
7.23613e-13	11.4085	0.152	0	8.52264e-08	chr9-3001213-3001653	Exp_up	Gm10722	cds	chr9-3000962-3001444	0
8.87356e-13	12.7037	0.152	0	1.04512e-07	chr1-136219662-136220758	Exp_up	5730559C18Rik	cds	chr1-136220278-136220341	0
1.03899e-12	12.3539	0.147	0	1.22371e-07	chr10-77151214-77151984	Exp_up	Col18a1	gap	chr10-77096536-77166289	0
1.15059e-12	12.3915	0.147	0	1.35515e-07	chr15-102108754-102109627	Exp_up	Tenc1	cds	chr15-102109513-102109573	0
1.29171e-12	12.8425	0.147	0	1.52137e-07	chr2-102447720-102448478	Exp_up	Fjx1	utr	chr2-102449366-102450235	887
1.37165e-12	12.6476	0.141	0	1.61552e-07	chr10-62189271-62190407	Exp_up	Tspan15	cds	chr10-62189814-62189861	0
1.38062e-12	12.6477	0.147	0	1.62609e-07	chr2-27764271-27764662	Exp_up	Rxra	utr	chr2-27759689-27762957	1313
1.71623e-12	12.7501	0.141	0	2.02136e-07	chr5-113478814-113479740	Exp_up	Wscd2	exon	chr5-113490333-113493141	10592
1.81058e-12	12.1131	0.141	0	2.13248e-07	chr15-78406470-78406826	Exp_up	Mpst	utr	chr15-78406801-78406863	0
1.82949e-12	12.4188	0.147	0	2.15476e-07	chr2-35266894-35267811	Exp_up	Gsn	exon	chr2-35279663-35279718	11851
2.16758e-12	12.463	0.141	0	2.55296e-07	chr17-13743437-13744097	Exp_up	Tcte2	gap	chr17-13728023-13761285	0
2.16942e-12	12.7012	0.141	0	2.55513e-07	chr12-32770514-32771791	Exp_up	Nampt	exon	chr12-32820335-32820626	48543
2.32361e-12	12.1447	0.147	0	2.73672e-07	chr11-78163174-78164151	Exp_up	Traf4	gap	chr11-78162434-78165297	0
2.57687e-12	12.8147	0.141	0	3.03502e-07	chr2-131796619-131797590	Exp_up	5330413P13Rik	exon	chr2-131820006-131823504	22415
2.88513e-12	12.4201	0.141	0	3.39808e-07	chr11-96306543-96307417	Exp_up	Hoxb5	exon	chr11-96303336-96306121	421
3.64003e-12	12.7722	0.141	0	4.28719e-07	chr10-44111985-44112876	Exp_up	Aim1	exon	chr10-44003428-44004846	107138
3.74751e-12	12.8549	0.141	0	4.41378e-07	chr5-105154070-105155094	Exp_up	Gbp4	exon	chr5-105139480-105139586	14483
4.09416e-12	12.0295	0.141	0	4.82206e-07	chr10-81424310-81425340	Exp_up	Nfic	gap	chr10-81420799-81430785	0
4.33378e-12	12.6094	0.141	0	5.10429e-07	chr9-107735843-107736680	Exp_up	Rbm5	utr	chr9-107740371-107740966	3690
4.89478e-12	12.8272	0.136	0	5.76502e-07	chr1-52660139-52661240	Exp_up	Mfsd6	cds	chr1-52660807-52661087	0
5.20034e-12	-12.4047	0	0.143	6.12491e-07	chr13-111978351-111979155	Con_up	Gm15322	exon	chr13-111991466-111991603	12310
5.21992e-12	12.6224	0.136	0	6.14797e-07	chr4-47224215-47225019	Exp_up	Col15a1	gap	chr4-47208535-47245350	0
5.32671e-12	12.0556	0.141	0	6.27374e-07	chr2-164878211-164878823	Exp_up	Pcif1	exon	chr2-164879304-164879489	480
6.37496e-12	12.6712	0.136	0	7.50836e-07	chr11-98469662-98470546	Exp_up	Ikzf3	gap	chr11-98467687-98476926	0
6.39692e-12	12.1614	0.141	0	7.53422e-07	chr17-24855682-24856620	Exp_up	Hagh	gap	chr17-24852808-24856689	0
6.62661e-12	12.5329	0.136	0	7.80475e-07	chr2-165323664-165324520	Exp_up	Elmo2	gap	chr2-165316352-165325866	0
6.72236e-12	12.3515	0.136	0	7.91753e-07	chr4-154636924-154637613	Exp_up	Prdm16	exon	chr4-154636723-154636873	50
6.87144e-12	12.4051	0.136	0	8.09311e-07	chr5-114727885-114728770	Exp_up	Git2	utr	chr5-114727408-114730181	0
6.96632e-12	12.5324	0.136	0	8.20486e-07	chr14-25844130-25845037	Exp_up	Anxa11	gap	chr14-25842296-25868863	0
6.96687e-12	12.4034	0.141	0	8.20551e-07	chr11-3291995-3292616	Exp_up	Patz1	gap	chr11-3292374-3293279	0
7.09652e-12	-11.7066	0	0.143	8.35822e-07	chr8-84661050-84661936	Con_up	Ier2	utr	chr8-84661331-84662085	0
7.58169e-12	12.4663	0.136	0	8.92963e-07	chr11-100401987-100403237	Exp_up	Gm12348	gap	chr11-100401672-100402103	0
7.76588e-12	12.4048	0.136	0	9.14658e-07	chr2-29744024-29744904	Exp_up	Gm13420	exon	chr2-29744919-29745339	14
7.80526e-12	12.5221	0.136	0	9.19295e-07	chr9-110660695-110661693	Exp_up	Ccdc12	gap	chr9-110656659-110692315	0
8.59041e-12	12.6922	0.136	0	1.01177e-06	chr2-103325070-103325979	Exp_up	A930006I01Rik	exon	chr2-103338601-103340550	12621
8.95316e-12	12.5159	0.136	0	1.05449e-06	chr13-98699046-98699947	Exp_up	Tmem171	exon	chr13-98694806-98694834	4211
1.00442e-11	12.316	0.131	0	1.183e-06	chr9-107305585-107306454	Exp_up	Cish	utr	chr9-107300537-107302784	2800
1.06716e-11	12.0559	0.136	0	1.25689e-06	chr12-84174556-84175174	Exp_up	Elmsan1	gap	chr12-84174424-84193498	0
1.18548e-11	12.7001	0.131	0	1.39625e-06	chr8-124196117-124196913	Exp_up	Gm20388	gap	chr8-119910940-124295357	0
1.19448e-11	12.6493	0.136	0	1.40684e-06	chr15-85949439-85950274	Exp_up	Celsr1	gap	chr15-85941275-85959127	0
1.22282e-11	-12.256	0	0.136	1.44023e-06	chr7-118362997-118364046	Con_up	Syt17	cds	chr7-118381856-118382052	17809
1.39243e-11	12.1259	0.136	0	1.63999e-06	chr6-83135297-83136173	Exp_up	Rtkn	cds	chr6-83135949-83136059	0
1.46598e-11	12.3039	0.136	0	1.72661e-06	chr7-144473244-144474143	Exp_up	Cttn	exon	chr7-144470689-144471009	2234
1.48479e-11	12.7228	0.136	0	1.74877e-06	chr13-67281140-67282082	Exp_up	Zfp457	utr	chr13-67292450-67292565	10367
1.81255e-11	-11.4983	0	0.14	2.1348e-06	chr4-44167326-44167748	Con_up	Rnf38	cds	chr4-44167318-44167326	0
2.04598e-11	12.3749	0.131	0	2.40974e-06	chr6-29468918-29469570	Exp_up	Atp6v1f	gap	chr6-29469227-29470066	0
2.05152e-11	12.5014	0.131	0	2.41626e-06	chr11-19966161-19966990	Exp_up	Spred2	gap	chr11-19954740-19998119	0
2.10266e-11	12.583	0.131	0	2.47649e-06	chr18-73946295-73947127	Exp_up	Mapk4	gap	chr18-73935168-73969890	0
2.12418e-11	12.6493	0.131	0	2.50183e-06	chr13-108660450-108661370	Exp_up	Pde4d	gap	chr13-108654266-108685993	0
2.33456e-11	12.4995	0.131	0	2.74962e-06	chr12-83882196-83883039	Exp_up	Numb	gap	chr12-83876813-83921817	0
2.34541e-11	12.0291	0.131	0	2.7624e-06	chr11-98772574-98773259	Exp_up	Nr1d1	gap	chr11-98772135-98774717	0
2.34549e-11	12.4943	0.131	0	2.76249e-06	chr13-31340382-31341113	Exp_up	Gm11376	gap	chr13-31299847-31392577	0
2.58315e-11	12.6403	0.131	0	3.04241e-06	chr5-113266401-113267230	Exp_up	Sgsm1	cds	chr5-113266287-113266469	0
3.34916e-11	12.435	0.131	0	3.94461e-06	chr11-103260170-103261075	Exp_up	Map3k14	gap	chr11-103242390-103267337	0
3.45427e-11	12.4271	0.131	0	4.0684e-06	chr5-138785894-138786824	Exp_up	Fam20c	gap	chr5-138766708-138793186	0
3.8188e-11	12.4638	0.126	0	4.49775e-06	chr2-11433047-11433957	Exp_up	RP23-247J17.2	exon	chr2-11398393-11398501	34545
4.14791e-11	12.5898	0.131	0	4.88537e-06	chr16-5034923-5035879	Exp_up	Glyr1	gap	chr16-5031974-5036235	0
4.16135e-11	-12.5215	0	0.133	4.90119e-06	chr5-146799523-146800505	Con_up	Usp12	exon	chr5-146794615-146795006	4516
4.19254e-11	12.4858	0.126	0	4.93793e-06	chr16-57403576-57404421	Exp_up	Filip1l	gap	chr16-57353459-57506598	0
4.38853e-11	11.9081	0.131	0	5.16877e-06	chr18-35832266-35832932	Exp_up	Cxxc5	gap	chr18-35829987-35858392	0
4.64751e-11	12.6973	0.126	0	5.47379e-06	chr1-95720193-95721017	Exp_up	4930598F16Rik	exon	chr1-95716237-95716518	3674
5.1514e-11	12.5992	0.126	0	6.06727e-06	chr1-164611461-164612515	Exp_up	RP23-260J11.1	exon	chr1-164631757-164631946	19241
5.37537e-11	11.8282	0.126	0	6.33106e-06	chr16-4559563-4560321	Exp_up	Tfap4	utr	chr16-4559517-4559720	0
5.39653e-11	12.4708	0.126	0	6.35598e-06	chr7-130860338-130861224	Exp_up	Fgfr2	gap	chr7-130172940-133081756	0
5.61212e-11	12.6868	0.126	0	6.6099e-06	chr18-54678206-54679031	Exp_up	Zfp608	utr	chr18-54888045-54889074	209013
6.04562e-11	-12.0901	0	0.129	7.12047e-06	chr11-79630077-79630831	Con_up	Rab11fip4	gap	chr11-79620556-79680787	0
7.20556e-11	12.4658	0.126	0	8.48664e-06	chr19-9026406-9027161	Exp_up	Ahnak	gap	chr19-9000864-9037158	0
7.40781e-11	12.573	0.12	0	8.72485e-06	chr4-139010894-139011793	Exp_up	Tmco4	gap	chr4-139010602-139019572	0
7.44635e-11	12.2475	0.126	0	8.77023e-06	chr5-117111180-117112045	Exp_up	Suds3	gap	chr5-117109814-117112809	0
7.49232e-11	12.5387	0.12	0	8.82438e-06	chr13-103314899-103315826	Exp_up	Mast4	gap	chr13-103171557-103333835	0
7.94947e-11	-11.2165	0	0.129	9.36281e-06	chr2-152397512-152398371	Con_up	Sox12	cds	chr2-152396754-152397698	0
8.28238e-11	12.6628	0.12	0	9.7549e-06	chr2-53850639-53851612	Exp_up	Rprm	utr	chr2-54084093-54084974	232480
8.51301e-11	12.7276	0.12	0	1.00265e-05	chr13-92771238-92772218	Exp_up	Thbs4	gap	chr13-92769601-92773156	0
8.59897e-11	12.633	0.12	0	1.01278e-05	chr1-178666173-178667602	Exp_up	Kif26b	gap	chr1-178530791-178678825	0
8.76738e-11	12.2896	0.126	0	1.03261e-05	chr3-51220512-51221441	Exp_up	Ccrn4l	exon	chr3-51224447-51225287	3005
9.15401e-11	12.0793	0.126	0	1.07815e-05	chr11-103311782-103312684	Exp_up	Arhgap27	utr	chr11-103331497-103332862	18812
1.06039e-10	11.9122	0.126	0	1.24892e-05	chr2-92372568-92373416	Exp_up	Gyltl1b	gap	chr2-92370894-92374694	0
1.11132e-10	12.6016	0.126	0	1.30891e-05	chr4-5659579-5660615	Exp_up	Fam110b	gap	chr4-5644411-5729570	0
1.20375e-10	12.0429	0.12	0	1.41776e-05	chr2-32536544-32537126	Exp_up	Fam102a	gap	chr2-32536233-32558026	0
1.21703e-10	12.5944	0.12	0	1.4334e-05	chr19-31106833-31107830	Exp_up	Prkg1	gap	chr19-30993163-31302285	0
1.24352e-10	12.5495	0.115	0	1.46461e-05	chr7-126655401-126656240	Exp_up	Ccdc101	gap	chr7-126649478-126661051	0
1.25273e-10	12.4412	0.12	0	1.47546e-05	chr2-68419599-68420469	Exp_up	Stk39	gap	chr2-68410142-68471633	0
1.29316e-10	12.2321	0.126	0	1.52307e-05	chr11-113733593-113734408	Exp_up	Cdc42ep4	gap	chr11-113729666-113750953	0
1.29418e-10	12.3874	0.12	0	1.52427e-05	chr5-101725374-101726300	Exp_up	Cds1	exon	chr5-101765130-101765489	38829
1.3149e-10	12.5532	0.126	0	1.54868e-05	chr6-24902620-24903919	Exp_up	Hyal5	utr	chr6-24891770-24891805	10814
1.40764e-10	12.5554	0.12	0	1.65791e-05	chr7-129682289-129683159	Exp_up	Wdr11	utr	chr7-129634976-129635738	46550
1.52669e-10	12.5294	0.12	0	1.79813e-05	chr7-121933247-121934138	Exp_up	Cog7	gap	chr7-121932202-121935657	0
1.56095e-10	12.2968	0.12	0	1.83847e-05	chr11-121706286-121707160	Exp_up	Metrnl	gap	chr11-121702876-121707729	0
1.60783e-10	12.4105	0.12	0	1.89368e-05	chr4-139007824-139008726	Exp_up	Tmco4	gap	chr4-138998052-139010468	0
1.62359e-10	12.5595	0.12	0	1.91224e-05	chr4-109255008-109256097	Exp_up	Calr4	utr	chr4-109254002-109254571	436
1.87729e-10	12.4652	0.12	0	2.21105e-05	chr13-24272340-24273405	Exp_up	Lrrc16a	gap	chr13-24178258-24276456	0
1.93967e-10	12.01	0.12	0	2.28452e-05	chr9-70888690-70889541	Exp_up	Lipc	gap	chr9-70823564-70934475	0
2.00629e-10	12.1257	0.12	0	2.36299e-05	chr17-87445673-87446272	Exp_up	Calm2	gap	chr17-87442727-87446792	0
2.01933e-10	12.5986	0.115	0	2.37834e-05	chr4-15878348-15879411	Exp_up	Calb1	exon	chr4-15881264-15881477	1852
2.07111e-10	12.4959	0.115	0	2.43933e-05	chr2-110806564-110807411	Exp_up	Ano3	gap	chr2-110795072-110862819	0
2.07954e-10	-11.5661	0	0.122	2.44926e-05	chr9-44080015-44080650	Con_up	Rnf26	gap	chr9-44067232-44111441	0
2.08453e-10	12.5305	0.12	0	2.45514e-05	chr13-5768999-5770172	Exp_up	1700016G22Rik	exon	chr13-5855508-5855951	85335
2.10213e-10	12.3154	0.12	0	2.47587e-05	chr2-36217148-36217515	Exp_up	Gm13431	gap	chr2-36216854-36217191	0
2.20717e-10	12.5706	0.12	0	2.59959e-05	chr3-151557240-151558090	Exp_up	Eltd1	utr	chr3-151543297-151545086	12153
2.3698e-10	12.5277	0.115	0	2.79112e-05	chr17-49796585-49797481	Exp_up	Kif6	gap	chr17-49758638-49832140	0
2.38537e-10	12.1006	0.12	0	2.80947e-05	chr11-115903813-115904599	Exp_up	Smim5	gap	chr11-115900343-115905154	0
2.4627e-10	12.3401	0.115	0	2.90054e-05	chr1-90963896-90964722	Exp_up	Rab17	cds	chr1-90964144-90964300	0
2.52838e-10	12.4005	0.11	0	2.9779e-05	chr18-36323912-36324765	Exp_up	Cystm1	exon	chr18-36345619-36345840	20853
2.57139e-10	12.1624	0.12	0	3.02856e-05	chr11-119936342-119937163	Exp_up	Gm11766	exon	chr11-119938511-119938637	1347
2.63015e-10	-12.0961	0	0.125	3.09777e-05	chr17-29256636-29257529	Con_up	Ppil1	gap	chr17-29252319-29256743	0
2.68623e-10	12.5867	0.12	0	3.16382e-05	chr4-36040252-36041273	Exp_up	Lingo2	gap	chr4-35890184-36056641	0
3.16322e-10	11.9714	0.12	0	3.72561e-05	chr2-168078184-168079081	Exp_up	Pard6b	exon	chr2-168081004-168081359	1922
3.16808e-10	11.8385	0.12	0	3.73133e-05	chr11-117779578-117780258	Exp_up	Tmc6	utr	chr11-117779544-117779650	0
3.38363e-10	12.2568	0.115	0	3.98521e-05	chr16-17837782-17838746	Exp_up	Gm20518	cds	chr16-17838041-17838134	0
3.46138e-10	12.3202	0.115	0	4.07678e-05	chr18-7614036-7614955	Exp_up	Mpp7	gap	chr18-7561873-7626732	0
3.59979e-10	12.5507	0.115	0	4.23979e-05	chr10-53769627-53770605	Exp_up	Fam184a	exon	chr10-53750713-53750909	18717
3.61606e-10	11.5368	0.12	0	4.25895e-05	chr9-71663377-71664278	Exp_up	Cgnl1	gap	chr9-71656253-71705147	0
3.64827e-10	-11.146	0	0.118	4.29689e-05	chr1-86442159-86442998	Con_up	1700019O17Rik	utr	chr1-86427964-86428052	14106
3.87966e-10	12.2191	0.12	0	4.56942e-05	chr1-87270560-87271488	Exp_up	Efhd1	gap	chr1-87264755-87289467	0
3.88591e-10	-11.0813	0	0.115	4.57679e-05	chr1-176814044-176814392	Con_up	Cep170	utr	chr1-176813896-176814067	0
3.88872e-10	11.7863	0.115	0	4.58009e-05	chr5-73492101-73492999	Exp_up	Dcun1d4	utr	chr5-73492656-73493076	0
3.88893e-10	12.4142	0.115	0	4.58034e-05	chr4-151576052-151576947	Exp_up	Camta1	gap	chr4-151453420-151586414	0
4.01133e-10	12.336	0.115	0	4.7245e-05	chr4-107243467-107244354	Exp_up	Lrrc42	gap	chr4-107243340-107247293	0
4.27158e-10	12.281	0.115	0	5.03102e-05	chr14-54819725-54820881	Exp_up	Homez	utr	chr14-54852736-54856692	31854
4.40604e-10	12.4444	0.115	0	5.18939e-05	chr10-115255885-115256805	Exp_up	Tbc1d15	exon	chr10-115251382-115251493	4391
4.44513e-10	12.3657	0.11	0	5.23543e-05	chr8-90555365-90556400	Exp_up	Tox3	exon	chr8-90347863-90348343	207021
4.5772e-10	12.526	0.115	0	5.39098e-05	chr6-67515479-67516720	Exp_up	Tacstd2	utr	chr6-67534059-67534752	17338
4.70926e-10	11.8758	0.115	0	5.54652e-05	chr6-48445532-48446428	Exp_up	Zfp467	utr	chr6-48445353-48445567	0
5.17267e-10	12.5221	0.115	0	6.09232e-05	chr1-40614212-40615179	Exp_up	Slc9a4	gap	chr1-40612285-40619039	0
5.30217e-10	12.0963	0.115	0	6.24485e-05	chr16-11511549-11512153	Exp_up	Snx29	gap	chr16-11511043-11571698	0
5.51517e-10	12.1548	0.11	0	6.49571e-05	chr6-50385289-50386159	Exp_up	Osbpl3	gap	chr6-50328746-50455824	0
5.63031e-10	12.4136	0.11	0	6.63132e-05	chr19-55269118-55269753	Exp_up	Acsl5	gap	chr19-55268829-55272768	0
5.95329e-10	12.3829	0.115	0	7.01172e-05	chr10-96647919-96648821	Exp_up	Btg1	utr	chr10-96618644-96622813	25105
5.96927e-10	12.4765	0.115	0	7.03055e-05	chr11-24371572-24372478	Exp_up	Gm12068	exon	chr11-24426246-24426346	53767
6.03309e-10	12.4016	0.115	0	7.10572e-05	chr19-24183507-24184348	Exp_up	Tjp2	gap	chr19-24138833-24224850	0
6.12513e-10	12.2356	0.115	0	7.21411e-05	chr13-111933618-111934540	Exp_up	Gm15322	exon	chr13-111991466-111991603	56925
6.17918e-10	12.3179	0.115	0	7.27778e-05	chr14-30575493-30576314	Exp_up	Tkt	utr	chr14-30573513-30574722	770
6.20643e-10	12.2003	0.11	0	7.30987e-05	chr19-18630277-18630791	Exp_up	Ostf1	gap	chr19-18604213-18631619	0
6.3422e-10	-11.2139	0	0.111	7.46978e-05	chr16-4212931-4213568	Con_up	Crebbp	cds	chr16-4213139-4213223	0
6.37511e-10	12.4558	0.115	0	7.50854e-05	chr7-121869533-121870401	Exp_up	Scnn1b	gap	chr7-121865138-121899230	0
6.40022e-10	11.9531	0.115	0	7.53811e-05	chr1-187610268-187611107	Exp_up	Esrrg	gap	chr1-187609785-187793324	0
6.56498e-10	-11.1904	0	0.115	7.73217e-05	chr7-128236652-128237359	Con_up	9130023H24Rik	cds	chr7-128236406-128237419	0
6.6698e-10	-11.7497	0	0.115	7.85563e-05	chr18-15150150-15151000	Con_up	Kctd1	gap	chr18-15007875-15151315	0
6.84313e-10	12.1897	0.11	0	8.05977e-05	chr14-50981004-50981854	Exp_up	Pnp	utr	chr14-50965173-50965237	15766
7.04891e-10	-12.1621	0	0.115	8.30214e-05	chr11-76570802-76571731	Con_up	Abr	cds	chr11-76571031-76571091	0
7.05689e-10	12.3858	0.11	0	8.31154e-05	chr17-89062076-89063320	Exp_up	Fshr	gap	chr17-89046705-89097309	0
7.08691e-10	11.8779	0.115	0	8.34689e-05	chr19-38026133-38026821	Exp_up	Myof	gap	chr19-38024398-38043235	0
7.30134e-10	11.9365	0.115	0	8.59945e-05	chr10-81317089-81317956	Exp_up	Pip5k1c	cds	chr10-81317766-81317768	0
7.38434e-10	12.2676	0.11	0	8.6972e-05	chr7-101005971-101006810	Exp_up	P2ry2	gap	chr7-100999101-101011711	0
7.40455e-10	12.5898	0.115	0	8.72101e-05	chr2-43244942-43245856	Exp_up	Kynu	exon	chr2-43555329-43555409	309472
7.49017e-10	12.239	0.115	0	8.82185e-05	chr5-129877601-129878348	Exp_up	Phkg1	gap	chr5-129874337-129898510	0
7.99034e-10	12.3973	0.115	0	9.41094e-05	chr5-72706798-72707597	Exp_up	Txk	cds	chr5-72707520-72707736	0
8.30713e-10	12.5083	0.11	0	9.78405e-05	chr18-46092447-46093378	Exp_up	Trim36	utr	chr18-46165302-46167412	71923
8.96894e-10	12.16	0.11	0	0.000105635	chr2-173261246-173262116	Exp_up	Pmepa1	gap	chr2-173234462-173271566	0
9.03556e-10	12.5301	0.115	0	0.00010642	chr12-7749543-7750511	Exp_up	Apob	exon	chr12-7977648-7977860	227136
9.11405e-10	12.2019	0.115	0	0.000107344	chr6-125423867-125424714	Exp_up	Cd9	utr	chr6-125460266-125460660	35551
9.12155e-10	12.3463	0.11	0	0.000107433	chr1-192402983-192403824	Exp_up	Kcnh1	gap	chr1-192337830-192413016	0
9.17214e-10	12.4937	0.11	0	0.000108029	chr7-129818795-129819645	Exp_up	Wdr11	utr	chr7-129634976-129635738	183056
9.38726e-10	12.2345	0.11	0	0.000110562	chr12-17733057-17733808	Exp_up	Hpcal1	gap	chr12-17691047-17786146	0
9.82182e-10	-11.2909	0	0.108	0.00011568	chr10-13967065-13967887	Con_up	Hivep2	gap	chr10-13967081-14004200	0
9.8432e-10	12.0787	0.11	0	0.000115932	chr2-32878178-32878982	Exp_up	Fam129b	gap	chr2-32876405-32905768	0
9.87886e-10	12.5539	0.105	0	0.000116352	chr7-56543272-56544145	Exp_up	Oca2	utr	chr7-56536030-56536517	6754
1.01964e-09	12.2173	0.11	0	0.000120092	chr4-59450165-59451184	Exp_up	Susd1	exon	chr4-59438206-59438633	11531
1.03795e-09	12.0632	0.11	0	0.000122248	chr3-89277055-89277717	Exp_up	Efna1	gap	chr3-89276426-89279450	0
1.06824e-09	12.4153	0.105	0	0.000125817	chr10-93759363-93760302	Exp_up	Ntn4	utr	chr10-93745854-93747207	12155
1.07166e-09	12.3951	0.11	0	0.000126219	chr2-178926945-178927796	Exp_up	Cdh26	utr	chr2-178486949-178487366	439578
1.07583e-09	12.365	0.11	0	0.00012671	chr9-71590236-71591092	Exp_up	Myzap	gap	chr9-71579698-71592189	0
1.11326e-09	12.0776	0.11	0	0.000131119	chr2-59784163-59785056	Exp_up	Tanc1	gap	chr2-59772540-59785323	0
1.13277e-09	12.1119	0.11	0	0.000133417	chr17-34964386-34965269	Exp_up	Hspa1a	utr	chr17-34969190-34969999	3920
1.15748e-09	11.8279	0.11	0	0.000136327	chr10-81135803-81136486	Exp_up	Zbtb7a	utr	chr10-81136271-81136699	0
1.1755e-09	-11.9186	0	0.115	0.000138449	chr15-99496963-99497478	Con_up	Faim2	utr	chr15-99497005-99500147	0
1.19831e-09	12.2926	0.11	0	0.000141136	chr14-74915636-74916590	Exp_up	Lrch1	gap	chr14-74858122-74947383	0
1.26256e-09	-11.0512	0	0.104	0.000148704	chr7-80026704-80027429	Con_up	Zfp710	gap	chr7-80024987-80081048	0
1.27711e-09	12.5101	0.11	0	0.000150416	chr2-161122358-161123361	Exp_up	Chd6	exon	chr2-161108989-161109075	13282
1.30555e-09	12.5792	0.11	0	0.000153766	chr18-50753051-50754041	Exp_up	Hdhd1a	exon	chr18-50567656-50568699	184351
1.31271e-09	12.3791	0.105	0	0.000154609	chr4-46523125-46524044	Exp_up	Trim14	cds	chr4-46523506-46523739	0
1.34352e-09	12.2001	0.11	0	0.000158239	chr9-40407690-40408585	Exp_up	Gramd1b	gap	chr9-40333656-40413296	0
1.37688e-09	12.2281	0.105	0	0.000162167	chr15-51953797-51954757	Exp_up	Rad21	utr	chr15-51962605-51964055	7847
1.37752e-09	12.1507	0.105	0	0.000162243	chr16-31506661-31507491	Exp_up	Bdh1	utr	chr16-31457095-31458901	47759
1.40628e-09	11.749	0.11	0	0.00016563	chr15-78806516-78807551	Exp_up	Card10	exon	chr15-78802855-78803042	3473
1.43108e-09	12.2505	0.11	0	0.000168551	chr2-173247589-173248493	Exp_up	Pmepa1	gap	chr2-173234462-173271566	0
1.46648e-09	12.3576	0.105	0	0.000172721	chr5-110142112-110142949	Exp_up	Chfr	gap	chr5-110140454-110143550	0
1.46806e-09	-12.4902	0	0.115	0.000172907	chr1-125813754-125814764	Con_up	Gpr39	gap	chr1-125678193-125872369	0
1.5671e-09	12.1603	0.11	0	0.000184572	chr14-73444471-73445110	Exp_up	Itm2b	exon	chr14-73385010-73385271	59199
1.61214e-09	-11.4955	0	0.108	0.000189876	chr19-5811789-5812678	Con_up	Malat1	exon	chr19-5795690-5802672	9116
1.73917e-09	11.9242	0.105	0	0.000204837	chr10-43478504-43479084	Exp_up	Bend3	exon	chr10-43479140-43479372	55
1.77222e-09	12.2761	0.105	0	0.00020873	chr4-132938046-132938874	Exp_up	Fam76a	exon	chr4-132922358-132922558	15487
1.80491e-09	12.2867	0.105	0	0.000212581	chr18-33210854-33211451	Exp_up	Stard4	gap	chr18-33209158-33213633	0
1.88944e-09	12.471	0.11	0	0.000222537	chr11-35735297-35736224	Exp_up	Slit3	utr	chr11-35708143-35708507	26789
1.88964e-09	12.1212	0.105	0	0.00022256	chr2-59422111-59422969	Exp_up	5330411J11Rik	exon	chr2-59387294-59387471	34639
1.89475e-09	11.9796	0.11	0	0.000223162	chr3-68492354-68492975	Exp_up	Schip1	gap	chr3-68468230-68494573	0
1.94651e-09	12.3435	0.105	0	0.000229258	chr17-29427813-29428797	Exp_up	Gm26885	exon	chr17-29461896-29462147	33098
2.07114e-09	12.1379	0.105	0	0.000243937	chr15-62286537-62287104	Exp_up	Pvt1	gap	chr15-62242562-62313369	0
2.20171e-09	12.41	0.11	0	0.000259316	chr10-54017676-54018641	Exp_up	Man1a	gap	chr10-54014496-54025713	0
2.20737e-09	12.219	0.105	0	0.000259982	chr4-129793629-129794476	Exp_up	Ptp4a2	exon	chr4-129811219-129811407	16742
2.21429e-09	12.147	0.105	0	0.000260797	chr1-189756456-189757343	Exp_up	Ptpn14	gap	chr1-189728665-189786635	0
2.21559e-09	12.248	0.105	0	0.00026095	chr2-148184643-148185550	Exp_up	Foxa2	exon	chr2-148046860-148046969	137673
2.23941e-09	11.9915	0.11	0	0.000263756	chr15-75830343-75831385	Exp_up	Zc3h3	gap	chr15-75809679-75837466	0
2.34588e-09	11.9784	0.11	0	0.000276295	chr2-152794188-152795088	Exp_up	Bcl2l1	gap	chr2-152782283-152828446	0
2.37954e-09	12.3115	0.105	0	0.00028026	chr8-78791515-78792362	Exp_up	Lsm6	utr	chr8-78804865-78808210	12502
2.39196e-09	12.3448	0.105	0	0.000281723	chr14-80019140-80020092	Exp_up	Olfm4	gap	chr14-80018224-80021118	0
2.4118e-09	12.4006	0.105	0	0.000284059	chr10-20738607-20739558	Exp_up	Pde7b	exon	chr10-20724676-20725078	13528
2.44112e-09	12.1731	0.105	0	0.000287512	chr9-66760806-66761695	Exp_up	Car12	gap	chr9-66753822-66762402	0
2.54177e-09	12.1644	0.099	0	0.000299367	chr11-70622131-70622972	Exp_up	Gm12315	exon	chr11-70623027-70623550	54
2.57761e-09	12.149	0.105	0	0.000303589	chr16-45886384-45887261	Exp_up	Phldb2	gap	chr16-45873873-45953375	0
2.59735e-09	12.369	0.105	0	0.000305913	chr3-138236310-138237243	Exp_up	Adh7	utr	chr3-138231207-138233382	2927
2.60007e-09	12.403	0.105	0	0.000306234	chr1-81231330-81232411	Exp_up	Nyap2	gap	chr1-81192053-81240883	0
2.70208e-09	11.7131	0.105	0	0.000318248	chr8-13104389-13104989	Exp_up	Pcid2	cds	chr8-13104775-13104810	0
2.87303e-09	12.2879	0.105	0	0.000338382	chr5-148771304-148772245	Exp_up	4930505K14Rik	exon	chr5-148777963-148778221	5717
2.88015e-09	12.3789	0.105	0	0.000339221	chr7-97460199-97461381	Exp_up	Kctd14	utr	chr7-97458245-97459553	645
2.88672e-09	12.1836	0.105	0	0.000339995	chr2-32427962-32428848	Exp_up	Slc25a25	gap	chr2-32421600-32430991	0
3.06139e-09	11.9831	0.105	0	0.000360567	chr16-97601999-97602896	Exp_up	Tmprss2	gap	chr16-97599323-97611018	0
3.38249e-09	12.45	0.105	0	0.000398387	chr8-6470854-6471768	Exp_up	Gm1840	cds	chr8-5639584-5640996	829857
3.40021e-09	11.7761	0.105	0	0.000400474	chr2-30470419-30471019	Exp_up	Ier5l	utr	chr2-30471537-30472790	517
3.42012e-09	12.3167	0.105	0	0.000402818	chr9-107507274-107508128	Exp_up	Cacna2d2	gap	chr9-107505993-107509194	0
3.42269e-09	12.3821	0.105	0	0.000403121	chr6-56870849-56871696	Exp_up	Fkbp9	gap	chr6-56868907-56873366	0
3.50114e-09	12.4593	0.105	0	0.000412361	chr14-68341925-68342666	Exp_up	Adam7	utr	chr14-68497336-68498420	154669
3.72884e-09	12.1531	0.105	0	0.000439179	chr11-103257801-103258685	Exp_up	Map3k14	gap	chr11-103242390-103267337	0
3.73986e-09	-12.1665	0	0.108	0.000440477	chr13-95779323-95779849	Con_up	Iqgap2	gap	chr13-95763403-95837823	0
3.92487e-09	12.2614	0.105	0	0.000462267	chr12-73868357-73869275	Exp_up	Hif1a	exon	chr12-73901375-73901498	32099
3.93012e-09	12.4194	0.105	0	0.000462886	chr14-56335715-56336597	Exp_up	Atp12a	exon	chr14-56365068-56365289	28470
3.93495e-09	12.2536	0.099	0	0.000463454	chr5-24535324-24536792	Exp_up	Asb10	gap	chr5-24533840-24537629	0
4.01315e-09	12.4379	0.099	0	0.000472665	chr6-105914922-105915764	Exp_up	Cntn4	gap	chr6-105840561-105924768	0
4.15509e-09	12.1261	0.099	0	0.000489382	chr11-59655105-59655932	Exp_up	Mprip	exon	chr11-59661305-59661418	5372
4.18632e-09	11.7937	0.105	0	0.000493061	chr3-122618281-122619089	Exp_up	Fnbp1l	gap	chr3-122590244-122619529	0
4.23945e-09	12.1106	0.105	0	0.000499318	chr7-117505472-117506327	Exp_up	Xylt1	gap	chr7-117475531-117548583	0
4.39687e-09	12.3163	0.099	0	0.000517858	chr17-5574303-5575243	Exp_up	Zdhhc14	gap	chr17-5493692-5647902	0
4.44749e-09	11.7864	0.105	0	0.000523821	chr19-5792841-5793712	Exp_up	Malat1	exon	chr19-5795690-5802672	1977
5.05789e-09	12.0737	0.099	0	0.000595714	chr2-70066336-70067197	Exp_up	Myo3b	gap	chr2-70039341-70095156	0
5.06439e-09	11.9413	0.105	0	0.000596479	chr15-79322016-79322925	Exp_up	Pla2g6	gap	chr15-79318011-79327634	0
5.11089e-09	12.3295	0.099	0	0.000601955	chr11-68648266-68649450	Exp_up	Myh10	exon	chr11-68691559-68691842	42108
5.16409e-09	12.327	0.105	0	0.000608221	chr1-105169786-105170775	Exp_up	Gm29012	exon	chr1-105127187-105127366	42419
5.1796e-09	12.3649	0.099	0	0.000610048	chr1-96932363-96933490	Exp_up	Slco4c1	exon	chr1-96871767-96872171	60191
5.18889e-09	-11.5556	0	0.108	0.000611142	chr9-106450462-106451316	Con_up	Abhd14b	gap	chr9-106450232-106451392	0
5.27127e-09	-11.2709	0	0.104	0.000620845	chr8-11009585-11009938	Con_up	9530052E02Rik	gap	chr8-11008012-11044653	0
5.31122e-09	12.1677	0.099	0	0.00062555	chr2-109991412-109992223	Exp_up	Lgr4	gap	chr2-109991176-109996553	0
5.32167e-09	-10.8065	0	0.1	0.000626781	chr4-130307584-130308370	Con_up	Gm10570	cds	chr4-130308162-130308674	0
5.39009e-09	11.6151	0.105	0	0.00063484	chr13-111809586-111809915	Exp_up	Gm15327	gap	chr13-111809348-111810783	0
5.46161e-09	-12.3273	0	0.108	0.000643262	chr6-136599873-136600846	Con_up	Atf7ip	gap	chr6-136599806-136603284	0
5.47146e-09	12.3323	0.099	0	0.000644423	chr1-182398535-182399469	Exp_up	Trp53bp2	exon	chr1-182409172-182409450	9702
5.53306e-09	11.9053	0.105	0	0.000651679	chr13-111802173-111802974	Exp_up	Map3k1	gap	chr13-111776019-111808246	0
5.56721e-09	12.1638	0.099	0	0.0006557	chr9-34995651-34996532	Exp_up	Kirrel3	gap	chr9-34991093-35000854	0
5.68413e-09	12.1001	0.099	0	0.000669471	chr12-76547609-76548544	Exp_up	Plekhg3	gap	chr12-76533819-76560128	0
5.72849e-09	11.9293	0.105	0	0.000674695	chr15-79135717-79136622	Exp_up	1700088E04Rik	cds	chr15-79136307-79136489	0
6.13413e-09	-11.7358	0	0.108	0.000722472	chr11-104289484-104290099	Con_up	Mapt	cds	chr11-104289908-104289994	0
6.16426e-09	12.1083	0.099	0	0.00072602	chr2-157075251-157076343	Exp_up	Soga1	gap	chr2-157060413-157078228	0
6.34996e-09	12.3453	0.099	0	0.000747892	chr13-109315432-109316320	Exp_up	Pde4d	gap	chr13-109032698-109740386	0
6.47463e-09	12.1956	0.099	0	0.000762576	chr8-3350288-3351280	Exp_up	A430078G23Rik	exon	chr8-3353415-3353730	2134
6.48538e-09	12.2541	0.099	0	0.000763841	chr15-30279238-30280181	Exp_up	Ctnnd2	gap	chr15-30173164-30332009	0
6.90777e-09	12.1306	0.099	0	0.00081359	chr7-143958057-143958828	Exp_up	Shank2	exon	chr7-144001928-144002017	43099
7.09744e-09	12.3237	0.099	0	0.000835929	chr11-82579453-82580940	Exp_up	Gm11426	exon	chr11-82633353-82633485	52412
7.20349e-09	11.9512	0.099	0	0.000848419	chr7-89518105-89518418	Exp_up	Prss23	exon	chr7-89517447-89517586	518
7.43775e-09	12.3454	0.099	0	0.000876011	chr6-17201728-17202725	Exp_up	D830026I12Rik	gap	chr6-17202136-17204571	0
7.61433e-09	12.0591	0.099	0	0.000896809	chr3-55105363-55106243	Exp_up	Spg20	exon	chr3-55112108-55112217	5864
7.6681e-09	12.0572	0.099	0	0.000903141	chr8-106563544-106564623	Exp_up	Cdh3	utr	chr8-106555451-106556908	6635
8.36136e-09	11.9882	0.099	0	0.000984792	chr11-55027089-55028014	Exp_up	Anxa6	gap	chr11-55021581-55033358	0
8.38355e-09	12.2672	0.099	0	0.000987406	chr6-71384050-71384912	Exp_up	Rmnd5a	utr	chr6-71388634-71393124	3721
8.54481e-09	12.01	0.099	0	0.0010064	chr11-115461986-115462761	Exp_up	Slc16a5	cds	chr11-115462609-115462807	0
8.74473e-09	12.1387	0.099	0	0.00102995	chr19-36951072-36951962	Exp_up	Btaf1	cds	chr19-36951034-36951177	0
9.08202e-09	12.3251	0.094	0	0.00106967	chr12-90596484-90597489	Exp_up	Dio2	utr	chr12-90724554-90729411	127064
9.19663e-09	12.1205	0.099	0	0.00108317	chr5-125184543-125185783	Exp_up	Ncor2	exon	chr5-125178997-125179219	5323
9.32123e-09	12.0821	0.099	0	0.00109785	chr16-30572015-30572862	Exp_up	Lsg1	gap	chr16-30571537-30573192	0
9.65779e-09	12.2795	0.094	0	0.00113748	chr3-38798166-38799404	Exp_up	C230034O21Rik	exon	chr3-38874570-38875137	75165
9.66843e-09	12.2254	0.099	0	0.00113874	chr7-135960747-135961749	Exp_up	Mki67	exon	chr7-135716048-135716379	244367
9.92262e-09	12.3148	0.094	0	0.00116868	chr3-146116899-146117863	Exp_up	Mcoln3	utr	chr3-146117459-146117634	0
1.03236e-08	12.2164	0.094	0	0.00121591	chr5-108021130-108022142	Exp_up	Fam69a	exon	chr5-107986949-107987085	34044
1.04928e-08	12.1432	0.094	0	0.00123583	chr9-30166134-30167099	Exp_up	Ntm	exon	chr9-29962845-29963141	202992
1.05273e-08	12.1957	0.099	0	0.0012399	chr12-8555112-8555945	Exp_up	Slc7a15	gap	chr12-8552018-8598844	0
1.08758e-08	12.0187	0.099	0	0.00128094	chr4-82411851-82412617	Exp_up	Nfib	gap	chr4-82383662-82498237	0
1.0923e-08	11.8171	0.099	0	0.0012865	chr19-46523401-46524209	Exp_up	Arl3	utr	chr19-46531109-46531338	6899
1.10448e-08	12.071	0.099	0	0.00130085	chr3-30697641-30698520	Exp_up	Lrrc31	gap	chr3-30695631-30699698	0
1.11825e-08	11.9392	0.094	0	0.00131707	chr5-113996178-113997074	Exp_up	Ssh1	exon	chr5-113993664-113993894	2283
1.14533e-08	12.0337	0.094	0	0.00134896	chr16-4635512-4636392	Exp_up	Coro7	gap	chr16-4635043-4646660	0
1.15341e-08	12.1667	0.099	0	0.00135848	chr19-55219295-55220033	Exp_up	Gucy2g	gap	chr19-55217432-55222326	0
1.20797e-08	12.1409	0.099	0	0.00142273	chr11-59910497-59911349	Exp_up	Gm12714	exon	chr11-59907108-59907319	3177
1.21431e-08	12.0918	0.094	0	0.00143021	chr4-137279163-137280040	Exp_up	Wnt4	gap	chr4-137277757-137289113	0
1.23244e-08	11.9145	0.094	0	0.00145156	chr1-131967025-131967901	Exp_up	Gm29103	gap	chr1-131963053-131976717	0
1.23942e-08	12.2381	0.094	0	0.00145977	chr2-125932441-125933332	Exp_up	Galk2	gap	chr2-125931406-125946783	0
1.25685e-08	12.3565	0.094	0	0.00148031	chr1-123734711-123735830	Exp_up	Dpp10	gap	chr1-123686316-123854165	0
1.26519e-08	12.0022	0.094	0	0.00149013	chr7-80868508-80869349	Exp_up	Zscan2	gap	chr7-80863672-80874935	0
1.33163e-08	12.3451	0.094	0	0.00156839	chr1-92332048-92332991	Exp_up	Gm29099	exon	chr1-92329492-92329888	2159
1.34303e-08	12.2857	0.099	0	0.00158181	chr7-34454468-34455493	Exp_up	Gm12766	gap	chr7-34438739-34490103	0
1.34337e-08	12.319	0.094	0	0.00158221	chr6-64650834-64651732	Exp_up	Grid2	gap	chr6-64533748-64663159	0
1.3484e-08	12.0595	0.094	0	0.00158813	chr4-119118484-119119281	Exp_up	Slc2a1	gap	chr4-119108973-119120390	0
1.35047e-08	12.3224	0.094	0	0.00159057	chr7-73789105-73789894	Exp_up	Gm10619	gap	chr7-73784123-73810366	0
1.39531e-08	12.0407	0.099	0	0.00164338	chr13-95484420-95485405	Exp_up	S100z	exon	chr13-95478515-95478655	5764
1.4137e-08	12.129	0.094	0	0.00166504	chr19-34735601-34736379	Exp_up	Slc16a12	gap	chr19-34690892-34747065	0
1.41865e-08	12.0928	0.099	0	0.00167087	chr12-71796257-71797292	Exp_up	Daam1	exon	chr12-71831078-71831331	33785
1.47527e-08	12.1123	0.099	0	0.00173755	chr7-34643065-34644216	Exp_up	Kctd15	gap	chr7-34642114-34644837	0
1.47813e-08	-10.7252	0	0.093	0.00174093	chr2-30392696-30393236	Con_up	Dolpp1	gap	chr2-30392513-30395658	0
1.47959e-08	12.0758	0.094	0	0.00174265	chr11-88636451-88637288	Exp_up	Msi2	gap	chr11-88590148-88712437	0
1.50286e-08	11.9244	0.094	0	0.00177005	chr9-15494265-15494884	Exp_up	Smco4	exon	chr9-15505487-15505641	10602
1.5038e-08	-12.0807	0	0.097	0.00177116	chr1-131194252-131194982	Con_up	Rassf5	gap	chr1-131182255-131212256	0
1.51053e-08	12.0968	0.089	0	0.00177909	chr16-91609710-91610565	Exp_up	Gm15964	exon	chr16-91611468-91611812	902
1.52402e-08	11.6189	0.094	0	0.00179498	chr16-8830906-8831559	Exp_up	1810013L24Rik	cds	chr16-8831321-8831401	0
1.52789e-08	-11.7045	0	0.097	0.00179953	chr2-153528023-153528712	Con_up	Nol4l	gap	chr2-153483843-153529441	0
1.56714e-08	12.2305	0.094	0	0.00184576	chr16-93776220-93776959	Exp_up	Dopey2	cds	chr16-93776887-93777009	0
1.56782e-08	-11.5972	0	0.097	0.00184656	chr1-134077260-134078070	Con_up	Btg2	cds	chr1-134077369-134077703	0
1.58166e-08	11.7956	0.094	0	0.00186287	chr7-100930604-100931475	Exp_up	Arhgef17	cds	chr7-100928569-100931739	0
1.59356e-08	12.3318	0.099	0	0.00187688	chr3-92169708-92170639	Exp_up	Lelp1	exon	chr3-92142653-92142754	26953
1.60973e-08	11.9481	0.099	0	0.00189592	chr3-146405927-146406747	Exp_up	Ssx2ip	gap	chr3-146404785-146414695	0
1.61859e-08	11.8019	0.094	0	0.00190636	chr7-98655350-98655969	Exp_up	2210018M11Rik	gap	chr7-98654853-98656473	0
1.6542e-08	12.2399	0.094	0	0.0019483	chr16-3819792-3820899	Exp_up	Olfr15	exon	chr16-3838975-3839913	18075
1.68471e-08	11.9952	0.094	0	0.00198424	chr10-77665989-77666848	Exp_up	Ube2g2	utr	chr10-77644560-77645993	19995
1.70433e-08	-11.7108	0	0.1	0.00200734	chr4-142221288-142222179	Con_up	Kazn	gap	chr4-142210207-142238984	0
1.7173e-08	12.2158	0.089	0	0.00202262	chr19-61115782-61116629	Exp_up	5830428H23Rik	gap	chr19-61058277-61127006	0
1.72572e-08	2.55289	0.199	0.039	0.00203254	chr1-132150145-132151232	Exp_up	Cdk18	exon	chr1-132139410-132139684	10460
1.77798e-08	11.6088	0.099	0	0.00209408	chr15-85677593-85678434	Exp_up	D130051D11Rik	exon	chr15-85639747-85645934	31658
1.80681e-08	-11.9719	0	0.097	0.00212804	chr17-28098970-28099930	Con_up	Tcp11	exon	chr17-28080575-28080639	18330
1.81185e-08	12.2357	0.094	0	0.00213397	chr6-34094435-34095340	Exp_up	Lrguk	gap	chr6-34092939-34095523	0
1.81624e-08	12.0985	0.094	0	0.00213915	chr5-135508824-135509853	Exp_up	Hip1	gap	chr5-135460471-135544936	0
1.97815e-08	11.9994	0.094	0	0.00232984	chr19-25403913-25404762	Exp_up	Kank1	gap	chr19-25395372-25409085	0
1.99192e-08	11.2392	0.099	0	0.00234607	chr8-71382590-71382976	Exp_up	Nr2f6	exon	chr8-71380991-71381960	629
2.01242e-08	-11.9522	0	0.097	0.0023702	chr11-3312966-3313716	Con_up	Gm12592	gap	chr11-3308115-3330913	0
2.02605e-08	12.1526	0.094	0	0.00238627	chr6-100503181-100504078	Exp_up	1700049E22Rik	exon	chr6-100527400-100527639	23321
2.07671e-08	12.1599	0.094	0	0.00244592	chr17-28101321-28102273	Exp_up	Tcp11	exon	chr17-28080575-28080639	20681
2.08863e-08	12.08	0.089	0	0.00245997	chr1-127005313-127006183	Exp_up	4930599A14Rik	exon	chr1-126876377-126876615	128697
2.091e-08	11.6556	0.094	0	0.00246276	chr1-42693897-42694670	Exp_up	Pantr1	gap	chr1-42667004-42694746	0
2.09936e-08	12.0706	0.094	0	0.0024726	chr2-10004736-10005628	Exp_up	Taf3	gap	chr2-9952946-10042426	0
2.14327e-08	12.1438	0.094	0	0.00252432	chr13-34068057-34069242	Exp_up	Bphl	gap	chr13-34064034-34073675	0
2.15978e-08	11.9908	0.094	0	0.00254377	chr6-88741314-88742045	Exp_up	Mgll	gap	chr6-88725846-88764595	0
2.16693e-08	11.6113	0.094	0	0.00255219	chr7-141468615-141469394	Exp_up	Cd151	cds	chr7-141469262-141469345	0
2.26179e-08	12.0997	0.094	0	0.00266391	chr5-126228748-126229861	Exp_up	Gm4868	exon	chr5-125847949-125848740	380007
2.33747e-08	12.119	0.089	0	0.00275305	chr10-122867231-122868099	Exp_up	Ppm1h	gap	chr10-122857147-122878508	0
2.36813e-08	12.0915	0.094	0	0.00278916	chr18-74478378-74479275	Exp_up	Myo5b	gap	chr18-74441053-74511422	0
2.38048e-08	-12.2066	0	0.097	0.0028037	chr1-193423463-193424473	Con_up	Camk1g	exon	chr1-193370175-193370298	53164
2.4205e-08	12.2254	0.089	0	0.00285084	chr1-66244647-66246027	Exp_up	Map2	gap	chr1-66175496-66251661	0
2.51155e-08	-11.2953	0	0.097	0.00295808	chr14-54464634-54465028	Con_up	Lrp10	cds	chr14-54464904-54464948	0
2.51237e-08	12.296	0.094	0	0.00295904	chr10-123875220-123876121	Exp_up	Fam19a2	utr	chr10-123738916-123741204	134015
2.57495e-08	12.1778	0.094	0	0.00303275	chr10-3529763-3530625	Exp_up	Iyd	exon	chr10-3540240-3540461	9614
2.60763e-08	11.8143	0.089	0	0.00307124	chr2-118908967-118909848	Exp_up	Bahd1	gap	chr2-118900447-118915887	0
2.65401e-08	12.2572	0.089	0	0.00312587	chr5-89860032-89860918	Exp_up	Adamts3	gap	chr5-89775442-89861298	0
2.65481e-08	12.3128	0.094	0	0.00312681	chr2-8877351-8878426	Exp_up	1700061F12Rik	exon	chr2-9189515-9189647	311088
2.69613e-08	12.2056	0.089	0	0.00317548	chr9-31526936-31528046	Exp_up	Tmem45b	exon	chr9-31464166-31464238	62697
2.73665e-08	11.7097	0.094	0	0.0032232	chr7-28595399-28596160	Exp_up	Pak4	gap	chr7-28569867-28598034	0
2.78394e-08	12.2892	0.089	0	0.0032789	chr2-48374179-48375053	Exp_up	Gm13481	gap	chr2-48310161-48457112	0
2.8154e-08	-11.6874	0	0.097	0.00331595	chr2-153529610-153530489	Con_up	Nol4l	cds	chr2-153529442-153529762	0
2.93476e-08	11.8028	0.094	0	0.00345653	chr2-165866902-165867747	Exp_up	Zmynd8	gap	chr2-165852149-165875704	0
2.93692e-08	11.9194	0.094	0	0.00345907	chr14-45324902-45326104	Exp_up	Psmc6	exon	chr14-45329824-45329932	3719
2.93925e-08	11.955	0.094	0	0.00346182	chr4-133070254-133071092	Exp_up	Ahdc1	gap	chr4-133062688-133077049	0
2.97102e-08	11.7151	0.094	0	0.00349924	chr3-104817545-104817916	Exp_up	Mov10	gap	chr3-104805108-104817935	0
2.98545e-08	11.9296	0.089	0	0.00351624	chr1-132127702-132128731	Exp_up	Cdk18	gap	chr1-132122461-132139409	0
2.98872e-08	12.1999	0.089	0	0.00352008	chr6-69405898-69406760	Exp_up	Igkv4-62	exon	chr6-69399810-69400097	5800
3.05112e-08	11.9402	0.089	0	0.00359358	chr4-43389456-43390433	Exp_up	Rusc2	gap	chr4-43383760-43413004	0
3.09709e-08	11.8453	0.089	0	0.00364772	chr4-43043612-43044517	Exp_up	Fam214b	gap	chr4-43037207-43045647	0
3.11441e-08	12.1663	0.094	0	0.00366812	chr10-122900801-122901437	Exp_up	Ppm1h	gap	chr10-122895630-122904091	0
3.14686e-08	12.1585	0.089	0	0.00370634	chr10-62966059-62966867	Exp_up	Dna2	cds	chr10-62966600-62966804	0
3.22948e-08	12.2011	0.089	0	0.00380365	chr19-58581793-58582958	Exp_up	1810007D17Rik	exon	chr19-58606329-58606489	23370
3.33603e-08	-11.8297	0	0.09	0.00392915	chr16-5534400-5535150	Con_up	n-R5s30	exon	chr16-5324036-5324157	210242
3.44011e-08	12.1808	0.089	0	0.00405173	chr10-82771505-82772382	Exp_up	Nfyb	exon	chr10-82764004-82764144	7360
3.45054e-08	12.2236	0.094	0	0.00406401	chr18-73446405-73447354	Exp_up	n-R5-8s1	exon	chr18-73533403-73533550	86048
3.53173e-08	-11.0882	0	0.093	0.00415964	chr4-137356914-137357172	Con_up	Cdc42	gap	chr4-137336130-137357645	0
3.53885e-08	12.1075	0.089	0	0.00416802	chr1-161688686-161689600	Exp_up	Fasl	utr	chr1-161780689-161781575	91088
3.55154e-08	12.1453	0.089	0	0.00418297	chr3-37269538-37270441	Exp_up	Il21	exon	chr3-37232419-37232618	36919
3.56427e-08	12.1909	0.089	0	0.00419796	chr11-48567316-48568242	Exp_up	Gnb2l1	exon	chr11-48800332-48803968	232089
3.61644e-08	12.0676	0.094	0	0.0042594	chr6-31268031-31268896	Exp_up	2210408F21Rik	gap	chr6-31244359-31277847	0
3.62185e-08	11.677	0.094	0	0.00426577	chr1-134099901-134100647	Exp_up	Chit1	exon	chr1-134111242-134111362	10594
3.62689e-08	11.8508	0.084	0	0.00427171	chr16-8684783-8685627	Exp_up	Usp7	utr	chr16-8689595-8690779	3967
3.64378e-08	12.056	0.094	0	0.00429161	chr16-91594796-91595712	Exp_up	Tmem50b	gap	chr16-91587082-91597581	0
3.66472e-08	-0.588466	0.634	0.738	0.00431627	chr17-36230992-36231908	Con_up	Gm20546	exon	chr17-36248821-36248906	16912
3.76932e-08	11.8499	0.094	0	0.00443946	chr3-121713753-121714600	Exp_up	F3	exon	chr3-121723537-121723802	8936
3.80678e-08	12.0809	0.094	0	0.00448359	chr19-28452783-28453652	Exp_up	Glis3	gap	chr19-28357953-28530872	0
3.82538e-08	12.1797	0.089	0	0.0045055	chr13-75541165-75541928	Exp_up	Ell2	exon	chr13-75707484-75707797	165555
3.84845e-08	12.24	0.089	0	0.00453267	chr9-43294675-43295952	Exp_up	D630033O11Rik	utr	chr9-43280004-43280075	14599
3.87445e-08	11.8467	0.094	0	0.00456329	chr8-117361954-117362710	Exp_up	Cmip	gap	chr8-117257402-117377074	0
3.97551e-08	12.1343	0.089	0	0.00468231	chr3-132655602-132656495	Exp_up	Aimp1	utr	chr3-132660498-132660574	4002
3.99579e-08	12.2223	0.084	0	0.00470621	chr16-18473853-18474697	Exp_up	Txnrd2	cds	chr16-18474682-18474753	0
4.04419e-08	12.2117	0.089	0	0.0047632	chr9-115893632-115894667	Exp_up	Gadl1	exon	chr9-115909455-115909514	14787
4.08645e-08	11.7069	0.089	0	0.00481298	chr17-87377421-87378146	Exp_up	Ttc7	gap	chr17-87370662-87379848	0
4.10898e-08	11.8733	0.089	0	0.00483952	chr2-180440613-180441546	Exp_up	Slco4a1	exon	chr2-180456245-180456373	14698
4.16715e-08	11.3809	0.094	0	0.00490803	chr7-19316253-19317136	Exp_up	Fosb	exon	chr7-19309306-19310045	6207
4.22213e-08	11.9258	0.089	0	0.00497278	chr14-14064560-14065477	Exp_up	Atxn7	gap	chr14-14053024-14087282	0
4.26515e-08	12.1501	0.089	0	0.00502346	chr9-66370556-66371352	Exp_up	Herc1	gap	chr9-66350622-66371785	0
4.29122e-08	11.7172	0.089	0	0.00505415	chr18-75380104-75380911	Exp_up	Smad7	gap	chr18-75370949-75393826	0
4.29881e-08	12.0497	0.089	0	0.0050631	chr10-122871130-122871931	Exp_up	Ppm1h	gap	chr10-122857147-122878508	0
4.35857e-08	-11.6537	0	0.09	0.00513348	chr10-94311697-94312488	Con_up	Tmcc3	utr	chr10-94312024-94312202	0
4.37242e-08	12.1178	0.089	0	0.00514979	chr10-84331288-84332296	Exp_up	Nuak1	utr	chr10-84370905-84374245	38608
4.38888e-08	11.9711	0.089	0	0.00516918	chr1-133221287-133222054	Exp_up	Plekha6	gap	chr1-133181601-133259008	0
4.45217e-08	-12.0486	0	0.093	0.00524372	chr9-55050996-55052156	Con_up	Chrnb4	exon	chr9-55048444-55048544	2451
4.49374e-08	11.8393	0.094	0	0.00529268	chr7-116294609-116295518	Exp_up	Plekha7	gap	chr7-116189354-116307924	0
4.55926e-08	12.0687	0.084	0	0.00536985	chr11-42977992-42978896	Exp_up	Gm9972	exon	chr11-43035746-43037278	56849
4.59916e-08	11.9562	0.089	0	0.00541684	chr4-133073875-133074732	Exp_up	Ahdc1	gap	chr4-133062688-133077049	0
4.59945e-08	12.1499	0.089	0	0.00541719	chr10-92339626-92340500	Exp_up	Gm20757	gap	chr10-92285068-92371724	0
4.70765e-08	12.1106	0.089	0	0.00554462	chr7-80823359-80824192	Exp_up	Iqgap1	exon	chr7-80803141-80803331	20027
4.71964e-08	11.9699	0.089	0	0.00555874	chr9-116150407-116151377	Exp_up	Tgfbr2	gap	chr9-116131714-116158270	0
4.82414e-08	11.6909	0.089	0	0.00568182	chr4-123588706-123589528	Exp_up	Macf1	gap	chr4-123554366-123664465	0
4.91493e-08	12.0543	0.089	0	0.00578876	chr11-79187929-79188843	Exp_up	Ksr1	exon	chr11-79146055-79146407	41521
5.00627e-08	12.0274	0.089	0	0.00589633	chr8-111679987-111680688	Exp_up	Ctrb1	utr	chr8-111686510-111686586	5821
5.25474e-08	-11.8388	0	0.09	0.00618898	chr2-103302979-103303779	Con_up	Ehf	utr	chr2-103303055-103303166	0
5.26141e-08	12.2821	0.089	0	0.00619684	chr15-99573413-99574307	Exp_up	Aqp2	exon	chr15-99579056-99579512	4748
5.41923e-08	12.1783	0.089	0	0.00638271	chr3-53879107-53880043	Exp_up	Ufm1	exon	chr3-53863749-53863830	15276
5.69545e-08	12.0789	0.089	0	0.00670805	chr9-71582821-71583737	Exp_up	Myzap	gap	chr9-71579698-71592189	0
5.86053e-08	11.6624	0.089	0	0.00690248	chr9-110725399-110726246	Exp_up	Pth1r	gap	chr9-110725174-110726442	0
5.93131e-08	-11.6919	0	0.093	0.00698584	chr8-83660679-83661486	Con_up	Gipc1	cds	chr8-83660993-83661280	0
5.95856e-08	12.1334	0.084	0	0.00701794	chr11-66956081-66956928	Exp_up	9130409J20Rik	exon	chr11-66956653-66956978	0
5.97322e-08	11.9144	0.089	0	0.0070352	chr6-112280644-112281475	Exp_up	Lmcd1	gap	chr6-112273973-112305048	0
5.97415e-08	12.0626	0.084	0	0.0070363	chr6-125473312-125474200	Exp_up	Cd9	gap	chr6-125472512-125474732	0
5.99316e-08	11.9359	0.089	0	0.00705869	chr19-57243153-57244313	Exp_up	Ablim1	gap	chr19-57173460-57314692	0
6.04021e-08	11.784	0.089	0	0.0071141	chr6-120819039-120819896	Exp_up	Atp6v1e1	gap	chr6-120818400-120822587	0
6.15061e-08	12.1615	0.089	0	0.00724413	chr6-30331897-30332905	Exp_up	1700095J07Rik	exon	chr6-30330860-30331779	117
6.20114e-08	11.9618	0.084	0	0.00730364	chr4-120516112-120516903	Exp_up	Scmh1	cds	chr4-120516886-120517077	0
6.39937e-08	11.6388	0.089	0	0.00753711	chr8-68102953-68103922	Exp_up	Gm21807	gap	chr8-68099561-68120747	0
6.55063e-08	11.7436	0.089	0	0.00771527	chr4-129237843-129238428	Exp_up	C77080	gap	chr4-129226014-129261330	0
6.57614e-08	12.201	0.084	0	0.00774531	chr4-152999009-152999996	Exp_up	Gm13173	exon	chr4-153145590-153145883	145593
6.64291e-08	-11.7563	0	0.086	0.00782396	chr19-32240298-32241372	Con_up	Sgms1	gap	chr19-32223591-32247993	0
6.82279e-08	11.9647	0.089	0	0.00803582	chr6-69613193-69614150	Exp_up	Gm11143	gap	chr6-69600139-69617275	0
7.02744e-08	11.9043	0.089	0	0.00827684	chr12-8961236-8962314	Exp_up	Matn3	cds	chr12-8961118-8961243	0
7.05364e-08	12.0265	0.089	0	0.00830771	chr8-77082405-77083643	Exp_up	Nr3c2	gap	chr8-76910029-77085526	0
7.39884e-08	12.1069	0.089	0	0.00871428	chr4-128227745-128228800	Exp_up	Csmd2	gap	chr4-128209925-128277150	0
7.54446e-08	-11.6871	0	0.09	0.00888579	chr2-156730067-156730992	Con_up	Dlgap4	gap	chr2-156721088-156745834	0
7.6712e-08	11.9581	0.084	0	0.00903506	chr2-30541294-30542197	Exp_up	Gm14487	exon	chr2-30538180-30539022	2271
7.74701e-08	11.9989	0.089	0	0.00912435	chr13-52902271-52903143	Exp_up	Auh	gap	chr13-52898737-52919000	0
7.85784e-08	11.8611	0.084	0	0.00925488	chr1-61639648-61640297	Exp_up	Pard3b	gap	chr1-61639363-61767947	0
8.04358e-08	-11.6437	0	0.09	0.00947365	chr1-19210690-19211474	Con_up	Tfap2b	gap	chr1-19209249-19213950	0
8.64747e-08	12.1678	0.084	0	0.0101849	chr9-101412649-101413873	Exp_up	Gm28979	exon	chr9-101346939-101348017	64631
8.66162e-08	12.0378	0.084	0	0.0102016	chr2-127608845-127609450	Exp_up	Mrps5	utr	chr2-127603854-127606829	2015
8.74263e-08	12.0589	0.089	0	0.010297	chr13-101302126-101303236	Exp_up	4932411K12Rik	exon	chr13-101397670-101397951	94433
9.15685e-08	11.8492	0.089	0	0.0107848	chr4-65125612-65126423	Exp_up	Pappa	gap	chr4-65124948-65155616	0
9.18256e-08	11.9557	0.089	0	0.0108151	chr13-51752221-51752967	Exp_up	Sema4d	gap	chr13-51725543-51763251	0
9.19896e-08	11.8633	0.089	0	0.0108344	chr8-124316249-124317097	Exp_up	Galnt2	gap	chr8-124295452-124345299	0
9.44882e-08	11.9415	0.084	0	0.0111287	chr4-150351305-150352207	Exp_up	Rere	gap	chr4-150282076-150406195	0
9.51826e-08	11.7482	0.084	0	0.0112105	chr11-117838293-117839244	Exp_up	Gm20708	cds	chr11-117838493-117838629	0
9.56668e-08	12.1627	0.084	0	0.0112675	chr11-96113671-96114750	Exp_up	Calcoco2	exon	chr11-96111937-96111964	1706
9.77085e-08	-12.0121	0	0.093	0.011508	chr8-122626836-122627761	Con_up	Gm20388	gap	chr8-119910940-124295357	0
9.77189e-08	11.989	0.084	0	0.0115092	chr9-101289137-101290022	Exp_up	Ppp2r3a	exon	chr9-101251662-101251795	37341
9.77538e-08	-11.998	0	0.086	0.0115133	chr11-76569408-76570310	Con_up	Abr	gap	chr11-76509073-76577506	0
1.00232e-07	12.1016	0.084	0	0.0118053	chr3-129494521-129495366	Exp_up	Elovl6	exon	chr3-129532386-129532495	37019
1.01138e-07	11.7847	0.084	0	0.0119119	chr11-113709190-113710488	Exp_up	Cpsf4l	cds	chr11-113709387-113709489	0
1.01297e-07	-10.7211	0	0.086	0.0119307	chr11-101259761-101260138	Con_up	Vps25	utr	chr11-101259023-101259549	211
1.01942e-07	11.8542	0.084	0	0.0120067	chr2-166570274-166571480	Exp_up	Prex1	cds	chr2-166570335-166570507	0
1.02268e-07	12.0342	0.084	0	0.0120451	chr1-66132782-66133637	Exp_up	Map2	exon	chr1-66175273-66175495	41635
1.03048e-07	-11.9637	0	0.09	0.0121369	chr3-85828785-85829717	Con_up	RP24-559D1.1	gap	chr3-85817292-85887126	0
1.03927e-07	12.2465	0.084	0	0.0122405	chr11-45464943-45465700	Exp_up	Gm12162	gap	chr11-45452507-45468458	0
1.05147e-07	11.5285	0.084	0	0.0123841	chr19-5809927-5810818	Exp_up	Malat1	exon	chr19-5795690-5802672	7254
1.0623e-07	11.8194	0.084	0	0.0125117	chr4-47151483-47152393	Exp_up	Galnt12	utr	chr4-47122578-47123070	28412
1.08747e-07	12.038	0.084	0	0.0128082	chr2-71359934-71360813	Exp_up	Slc25a12	gap	chr2-71344033-71366526	0
1.09969e-07	11.8624	0.084	0	0.0129521	chr2-27376891-27377849	Exp_up	Vav2	gap	chr2-27336739-27426275	0
1.11096e-07	11.9958	0.084	0	0.0130848	chr13-51128161-51129143	Exp_up	Spin1	gap	chr13-51127974-51139356	0
1.11484e-07	-11.8358	0	0.09	0.0131305	chr15-94656657-94658312	Con_up	Tmem117	gap	chr15-94638364-94714861	0
1.13194e-07	11.9928	0.084	0	0.0133319	chr14-22240116-22241013	Exp_up	1700112E06Rik	gap	chr14-22027328-22577847	0
1.16072e-07	12.1005	0.084	0	0.0136709	chr13-42987947-42988714	Exp_up	Phactr1	gap	chr13-42956782-43037449	0
1.16836e-07	11.6033	0.084	0	0.0137608	chr2-118663599-118664328	Exp_up	Pak6	utr	chr2-118663303-118664023	0
1.17689e-07	12.1596	0.084	0	0.0138613	chr2-75122875-75123764	Exp_up	Gm13652	exon	chr2-75124871-75127716	1106
1.19726e-07	11.6042	0.084	0	0.0141012	chr2-155383034-155383724	Exp_up	Trp53inp2	gap	chr2-155382018-155385289	0
1.19834e-07	11.7611	0.084	0	0.014114	chr2-156421702-156422353	Exp_up	Epb4.1l1	gap	chr2-156421300-156438584	0
1.21338e-07	11.7351	0.084	0	0.0142911	chr15-59083135-59083801	Exp_up	Mtss1	exon	chr15-59081456-59082026	1108
1.24363e-07	-10.9507	0	0.09	0.0146474	chr3-101806220-101806499	Con_up	Mab21l3	utr	chr3-101813076-101815018	6576
1.29303e-07	11.9894	0.084	0	0.0152291	chr16-32706978-32707824	Exp_up	Tnk2	utr	chr16-32682692-32683493	23484
1.29899e-07	12.0181	0.084	0	0.0152994	chr3-10286461-10287582	Exp_up	Fabp12	gap	chr3-10252358-10301124	0
1.32485e-07	12.1055	0.084	0	0.015604	chr10-3280836-3281789	Exp_up	H60c	exon	chr10-3267646-3267771	13064
1.34973e-07	12.2168	0.084	0	0.015897	chrX-136615690-136616575	Exp_up	Tceal3	gap	chrX-136594251-136645745	0
1.35116e-07	-10.7715	0	0.082	0.0159138	chr11-94161195-94161855	Con_up	B230206L02Rik	exon	chr11-94155577-94155776	5418
1.35985e-07	12.1161	0.084	0	0.0160162	chr5-41719757-41720738	Exp_up	Rab28	exon	chr5-41707905-41708155	11601
1.41887e-07	12.1897	0.084	0	0.0167113	chr1-170079178-170080104	Exp_up	Ddr2	gap	chr1-170040589-170088794	0
1.4747e-07	12.0928	0.084	0	0.0173689	chr19-26634042-26635360	Exp_up	Smarca2	gap	chr19-26631132-26640387	0
1.47601e-07	12.0427	0.084	0	0.0173843	chr11-20799888-20800998	Exp_up	Lgalsl	utr	chr11-20823576-20826371	22577
1.47935e-07	12.034	0.079	0	0.0174236	chr11-50669329-50670138	Exp_up	Adamts2	gap	chr11-50668151-50737165	0
1.48315e-07	11.932	0.084	0	0.0174684	chr19-3610726-3611504	Exp_up	Lrp5	gap	chr19-3610239-3612197	0
1.49812e-07	11.8112	0.084	0	0.0176447	chr1-180385057-180385883	Exp_up	Itpkb	gap	chr1-180334231-180412673	0
1.50584e-07	11.958	0.079	0	0.0177356	chr3-142113852-142114828	Exp_up	Bmpr1b	gap	chr3-141982014-142169144	0
1.52243e-07	11.9853	0.079	0	0.017931	chr5-35349722-35350507	Exp_up	E130018O15Rik	exon	chr5-35379152-35382875	28644
1.52445e-07	11.9809	0.084	0	0.0179548	chr10-34510926-34511976	Exp_up	Frk	gap	chr10-34484370-34547292	0
1.55143e-07	11.8577	0.084	0	0.0182726	chr18-21216408-21217387	Exp_up	Garem	gap	chr18-21168867-21236000	0
1.55383e-07	11.8226	0.084	0	0.0183009	chr7-19767975-19768794	Exp_up	Bcam	cds	chr7-19768452-19768573	0
1.57049e-07	11.9265	0.084	0	0.0184971	chr1-20069317-20070352	Exp_up	Pkhd1	gap	chr1-20058711-20070377	0
1.59965e-07	11.7638	0.084	0	0.0188405	chr11-54529906-54531001	Exp_up	Rapgef6	gap	chr11-54523119-54543578	0
1.62396e-07	12.0862	0.084	0	0.0191268	chr18-44103957-44104946	Exp_up	Spink12	cds	chr18-44104657-44104771	0
1.63239e-07	11.5042	0.084	0	0.0192262	chr8-70702492-70703359	Exp_up	Jund	utr	chr8-70700084-70700616	1875
1.67431e-07	12.0901	0.084	0	0.0197199	chr3-56045704-56046662	Exp_up	Nbea	gap	chr3-56040963-56057949	0
1.68427e-07	11.7678	0.084	0	0.0198371	chr11-115453119-115453959	Exp_up	4933422H20Rik	utr	chr11-115448221-115448270	4848
1.69024e-07	12.0805	0.084	0	0.0199075	chr15-27341225-27342212	Exp_up	Ank	exon	chr15-27466677-27467099	124464
1.69245e-07	4.98664	0.099	0.004	0.0199335	chr19-30222145-30223347	Exp_up	Mbl2	exon	chr19-30232928-30233012	9580
1.71793e-07	11.8793	0.084	0	0.0202336	chr9-21963292-21964074	Exp_up	Epor	cds	chr9-21963317-21963431	0
1.72237e-07	11.8992	0.084	0	0.0202859	chr11-45875938-45876745	Exp_up	Clint1	gap	chr11-45852193-45883709	0
1.72248e-07	4.00223	0.12	0.007	0.0202872	chr10-94489212-94490117	Exp_up	Tmcc3	gap	chr10-94430640-94578422	0
1.72569e-07	11.6646	0.084	0	0.020325	chr5-125056566-125057378	Exp_up	Ncor2	gap	chr5-125055876-125057841	0
1.73124e-07	11.6525	0.079	0	0.0203904	chr7-143008837-143009521	Exp_up	Tspan32	gap	chr7-143007006-143011033	0
1.76325e-07	11.9968	0.084	0	0.0207674	chr18-39524773-39525743	Exp_up	Nr3c1	exon	chr18-39491072-39491301	33471
1.78679e-07	-11.6196	0	0.082	0.0210447	chr5-123979226-123980039	Con_up	Hip1r	gap	chr5-123973856-123989304	0
1.80132e-07	11.9193	0.079	0	0.0212158	chr4-123156422-123157392	Exp_up	Ppie	exon	chr4-123139902-123139951	16470
1.80616e-07	11.8426	0.079	0	0.0212728	chr9-45840603-45841438	Exp_up	Bace1	gap	chr9-45840043-45852887	0
1.81207e-07	11.8525	0.079	0	0.0213424	chr15-73592962-73593596	Exp_up	Slc45a4	gap	chr15-73589575-73605441	0
1.87293e-07	12.1147	0.079	0	0.0220592	chr12-118255120-118256068	Exp_up	Sp4	gap	chr12-118254610-118261726	0
1.87304e-07	12.0583	0.084	0	0.0220604	chr17-85873809-85874690	Exp_up	Gm29418	exon	chr17-85823933-85824044	49764
1.87609e-07	11.3531	0.084	0	0.0220964	chr7-127024835-127025587	Exp_up	Maz	cds	chr7-127025304-127026154	0
1.90394e-07	11.9886	0.084	0	0.0224244	chr18-67734760-67735695	Exp_up	Ptpn2	exon	chr18-67724442-67724595	10164
1.91669e-07	11.7114	0.084	0	0.0225746	chr7-24459333-24460227	Exp_up	Plaur	exon	chr7-24462500-24462567	2272
1.92351e-07	12.0208	0.084	0	0.0226549	chr1-139029296-139030219	Exp_up	Dennd1b	gap	chr1-139023149-139039999	0
1.92701e-07	11.8856	0.084	0	0.0226961	chr5-118031054-118032000	Exp_up	Tesc	gap	chr5-118027988-118046314	0
1.99127e-07	11.9105	0.084	0	0.023453	chr10-126512883-126513826	Exp_up	Xrcc6bp1	utr	chr10-126868430-126868656	354603
2.00316e-07	11.8886	0.079	0	0.023593	chr2-35646170-35647158	Exp_up	Dab2ip	gap	chr2-35644125-35661491	0
2.01587e-07	11.8186	0.079	0	0.0237427	chr9-70260132-70261025	Exp_up	Myo1e	gap	chr9-70207704-70286911	0
2.0402e-07	12.0803	0.079	0	0.0240292	chr12-82662227-82663120	Exp_up	Rgs6	gap	chr12-82651913-82985294	0
2.05076e-07	12.1247	0.084	0	0.0241536	chr13-15618076-15618963	Exp_up	Gli3	gap	chr13-15613885-15641068	0
2.06419e-07	11.8291	0.079	0	0.0243119	chr12-81783057-81783960	Exp_up	Map3k9	exon	chr12-81780490-81781170	1886
2.0659e-07	11.4606	0.084	0	0.024332	chr14-25532788-25533658	Exp_up	Zmiz1	gap	chr14-25502760-25536744	0
2.06904e-07	-11.8063	0	0.086	0.0243689	chr1-132285340-132286218	Con_up	Gm29630	exon	chr1-132280374-132280411	4928
2.07083e-07	-11.2324	0	0.079	0.0243901	chr15-95829874-95830638	Con_up	Gm17546	cds	chr15-95829961-95830056	0
2.14047e-07	11.403	0.084	0	0.0252102	chr1-73932546-73933355	Exp_up	Tns1	gap	chr1-73928111-73937224	0
2.15028e-07	11.6316	0.084	0	0.0253257	chr5-124350866-124351544	Exp_up	Cdk2ap1	utr	chr5-124351141-124351654	0
2.15273e-07	11.2814	0.084	0	0.0253546	chr11-98941950-98942322	Exp_up	Rara	gap	chr11-98939773-98950244	0
2.19109e-07	-12.0451	0	0.082	0.0258065	chr14-30168771-30169748	Con_up	Cacna1d	gap	chr14-30142718-30171295	0
2.19385e-07	11.8927	0.084	0	0.0258389	chr12-105790751-105791640	Exp_up	Papola	gap	chr12-105784814-105799650	0
2.21082e-07	11.9899	0.084	0	0.0260389	chr5-64699813-64700695	Exp_up	Gm26761	exon	chr5-64698429-64698520	1292
2.21531e-07	11.8413	0.079	0	0.0260917	chr5-134963244-134964186	Exp_up	Cldn4	exon	chr5-134945126-134946934	16309
2.23425e-07	11.7817	0.084	0	0.0263148	chr7-115867394-115867917	Exp_up	Sox6	gap	chr7-115801610-115943893	0
2.24365e-07	11.8724	0.084	0	0.0264255	chr8-126899758-126900680	Exp_up	Tomm20	utr	chr8-126930664-126935014	29983
2.28283e-07	11.844	0.079	0	0.026887	chr14-60727240-60728153	Exp_up	Spata13	gap	chr14-60709570-60745644	0
2.37777e-07	11.392	0.084	0	0.0280052	chr14-56887158-56887665	Exp_up	Zmym2	exon	chr14-56887795-56887857	129
2.38118e-07	12.0626	0.079	0	0.0280453	chr6-36929516-36930549	Exp_up	Dgki	gap	chr6-36920424-36934636	0
2.46671e-07	-11.0574	0	0.079	0.0290527	chr2-160367918-160368517	Con_up	Mafb	exon	chr2-160363703-160367065	852
2.467e-07	12.0001	0.079	0	0.0290561	chr4-41064046-41064945	Exp_up	Aqp7	exon	chr4-41047873-41048139	15906
2.47795e-07	11.7541	0.084	0	0.029185	chr1-144300860-144301773	Exp_up	Rgs1	exon	chr1-144248901-144249242	51617
2.48036e-07	12.0519	0.084	0	0.0292135	chr11-56376350-56377436	Exp_up	Nmur2	exon	chr11-56040182-56041010	335339
2.48664e-07	11.9533	0.079	0	0.0292874	chr11-46847858-46848646	Exp_up	Timd4	utr	chr11-46843204-46844332	3525
2.49317e-07	12.0886	0.079	0	0.0293643	chr2-66134235-66135135	Exp_up	Gm28638	gap	chr2-66125547-66175192	0
2.52394e-07	-11.686	0	0.082	0.0297267	chr9-42097946-42098879	Con_up	Sorl1	gap	chr9-42092471-42099144	0
2.53417e-07	11.9783	0.084	0	0.0298472	chr5-37389682-37390451	Exp_up	Evc2	gap	chr5-37387140-37391992	0
2.53999e-07	12.0235	0.079	0	0.0299158	chr13-31423330-31424273	Exp_up	Gm11375	exon	chr13-31408778-31408922	14407
2.58062e-07	12.0113	0.079	0	0.0303943	chr1-155438274-155439067	Exp_up	Xpr1	exon	chr1-155417166-155417415	20858
2.60627e-07	11.4294	0.084	0	0.0306963	chr14-47371435-47372327	Exp_up	Lgals3	gap	chr14-47368369-47379522	0
2.62272e-07	-12.0308	0	0.086	0.0308901	chr4-3630228-3631199	Con_up	Tgs1	utr	chr4-3615006-3616619	13608
2.64868e-07	11.8453	0.079	0	0.0311959	chr12-8536225-8537070	Exp_up	Slc7a15	gap	chr12-8535815-8538786	0
2.67386e-07	12.111	0.079	0	0.0314925	chr10-13022213-13023026	Exp_up	Sf3b5	utr	chr10-13008884-13009183	13029
2.68247e-07	-11.2309	0	0.082	0.0315939	chr7-28802190-28802553	Con_up	Rinl	utr	chr7-28797855-28798963	3226
2.68577e-07	-11.0739	0	0.079	0.0316327	chr15-32245879-32246654	Con_up	Sema5a	gap	chr15-32245300-32347219	0
2.68811e-07	11.6605	0.084	0	0.0316603	chr11-75650082-75650714	Exp_up	Myo1c	cds	chr11-75650690-75650764	0
2.70835e-07	-11.1542	0	0.082	0.0318986	chr11-96860239-96861045	Con_up	Copz2	cds	chr11-96860863-96860910	0
2.71759e-07	12.131	0.079	0	0.0320075	chr11-93593522-93594390	Exp_up	Car10	gap	chr11-93583021-93597112	0
2.73925e-07	11.7574	0.073	0	0.0322626	chr9-59660451-59661038	Exp_up	Pkm	gap	chr9-59656650-59665199	0
2.75454e-07	11.6229	0.079	0	0.0324427	chr7-19349151-19350197	Exp_up	Ercc1	cds	chr7-19350161-19350264	0
2.76579e-07	-11.569	0	0.082	0.0325752	chrX-104199914-104200779	Con_up	C77370	utr	chrX-104200633-104201185	0
2.76891e-07	11.7554	0.079	0	0.0326119	chr4-105030138-105030823	Exp_up	Prkaa2	utr	chr4-105029874-105036091	0
2.77138e-07	11.9837	0.079	0	0.032641	chr18-12751899-12752985	Exp_up	Cabyr	gap	chr18-12751829-12754343	0
2.77609e-07	11.769	0.079	0	0.0326965	chr2-25286609-25287490	Exp_up	Tmem210	exon	chr2-25288145-25288262	654
2.80327e-07	-11.5219	0	0.082	0.0330167	chr13-55474549-55475369	Con_up	Dbn1	cds	chr13-55474860-55475536	0
2.80826e-07	-10.4598	0	0.079	0.0330754	chr8-34814464-34815388	Con_up	Dusp4	gap	chr8-34808174-34816446	0
2.85271e-07	11.9041	0.079	0	0.033599	chr4-59712419-59713201	Exp_up	E130308A19Rik	gap	chr4-59691339-59719645	0
2.85675e-07	11.7551	0.079	0	0.0336465	chr1-168391776-168392744	Exp_up	Pbx1	gap	chr1-168209596-168427868	0
2.95033e-07	11.6346	0.079	0	0.0347487	chr11-71515027-71515880	Exp_up	9230020A06Rik	exon	chr11-71516536-71516872	655
2.99597e-07	11.8226	0.073	0	0.0352863	chr4-133378137-133378885	Exp_up	Slc9a1	gap	chr4-133370908-133411675	0
3.00089e-07	-11.1827	0	0.079	0.0353441	chr18-35918574-35919273	Con_up	Psd2	exon	chr18-35964830-35965219	45556
3.00442e-07	12.1326	0.079	0	0.0353858	chr6-42077367-42078259	Exp_up	Sva	utr	chr6-42042706-42042851	34515
3.02248e-07	11.7156	0.079	0	0.0355985	chr8-119427528-119428050	Exp_up	Osgin1	exon	chr8-119434124-119434240	6073
3.10057e-07	-11.4204	0	0.082	0.0365182	chr7-80059834-80060700	Con_up	Zfp710	gap	chr7-80024987-80081048	0
3.17067e-07	-11.7665	0	0.079	0.0373439	chr8-119530749-119531533	Con_up	Mbtps1	cds	chr8-119531049-119531210	0
3.19792e-07	11.7496	0.079	0	0.0376647	chr14-121061430-121062384	Exp_up	Farp1	gap	chr14-121035339-121101988	0
3.21415e-07	11.9334	0.079	0	0.037856	chr18-21210946-21211823	Exp_up	Garem	gap	chr18-21168867-21236000	0
3.22296e-07	11.6101	0.079	0	0.0379597	chr9-60311341-60312291	Exp_up	Thsd4	gap	chr9-60252787-60375952	0
3.22298e-07	-11.7094	0	0.079	0.0379599	chr4-11674012-11675014	Con_up	Gem	exon	chr4-11704457-11704566	29442
3.22427e-07	-11.5575	0	0.082	0.0379751	chr10-62410600-62411587	Con_up	Hkdc1	cds	chr10-62411507-62411626	0
3.26834e-07	11.9696	0.073	0	0.0384941	chr13-106998243-106999334	Exp_up	Kif2a	gap	chr13-106993943-107022011	0
3.33558e-07	12.0232	0.079	0	0.0392861	chr9-7876980-7877776	Exp_up	Birc3	exon	chr9-7872990-7873186	3793
3.34747e-07	11.9833	0.079	0	0.0394261	chr11-16738943-16739827	Exp_up	Egfr	exon	chr11-16752203-16752570	12375
3.3848e-07	11.5347	0.079	0	0.0398659	chr18-50062487-50063336	Exp_up	Tnfaip8	gap	chr18-49979627-50090199	0
3.49243e-07	11.4314	0.084	0	0.0411334	chr19-6066598-6067305	Exp_up	Tm7sf2	cds	chr19-6066499-6066661	0
3.51743e-07	11.5417	0.079	0	0.0414279	chr16-20476642-20477655	Exp_up	Eif2b5	exon	chr16-20498817-20499096	21161
3.52944e-07	11.649	0.073	0	0.0415694	chr11-94488996-94490042	Exp_up	Epn3	utr	chr11-94489599-94491150	0
3.55023e-07	11.9269	0.084	0	0.0418142	chr7-134550150-134551016	Exp_up	Dock1	exon	chr7-134670687-134670844	119670
3.59534e-07	11.7056	0.079	0	0.0423455	chr3-36478544-36479470	Exp_up	1810062G17Rik	gap	chr3-36476240-36479483	0
3.63946e-07	11.901	0.079	0	0.0428652	chr1-187604036-187604861	Exp_up	Esrrg	exon	chr1-187608791-187608899	3929
3.69504e-07	11.844	0.079	0	0.0435198	chr10-67298625-67299519	Exp_up	Nrbf2	exon	chr10-67285097-67285305	13319
3.70514e-07	12.0916	0.079	0	0.0436388	chr11-89374791-89375731	Exp_up	4932411E22Rik	utr	chr11-89390223-89391607	14491
3.77826e-07	11.5224	0.079	0	0.0445	chr16-28928474-28929330	Exp_up	Mb21d2	gap	chr16-28829010-28929452	0
3.81744e-07	11.7724	0.079	0	0.0449614	chr1-93672112-93673387	Exp_up	Bok	exon	chr1-93685660-93685854	12272
3.81818e-07	11.8876	0.079	0	0.0449702	chr9-41937760-41938751	Exp_up	Sorl1	utr	chr9-41964720-41968602	25968
3.82587e-07	11.8583	0.079	0	0.0450607	chr7-16056862-16057635	Exp_up	Zfp541	exon	chr7-16071942-16072248	14306
3.84222e-07	11.1027	0.084	0	0.0452532	chr7-143792386-143793585	Exp_up	Nadsyn1	utr	chr7-143795584-143795948	1998
3.88097e-07	11.9022	0.079	0	0.0457097	chr7-92884822-92885788	Exp_up	Prcp	gap	chr7-92875501-92901158	0
3.88254e-07	11.7919	0.079	0	0.0457281	chr8-35629964-35630772	Exp_up	Mfhas1	gap	chr8-35607425-35664667	0
3.88382e-07	11.9916	0.079	0	0.0457433	chr18-44088329-44089248	Exp_up	Spink6	utr	chr18-44083418-44083610	4718
3.90675e-07	11.9696	0.079	0	0.0460133	chr9-117452546-117453455	Exp_up	Rbms3	gap	chr9-117352563-117629799	0
3.92261e-07	12.1011	0.079	0	0.0462001	chr4-105626796-105627493	Exp_up	Gm12728	exon	chr4-105789869-105789890	162375
3.97693e-07	11.8624	0.073	0	0.0468399	chr5-36977537-36978402	Exp_up	Wfs1	gap	chr5-36976967-36982057	0
4.02862e-07	11.6932	0.079	0	0.0474487	chr2-173018352-173019111	Exp_up	Rbm38	exon	chr2-173020498-173020561	1386
4.03693e-07	12.0313	0.073	0	0.0475465	chr2-61390422-61391370	Exp_up	Tank	exon	chr2-61578585-61578693	187214
4.08453e-07	-11.3106	0	0.075	0.0481072	chr10-42246181-42247048	Con_up	Foxo3	gap	chr10-42197902-42257605	0
4.13394e-07	12.0565	0.079	0	0.0486891	chr4-26353322-26354210	Exp_up	Manea	exon	chr4-26346597-26346891	6430
4.14454e-07	12.0345	0.079	0	0.048814	chr10-20601144-20602073	Exp_up	Pde7b	gap	chr10-20479759-20619129	0
4.20664e-07	11.9813	0.073	0	0.0495454	chr2-118782839-118783708	Exp_up	Disp2	gap	chr2-118779930-118786045	0
4.29475e-07	11.7848	0.079	0	0.0505832	chr6-112920289-112921409	Exp_up	Srgap3	gap	chr6-112829632-112946429	0
4.29742e-07	11.8318	0.073	0	0.0506146	chr6-10468710-10469534	Exp_up	Nxph1	utr	chr6-9247847-9249032	1219677
4.39755e-07	11.9271	0.079	0	0.0517939	chr12-11226261-11227573	Exp_up	Gen1	utr	chr12-11240926-11241254	13352
4.42786e-07	11.8403	0.079	0	0.0521509	chr14-25267724-25268857	Exp_up	Gm26660	exon	chr14-25355801-25358141	86943
4.45628e-07	11.8838	0.073	0	0.0524856	chr6-55042863-55043778	Exp_up	Gars	gap	chr6-55038234-55046413	0
4.50078e-07	11.7109	0.079	0	0.0530098	chr12-76556030-76556702	Exp_up	Plekhg3	gap	chr12-76533819-76560128	0
4.50517e-07	-11.0472	0	0.082	0.0530614	chr3-89388032-89388964	Con_up	Zbtb7b	gap	chr3-89381516-89393034	0
4.5573e-07	11.529	0.073	0	0.0536755	chr6-108456116-108456809	Exp_up	Itpr1	gap	chr6-108440688-108471022	0
4.65114e-07	11.7961	0.079	0	0.0547807	chr7-118314608-118315749	Exp_up	Syt17	cds	chr7-118381856-118382052	66106
4.71198e-07	11.8763	0.079	0	0.0554973	chr4-46639583-46640477	Exp_up	Tbc1d2	gap	chr4-46637737-46646116	0
4.77882e-07	-11.1603	0	0.075	0.0562845	chr15-79025454-79026214	Con_up	H1f0	exon	chr15-79028212-79030498	1997
4.79764e-07	-10.8104	0	0.079	0.0565061	chr11-119939842-119940859	Con_up	Gm11766	exon	chr11-119939184-119942074	0
4.81811e-07	11.9154	0.073	0	0.0567473	chr8-33963532-33964356	Exp_up	Rbpms	exon	chr8-33929476-33929863	33668
4.83012e-07	-10.835	0	0.075	0.0568887	chr7-128524095-128524673	Con_up	Bag3	gap	chr7-128524045-128539972	0
4.84366e-07	-11.6264	0	0.075	0.0570481	chr17-81668740-81669503	Con_up	Slc8a1	exon	chr17-81647809-81649607	19132
4.9224e-07	-11.7554	0	0.079	0.0579755	chr5-148383617-148384708	Con_up	Slc7a1	gap	chr5-148365252-148392755	0
4.9356e-07	11.7024	0.073	0	0.058131	chr15-73618221-73618970	Exp_up	Slc45a4	gap	chr15-73606077-73624325	0
4.93682e-07	-11.9676	0	0.079	0.0581453	chr12-35016682-35017427	Con_up	Snx13	exon	chr12-35047189-35047411	29761
4.95079e-07	11.5176	0.079	0	0.0583099	chr13-51969793-51970942	Exp_up	Gm26651	exon	chr13-51973214-51973271	2271
4.95631e-07	11.3748	0.079	0	0.0583749	chr13-23762217-23762980	Exp_up	Hist1h3a	cds	chr13-23761943-23762353	0
4.9707e-07	11.938	0.073	0	0.0585445	chr1-66975255-66976444	Exp_up	Lancl1	utr	chr1-67000517-67003480	24072
4.97795e-07	11.3988	0.079	0	0.0586298	chr11-4094974-4095529	Exp_up	Mtfp1	cds	chr11-4095216-4095282	0
5.15313e-07	11.6852	0.079	0	0.060693	chr5-92198093-92198924	Exp_up	Uso1	cds	chr5-92198336-92198434	0
5.1808e-07	12.0296	0.073	0	0.0610189	chr1-65278776-65279628	Exp_up	Pikfyve	utr	chr1-65273759-65278695	80
5.29919e-07	11.4076	0.079	0	0.0624134	chr11-119083747-119084603	Exp_up	Cbx4	cds	chr11-119084563-119084628	0
5.37073e-07	11.7089	0.073	0	0.0632559	chr4-118268640-118269400	Exp_up	Ptprf	cds	chr4-118269176-118269317	0
5.39283e-07	-11.6572	0	0.079	0.0635162	chr15-83331247-83331963	Con_up	Arfgap3	gap	chr15-83330607-83332685	0
5.57107e-07	11.8453	0.073	0	0.0656155	chr13-107393989-107395094	Exp_up	Apoo-ps	utr	chr13-107413865-107414140	18770
5.58575e-07	11.9491	0.073	0	0.0657884	chr2-50103812-50104662	Exp_up	Lypd6	gap	chr2-50066585-50165468	0
5.611e-07	11.929	0.073	0	0.0660858	chr5-64931952-64932836	Exp_up	Tlr1	utr	chr5-64932667-64932761	0
5.69871e-07	11.953	0.079	0	0.0671189	chr9-90035700-90036386	Exp_up	Rasgrf1	utr	chr9-90026764-90026977	8722
5.70449e-07	11.8932	0.073	0	0.0671869	chr2-113684669-113686066	Exp_up	Fmn1	gap	chr2-113636825-113688108	0
5.76479e-07	11.8605	0.073	0	0.0678971	chr8-83619502-83620506	Exp_up	Dnajb1	utr	chr8-83610820-83611902	7599
5.81941e-07	11.4881	0.079	0	0.0685404	chr13-28957877-28958216	Exp_up	Sox4	exon	chr13-28948919-28953713	4163
5.86084e-07	11.8665	0.073	0	0.0690284	chr6-21829658-21830496	Exp_up	Tspan12	gap	chr6-21806314-21835387	0
5.95027e-07	11.7849	0.073	0	0.0700817	chr14-108976584-108977936	Exp_up	Slitrk1	exon	chr14-108909991-108914239	62344
6.01538e-07	11.4379	0.073	0	0.0708486	chr6-139589259-139589731	Exp_up	Pik3c2g	gap	chr6-139588734-139621811	0
6.04665e-07	11.7643	0.073	0	0.0712168	chr11-72478147-72479032	Exp_up	Spns2	gap	chr11-72474771-72489425	0
6.13372e-07	-11.9022	0	0.079	0.0722423	chr11-4422816-4423632	Con_up	Hormad2	gap	chr11-4421610-4424270	0
6.25584e-07	-11.6056	0	0.079	0.0736806	chr4-62373166-62373982	Con_up	Slc31a1	gap	chr4-62360844-62385491	0
6.35719e-07	11.7316	0.073	0	0.0748743	chr18-11849554-11850596	Exp_up	Cables1	gap	chr18-11840534-11882713	0
6.36675e-07	11.6954	0.079	0	0.074987	chr8-119634439-119635261	Exp_up	Kcng4	utr	chr8-119635232-119635346	0
6.36905e-07	11.7683	0.073	0	0.0750141	chr6-94202866-94204297	Exp_up	Magi1	gap	chr6-93943321-94283009	0
6.38674e-07	11.9316	0.073	0	0.0752224	chr12-27796094-27797544	Exp_up	Gm25923	exon	chr12-28060391-28060528	262846
6.43782e-07	-10.6883	0	0.079	0.075824	chr5-43233805-43234351	Con_up	Cpeb2	cds	chr5-43233463-43235088	0
6.48522e-07	12.0447	0.073	0	0.0763823	chr9-87346166-87346765	Exp_up	Cep162	exon	chr9-87255263-87255536	90629
6.59508e-07	11.5744	0.073	0	0.0776762	chr6-72659911-72660827	Exp_up	Tcf7l1	gap	chr6-72649204-72670803	0
6.7351e-07	11.6887	0.073	0	0.0793254	chr19-60030158-60031026	Exp_up	Gm4219	exon	chr19-59946306-59948398	81759
6.76205e-07	11.7074	0.073	0	0.0796427	chr16-91491291-91492140	Exp_up	Ifnar1	gap	chr16-91489820-91492630	0
6.77846e-07	11.7684	0.073	0	0.079836	chr3-121469040-121469896	Exp_up	Slc44a3	gap	chr3-121463552-121486261	0
6.83181e-07	11.6141	0.073	0	0.0804643	chr11-4212703-4213595	Exp_up	Tbc1d10a	cds	chr11-4213557-4213746	0
6.8612e-07	11.752	0.079	0	0.0808106	chr4-121019827-121020756	Exp_up	Smap2	exon	chr4-121016749-121017247	2579
6.93697e-07	11.7893	0.073	0	0.0817029	chr4-86718225-86719181	Exp_up	Dennd4c	exon	chr4-86748555-86748912	29373
6.94394e-07	11.4298	0.073	0	0.0817851	chr8-121952611-121953442	Exp_up	Banp	gap	chr8-121950649-121974426	0
6.95763e-07	11.8244	0.073	0	0.0819463	chr2-49721414-49722262	Exp_up	Kif5c	gap	chr2-49710869-49722976	0
7.02404e-07	11.9486	0.073	0	0.0827284	chr3-18221451-18222261	Exp_up	Cyp7b1	gap	chr3-18103838-18243087	0
7.06688e-07	11.8146	0.073	0	0.083233	chr9-120826074-120826930	Exp_up	1700020M21Rik	exon	chr9-120913774-120914090	86843
7.1071e-07	11.8727	0.073	0	0.0837067	chr6-134840081-134840997	Exp_up	Crebl2	gap	chr6-134830445-134849102	0
7.16712e-07	11.5949	0.079	0	0.0844137	chr13-51754058-51755047	Exp_up	Sema4d	gap	chr13-51725543-51763251	0
7.1713e-07	11.7028	0.073	0	0.0844628	chr11-120954274-120955912	Exp_up	Slc16a3	cds	chr11-120955799-120955942	0
7.27127e-07	11.5497	0.079	0	0.0856403	chr2-180234586-180235553	Exp_up	Lama5	exon	chr2-180225491-180225859	8726
7.28531e-07	11.5139	0.073	0	0.0858056	chr7-80184751-80185355	Exp_up	Sema4b	exon	chr7-80186841-80186991	1485
7.32244e-07	11.9373	0.068	0	0.0862429	chr1-79616169-79617212	Exp_up	Ap1s3	gap	chr1-79614341-79623681	0
7.47819e-07	11.7902	0.073	0	0.0880774	chr2-25591434-25592518	Exp_up	Rabl6	cds	chr2-25592298-25592403	0
7.4908e-07	11.6383	0.073	0	0.0882259	chr3-104661794-104662623	Exp_up	Gm29561	gap	chr3-104661884-104664049	0
7.49885e-07	11.3991	0.073	0	0.0883207	chr7-141563067-141563729	Exp_up	Ap2a2	gap	chr7-141562427-141588285	0
7.56178e-07	11.7521	0.073	0	0.0890619	chr3-109573870-109574635	Exp_up	Vav3	cds	chr3-109574081-109574131	0
7.5678e-07	11.7096	0.073	0	0.0891328	chr4-133488577-133489440	Exp_up	Fam46b	utr	chr4-133487104-133487938	638
7.60376e-07	11.7068	0.073	0	0.0895563	chr2-32387483-32388575	Exp_up	Lcn2	cds	chr2-32387851-32388078	0
7.6439e-07	-11.7165	0	0.075	0.0900291	chr1-86278097-86278841	Con_up	Armc9	utr	chr1-86275683-86278284	0
7.67242e-07	11.4482	0.073	0	0.090365	chr15-74922135-74922963	Exp_up	2010109I03Rik	exon	chr15-74896956-74897021	25113
7.85327e-07	12.0157	0.073	0	0.092495	chr11-66960390-66961298	Exp_up	9130409J20Rik	gap	chr11-66956979-66963965	0
7.96807e-07	11.6751	0.073	0	0.0938471	chr7-45337791-45338562	Exp_up	Hrc	cds	chr7-45338154-45338208	0
8.07337e-07	11.9525	0.073	0	0.0950873	chr17-66318536-66319454	Exp_up	Mtcl1	utr	chr17-66336982-66337959	17527
8.16937e-07	11.6565	0.073	0	0.096218	chr4-150824673-150825266	Exp_up	Gm13049	exon	chr4-150825733-150825960	466
8.18917e-07	11.6913	0.068	0	0.0964512	chr17-6127775-6128691	Exp_up	Tulp4	gap	chr17-6106997-6137210	0
8.26976e-07	11.9277	0.073	0	0.0974004	chr9-14716034-14717060	Exp_up	Piwil4	cds	chr9-14716021-14716210	0
8.27165e-07	11.4447	0.073	0	0.0974226	chr8-117357780-117358662	Exp_up	Cmip	gap	chr8-117257402-117377074	0
8.396e-07	11.8915	0.073	0	0.0988872	chr2-11367101-11368012	Exp_up	RP23-247J17.2	gap	chr2-11355070-11398392	0
8.40407e-07	11.923	0.068	0	0.0989823	chr3-130289806-130290829	Exp_up	Col25a1	gap	chr3-130182835-130386874	0
8.4427e-07	-11.6279	0	0.075	0.0994372	chr9-96992553-96993494	Con_up	Spsb4	gap	chr9-96944705-96995574	0
8.50257e-07	11.989	0.073	0	0.100142	chr11-99473288-99474090	Exp_up	Krt23	utr	chr11-99477974-99478196	3883
8.55388e-07	11.9649	0.073	0	0.100747	chr7-108992675-108993953	Exp_up	Tub	exon	chr7-109010825-109011138	16871
8.61956e-07	-11.0541	0	0.075	0.10152	chr10-80130164-80130986	Con_up	Dos	utr	chr10-80130451-80131287	0
8.6604e-07	11.6667	0.068	0	0.102001	chr2-33357036-33357859	Exp_up	Ralgps1	gap	chr2-33340834-33371269	0
8.7379e-07	11.4478	0.079	0	0.102914	chr5-139333120-139334048	Exp_up	Cox19	utr	chr5-139336189-139338290	2140
8.80875e-07	11.7148	0.073	0	0.103749	chr7-80375043-80375974	Exp_up	Fes	utr	chr7-80377758-80377931	1783
8.81917e-07	-11.7185	0	0.072	0.103871	chr12-29254122-29255111	Con_up	Gm23342	exon	chr12-29035180-29035294	218827
9.04078e-07	11.6676	0.079	0	0.106481	chr11-84884713-84885626	Exp_up	Myo19	cds	chr11-84885202-84885340	0
9.09467e-07	11.845	0.073	0	0.107116	chr16-97504256-97505457	Exp_up	Fam3b	cds	chr16-97504823-97504841	0
9.20875e-07	11.3587	0.073	0	0.10846	chr9-107601774-107602669	Exp_up	Sema3b	cds	chr9-107601960-107602105	0
9.36001e-07	11.457	0.073	0	0.110241	chr8-126919037-126919926	Exp_up	Tomm20	utr	chr8-126930664-126935014	10737
9.38766e-07	11.7303	0.068	0	0.110567	chr9-107322239-107322996	Exp_up	Hemk1	utr	chr9-107327084-107328035	4087
9.59413e-07	11.3655	0.079	0	0.112999	chr13-63252677-63253460	Exp_up	2010111I01Rik	gap	chr13-63240332-63282141	0
9.63701e-07	11.4214	0.079	0	0.113504	chr11-88068857-88069577	Exp_up	Vezf1	gap	chr11-88068434-88073056	0
9.6623e-07	11.7943	0.073	0	0.113802	chr17-71014597-71015623	Exp_up	Gm26561	gap	chr17-70878112-71096870	0
9.74683e-07	-11.3899	0	0.075	0.114797	chr15-80080566-80081461	Con_up	Rpl3	cds	chr15-80081034-80081211	0
9.83103e-07	11.7454	0.073	0	0.115789	chr16-5093063-5094005	Exp_up	Ppl	cds	chr16-5093196-5093279	0
9.84849e-07	11.4846	0.073	0	0.115995	chr17-27141726-27142648	Exp_up	Ip6k3	utr	chr17-27143969-27144881	1320
1.00112e-06	11.9599	0.068	0	0.11791	chr6-50665667-50666600	Exp_up	Npvf	exon	chr6-50654256-50654439	11227
1.00895e-06	-10.681	0	0.072	0.118833	chr12-86882159-86883074	Con_up	Irf2bpl	cds	chr12-86881570-86883897	0
1.01222e-06	11.5257	0.073	0	0.119219	chr2-157552200-157553089	Exp_up	Blcap	utr	chr2-157556362-157557889	3272
1.03607e-06	11.9475	0.073	0	0.122027	chr15-11358048-11358786	Exp_up	Adamts12	utr	chr15-11345678-11346867	11180
1.03929e-06	11.7172	0.073	0	0.122406	chr6-61233115-61234044	Exp_up	Ccser1	gap	chr6-61180602-61310813	0
1.04292e-06	11.3463	0.073	0	0.122834	chr2-35978197-35978976	Exp_up	Ttll11	gap	chr2-35944960-35979171	0
1.06673e-06	11.7815	0.068	0	0.125638	chr3-152245090-152245986	Exp_up	Nexn	gap	chr3-152244024-152247085	0
1.07075e-06	-10.8367	0	0.068	0.126111	chr15-85645769-85646547	Con_up	D130051D11Rik	exon	chr15-85639747-85645934	0
1.08486e-06	11.8815	0.068	0	0.127774	chr18-69704507-69705393	Exp_up	Tcf4	utr	chr18-69683077-69687967	16539
1.11127e-06	11.86	0.068	0	0.130885	chr1-189363846-189364807	Exp_up	Kcnk2	gap	chr1-189340096-189402112	0
1.12562e-06	11.7011	0.073	0	0.132575	chr8-3255002-3255819	Exp_up	Insr	gap	chr8-3211701-3258382	0
1.12696e-06	11.891	0.068	0	0.132733	chr9-40155050-40155916	Exp_up	Tmem225	utr	chr9-40150785-40150880	4169
1.12717e-06	11.4799	0.073	0	0.132757	chr7-73389465-73390175	Exp_up	Rgma	gap	chr7-73375889-73409231	0
1.19647e-06	11.7217	0.073	0	0.14092	chr11-118542466-118543500	Exp_up	Rbfox3	gap	chr11-118513405-118569550	0
1.21332e-06	1.67055	0.251	0.086	0.142903	chr13-3694661-3695575	Exp_up	Asb13	utr	chr13-3650308-3651774	42886
1.2295e-06	-11.3869	0	0.072	0.14481	chr5-74065356-74066200	Con_up	Usp46	cds	chr5-74065647-74065661	0
1.23237e-06	11.7034	0.068	0	0.145148	chr17-15230951-15231834	Exp_up	Gm5091	exon	chr17-15231585-15232411	0
1.23247e-06	11.2045	0.068	0	0.145159	chr1-73931776-73932368	Exp_up	Tns1	gap	chr1-73928111-73937224	0
1.23887e-06	11.5386	0.068	0	0.145913	chr13-63242000-63242804	Exp_up	2010111I01Rik	gap	chr13-63240332-63282141	0
1.23996e-06	11.946	0.073	0	0.146041	chr7-74989785-74990717	Exp_up	Sv2b	utr	chr7-75114897-75117594	124179
1.28126e-06	-10.6401	0	0.068	0.150906	chr9-88481144-88481781	Con_up	Syncrip	utr	chr9-88481005-88481169	0
1.28899e-06	11.89	0.068	0	0.151816	chr8-27757696-27758720	Exp_up	Gm1698	exon	chr8-27620178-27620452	137243
1.29747e-06	11.4104	0.068	0	0.152815	chr14-120278619-120279409	Exp_up	Mbnl2	gap	chr14-120275906-120324793	0
1.31329e-06	11.912	0.073	0	0.154679	chr6-135090459-135091255	Exp_up	Gprc5a	utr	chr6-135083834-135084709	5749
1.33197e-06	11.8602	0.073	0	0.156878	chr17-20953645-20954634	Exp_up	Ppp2r1a	cds	chr17-20954615-20954690	0
1.3338e-06	11.7452	0.068	0	0.157094	chr10-18203719-18204708	Exp_up	Ect2l	gap	chr10-18201386-18210758	0
1.33859e-06	11.8112	0.068	0	0.157658	chr9-56470032-56470875	Exp_up	Hmg20a	gap	chr9-56467451-56474530	0
1.34375e-06	11.8762	0.073	0	0.158265	chr15-32204739-32205743	Exp_up	Tas2r119	utr	chr15-32178295-32178296	26442
1.35443e-06	11.6124	0.073	0	0.159523	chr7-27284514-27285385	Exp_up	Numbl	exon	chr7-27280754-27282144	2369
1.35629e-06	11.9165	0.068	0	0.159743	chr19-49049897-49050944	Exp_up	Sorcs3	utr	chr19-48803687-48805505	244391
1.36274e-06	-10.4641	0	0.068	0.160502	chr16-84835982-84836760	Con_up	Gabpa	gap	chr16-84835024-84839080	0
1.36832e-06	11.6012	0.068	0	0.161159	chr4-119117269-119118087	Exp_up	Slc2a1	gap	chr4-119108973-119120390	0
1.39387e-06	-11.7175	0	0.075	0.164169	chr17-45961671-45962522	Con_up	Vegfa	utr	chr17-46016993-46018857	54470
1.39656e-06	11.2049	0.073	0	0.164485	chr12-45074948-45075505	Exp_up	Stxbp6	exon	chr12-45074195-45074493	454
1.40098e-06	11.5358	0.068	0	0.165006	chr2-141278915-141279776	Exp_up	Macrod2	gap	chr2-141024142-141515203	0
1.40373e-06	-11.246	0	0.072	0.16533	chr16-17276865-17277214	Con_up	Tmem191c	cds	chr16-17277194-17277250	0
1.40569e-06	11.9395	0.068	0	0.165561	chr8-127892180-127893072	Exp_up	Pard3	utr	chr8-127610775-127612286	279893
1.41616e-06	-11.0518	0	0.072	0.166794	chr9-65581007-65581653	Con_up	Plekho2	exon	chr9-65579938-65580040	966
1.42027e-06	-11.4526	0	0.072	0.167278	chr3-88245522-88246447	Con_up	Rhbg	cds	chr3-88245815-88245981	0
1.43026e-06	11.6886	0.073	0	0.168455	chr10-111672388-111673341	Exp_up	4933440J02Rik	exon	chr10-111594104-111594273	78114
1.44864e-06	11.6765	0.068	0	0.170619	chr11-4404021-4404902	Exp_up	Hormad2	gap	chr11-4346667-4408589	0
1.44985e-06	11.807	0.068	0	0.170762	chr2-145613482-145614306	Exp_up	Slc24a3	cds	chr2-145613523-145613689	0
1.46812e-06	-11.2604	0	0.072	0.172913	chr8-70606393-70607223	Con_up	Ssbp4	gap	chr8-70602647-70608124	0
1.47182e-06	11.6562	0.068	0	0.17335	chr5-32412246-32413076	Exp_up	Plb1	exon	chr5-32363995-32366520	45725
1.47754e-06	11.8782	0.068	0	0.174023	chr5-73358466-73359528	Exp_up	Ociad2	exon	chr5-73338531-73338947	19518
1.47869e-06	-11.5377	0	0.072	0.174158	chr4-123201410-123202349	Con_up	Nt5c1a	cds	chr4-123201558-123201683	0
1.51171e-06	11.4179	0.073	0	0.178047	chr2-128123076-128123948	Exp_up	Acoxl	cds	chr2-128122948-128123136	0
1.51753e-06	11.6565	0.068	0	0.178733	chr7-97516995-97517875	Exp_up	Ints4	cds	chr7-97517622-97517755	0
1.52023e-06	11.8281	0.068	0	0.179051	chr13-90645930-90647169	Exp_up	Gm21726	cds	chr13-90583400-90583765	62164
1.5424e-06	11.8019	0.068	0	0.181663	chr6-114829577-114830571	Exp_up	Atg7	gap	chr6-114724975-114858990	0
1.55781e-06	11.4579	0.068	0	0.183478	chr15-78988302-78989216	Exp_up	Triobp	gap	chr15-78987949-78990816	0
1.55957e-06	-10.7061	0	0.072	0.183684	chr8-126661824-126662637	Con_up	Irf2bp2	exon	chr8-126592440-126593986	67837
1.56032e-06	11.8657	0.068	0	0.183773	chr16-78267996-78268736	Exp_up	Cxadr	exon	chr16-78301496-78301874	32759
1.5703e-06	11.715	0.073	0	0.184948	chr2-5377277-5378006	Exp_up	Camk1d	gap	chr2-5362128-5445069	0
1.59675e-06	11.5818	0.068	0	0.188063	chr17-5066980-5067835	Exp_up	Arid1b	gap	chr17-5040775-5097573	0
1.59765e-06	11.7485	0.068	0	0.18817	chr4-99115688-99116553	Exp_up	Dock7	gap	chr4-99089622-99120724	0
1.61906e-06	11.7214	0.068	0	0.190691	chr10-116961902-116962731	Exp_up	Gm10271	cds	chr10-116961943-116961976	0
1.62621e-06	11.751	0.068	0	0.191533	chr18-46653599-46654516	Exp_up	Eif1a	utr	chr18-46608135-46610225	43373
1.63022e-06	11.7871	0.068	0	0.192006	chr13-95098901-95099666	Exp_up	Pde8b	gap	chr13-95095725-95100888	0
1.63111e-06	11.7163	0.068	0	0.19211	chr1-89492817-89493667	Exp_up	Agap1	gap	chr1-89455593-89604597	0
1.63429e-06	11.9142	0.068	0	0.192485	chr6-33436220-33437271	Exp_up	Exoc4	gap	chr6-33347958-33438379	0
1.63757e-06	11.7206	0.068	0	0.192872	chr8-113957222-113958581	Exp_up	Adamts18	exon	chr8-113848387-113848615	108606
1.65056e-06	11.7836	0.068	0	0.194401	chr4-11881101-11882012	Exp_up	Cdh17	utr	chr4-11817075-11817895	63205
1.65963e-06	11.8546	0.068	0	0.19547	chr2-8756259-8757265	Exp_up	1700061F12Rik	exon	chr2-9189515-9189647	432249
1.66269e-06	11.5863	0.068	0	0.19583	chr11-121549915-121550837	Exp_up	Tbcd	cds	chr11-121550224-121550281	0
1.66356e-06	11.5819	0.068	0	0.195933	chr17-86273955-86275590	Exp_up	Prkce	gap	chr17-86168941-86353554	0
1.67144e-06	11.3736	0.073	0	0.196861	chr3-96098361-96099262	Exp_up	Otud7b	exon	chr3-96104527-96104819	5264
1.6715e-06	11.4655	0.068	0	0.196868	chr6-124682061-124682882	Exp_up	Lpcat3	gap	chr6-124663360-124698069	0
1.69689e-06	11.809	0.068	0	0.199858	chr6-112901231-112902206	Exp_up	Srgap3	gap	chr6-112829632-112946429	0
1.69914e-06	-11.7797	0	0.072	0.200123	chr3-105373871-105374801	Con_up	Kcnd3	exon	chr3-105452330-105452717	77528
1.69987e-06	-11.2884	0	0.075	0.200208	chr2-26599581-26600426	Con_up	Gm20532	gap	chr2-26590753-26632603	0
1.70711e-06	11.6136	0.068	0	0.201061	chr17-80753220-80754035	Exp_up	Map4k3	exon	chr17-80727794-80728093	25126
1.72238e-06	11.7254	0.068	0	0.20286	chr10-99118637-99119462	Exp_up	Poc1b	gap	chr10-99107877-99124830	0
1.73009e-06	-11.159	0	0.075	0.203768	chr11-104288701-104289354	Con_up	Mapt	gap	chr11-104282481-104294858	0
1.73469e-06	11.9159	0.068	0	0.20431	chr11-6224543-6225435	Exp_up	Npc1l1	cds	chr11-6225120-6225292	0
1.75259e-06	-11.5185	0	0.068	0.206418	chr13-49324490-49325552	Con_up	Fgd3	exon	chr13-49319943-49320311	4178
1.80322e-06	11.7848	0.068	0	0.212381	chr18-60493124-60494045	Exp_up	Smim3	gap	chr18-60475586-60501392	0
1.80729e-06	11.6498	0.068	0	0.212861	chr5-140228013-140228899	Exp_up	Mad1l1	gap	chr5-140194059-140261497	0
1.83121e-06	-11.5839	0	0.068	0.215678	chr11-71712880-71713946	Con_up	Gm12325	exon	chr11-71704089-71704344	8535
1.83476e-06	11.7652	0.073	0	0.216096	chr6-148412046-148412990	Exp_up	Tmtc1	cds	chr6-148412642-148412818	0
1.84536e-06	11.673	0.073	0	0.217345	chr10-12701392-12702634	Exp_up	Utrn	gap	chr10-12699116-12709965	0
1.8474e-06	11.7692	0.068	0	0.217585	chr13-43830710-43831855	Exp_up	Cd83	utr	chr13-43801686-43803130	27579
1.859e-06	11.4328	0.073	0	0.218951	chr4-150865681-150866633	Exp_up	Errfi1	cds	chr4-150866316-150867502	0
1.86692e-06	11.5985	0.068	0	0.219884	chr7-130568820-130569621	Exp_up	Nsmce4a	gap	chr7-130542811-130573025	0
1.86916e-06	11.6245	0.068	0	0.220148	chr4-63493464-63494207	Exp_up	Whrn	gap	chr4-63472869-63494612	0
1.87269e-06	11.5793	0.073	0	0.220564	chr19-3810323-3811182	Exp_up	Suv420h1	gap	chr19-3807422-3814114	0
1.88691e-06	11.5902	0.068	0	0.222239	chr5-74206392-74207222	Exp_up	Scfd2	cds	chr5-74206303-74206395	0
1.89577e-06	11.4482	0.068	0	0.223282	chr4-45494924-45495989	Exp_up	Shb	gap	chr4-45489176-45532246	0
1.8965e-06	-11.5826	0	0.072	0.223368	chr5-92257297-92258088	Con_up	Naaa	utr	chr5-92257659-92258943	0
1.89789e-06	11.6506	0.068	0	0.223531	chr15-28057273-28058174	Exp_up	Trio	exon	chr15-28025340-28025848	31424
1.90545e-06	11.8173	0.068	0	0.224422	chrX-162986833-162987736	Exp_up	Ctps2	gap	chrX-162975280-162996704	0
1.91423e-06	-11.2197	0	0.072	0.225456	chr13-107961501-107962271	Con_up	Zswim6	exon	chr13-107889579-107890064	71436
1.92006e-06	11.3927	0.073	0	0.226142	chr15-77813377-77814439	Exp_up	Myh9	gap	chr15-77813232-77841956	0
1.92063e-06	11.8504	0.068	0	0.22621	chr2-14534069-14534932	Exp_up	Gm13266	gap	chr2-14532351-14535485	0
1.93249e-06	11.7632	0.068	0	0.227607	chr11-63299553-63300476	Exp_up	B430319H21Rik	exon	chr11-63187811-63188454	111098
1.9424e-06	11.7352	0.063	0	0.228774	chr17-73390315-73391241	Exp_up	Capn13	gap	chr17-73383051-73399172	0
1.95167e-06	11.8401	0.068	0	0.229866	chr10-20748761-20749633	Exp_up	Pde7b	exon	chr10-20724676-20725078	23682
1.96756e-06	-11.3809	0	0.072	0.231737	chr17-55969277-55970100	Con_up	Shd	exon	chr17-55970467-55970699	366
1.97407e-06	11.6062	0.068	0	0.232504	chr3-86252993-86253595	Exp_up	Lrba	gap	chr3-86225505-86284996	0
1.98342e-06	11.501	0.068	0	0.233605	chr4-155468924-155469316	Exp_up	Tmem52	cds	chr4-155469303-155469346	0
1.99139e-06	11.7061	0.073	0	0.234544	chr1-172247416-172248328	Exp_up	Atp1a4	gap	chr1-172246901-172250885	0
2.00801e-06	11.8198	0.063	0	0.236502	chr10-96847406-96848264	Exp_up	Btg1	utr	chr10-96618644-96622813	224592
2.00832e-06	11.5105	0.068	0	0.236537	chr4-133491622-133492522	Exp_up	Trnp1	utr	chr4-133491100-133491830	0
2.01118e-06	11.5389	0.068	0	0.236875	chr1-72605965-72607054	Exp_up	Smarcal1	gap	chr1-72601435-72611294	0
2.0188e-06	11.5	0.068	0	0.237772	chr5-130264274-130265193	Exp_up	Tyw1	gap	chr5-130262942-130266982	0
2.03505e-06	11.5278	0.068	0	0.239686	chr4-128736967-128737712	Exp_up	Phc2	gap	chr4-128728200-128743353	0
2.05062e-06	11.6846	0.068	0	0.24152	chr5-129854945-129855765	Exp_up	Sumf2	gap	chr5-129854839-129858239	0
2.0513e-06	11.5514	0.068	0	0.2416	chr13-97910745-97911621	Exp_up	Arhgef28	gap	chr13-97899817-97929410	0
2.06075e-06	11.7567	0.068	0	0.242713	chr7-135059242-135060318	Exp_up	Dock1	gap	chr7-134999319-135077134	0
2.10601e-06	11.6329	0.068	0	0.248044	chr8-34080016-34080915	Exp_up	Dctn6	exon	chr8-34090420-34090842	9504
2.11876e-06	11.4674	0.068	0	0.249545	chr11-51673145-51674031	Exp_up	0610009B22Rik	utr	chr11-51685386-51685646	11354
2.14485e-06	11.63	0.068	0	0.252618	chr5-101879703-101880576	Exp_up	Wdfy3	gap	chr5-101878060-101882422	0
2.1736e-06	11.8682	0.068	0	0.256004	chr2-113757178-113758020	Exp_up	Grem1	gap	chr2-113750156-113758490	0
2.19371e-06	11.9008	0.068	0	0.258373	chr7-113921840-113922815	Exp_up	Spon1	gap	chr7-113886895-113927711	0
2.20076e-06	11.4944	0.068	0	0.259203	chr7-49527244-49528170	Exp_up	Nav2	gap	chr7-49491492-49535893	0
2.20833e-06	-11.4059	0	0.068	0.260094	chr14-54714827-54715332	Con_up	Cebpe	exon	chr14-54711449-54712174	2652
2.22158e-06	-10.5846	0	0.068	0.261656	chr7-28377971-28378611	Con_up	Zfp36	cds	chr7-28377558-28378493	0
2.24438e-06	11.6439	0.068	0	0.264341	chr13-117409636-117410511	Exp_up	Emb	utr	chr13-117273063-117274098	135537
2.24869e-06	11.6639	0.068	0	0.264848	chr18-42788778-42789636	Exp_up	Ppp2r2b	gap	chr18-42758720-42898744	0
2.25907e-06	11.6577	0.068	0	0.266072	chr11-78373964-78375034	Exp_up	Foxn1	gap	chr11-78371968-78386494	0
2.26355e-06	11.7052	0.068	0	0.266599	chr17-25950914-25951562	Exp_up	D630044L22Rik	utr	chr17-25951472-25952758	0
2.29644e-06	11.3827	0.068	0	0.270472	chr10-43580634-43581445	Exp_up	Cd24a	gap	chr10-43579323-43582603	0
2.30503e-06	11.8425	0.068	0	0.271484	chr5-48544419-48545268	Exp_up	Kcnip4	gap	chr5-48482656-48889365	0
2.33297e-06	11.4735	0.068	0	0.274774	chr15-74934952-74935797	Exp_up	Ly6e	exon	chr15-74955051-74955335	19253
2.33655e-06	11.8432	0.068	0	0.275196	chr18-78377793-78378648	Exp_up	Gm6133	utr	chr18-78350366-78350701	27091
2.33797e-06	11.8221	0.068	0	0.275364	chr13-45110728-45111633	Exp_up	Gm9817	utr	chr13-45079158-45081222	29505
2.34827e-06	-11.71	0	0.068	0.276577	chr2-106681301-106682144	Con_up	Mpped2	exon	chr2-106693269-106693821	11124
2.35661e-06	11.7946	0.068	0	0.277559	chr3-85315014-85315838	Exp_up	RP24-559D1.1	gap	chr3-84540623-85785217	0
2.35763e-06	11.6431	0.068	0	0.277679	chr7-113245688-113246603	Exp_up	Arntl	gap	chr7-113234697-113274625	0
2.36458e-06	11.6724	0.068	0	0.278498	chr8-46323711-46324557	Exp_up	Helt	exon	chr8-46294024-46294671	29039
2.36961e-06	11.7498	0.063	0	0.27909	chr3-144688057-144688728	Exp_up	Sh3glb1	utr	chr3-144688844-144691424	115
2.37212e-06	-11.1471	0	0.068	0.279385	chr10-95557211-95558078	Con_up	Nudt4	gap	chr10-95552597-95563661	0
2.39203e-06	11.6587	0.068	0	0.281731	chr1-164382368-164383145	Exp_up	Nme7	gap	chr1-164380710-164385699	0
2.39906e-06	11.7714	0.068	0	0.282559	chr3-107361147-107362028	Exp_up	Rbm15	exon	chr3-107330215-107333289	27857
2.40977e-06	11.5125	0.063	0	0.283821	chr4-123425352-123426223	Exp_up	Macf1	gap	chr4-123401913-123431997	0
2.41683e-06	11.7303	0.068	0	0.284652	chr17-81671300-81672165	Exp_up	Slc8a1	exon	chr17-81647809-81649607	21692
2.42218e-06	-11.5585	0	0.068	0.285282	chr4-114378535-114379118	Con_up	Trabd2b	exon	chr4-114406724-114406919	27605
2.42914e-06	11.6198	0.068	0	0.286102	chr10-84395579-84396295	Exp_up	Nuak1	gap	chr10-84394144-84409615	0
2.42929e-06	11.4325	0.068	0	0.286119	chr10-78334674-78335601	Exp_up	Agpat3	gap	chr10-78329337-78351626	0
2.46785e-06	11.5202	0.063	0	0.290661	chr17-5058058-5058910	Exp_up	Arid1b	gap	chr17-5040775-5097573	0
2.48664e-06	11.6256	0.068	0	0.292874	chr2-121357208-121357855	Exp_up	Ckmt1	utr	chr2-121357714-121357948	0
2.51342e-06	11.5772	0.068	0	0.296028	chr4-149800190-149801047	Exp_up	n-R5s193	exon	chr4-149817732-149817840	16684
2.54959e-06	-11.8066	0	0.072	0.300288	chr4-49099060-49100125	Con_up	Lppr1	gap	chr4-49059618-49206387	0
2.58504e-06	11.6936	0.068	0	0.304463	chr15-73655581-73656581	Exp_up	1700010B13Rik	exon	chr15-73651997-73652347	3233
2.60185e-06	-11.3095	0	0.068	0.306444	chr4-116164787-116165564	Con_up	Tspan1	gap	chr4-116164526-116167007	0
2.62826e-06	11.6901	0.068	0	0.309554	chr8-95499068-95499975	Exp_up	Csnk2a2	exon	chr8-95488344-95488820	10247
2.62933e-06	11.2904	0.073	0	0.30968	chr9-120661624-120662765	Exp_up	5830454E08Rik	utr	chr9-120577709-120578072	83551
2.63458e-06	11.1645	0.068	0	0.310298	chr19-7134265-7135005	Exp_up	Macrod1	gap	chr19-7066204-7185575	0
2.63689e-06	-10.5935	0	0.065	0.31057	chr4-155221400-155222115	Con_up	Ski	cds	chr4-155221552-155222201	0
2.65277e-06	11.2405	0.068	0	0.31244	chr3-148987410-148988273	Exp_up	Lphn2	gap	chr3-148954736-148988589	0
2.65839e-06	11.4812	0.068	0	0.313103	chr1-133269851-133270777	Exp_up	Plekha6	cds	chr1-133270060-133270202	0
2.67047e-06	11.7139	0.068	0	0.314526	chr18-4967607-4968598	Exp_up	Svil	gap	chr18-4957306-4977790	0
2.67408e-06	10.9233	0.068	0	0.31495	chr2-31790577-31791654	Exp_up	Abl1	cds	chr2-31790662-31790839	0
2.71087e-06	11.775	0.063	0	0.319283	chr8-106378241-106379124	Exp_up	Gm26786	gap	chr8-106237924-106419506	0
2.81825e-06	11.4575	0.068	0	0.33193	chr1-59428835-59429810	Exp_up	Gm29016	exon	chr1-59391556-59392299	36535
2.84734e-06	-10.9192	0	0.068	0.335357	chr7-80208413-80209266	Con_up	Sema4b	gap	chr7-80198771-80212795	0
2.86609e-06	11.4961	0.063	0	0.337565	chr11-97570474-97571351	Exp_up	Srcin1	gap	chr11-97551979-97574916	0
2.89603e-06	11.7481	0.068	0	0.341092	chr10-17619090-17620185	Exp_up	Cited2	exon	chr10-17723228-17723459	103042
2.90571e-06	11.6184	0.068	0	0.342232	chr14-21813690-21814716	Exp_up	Samd8	utr	chr14-21793242-21798725	14964
2.91256e-06	11.3798	0.068	0	0.343038	chr13-23533361-23534385	Exp_up	Hist1h2af	cds	chr13-23533911-23534303	0
2.92381e-06	11.7571	0.068	0	0.344363	chrX-162960262-162961357	Exp_up	Ctps2	gap	chrX-162941845-162975182	0
2.92418e-06	11.6202	0.063	0	0.344407	chr9-117252077-117252814	Exp_up	Rbms3	utr	chr9-117251802-117252126	0
2.93217e-06	-11.2969	0	0.068	0.345348	chr5-122402243-122402904	Con_up	Arpc3	gap	chr5-122401724-122403358	0
2.94915e-06	11.2695	0.068	0	0.347348	chr11-115841736-115842626	Exp_up	Llgl2	gap	chr11-115834903-115843316	0
2.96419e-06	11.4642	0.068	0	0.34912	chr10-93261311-93261889	Exp_up	Elk3	gap	chr10-93254812-93284768	0
2.98215e-06	11.5351	0.068	0	0.351234	chr7-79868132-79869265	Exp_up	Ap3s2	utr	chr7-79875332-79880483	6066
2.98484e-06	11.1803	0.063	0	0.351551	chr4-134924409-134925022	Exp_up	Rsrp1	cds	chr4-134923927-134924482	0
3.00343e-06	-11.2318	0	0.068	0.353741	chr13-95881370-95882457	Con_up	Iqgap2	gap	chr13-95837924-95891663	0
3.01691e-06	11.7234	0.063	0	0.355328	chr18-55049627-55050681	Exp_up	Gm4221	gap	chr18-55048927-55076478	0
3.02107e-06	11.785	0.063	0	0.355818	chr1-60984773-60985767	Exp_up	Icos	gap	chr1-60978017-60993701	0
3.02734e-06	11.3802	0.068	0	0.356557	chr8-3608992-3609474	Exp_up	Camsap3	utr	chr8-3608904-3609074	0
3.05102e-06	11.686	0.063	0	0.359346	chr15-102025111-102025966	Exp_up	Krt18	exon	chr15-102028216-102028674	2249
3.05761e-06	11.2279	0.068	0	0.360123	chr1-88639491-88640395	Exp_up	Gm29336	exon	chr1-88656308-88656447	15912
3.06777e-06	11.7613	0.068	0	0.361319	chr18-42949030-42950275	Exp_up	Ppp2r2b	gap	chr18-42741194-43059161	0
3.07329e-06	11.869	0.063	0	0.361969	chr6-24360579-24361465	Exp_up	Iqub	utr	chr6-24444865-24446056	83399
3.10137e-06	11.6852	0.063	0	0.365276	chr13-6234580-6235448	Exp_up	Gm28465	exon	chr13-6395716-6395958	160267
3.13149e-06	11.6389	0.063	0	0.368824	chr7-98324179-98324975	Exp_up	Acer3	exon	chr7-98321125-98321208	2970
3.14047e-06	11.2601	0.068	0	0.369881	chr5-43234752-43235547	Exp_up	Cpeb2	cds	chr5-43233463-43235088	0
3.14538e-06	11.6756	0.063	0	0.37046	chr15-38551684-38552596	Exp_up	2310043O21Rik	gap	chr15-38549551-38587027	0
3.14603e-06	11.5395	0.068	0	0.370536	chr15-81277612-81278631	Exp_up	Mchr1	utr	chr15-81238113-81238963	38648
3.14931e-06	11.9097	0.068	0	0.370923	chr10-4522933-4523728	Exp_up	Ccdc170	gap	chr10-4520941-4533958	0
3.18247e-06	-11.578	0	0.065	0.374828	chr7-118919232-118920214	Con_up	Iqck	gap	chr7-118915596-118941584	0
3.18266e-06	11.444	0.063	0	0.374851	chr2-180443608-180444495	Exp_up	Slco4a1	exon	chr2-180456245-180456373	11749
3.21409e-06	11.5253	0.063	0	0.378552	chr10-128505026-128505958	Exp_up	A430046D13Rik	exon	chr10-128502409-128504242	783
3.24213e-06	11.5036	0.063	0	0.381855	chr5-90650458-90651277	Exp_up	Rassf6	exon	chr5-90640387-90640487	9970
3.25384e-06	11.7023	0.068	0	0.383234	chr13-52151576-52152461	Exp_up	Gm26651	exon	chr13-51974498-51976583	174992
3.25955e-06	-11.4345	0	0.068	0.383907	chr18-65505044-65506084	Con_up	Malt1	utr	chr18-65476426-65478823	26220
3.28493e-06	11.7348	0.068	0	0.386896	chr8-60886554-60887422	Exp_up	2700029M09Rik	exon	chr8-60890418-60890536	2995
3.30277e-06	11.1745	0.068	0	0.388997	chr19-5794616-5795475	Exp_up	Malat1	exon	chr19-5795690-5802672	214
3.30607e-06	11.5774	0.063	0	0.389386	chr15-10689861-10690836	Exp_up	Rai14	cds	chr15-10690371-10690406	0
3.3105e-06	11.6576	0.068	0	0.389908	chr8-22855393-22856268	Exp_up	Kat6a	exon	chr8-22859535-22859632	3266
3.3204e-06	1.5467	0.262	0.082	0.391073	chr4-140665503-140666511	Exp_up	Arhgef10l	utr	chr4-140665756-140666012	0
3.32779e-06	11.531	0.063	0	0.391944	chr7-128276466-128277243	Exp_up	BC017158	cds	chr7-128276495-128276565	0
3.33125e-06	11.6471	0.068	0	0.392351	chr2-9887398-9888124	Exp_up	Gata3	gap	chr2-9877985-9887590	0
3.33506e-06	11.4363	0.068	0	0.3928	chr8-91147397-91148210	Exp_up	Aktip	exon	chr8-91134330-91134465	12931
3.36199e-06	11.0836	0.068	0	0.395972	chr19-12010096-12010772	Exp_up	Osbp	utr	chr19-11992043-11994105	15990
3.39208e-06	11.7706	0.068	0	0.399516	chr1-152990436-152991226	Exp_up	Nmnat2	gap	chr1-152967977-153073796	0
3.39566e-06	11.727	0.063	0	0.399938	chr4-124278423-124279372	Exp_up	Gm12916	exon	chr4-124293693-124294152	14320
3.39644e-06	11.6519	0.068	0	0.40003	chr16-36564864-36565925	Exp_up	Casr	exon	chr16-36562076-36562141	2722
3.43045e-06	11.7614	0.068	0	0.404035	chr6-82117653-82118412	Exp_up	Eva1a	utr	chr6-82092165-82093099	24553
3.43474e-06	11.646	0.068	0	0.40454	chr5-64234205-64234955	Exp_up	Tbc1d1	gap	chr5-64173897-64256714	0
3.43655e-06	-11.3694	0	0.068	0.404754	chr17-45592604-45593158	Con_up	Slc29a1	gap	chr17-45592344-45595481	0
3.43743e-06	-10.4734	0	0.068	0.404857	chr1-23256725-23257253	Con_up	Gm27028	exon	chr1-23291537-23291935	34283
3.44914e-06	11.593	0.063	0	0.406237	chr17-62634572-62635515	Exp_up	Efna5	gap	chr17-62613903-62650841	0
3.49716e-06	11.5527	0.063	0	0.411892	chr18-65165155-65165853	Exp_up	Nedd4l	cds	chr18-65165572-65165646	0
3.51591e-06	11.5151	0.063	0	0.4141	chr11-70199834-70200633	Exp_up	Slc16a11	exon	chr11-70212752-70212783	12118
3.53398e-06	-11.5876	0	0.072	0.416228	chr7-30522711-30524075	Con_up	Arhgap33	cds	chr7-30523944-30524588	0
3.53878e-06	-11.6363	0	0.068	0.416793	chr8-14926483-14927378	Con_up	Arhgef10	gap	chr8-14925221-14928771	0
3.56814e-06	11.6746	0.063	0	0.420251	chr1-78312636-78313546	Exp_up	Sgpp2	gap	chr1-78310503-78360070	0
3.56987e-06	11.3464	0.068	0	0.420456	chr2-32624967-32625861	Exp_up	Ak1	utr	chr2-32625438-32625538	0
3.58157e-06	11.5854	0.063	0	0.421834	chr11-43728607-43729563	Exp_up	Ttc1	utr	chr11-43729512-43730603	0
3.59095e-06	11.3942	0.068	0	0.422938	chr10-9674833-9675685	Exp_up	Samd5	cds	chr10-9674505-9674963	0
3.59633e-06	-10.8635	0	0.065	0.423572	chr5-121712775-121713665	Con_up	Atxn2	gap	chr5-121711524-121745722	0
3.60875e-06	11.6118	0.063	0	0.425035	chr14-30586727-30587676	Exp_up	Prkcd	utr	chr14-30595356-30595866	7679
3.60947e-06	11.5701	0.063	0	0.42512	chr16-97640570-97641759	Exp_up	Tmprss2	exon	chr16-97611019-97611195	29374
3.62576e-06	11.0783	0.068	0	0.427039	chr8-119428176-119429220	Exp_up	Osgin1	exon	chr8-119434124-119434240	4903
3.63668e-06	11.6345	0.063	0	0.428324	chr3-27695559-27696438	Exp_up	Fndc3b	gap	chr3-27682815-27710370	0
3.64229e-06	11.6852	0.063	0	0.428985	chr14-61985582-61986703	Exp_up	Gm26969	exon	chr14-62201915-62202171	215211
3.66815e-06	11.7693	0.063	0	0.432031	chr8-124171802-124172636	Exp_up	Gm20388	gap	chr8-119910940-124295357	0
3.6776e-06	-11.3511	0	0.068	0.433144	chr3-98028736-98029500	Con_up	Notch2	gap	chr3-98013772-98047727	0
3.72648e-06	11.5081	0.063	0	0.438901	chr6-125424879-125425751	Exp_up	Cd9	utr	chr6-125460266-125460660	34514
3.79251e-06	11.7637	0.063	0	0.446679	chr14-76225380-76226293	Exp_up	Rps2-ps6	cds	chr14-76236688-76237353	10394
3.80929e-06	11.3917	0.063	0	0.448654	chr13-63313113-63313836	Exp_up	Fancc	gap	chr13-63312804-63317183	0
3.82431e-06	11.3517	0.063	0	0.450423	chr16-45876855-45877744	Exp_up	Phldb2	gap	chr16-45873873-45953375	0
3.88664e-06	11.7835	0.063	0	0.457764	chr14-78417612-78418509	Exp_up	Akap11	utr	chr14-78492246-78495775	73736
3.8961e-06	-11.8814	0	0.068	0.458878	chr12-75177077-75177695	Con_up	Kcnh5	utr	chr12-75176529-75177332	0
3.93526e-06	11.4879	0.063	0	0.463491	chr12-52382877-52383782	Exp_up	Nubpl	utr	chr12-52310765-52312744	70132
3.9668e-06	11.637	0.063	0	0.467206	chr5-18137311-18138196	Exp_up	Gnat3	utr	chr5-18019669-18019834	117476
3.96945e-06	11.489	0.063	0	0.467518	chr3-121643101-121643929	Exp_up	A730020M07Rik	cds	chr3-121643206-121643313	0
4.03292e-06	-11.3467	0	0.065	0.474993	chr15-83236700-83237438	Con_up	A4galt	gap	chr15-83230658-83251616	0
4.07142e-06	11.7118	0.063	0	0.479528	chr19-4370279-4371218	Exp_up	Kdm2a	gap	chr19-4362915-4394791	0
4.10439e-06	11.6823	0.063	0	0.483411	chr18-60951755-60952852	Exp_up	Camk2a	cds	chr18-60952285-60952357	0
4.1333e-06	11.6814	0.063	0	0.486816	chr10-43718585-43719604	Exp_up	F930017D23Rik	utr	chr10-43629391-43630916	87668
4.13824e-06	11.6614	0.063	0	0.487397	chrX-136314767-136315649	Exp_up	n-R5s12	exon	chrX-136277505-136277623	37143
4.14765e-06	11.5685	0.063	0	0.488506	chr8-44979873-44980726	Exp_up	Fat1	gap	chr8-44953482-44988930	0
4.18435e-06	11.7092	0.063	0	0.492829	chr9-109816021-109816898	Exp_up	Spink8	cds	chr9-109816762-109816828	0
4.1968e-06	11.2458	0.068	0	0.494295	chr9-44882539-44883227	Exp_up	Kmt2a	exon	chr9-44880849-44881296	1242
4.20132e-06	11.7656	0.063	0	0.494827	chr14-76248740-76249645	Exp_up	Rps2-ps6	exon	chr14-76236688-76237353	11386
4.23128e-06	11.5738	0.063	0	0.498356	chr19-55707809-55708697	Exp_up	4930552P12Rik	exon	chr19-55702128-55702204	5604
4.23182e-06	11.7819	0.063	0	0.498419	chr9-73269811-73270799	Exp_up	Gm27211	exon	chr9-73267889-73268115	1695
4.28515e-06	11.6899	0.063	0	0.504701	chr4-131403109-131404016	Exp_up	Gm831	exon	chr4-131487197-131487514	83180
4.28993e-06	11.7289	0.063	0	0.505263	chr17-5284401-5285231	Exp_up	Arid1b	gap	chr17-5279383-5290955	0
4.29436e-06	11.6158	0.063	0	0.505786	chr16-92338959-92340018	Exp_up	Kcne1	utr	chr16-92346001-92348564	5982
4.29568e-06	-11.3759	0	0.065	0.505941	chrX-73596209-73596915	Con_up	Atp2b3	utr	chrX-73570260-73571005	25203
4.30562e-06	11.4599	0.063	0	0.507112	chr2-166102593-166103559	Exp_up	Sulf2	gap	chr2-166081677-166132800	0
4.32742e-06	11.5074	0.063	0	0.509679	chr15-85529657-85530644	Exp_up	Wnt7b	utr	chr15-85535439-85537388	4794
4.32746e-06	11.3218	0.063	0	0.509683	chr1-90225334-90226459	Exp_up	Ackr3	utr	chr1-90214910-90216751	8582
4.34265e-06	11.7194	0.063	0	0.511474	chr9-31849077-31850258	Exp_up	Barx2	gap	chr9-31847056-31854112	0
4.39202e-06	11.6572	0.063	0	0.517288	chr17-67244956-67246134	Exp_up	Ptprm	gap	chr17-67191372-67353956	0
4.39488e-06	11.6815	0.063	0	0.517624	chr7-110248390-110249241	Exp_up	Swap70	gap	chr7-110243525-110255734	0
4.39515e-06	2.61351	0.131	0.029	0.517656	chr15-8967581-8968431	Exp_up	Ranbp3l	cds	chr15-8968426-8968516	0
4.42477e-06	11.6062	0.063	0	0.521145	chr14-77497656-77498516	Exp_up	Gm6994	gap	chr14-77486080-77499949	0
4.46408e-06	-0.816403	0.288	0.441	0.525775	chrX-87237881-87238938	Con_up	Il1rapl1	gap	chrX-87046771-87300584	0
4.47925e-06	11.5899	0.063	0	0.527561	chr17-26597018-26597837	Exp_up	Ergic1	gap	chr17-26561633-26608592	0
4.4824e-06	-11.2825	0	0.065	0.527932	chr9-121818867-121819730	Con_up	Ccdc13	cds	chr9-121819495-121819599	0
4.48283e-06	11.7349	0.063	0	0.527983	chr8-122655896-122656797	Exp_up	Cbfa2t3	gap	chr8-122650477-122698814	0
4.51951e-06	11.5804	0.063	0	0.532303	chr1-87252057-87252797	Exp_up	Efhd1	exon	chr1-87264363-87264754	11565
4.53478e-06	11.8555	0.068	0	0.534102	chr1-40619737-40620560	Exp_up	Slc9a4	gap	chr1-40619137-40623392	0
4.53734e-06	11.571	0.063	0	0.534404	chr4-141457992-141458856	Exp_up	Zbtb17	gap	chr4-141447338-141459175	0
4.57812e-06	11.6909	0.063	0	0.539207	chr19-60894985-60895763	Exp_up	Grk5	gap	chr19-60890632-60987701	0
4.63085e-06	11.6139	0.063	0	0.545416	chr17-84217646-84218802	Exp_up	Thada	gap	chr17-84193470-84222673	0
4.65727e-06	11.8063	0.063	0	0.548529	chr7-130118449-130119326	Exp_up	Fgfr2	utr	chr7-130162451-130163958	43124
4.67591e-06	11.1642	0.068	0	0.550724	chr4-144997972-144998897	Exp_up	Vps13d	gap	chr4-144983450-145016734	0
4.70016e-06	11.5565	0.063	0	0.55358	chr16-92872384-92873441	Exp_up	Runx1	exon	chr16-92825934-92826149	46234
4.70333e-06	11.3979	0.063	0	0.553953	chr9-40396774-40397716	Exp_up	Gramd1b	gap	chr9-40333656-40413296	0
4.70568e-06	11.4729	0.063	0	0.554231	chr13-103226410-103227189	Exp_up	Mast4	gap	chr13-103171557-103333835	0
4.71289e-06	-11.1934	0	0.068	0.55508	chr10-81574944-81575706	Con_up	Tle2	cds	chr10-81575668-81575691	0
4.71843e-06	11.3636	0.063	0	0.555732	chr2-170526247-170527561	Exp_up	Pfdn4	utr	chr2-170518805-170519123	7123
4.72429e-06	11.7058	0.063	0	0.556423	chr4-108609069-108610131	Exp_up	Gm12743	gap	chr4-108605694-108619765	0
4.75187e-06	11.7545	0.063	0	0.559671	chr18-13473524-13474463	Exp_up	Zfp521	utr	chr18-13687013-13688994	212549
4.75632e-06	11.2934	0.063	0	0.560195	chr8-88197050-88197875	Exp_up	Papd5	exon	chr8-88199213-88199313	1337
4.76035e-06	11.5283	0.063	0	0.560669	chr11-72975983-72976834	Exp_up	Atp2a3	gap	chr11-72975651-72977137	0
4.76528e-06	-11.6408	0	0.065	0.56125	chr5-39000900-39001807	Con_up	Clnk	exon	chr5-38876602-38876812	124087
4.7774e-06	11.7644	0.063	0	0.562678	chr16-93775376-93776095	Exp_up	Dopey2	gap	chr16-93774110-93776886	0
4.78955e-06	11.6504	0.063	0	0.564108	chr11-90240600-90241452	Exp_up	Mmd	gap	chr11-90188236-90248804	0
4.79577e-06	11.6819	0.063	0	0.564841	chr2-104717318-104718158	Exp_up	Pin1rt1	exon	chr2-104716085-104716379	938
4.79977e-06	11.8033	0.063	0	0.565313	chr6-17231935-17232932	Exp_up	D830026I12Rik	exon	chr6-17209900-17210152	21782
4.85779e-06	-10.9991	0	0.068	0.572145	chr12-75819350-75820069	Con_up	Syne2	gap	chr12-75818479-75854020	0
4.86703e-06	11.0558	0.068	0	0.573233	chr18-35833043-35833592	Exp_up	Cxxc5	gap	chr18-35829987-35858392	0
4.91391e-06	11.6301	0.063	0	0.578756	chr3-144889712-144890896	Exp_up	Gm6289	cds	chr3-144889581-144889745	0
4.93305e-06	11.5651	0.063	0	0.581009	chr2-9573852-9574866	Exp_up	Gm13218	exon	chr2-9591219-9591346	16352
5.00265e-06	11.4428	0.063	0	0.589207	chr4-148945239-148946118	Exp_up	Casz1	cds	chr4-148946023-148946221	0
5.01195e-06	11.6317	0.063	0	0.590303	chr6-59407205-59408321	Exp_up	Gprin3	gap	chr6-59355430-59426159	0
5.05647e-06	11.5696	0.063	0	0.595547	chr4-82165868-82166860	Exp_up	Gm5860	exon	chr4-82102457-82102808	63059
5.06097e-06	11.5653	0.063	0	0.596076	chr11-49095187-49096209	Exp_up	Ifi47	cds	chr11-49095408-49096670	0
5.10669e-06	11.5669	0.068	0	0.601461	chr1-189773208-189774041	Exp_up	Ptpn14	gap	chr1-189728665-189786635	0
5.12544e-06	-11.4554	0	0.065	0.60367	chr11-103686469-103687380	Con_up	Gosr2	cds	chr11-103686582-103686714	0
5.14677e-06	-11.4996	0	0.068	0.606181	chr1-168334785-168335558	Con_up	Pbx1	gap	chr1-168209596-168427868	0
5.16737e-06	11.3077	0.063	0	0.608608	chr2-119596553-119597420	Exp_up	1700020I14Rik	gap	chr2-119596512-119599587	0
5.16892e-06	11.8119	0.063	0	0.60879	chr19-23654954-23655976	Exp_up	1700028P14Rik	exon	chr19-23652575-23652812	2141
5.20809e-06	11.3722	0.063	0	0.613404	chr11-97739930-97740831	Exp_up	Pip4k2b	gap	chr11-97732756-97744445	0
5.21016e-06	-10.6837	0	0.061	0.613647	chr3-68495114-68495830	Con_up	Schip1	cds	chr3-68494592-68495257	0
5.22572e-06	-10.391	0	0.065	0.61548	chr6-128838378-128838686	Con_up	Gm26656	exon	chr6-128843786-128845950	5099
5.22585e-06	11.5809	0.063	0	0.615495	chr19-46024619-46025489	Exp_up	Ldb1	utr	chr19-46032593-46033110	7103
5.28212e-06	11.5283	0.058	0	0.622123	chr14-74910080-74911071	Exp_up	Lrch1	gap	chr14-74858122-74947383	0
5.28741e-06	11.4434	0.063	0	0.622746	chr11-118539042-118539811	Exp_up	Rbfox3	gap	chr11-118513405-118569550	0
5.29569e-06	11.6773	0.063	0	0.623722	chr17-45249874-45251055	Exp_up	Supt3	utr	chr17-45119185-45119290	130583
5.32668e-06	11.4928	0.063	0	0.627371	chr15-27943353-27944306	Exp_up	Trio	gap	chr15-27919292-28025339	0
5.3283e-06	11.5642	0.063	0	0.627562	chr6-129219785-129220854	Exp_up	2310001H17Rik	gap	chr6-129216537-129233063	0
5.34846e-06	11.6715	0.063	0	0.629936	chr8-127572248-127573169	Exp_up	Pard3	gap	chr8-127474616-127593060	0
5.35277e-06	11.7478	0.058	0	0.630443	chr14-45587392-45588309	Exp_up	Ddhd1	utr	chr14-45593174-45595482	4864
5.40085e-06	11.6951	0.063	0	0.636107	chr19-31132274-31133265	Exp_up	Prkg1	gap	chr19-30993163-31302285	0
5.41064e-06	11.0039	0.063	0	0.63726	chr11-115810084-115811042	Exp_up	Caskin2	gap	chr11-115807891-115811886	0
5.41949e-06	11.4725	0.063	0	0.638302	chr11-85800113-85800918	Exp_up	Bcas3	gap	chr11-85583995-85801784	0
5.48097e-06	11.7171	0.063	0	0.645543	chr19-52623877-52624788	Exp_up	Xpnpep1	utr	chr19-52943417-52943620	318628
5.50536e-06	11.7067	0.063	0	0.648416	chr9-49658016-49658961	Exp_up	Ncam1	gap	chr9-49569901-49798677	0
5.51378e-06	11.063	0.058	0	0.649407	chr9-119981362-119982165	Exp_up	Cx3cr1	gap	chr9-119901628-120049278	0
5.5234e-06	11.3064	0.063	0	0.65054	chr7-28567654-28568924	Exp_up	Pak4	cds	chr7-28568034-28568237	0
5.52871e-06	11.3962	0.063	0	0.651166	chr2-69611956-69612748	Exp_up	Lrp2	exon	chr2-69585815-69586065	25890
5.53921e-06	11.4033	0.063	0	0.652402	chr11-116818208-116819270	Exp_up	Mxra7	gap	chr11-116816243-116827728	0
5.54202e-06	11.7483	0.063	0	0.652734	chr17-15323020-15323926	Exp_up	Dll1	utr	chr17-15367354-15368029	43427
5.54212e-06	-10.7512	0	0.061	0.652746	chr3-108563409-108563965	Con_up	Tmem167b	exon	chr3-108562271-108562466	942
5.54451e-06	-11.2987	0	0.065	0.653027	chr17-28323694-28324508	Con_up	Fance	gap	chr17-28320857-28326151	0
5.54535e-06	11.6266	0.063	0	0.653126	chr16-33147816-33148785	Exp_up	Lmln	utr	chr16-33123623-33127695	20120
5.55369e-06	11.6981	0.063	0	0.654108	chrX-153211283-153212240	Exp_up	Klf8	exon	chrX-153237466-153237511	25225
5.60739e-06	11.4134	0.063	0	0.660433	chr15-77221620-77222581	Exp_up	Rbfox2	gap	chr15-77132942-77231386	0
5.63441e-06	11.6613	0.063	0	0.663615	chr5-5354813-5355662	Exp_up	Cdk14	gap	chr5-5249229-5420068	0
5.64931e-06	11.6347	0.063	0	0.665371	chr14-34516677-34517767	Exp_up	9230112D13Rik	gap	chr14-34514467-34522645	0
5.66573e-06	11.6111	0.063	0	0.667304	chr10-59724436-59725611	Exp_up	Micu1	gap	chr10-59702688-59727956	0
5.67065e-06	-11.6001	0	0.065	0.667884	chr6-57557554-57558428	Con_up	Ppm1k	exon	chr6-57535280-57535426	22127
5.67259e-06	11.2862	0.063	0	0.668112	chr1-155060114-155060807	Exp_up	Gm9530	exon	chr1-155063447-155063858	2639
5.68848e-06	-11.1372	0	0.061	0.669983	chr1-82292679-82293443	Con_up	Irs1	exon	chr1-82286777-82291416	1262
5.70939e-06	-0.464565	0.607	0.753	0.672447	chr5-146260603-146261613	Con_up	Cdk8	gap	chr5-146259581-146268214	0
5.71118e-06	11.5726	0.063	0	0.672657	chr4-135597319-135598451	Exp_up	Grhl3	exon	chr4-135573408-135573630	23688
5.71169e-06	11.2938	0.063	0	0.672718	chr9-120963816-120964817	Exp_up	Ulk4	cds	chr9-120964545-120964608	0
5.71554e-06	11.4176	0.063	0	0.67317	chr6-121128284-121129129	Exp_up	Mical3	exon	chr6-121081409-121081609	46674
5.72193e-06	11.6528	0.063	0	0.673924	chr6-135334172-135335016	Exp_up	Pbp2	exon	chr6-135309784-135310347	23824
5.73905e-06	11.7122	0.058	0	0.67594	chr14-114840547-114841496	Exp_up	Mir17hg	exon	chr14-115042879-115042957	201382
5.79807e-06	-10.4358	0	0.065	0.68289	chr7-110122774-110123508	Con_up	Wee1	cds	chr7-110122350-110122925	0
5.8069e-06	11.6681	0.063	0	0.683931	chr16-45304488-45305367	Exp_up	Btla	utr	chr16-45250598-45252895	51592
5.87535e-06	11.3996	0.063	0	0.691992	chr4-118265318-118266198	Exp_up	Ptprf	gap	chr4-118257678-118269175	0
5.88962e-06	-11.4725	0	0.065	0.693674	chr9-65794335-65795116	Con_up	Zfp609	cds	chr9-65794622-65795368	0
5.91209e-06	11.2538	0.068	0	0.696319	chr4-109664939-109665828	Exp_up	Cdkn2c	cds	chr4-109665018-109665146	0
5.92671e-06	11.1778	0.068	0	0.698042	chr7-28923580-28924423	Exp_up	Actn4	gap	chr7-28919069-28949631	0
5.94435e-06	11.6449	0.063	0	0.70012	chr13-35504784-35505721	Exp_up	Cdyl	exon	chr13-35659862-35659993	154140
5.95235e-06	11.0689	0.063	0	0.701062	chr4-137681193-137682093	Exp_up	Rap1gap	cds	chr4-137681712-137681755	0
5.99411e-06	11.1728	0.068	0	0.705981	chr7-30196014-30196792	Exp_up	Capns1	exon	chr7-30195006-30195164	849
6.00308e-06	-10.8681	0	0.065	0.707037	chr3-131578430-131579322	Con_up	Papss1	cds	chr3-131579311-131579425	0
6.00507e-06	11.6434	0.063	0	0.707271	chr5-148435298-148436352	Exp_up	Slc7a1	exon	chr5-148399729-148399904	35393
6.01156e-06	11.4839	0.063	0	0.708036	chr5-24550311-24551526	Exp_up	4931409K22Rik	cds	chr5-24550600-24550805	0
6.05494e-06	11.1319	0.063	0	0.713145	chr8-111627613-111628578	Exp_up	Ldhd	cds	chr8-111628521-111628720	0
6.10543e-06	11.6665	0.063	0	0.719091	chr7-142415030-142415848	Exp_up	Syt8	exon	chr7-142434850-142434901	19001
6.11261e-06	11.589	0.063	0	0.719937	chr16-16253169-16254087	Exp_up	Pkp2	gap	chr16-16247044-16260325	0
6.12169e-06	11.487	0.063	0	0.721007	chr2-162947614-162948781	Exp_up	L3mbtl1	cds	chr2-162948770-162948887	0
6.14383e-06	11.1014	0.068	0	0.723614	chr6-99520855-99521645	Exp_up	Foxp1	utr	chr6-99520597-99521162	0
6.14846e-06	11.6813	0.063	0	0.724159	chr16-88575958-88577070	Exp_up	Cldn8	exon	chr16-88560828-88563183	12774
6.19335e-06	11.5833	0.063	0	0.729446	chr1-91515415-91516306	Exp_up	Traf3ip1	cds	chr1-91516114-91516176	0
6.19716e-06	11.6074	0.063	0	0.729896	chr3-117500841-117501824	Exp_up	Lppr5	exon	chr3-117575227-117575932	73402
6.26347e-06	11.2369	0.063	0	0.737705	chr4-149975105-149976187	Exp_up	H6pd	utr	chr4-149979475-149981557	3287
6.26826e-06	-10.8896	0	0.061	0.738269	chr9-71692056-71692841	Con_up	Cgnl1	gap	chr9-71656253-71705147	0
6.27142e-06	11.3024	0.058	0	0.738642	chr15-27898618-27899697	Exp_up	Trio	gap	chr15-27898026-27901167	0
6.27723e-06	11.7442	0.063	0	0.739326	chr18-53789094-53789930	Exp_up	Cep120	exon	chr18-53744488-53744547	44546
6.32483e-06	-11.2218	0	0.061	0.744932	chr1-40777695-40778481	Con_up	Mfsd9	gap	chr1-40774547-40781380	0
6.35551e-06	11.6623	0.058	0	0.748546	chrX-134661284-134662188	Exp_up	B230119M05Rik	exon	chrX-134684562-134685424	22373
6.36051e-06	11.697	0.063	0	0.749134	chr7-121874040-121874390	Exp_up	Scnn1b	gap	chr7-121865138-121899230	0
6.37905e-06	-11.0938	0	0.065	0.751318	chr8-107114258-107115201	Con_up	Terf2	exon	chr8-107096122-107096547	17710
6.38465e-06	11.7835	0.063	0	0.751978	chr3-105511643-105512468	Exp_up	Kcnd3	gap	chr3-105459922-105658610	0
6.44591e-06	11.6996	0.058	0	0.759193	chr15-51937271-51938243	Exp_up	Rad21	utr	chr15-51962605-51964055	24361
6.51043e-06	11.7313	0.058	0	0.766792	chr3-60826497-60827327	Exp_up	RP24-549O22.4	exon	chr3-60794325-60794730	31766
6.51278e-06	11.6469	0.063	0	0.767068	chr2-79566042-79567044	Exp_up	Ssfa2	exon	chr2-79635352-79635744	68307
6.56775e-06	11.3573	0.063	0	0.773543	chr2-18046723-18047266	Exp_up	Skida1	cds	chr2-18045610-18048339	0
6.59782e-06	11.2196	0.063	0	0.777084	chr10-69535186-69536091	Exp_up	Ank3	gap	chr10-69534285-69808415	0
6.59963e-06	11.5106	0.058	0	0.777298	chr17-47517901-47518729	Exp_up	Ccnd3	gap	chr17-47505267-47578708	0
6.65244e-06	11.6343	0.063	0	0.783517	chr11-35024336-35025331	Exp_up	Slit3	exon	chr11-35121224-35121711	95892
6.66924e-06	11.7286	0.058	0	0.785497	chr3-38799746-38800620	Exp_up	C230034O21Rik	exon	chr3-38874570-38875137	73949
6.6883e-06	11.7192	0.063	0	0.787742	chr1-160259108-160259631	Exp_up	Rabgap1l	gap	chr1-160257536-160287312	0
6.68945e-06	11.0924	0.063	0	0.787877	chr14-16363796-16364355	Exp_up	Top2b	exon	chr14-16365179-16365726	823
6.69267e-06	11.7723	0.063	0	0.788256	chr12-77693932-77694902	Exp_up	Fut8	utr	chr12-77475317-77476338	217593
6.70185e-06	11.252	0.063	0	0.789337	chr7-144023605-144024309	Exp_up	Shank2	gap	chr7-144002018-144031250	0
6.71114e-06	11.376	0.063	0	0.790432	chr9-40390718-40391565	Exp_up	Gramd1b	gap	chr9-40333656-40413296	0
6.77771e-06	11.6466	0.063	0	0.798272	chr12-90664212-90665107	Exp_up	Dio2	utr	chr12-90724554-90729411	59446
6.80158e-06	-11.3948	0	0.061	0.801083	chr10-12828787-12829675	Con_up	Utrn	gap	chr10-12765333-12861567	0
6.82619e-06	11.739	0.063	0	0.803982	chr19-55728912-55729829	Exp_up	Tcf7l2	exon	chr19-55741810-55742530	11980
6.84227e-06	-10.9248	0	0.065	0.805876	chr17-12265889-12266658	Con_up	Map3k4	gap	chr17-12264149-12270862	0
6.89745e-06	11.1799	0.063	0	0.812374	chr3-27708763-27709478	Exp_up	Fndc3b	gap	chr3-27682815-27710370	0
6.91548e-06	-11.3858	0	0.065	0.814498	chr19-28381129-28381958	Con_up	Glis3	gap	chr19-28357953-28530872	0
6.93651e-06	11.2524	0.063	0	0.816975	chr2-30264686-30265502	Exp_up	Gm28035	gap	chr2-30262427-30266862	0
6.96196e-06	11.4561	0.063	0	0.819972	chr5-24464674-24465571	Exp_up	Agap3	gap	chr5-24452535-24476377	0
6.97774e-06	11.6864	0.063	0	0.821832	chr2-14327024-14327897	Exp_up	Mrc1	cds	chr2-14327787-14327900	0
7.00678e-06	-11.3689	0	0.061	0.825251	chr7-141025933-141026771	Con_up	Gm17387	exon	chr7-141029131-141029167	2359
7.05031e-06	11.5218	0.063	0	0.830379	chr4-149913747-149914594	Exp_up	Spsb1	gap	chr4-149907258-149922281	0
7.07639e-06	11.6714	0.063	0	0.83345	chr9-12054199-12055112	Exp_up	Gm25365	exon	chr9-12780165-12780285	725052
7.08677e-06	11.651	0.063	0	0.834673	chr11-102536497-102537299	Exp_up	Gpatch8	gap	chr11-102528167-102538281	0
7.14282e-06	11.6106	0.063	0	0.841274	chr12-8667531-8668404	Exp_up	Pum2	exon	chr12-8674134-8674170	5729
7.14341e-06	-11.2269	0	0.065	0.841344	chr8-24483242-24484255	Con_up	Gm26714	exon	chr8-24438648-24440008	43233
7.16949e-06	11.563	0.063	0	0.844416	chr10-122535026-122535938	Exp_up	Avpr1a	utr	chr10-122452361-122453453	81572
7.17273e-06	11.5609	0.063	0	0.844797	chr13-24289595-24290687	Exp_up	Lrrc16a	exon	chr13-24280561-24280795	8799
7.23221e-06	11.1877	0.063	0	0.851803	chr10-43693715-43694628	Exp_up	F930017D23Rik	utr	chr10-43629391-43630916	62798
7.26173e-06	-11.1158	0	0.061	0.855279	chr2-30684656-30685751	Con_up	9330198N18Rik	gap	chr2-30642266-30688278	0
7.29874e-06	11.643	0.058	0	0.859639	chr6-56361818-56362603	Exp_up	Pde1c	cds	chr6-56361745-56361845	0
7.31841e-06	-10.7989	0	0.061	0.861955	chr1-187608300-187608942	Con_up	Esrrg	utr	chr1-187608791-187608899	0
7.34485e-06	11.6412	0.058	0	0.865069	chr4-105030933-105031412	Exp_up	Prkaa2	utr	chr4-105029874-105036091	0
7.38431e-06	11.4996	0.058	0	0.869717	chr1-36926253-36927191	Exp_up	Tmem131	gap	chr1-36889326-36939164	0
7.43693e-06	11.5671	0.063	0	0.875914	chr13-40569204-40570127	Exp_up	Gm9979	exon	chr13-40704005-40704031	133877
7.45176e-06	11.305	0.058	0	0.877661	chr4-119252013-119252840	Exp_up	Cldn19	exon	chr4-119255414-119255795	2573
7.48418e-06	-11.6514	0	0.065	0.881479	chr10-76912452-76913262	Con_up	Pcbp3	gap	chr10-76892657-76961747	0
7.49993e-06	11.5384	0.063	0	0.883335	chr11-102989853-102990713	Exp_up	Gm26668	gap	chr11-102866905-103075836	0
7.54338e-06	11.4366	0.063	0	0.888452	chr15-99847784-99848451	Exp_up	Lima1	gap	chr15-99843824-99875332	0
7.56838e-06	11.6198	0.063	0	0.891396	chr14-105544194-105545329	Exp_up	4930449E01Rik	exon	chr14-105505527-105505629	38564
7.6497e-06	11.6341	0.063	0	0.900974	chr2-105416288-105417453	Exp_up	Rcn1	exon	chr2-105398970-105399319	16968
7.67745e-06	11.6531	0.058	0	0.904242	chr16-97697618-97698721	Exp_up	Ripk4	utr	chr16-97741933-97743084	43211
7.70674e-06	11.7758	0.063	0	0.907692	chr1-57295900-57296996	Exp_up	4930558J18Rik	exon	chr1-57359222-57360663	62225
7.73392e-06	11.529	0.063	0	0.910893	chr4-140153539-140154166	Exp_up	Igsf21	gap	chr4-140107377-140157460	0
7.96088e-06	11.0641	0.063	0	0.937625	chr9-45402663-45403509	Exp_up	Fxyd2	cds	chr9-45403282-45403300	0
7.96687e-06	11.4807	0.058	0	0.93833	chr10-52219440-52220300	Exp_up	Dcbld1	exon	chr10-52233619-52233835	13318
7.969e-06	11.455	0.058	0	0.938581	chr4-123690025-123691007	Exp_up	Macf1	exon	chr4-123683970-123684360	5664
7.9806e-06	-11.1685	0	0.065	0.939947	chr8-120549328-120550196	Con_up	Gse1	gap	chr8-120354180-120553583	0
8.04738e-06	11.7047	0.058	0	0.947812	chr14-105510085-105510979	Exp_up	4930449E01Rik	exon	chr14-105505527-105505629	4455
8.06596e-06	11.6298	0.058	0	0.95	chr2-24086941-24087770	Exp_up	Tbpl2	cds	chr2-24087127-24087294	0
8.09317e-06	11.5662	0.058	0	0.953206	chr4-128575569-128576577	Exp_up	Zscan20	exon	chr4-128583539-128586844	6961
8.10277e-06	11.4222	0.058	0	0.954336	chr7-30581313-30582174	Exp_up	Kmt2b	cds	chr7-30582168-30582281	0
8.1034e-06	11.6297	0.063	0	0.95441	chr13-83727019-83727960	Exp_up	C130071C03Rik	gap	chr13-83721656-83732702	0
8.19435e-06	11.4198	0.063	0	0.965123	chr9-50729401-50730246	Exp_up	Dixdc1	gap	chr9-50710973-50737643	0
8.21984e-06	11.6441	0.058	0	0.968125	chr19-3449061-3449897	Exp_up	Ppp6r3	utr	chr19-3454933-3456999	5035
8.25522e-06	3.05005	0.126	0.011	0.972292	chr9-21753740-21754621	Exp_up	Spc24	utr	chr9-21755442-21756176	820
8.28597e-06	11.4564	0.063	0	0.975913	chr4-132102256-132103152	Exp_up	Oprd1	utr	chr4-132110726-132113526	7573
8.33008e-06	11.6295	0.063	0	0.981109	chr15-59538350-59539362	Exp_up	Nsmce2	utr	chr15-59537529-59539665	0
8.33742e-06	10.9126	0.063	0	0.981973	chr15-97778310-97779128	Exp_up	Slc48a1	exon	chr15-97784355-97784616	5226
8.42821e-06	-11.3158	0	0.061	0.992666	chr12-36315307-36316151	Con_up	Sostdc1	gap	chr12-36314499-36317031	0
8.50831e-06	11.2861	0.058	0	1	chr18-11840439-11841273	Exp_up	Cables1	cds	chr18-11839806-11840533	0
8.56182e-06	11.4122	0.063	0	1	chr19-57116868-57117756	Exp_up	Ablim1	gap	chr19-57083604-57132861	0
8.60527e-06	11.558	0.058	0	1	chr9-66864503-66865430	Exp_up	Rab8b	gap	chr9-66863484-66919509	0
8.62829e-06	11.6894	0.063	0	1	chr9-66779525-66780415	Exp_up	Aph1b	gap	chr9-66779381-66784517	0
8.65449e-06	-10.3965	0	0.061	1	chr6-38122507-38123376	Con_up	D630045J12Rik	utr	chr6-38123176-38128320	0
8.67327e-06	11.1402	0.063	0	1	chr17-86961054-86961775	Exp_up	Rhoq	exon	chr17-86963082-86963747	1306
8.69818e-06	11.2633	0.058	0	1	chr6-114920241-114921000	Exp_up	Vgll4	gap	chr6-114890807-114957935	0
8.75277e-06	11.0177	0.063	0	1	chr2-71542552-71543448	Exp_up	Dlx2	utr	chr2-71543408-71544519	0
8.84528e-06	11.5161	0.058	0	1	chr18-60830584-60831433	Exp_up	Tcof1	gap	chr18-60829116-60831512	0
8.94175e-06	11.565	0.063	0	1	chr5-146703498-146704416	Exp_up	Usp12	utr	chr5-146734809-146737678	30392
8.94731e-06	-11.0309	0	0.061	1	chr11-120279996-120280779	Con_up	Bahcc1	cds	chr11-120280070-120280198	0
8.99271e-06	-0.316289	0.911	0.95	1	chr17-39847385-39848917	Con_up	Yam1	exon	chr17-39846958-39848788	0
9.0088e-06	-11.3872	0	0.061	1	chr12-73900785-73901660	Con_up	Hif1a	utr	chr12-73901375-73901498	0
9.01345e-06	11.6099	0.058	0	1	chr7-135965837-135966849	Exp_up	Mki67	exon	chr7-135716048-135716379	249457
9.03055e-06	11.7608	0.063	0	1	chr9-49879682-49880228	Exp_up	Ncam1	exon	chr9-49798678-49798925	80756
9.03276e-06	11.4903	0.058	0	1	chr6-116711939-116712833	Exp_up	Tmem72	gap	chr6-116702044-116716507	0
9.06719e-06	11.4364	0.058	0	1	chr16-43547121-43548038	Exp_up	Zbtb20	gap	chr16-43508323-43569680	0
9.10193e-06	11.3053	0.058	0	1	chr1-189778083-189778977	Exp_up	Ptpn14	gap	chr1-189728665-189786635	0
9.23732e-06	-11.1719	0	0.061	1	chr10-12852640-12853511	Con_up	Utrn	gap	chr10-12765333-12861567	0
9.26614e-06	11.6451	0.058	0	1	chr1-86275196-86276076	Exp_up	Armc9	cds	chr1-86275660-86275682	0
9.28819e-06	11.7925	0.058	0	1	chr7-67186497-67186973	Exp_up	1700112J16Rik	exon	chr7-67204082-67205398	17108
9.37337e-06	11.6568	0.063	0	1	chr15-94689231-94690293	Exp_up	Tmem117	gap	chr15-94638364-94714861	0
9.38485e-06	11.7013	0.063	0	1	chr16-14045992-14047275	Exp_up	2900011O08Rik	gap	chr16-13986894-14088945	0
9.39174e-06	-11.5969	0	0.061	1	chr11-116717925-116718842	Con_up	St6galnac2	exon	chr11-116694437-116694868	23056
9.43259e-06	11.7519	0.063	0	1	chr7-73793877-73794797	Exp_up	Gm10619	gap	chr7-73784123-73810366	0
9.44953e-06	11.0138	0.058	0	1	chr5-115491613-115492504	Exp_up	Sirt4	exon	chr5-115484332-115484725	6887
9.45374e-06	-11.4689	0	0.061	1	chr15-94537729-94538686	Con_up	Pus7l	gap	chr15-94536674-94540052	0
9.50026e-06	11.5489	0.058	0	1	chr8-71757334-71758397	Exp_up	Fcho1	exon	chr8-71725633-71725716	31617
9.56287e-06	11.7405	0.058	0	1	chr17-58884137-58884969	Exp_up	2610034M16Rik	gap	chr17-58884092-58885859	0
9.56426e-06	11.5604	0.058	0	1	chr17-45943060-45943917	Exp_up	Vegfa	utr	chr17-46016993-46018857	73075
9.58078e-06	11.5024	0.058	0	1	chr7-64989052-64990077	Exp_up	Fam189a1	gap	chr7-64983438-65156104	0
9.62129e-06	-11.2221	0	0.061	1	chr9-77776341-77777190	Con_up	Gclc	gap	chr9-77776309-77779521	0
9.70663e-06	11.4328	0.058	0	1	chr4-139006783-139007666	Exp_up	Tmco4	gap	chr4-138998052-139010468	0
9.75264e-06	11.55	0.058	0	1	chr9-31460629-31461660	Exp_up	Tmem45b	gap	chr9-31431521-31464165	0
9.82524e-06	11.3778	0.058	0	1	chr16-10988058-10988807	Exp_up	Litaf	gap	chr16-10966650-11065997	0
9.84367e-06	-11.2981	0	0.061	1	chr4-133605308-133606346	Con_up	Zdhhc18	utr	chr4-133605299-133608655	0
9.85315e-06	11.0759	0.063	0	1	chr11-86356955-86357579	Exp_up	Med13	cds	chr11-86357460-86357525	0
9.97725e-06	11.2527	0.063	0	1	chr18-14990149-14990945	Exp_up	Kctd1	gap	chr18-14986481-15007695	0
9.98132e-06	-11.3985	0	0.061	1	chr12-80070312-80071381	Con_up	Zfp36l1	utr	chr12-80107760-80109588	36378
1.00141e-05	-11.3165	0	0.061	1	chr7-15963912-15964677	Con_up	Ehd2	cds	chr7-15963907-15964310	0
1.00324e-05	11.6554	0.058	0	1	chr4-6841731-6842546	Exp_up	Tox	cds	chr4-6842361-6842426	0
1.00543e-05	11.6388	0.058	0	1	chr1-125475941-125476843	Exp_up	Gm28706	exon	chr1-125447135-125447398	28542
1.00582e-05	-10.7127	0	0.061	1	chr4-139965400-139966325	Con_up	Klhdc7a	cds	chr4-139965313-139967634	0
1.00687e-05	11.3374	0.058	0	1	chr18-9210389-9211159	Exp_up	Fzd8	exon	chr18-9212856-9216201	1696
1.00805e-05	-11.1673	0	0.057	1	chr9-109104790-109105478	Con_up	Plxnb1	cds	chr9-109104734-109105408	0
1.01116e-05	11.6217	0.058	0	1	chr5-112607331-112608609	Exp_up	1700034G24Rik	exon	chr5-112589874-112589996	17334
1.01307e-05	11.4725	0.058	0	1	chr3-122290461-122291270	Exp_up	Dnttip2	utr	chr3-122285151-122285269	5191
1.01848e-05	11.6012	0.058	0	1	chr4-85743216-85744113	Exp_up	Gm12680	gap	chr4-85514524-85764780	0
1.02235e-05	11.6296	0.058	0	1	chr2-157169786-157170759	Exp_up	Rbl1	cds	chr2-157169867-157170130	0
1.02539e-05	11.3913	0.058	0	1	chr7-6440745-6441815	Exp_up	Olfr1344	cds	chr7-6439902-6440867	0
1.04315e-05	11.3635	0.058	0	1	chr4-136433788-136434689	Exp_up	Htr1d	gap	chr4-136424751-136441746	0
1.0481e-05	11.4431	0.058	0	1	chr6-129010026-129010775	Exp_up	Clec2g	utr	chr6-128983088-128984707	25318
1.05038e-05	10.986	0.063	0	1	chr13-55417749-55418633	Exp_up	F12	cds	chr13-55418352-55418500	0
1.0518e-05	11.5014	0.058	0	1	chr1-172260952-172262113	Exp_up	Igsf8	utr	chr1-172261641-172261796	0
1.0633e-05	11.5019	0.058	0	1	chr12-73873481-73874376	Exp_up	Hif1a	exon	chr12-73901375-73901498	26998
1.06416e-05	11.3988	0.058	0	1	chr11-102964357-102965609	Exp_up	Gm26668	gap	chr11-102866905-103075836	0
1.08637e-05	11.5077	0.063	0	1	chr4-43309279-43310186	Exp_up	Atp8b5	gap	chr4-43308550-43311455	0
1.08755e-05	-11.6596	0	0.061	1	chr17-31184077-31184849	Con_up	Tmprss3	cds	chr17-31184569-31184711	0
1.09035e-05	11.4385	0.058	0	1	chr17-26433112-26433960	Exp_up	Neurl1b	gap	chr17-26432333-26441077	0
1.09598e-05	-10.7908	0	0.061	1	chr2-25195507-25196203	Con_up	Tor4a	cds	chr2-25195792-25195889	0
1.10103e-05	11.5572	0.058	0	1	chr2-180689597-180690374	Exp_up	Dido1	cds	chr2-180688824-180689653	0
1.1029e-05	10.975	0.063	0	1	chr13-23446621-23447216	Exp_up	Btn1a1	utr	chr13-23456992-23458702	9775
1.10387e-05	11.4909	0.058	0	1	chr14-58189672-58190543	Exp_up	Fgf9	utr	chr14-58109579-58112337	77334
1.10892e-05	11.2934	0.058	0	1	chr11-117245038-117245864	Exp_up	2025-09-09	gap	chr11-117232720-117290397	0
1.10911e-05	11.5005	0.058	0	1	chr12-105884549-105885498	Exp_up	Papola	utr	chr12-105836765-105838944	45604
1.11863e-05	11.6133	0.058	0	1	chr5-90574312-90575285	Exp_up	5830473C10Rik	gap	chr5-90572821-90577779	0
1.12257e-05	-11.3997	0	0.061	1	chr6-135196392-135197175	Con_up	8430419L09Rik	exon	chr6-135197977-135198101	801
1.13068e-05	1.91822	0.183	0.047	1	chr5-118339775-118340703	Exp_up	Gm28563	exon	chr5-118332136-118332306	7468
1.13258e-05	11.5158	0.063	0	1	chr2-166169946-166170801	Exp_up	Sulf2	exon	chr2-166155503-166155663	14282
1.14032e-05	11.4873	0.058	0	1	chr13-111968224-111968931	Exp_up	Gm15322	exon	chr13-111991466-111991603	22534
1.14147e-05	-11.3311	0	0.057	1	chr6-149236639-149237699	Con_up	Amn1	exon	chr6-149188606-149188712	47926
1.14216e-05	11.6746	0.058	0	1	chr1-40585947-40586858	Exp_up	Slc9a4	gap	chr1-40584323-40600769	0
1.14222e-05	11.2577	0.058	0	1	chr11-46245741-46246640	Exp_up	Cyfip2	gap	chr11-46242487-46247558	0
1.14612e-05	11.2249	0.063	0	1	chr2-110186153-110187072	Exp_up	Ccdc34	utr	chr2-110172487-110173360	12792
1.14844e-05	11.7691	0.058	0	1	chr11-45465801-45466953	Exp_up	Gm12162	gap	chr11-45452507-45468458	0
1.14857e-05	-11.0887	0	0.061	1	chr11-96825069-96825813	Con_up	Nfe2l1	gap	chr11-96822320-96827197	0
1.14886e-05	11.4706	0.058	0	1	chr9-83563931-83564687	Exp_up	Sh3bgrl2	gap	chr9-83548504-83577435	0
1.16077e-05	-10.4036	0	0.061	1	chr1-187609114-187609967	Con_up	Esrrg	utr	chr1-187609122-187609205	0
1.16132e-05	10.9881	0.063	0	1	chr11-88619911-88620839	Exp_up	Msi2	gap	chr11-88590148-88712437	0
1.16367e-05	11.4343	0.058	0	1	chr17-5895931-5896704	Exp_up	Snx9	gap	chr17-5891900-5899326	0
1.16877e-05	11.0718	0.058	0	1	chr11-75551131-75551935	Exp_up	Slc43a2	gap	chr11-75545831-75560898	0
1.17946e-05	-11.4993	0	0.061	1	chr7-136298637-136299371	Con_up	Mki67	exon	chr7-135716048-135716379	582257
1.17995e-05	11.1994	0.058	0	1	chr2-16452578-16453338	Exp_up	Plxdc2	gap	chr2-16357238-16512021	0
1.18236e-05	-10.8861	0	0.061	1	chr5-115151289-115152128	Con_up	Mlec	gap	chr5-115150995-115157802	0
1.18371e-05	11.5471	0.058	0	1	chr11-8796985-8798025	Exp_up	Pkd1l1	utr	chr11-8826708-8826774	28682
1.18742e-05	-11.5063	0	0.061	1	chr12-83957926-83958719	Con_up	Gm17673	cds	chr12-83958436-83958554	0
1.18829e-05	11.4829	0.058	0	1	chr10-42022961-42023821	Exp_up	Armc2	exon	chr10-42018302-42018442	4518
1.19036e-05	11.391	0.058	0	1	chr7-116196761-116197814	Exp_up	Plekha7	gap	chr7-116189354-116237451	0
1.19183e-05	11.5004	0.058	0	1	chr5-122763907-122764459	Exp_up	Camkk2	cds	chr5-122763774-122764244	0
1.19239e-05	-1.09632	0.152	0.29	1	chr15-102966276-102967188	Con_up	Hoxc10	cds	chr15-102966858-102967608	0
1.19368e-05	11.5674	0.058	0	1	chr9-48678661-48679512	Exp_up	Zbtb16	gap	chr9-48665326-48717282	0
1.20279e-05	11.5974	0.058	0	1	chr6-22396628-22397520	Exp_up	Fam3c	exon	chr6-22355995-22356243	40384
1.20788e-05	11.4577	0.058	0	1	chr8-83602374-83603076	Exp_up	Dnajb1	exon	chr8-83608175-83608542	5098
1.2084e-05	11.1158	0.063	0	1	chr15-78449816-78450726	Exp_up	Tmprss6	gap	chr15-78446809-78452475	0
1.20988e-05	11.5637	0.058	0	1	chr1-4705826-4706887	Exp_up	Mrpl15	utr	chr1-4773206-4774451	66318
1.21002e-05	-10.8704	0	0.061	1	chr2-172938577-172939291	Con_up	Bmp7	gap	chr2-172916660-172939654	0
1.21424e-05	11.6321	0.058	0	1	chr1-39272681-39273770	Exp_up	Npas2	gap	chr1-39263376-39287467	0
1.2166e-05	11.4056	0.058	0	1	chr5-77398155-77398911	Exp_up	Igfbp7	gap	chr5-77355672-77401486	0
1.21966e-05	-10.9954	0	0.057	1	chr4-154981293-154982167	Con_up	Pank4	utr	chr4-154980709-154980938	354
1.22438e-05	11.6	0.058	0	1	chr15-5764415-5765314	Exp_up	Ptger4	exon	chr15-5243683-5244187	520227
1.22837e-05	11.4789	0.063	0	1	chr9-59661150-59661921	Exp_up	Pkm	gap	chr9-59656650-59665199	0
1.22983e-05	11.5399	0.058	0	1	chr1-165018479-165019367	Exp_up	RP23-187M7.3	exon	chr1-165064024-165067156	44656
1.23426e-05	11.0689	0.058	0	1	chr5-134942507-134943359	Exp_up	Wbscr27	utr	chr5-134940693-134942637	0
1.24184e-05	11.2453	0.058	0	1	chr15-5537132-5538107	Exp_up	Ptger4	exon	chr15-5243683-5244187	292944
1.24714e-05	-11.4874	0	0.061	1	chr10-20418454-20419414	Con_up	Pde7b	cds	chr10-20418732-20418823	0
1.25105e-05	11.5523	0.058	0	1	chr5-49319775-49320706	Exp_up	Kcnip4	gap	chr5-48482656-49524640	0
1.25191e-05	11.4777	0.058	0	1	chr2-118165197-118166005	Exp_up	Thbs1	utr	chr2-118125030-118127133	38063
1.25291e-05	11.5086	0.058	0	1	chr13-54401977-54403089	Exp_up	Gm16248	exon	chr13-54399092-54399334	2642
1.25998e-05	11.1634	0.058	0	1	chr8-109958127-109958851	Exp_up	Marveld3	gap	chr8-109954742-109959712	0
1.26381e-05	11.4183	0.058	0	1	chr15-33590390-33591198	Exp_up	Cpq	gap	chr15-33497365-33594093	0
1.27015e-05	11.4472	0.058	0	1	chr19-17256281-17257451	Exp_up	Prune2	utr	chr19-17220815-17223932	32348
1.271e-05	-10.6186	0	0.057	1	chr11-3517224-3518067	Con_up	Smtn	cds	chr11-3517677-3517827	0
1.2739e-05	11.0337	0.058	0	1	chr8-70671443-70672155	Exp_up	Lsm4	exon	chr8-70673248-70673457	1092
1.28119e-05	11.4775	0.058	0	1	chr16-59140689-59141764	Exp_up	Olfr195	exon	chr16-59148829-59149823	7064
1.28291e-05	11.5292	0.058	0	1	chr18-46276602-46277526	Exp_up	Pggt1b	gap	chr18-46274709-46280679	0
1.28869e-05	11.522	0.058	0	1	chr13-13528818-13530168	Exp_up	Nid1	utr	chr13-13510068-13512275	16542
1.28998e-05	10.7002	0.063	0	1	chr15-58882703-58883662	Exp_up	Rnf139	exon	chr15-58889229-58889494	5566
1.30104e-05	11.5756	0.058	0	1	chr2-53101836-53102737	Exp_up	Fmnl2	gap	chr2-53101537-53103656	0
1.3171e-05	11.5381	0.058	0	1	chr15-37221295-37222538	Exp_up	Grhl2	exon	chr15-37233036-37233406	10497
1.32095e-05	11.5884	0.052	0	1	chr4-98135863-98136851	Exp_up	Nfia	utr	chr4-98111236-98118874	16988
1.32209e-05	11.2316	0.058	0	1	chr17-70998971-70999761	Exp_up	Gm26561	gap	chr17-70878112-71096870	0
1.32835e-05	11.1692	0.058	0	1	chr17-31655148-31656029	Exp_up	U2af1	gap	chr17-31655067-31658652	0
1.3294e-05	11.3633	0.052	0	1	chr17-66843442-66844369	Exp_up	Ptprm	gap	chr17-66817978-66890923	0
1.33367e-05	11.5744	0.058	0	1	chr17-21526165-21527109	Exp_up	9330136K24Rik	exon	chr17-21528194-21530571	1084
1.33915e-05	11.2596	0.058	0	1	chr6-142511455-142512397	Exp_up	Ldhb	exon	chr6-142507853-142507957	3497
1.35054e-05	11.4775	0.058	0	1	chr18-8896440-8897236	Exp_up	Gm5819	cds	chr18-8694077-8694541	201898
1.35391e-05	11.5135	0.058	0	1	chr14-71199437-71200420	Exp_up	Gfra2	utr	chr14-70978497-70979838	219598
1.35774e-05	-11.5605	0	0.061	1	chr1-93129848-93130828	Con_up	Agxt	exon	chr1-93135240-93135524	4411
1.37123e-05	11.2762	0.058	0	1	chr16-97667108-97668256	Exp_up	Tmprss2	exon	chr16-97611019-97611195	55912
1.37261e-05	11.5715	0.058	0	1	chr12-10928023-10928923	Exp_up	Pgk1-rs7	exon	chr12-10898566-10900296	27726
1.37447e-05	2.09625	0.147	0.047	1	chr11-114836474-114837521	Exp_up	Gprc5c	exon	chr11-114851152-114851243	13630
1.38208e-05	11.1715	0.058	0	1	chr16-43465370-43466148	Exp_up	Zbtb20	gap	chr16-43462987-43569680	0
1.39323e-05	11.4411	0.058	0	1	chr12-87426273-87427126	Exp_up	Alkbh1	utr	chr12-87426169-87428840	0
1.39477e-05	11.578	0.058	0	1	chr1-77258498-77259589	Exp_up	Epha4	utr	chr1-77367185-77369671	107595
1.39971e-05	11.4305	0.058	0	1	chr5-23581249-23582110	Exp_up	Srpk2	gap	chr5-23565266-23616326	0
1.40099e-05	11.5771	0.058	0	1	chr7-107568804-107569652	Exp_up	Olfml1	gap	chr7-107567895-107571036	0
1.40501e-05	11.6013	0.058	0	1	chr16-74260456-74261452	Exp_up	Robo2	gap	chr16-74046938-74352550	0
1.40616e-05	11.5046	0.058	0	1	chr3-51883559-51884398	Exp_up	Maml3	gap	chr3-51857077-52103678	0
1.41494e-05	11.6618	0.052	0	1	chr3-14149405-14150323	Exp_up	Ralyl	gap	chr3-14129672-14181037	0
1.41969e-05	11.4352	0.058	0	1	chr7-79591793-79592678	Exp_up	Rhcg	utr	chr7-79593363-79593800	684
1.42137e-05	11.3876	0.058	0	1	chr11-82813920-82814501	Exp_up	Rffl	gap	chr11-82812811-82818415	0
1.4288e-05	-11.3557	0	0.057	1	chr7-129685255-129686438	Con_up	Wdr11	utr	chr7-129634976-129635738	49516
1.43496e-05	11.6033	0.058	0	1	chr10-5085638-5086545	Exp_up	Gm10097	utr	chr10-5069511-5071975	13662
1.44398e-05	11.4904	0.058	0	1	chr14-75900502-75901375	Exp_up	Gtf2f2	gap	chr14-75897654-75906782	0
1.45719e-05	2.12758	0.152	0.032	1	chr2-167834577-167835350	Exp_up	1200007C13Rik	exon	chr2-167832931-167833646	930
1.45997e-05	2.09186	0.173	0.036	1	chr9-30896530-30897431	Exp_up	Adamts15	utr	chr9-30899155-30902014	1723
1.46584e-05	11.2826	0.058	0	1	chr16-33576431-33577340	Exp_up	Slc12a8	gap	chr16-33551115-33590251	0
1.47078e-05	-11.3731	0	0.057	1	chr6-71399014-71399833	Con_up	Rmnd5a	cds	chr6-71399127-71399293	0
1.47714e-05	3.60724	0.089	0.007	1	chr6-121165844-121166759	Exp_up	Pex26	exon	chr6-121183667-121184482	16907
1.48189e-05	11.1068	0.058	0	1	chr1-155245534-155246201	Exp_up	BC034090	exon	chr1-155244186-155244444	1089
1.48512e-05	11.1332	0.058	0	1	chr3-37908461-37909164	Exp_up	Gm5148	exon	chr3-37724203-37724490	183970
1.4972e-05	11.6837	0.058	0	1	chr17-45247015-45248113	Exp_up	Supt3	utr	chr17-45119185-45119290	127724
1.49855e-05	11.508	0.058	0	1	chr2-138675075-138675878	Exp_up	Gm14061	exon	chr2-138648591-138649122	25952
1.50181e-05	11.3168	0.058	0	1	chr1-88956888-88957900	Exp_up	1700067G17Rik	exon	chr1-89016113-89016372	58212
1.50587e-05	11.324	0.052	0	1	chr19-25207523-25208097	Exp_up	Dock8	utr	chr19-25201048-25202432	5090
1.50745e-05	11.5733	0.058	0	1	chr12-12474938-12475726	Exp_up	Fam49a	utr	chr12-12372811-12376359	98578
1.5176e-05	11.2545	0.058	0	1	chr11-83882278-83883055	Exp_up	Hnf1b	cds	chr11-83882653-83882813	0
1.51875e-05	11.1752	0.063	0	1	chr15-81805384-81805965	Exp_up	Tef	gap	chr15-81802887-81805531	0
1.51967e-05	11.4727	0.058	0	1	chr5-142500592-142501421	Exp_up	Radil	gap	chr5-142497999-142503912	0
1.52182e-05	11.5141	0.058	0	1	chr1-60454289-60455202	Exp_up	Abi2	gap	chr1-60453763-60464528	0
1.52862e-05	11.3012	0.058	0	1	chr2-63280629-63281533	Exp_up	Kcnh7	exon	chr2-63184002-63184287	96341
1.53012e-05	11.3455	0.058	0	1	chr4-63030902-63031824	Exp_up	Zfp618	gap	chr4-62965707-63061520	0
1.53455e-05	10.9246	0.063	0	1	chr11-114877084-114877902	Exp_up	Gprc5c	utr	chr11-114870354-114872617	4466
1.54763e-05	-10.1927	0	0.057	1	chr11-78189312-78189876	Con_up	Rab34	cds	chr11-78189571-78189662	0
1.55005e-05	11.3783	0.058	0	1	chr15-85539120-85540426	Exp_up	Wnt7b	gap	chr15-85537869-85543668	0
1.55865e-05	11.0024	0.058	0	1	chr4-142085169-142085873	Exp_up	Tmem51os1	gap	chr4-142085732-142086379	0
1.56236e-05	11.6679	0.058	0	1	chr9-117641188-117642149	Exp_up	Rbms3	exon	chr9-117629800-117629913	11274
1.56376e-05	11.1771	0.058	0	1	chr19-57193561-57194433	Exp_up	Ablim1	gap	chr19-57173460-57314692	0
1.56458e-05	11.2332	0.058	0	1	chr7-129083483-129084999	Exp_up	Ppapdc1a	exon	chr7-129257094-129257169	172094
1.56597e-05	-11.0322	0	0.057	1	chr15-79895829-79896643	Con_up	Apobec3	gap	chr15-79895559-79897694	0
1.57119e-05	11.1278	0.058	0	1	chr10-81560896-81561727	Exp_up	Aes	cds	chr10-81561219-81561316	0
1.57714e-05	11.3751	0.052	0	1	chr18-74821488-74822707	Exp_up	Acaa2	utr	chr18-74805940-74806207	15280
1.57769e-05	11.22	0.058	0	1	chr13-53079219-53080280	Exp_up	Ror2	utr	chr13-53109312-53110219	29031
1.58561e-05	11.3459	0.058	0	1	chr17-5020990-5021934	Exp_up	Arid1b	gap	chr17-4996493-5040579	0
1.58684e-05	11.4951	0.052	0	1	chr7-132971689-132972558	Exp_up	Fgfr2	gap	chr7-130172940-133081756	0
1.6031e-05	11.5313	0.052	0	1	chr8-119709803-119710452	Exp_up	Atp2c2	gap	chr8-119700258-119719191	0
1.60328e-05	11.2654	0.058	0	1	chr4-59757497-59758247	Exp_up	E130308A19Rik	utr	chr4-59753040-59761439	0
1.62224e-05	-10.5533	0	0.057	1	chr10-75797504-75798128	Con_up	Gstt1	utr	chr10-75797680-75797731	0
1.62349e-05	11.3476	0.058	0	1	chr9-110638568-110639355	Exp_up	Nbeal2	cds	chr9-110639294-110639392	0
1.62629e-05	11.5187	0.052	0	1	chr18-25038750-25039971	Exp_up	Fhod3	gap	chr18-25028170-25056259	0
1.62708e-05	11.6561	0.058	0	1	chr14-98840064-98840875	Exp_up	Mzt1	utr	chr14-99034544-99036489	193668
1.63159e-05	-11.0908	0	0.057	1	chr1-172346482-172347366	Con_up	Kcnj10	gap	chr1-172341452-172368920	0
1.64668e-05	11.3632	0.058	0	1	chr11-94531763-94532677	Exp_up	Rsad1	utr	chr11-94539798-94542529	7120
1.64966e-05	11.2372	0.058	0	1	chr1-155229603-155230508	Exp_up	BC034090	gap	chr1-155226449-155229818	0
1.65033e-05	11.5691	0.052	0	1	chr19-55018409-55019503	Exp_up	Gpam	utr	chr19-55069734-55070929	50230
1.66474e-05	-4.45125	0.005	0.072	1	chr13-45538730-45539692	Con_up	Gmpr	cds	chr13-45539025-45539067	0
1.67116e-05	-10.4765	0	0.057	1	chr13-113615885-113616752	Con_up	Snx18	gap	chr13-113594863-113616801	0
1.67864e-05	11.5004	0.058	0	1	chr4-105275191-105276078	Exp_up	Ppap2b	utr	chr4-105231023-105232764	42426
1.68019e-05	11.49	0.058	0	1	chr16-8379853-8380875	Exp_up	Cldn26	utr	chr16-8409276-8409528	28400
1.69003e-05	-11.1912	0	0.061	1	chr11-116440084-116440866	Con_up	Qrich2	utr	chr11-116441325-116441354	458
1.6909e-05	11.4761	0.052	0	1	chr10-93098166-93099099	Exp_up	Cfap54	exon	chr10-93081265-93081618	16547
1.69268e-05	11.5893	0.058	0	1	chr14-43645794-43646600	Exp_up	Gm8165	utr	chr14-43671962-43672724	25361
1.70031e-05	11.0383	0.052	0	1	chr10-3972877-3973293	Exp_up	Mthfd1l	cds	chr10-3973255-3973478	0
1.70462e-05	-11.5225	0	0.057	1	chr11-24362077-24362893	Con_up	Gm12068	exon	chr11-24426246-24426346	63352
1.71123e-05	11.4829	0.052	0	1	chr16-34966105-34966863	Exp_up	Mylk	gap	chr16-34963847-34971241	0
1.72168e-05	11.432	0.052	0	1	chr14-27259613-27260453	Exp_up	Arhgef3	gap	chr14-27238154-27265522	0
1.73589e-05	11.351	0.058	0	1	chr13-108258867-108259723	Exp_up	Elovl7	gap	chr13-108256799-108267189	0
1.7459e-05	11.2531	0.058	0	1	chr18-23497679-23498315	Exp_up	Dtna	gap	chr18-23475243-23535161	0
1.74878e-05	-10.8792	0	0.057	1	chr4-141387085-141387981	Con_up	Clcnka	cds	chr4-141387289-141387377	0
1.75716e-05	11.1423	0.052	0	1	chr7-19007399-19008303	Exp_up	Irf2bp1	utr	chr7-19006192-19006761	637
1.76666e-05	10.8508	0.058	0	1	chr6-72898798-72899325	Exp_up	Kcmf1	gap	chr6-72861926-72899613	0
1.78838e-05	11.0616	0.052	0	1	chr4-130177071-130177860	Exp_up	Tinagl1	exon	chr4-130174902-130175122	1948
1.79122e-05	-10.6766	0	0.057	1	chr17-64601834-64602700	Con_up	Man2a1	cds	chr17-64601736-64601870	0
1.79122e-05	11.1837	0.058	0	1	chr17-66507298-66508269	Exp_up	Rab12	gap	chr17-66506094-66519347	0
1.79421e-05	11.3677	0.058	0	1	chr10-84460325-84461217	Exp_up	Nuak1	exon	chr10-84440115-84440597	19727
1.81433e-05	11.4108	0.058	0	1	chr2-9890581-9891500	Exp_up	Gata3	exon	chr2-9889817-9890034	546
1.8223e-05	-10.7195	0	0.057	1	chr19-5568865-5569513	Con_up	Ap5b1	cds	chr19-5568704-5571184	0
1.82991e-05	11.4428	0.058	0	1	chr17-26753284-26754146	Exp_up	Crebrf	gap	chr17-26715775-26757804	0
1.84121e-05	11.6349	0.058	0	1	chr3-68012046-68013135	Exp_up	SCHIP1	gap	chr3-67892322-68041193	0
1.84288e-05	11.3348	0.058	0	1	chr14-79551681-79552575	Exp_up	Elf1	gap	chr14-79536423-79560746	0
1.86158e-05	11.4456	0.058	0	1	chr4-82343360-82344119	Exp_up	Nfib	gap	chr4-82330427-82350388	0
1.86238e-05	11.2516	0.058	0	1	chr5-122431176-122432060	Exp_up	Anapc7	gap	chr5-122429606-122432740	0
1.86372e-05	11.3361	0.052	0	1	chr8-122635584-122636505	Exp_up	Cbfa2t3	cds	chr8-122635754-122635839	0
1.86821e-05	-10.6032	0	0.054	1	chr15-99032447-99033240	Con_up	Tuba1c	gap	chr15-99030425-99034093	0
1.87506e-05	11.2321	0.058	0	1	chr3-89339019-89339883	Exp_up	Adam15	utr	chr3-89339012-89339910	0
1.88508e-05	11.2661	0.052	0	1	chr2-74737314-74738071	Exp_up	Hoxd3	gap	chr2-74733041-74743927	0
1.89002e-05	11.2746	0.052	0	1	chr18-79010316-79011389	Exp_up	Setbp1	gap	chr18-78924043-79086550	0
1.8913e-05	11.2879	0.058	0	1	chr9-92267725-92268421	Exp_up	Plscr1	gap	chr9-92266874-92269814	0
1.89656e-05	11.3769	0.058	0	1	chr17-80969521-80970382	Exp_up	Tmem178	gap	chr17-80945089-80986179	0
1.91545e-05	11.5583	0.058	0	1	chr1-172854256-172855296	Exp_up	Crp	exon	chr1-172831283-172833031	21224
1.91831e-05	-10.8851	0	0.057	1	chr4-133004813-133005749	Con_up	Fgr	utr	chr4-133000344-133001910	2902
1.91839e-05	-11.0568	0	0.057	1	chr19-6397448-6398206	Con_up	Pygm	cds	chr19-6398045-6398194	0
1.91937e-05	11.4079	0.058	0	1	chr10-62227994-62228832	Exp_up	Tspan15	gap	chr10-62203266-62231019	0
1.94402e-05	11.4953	0.058	0	1	chr2-62399169-62400250	Exp_up	Dpp4	gap	chr2-62387161-62411785	0
1.94428e-05	11.1223	0.058	0	1	chr7-116034388-116034751	Exp_up	Sox6	gap	chr7-115943963-116038676	0
1.9465e-05	11.153	0.058	0	1	chr10-79919332-79920085	Exp_up	Kiss1r	cds	chr10-79919427-79919551	0
1.94682e-05	11.252	0.058	0	1	chr14-27350264-27351040	Exp_up	Arhgef3	gap	chr14-27265586-27362789	0
1.96537e-05	11.3912	0.052	0	1	chr3-56187140-56188206	Exp_up	Nbea	exon	chr3-56182972-56183701	3438
1.98091e-05	11.442	0.058	0	1	chr4-59374033-59374806	Exp_up	Susd1	gap	chr4-59369641-59379598	0
1.9871e-05	11.3314	0.058	0	1	chr12-69753597-69754500	Exp_up	Cdkl1	cds	chr12-69754125-69754207	0
1.99378e-05	-10.9849	0	0.061	1	chr11-78170106-78170941	Con_up	Nek8	cds	chr11-78170873-78170952	0
2.00419e-05	11.1977	0.052	0	1	chr8-47345267-47346391	Exp_up	4930448N21Rik	gap	chr8-47295345-47412947	0
2.0165e-05	11.6044	0.058	0	1	chr2-106745072-106745796	Exp_up	Mpped2	gap	chr2-106744882-106783632	0
2.01715e-05	11.6411	0.058	0	1	chr6-41635786-41636698	Exp_up	Trpv6	cds	chr6-41635983-41636110	0
2.03563e-05	11.4484	0.052	0	1	chr1-87032075-87032962	Exp_up	Dis3l2	gap	chr1-87021118-87044016	0
2.03592e-05	11.5168	0.052	0	1	chr7-4260484-4261317	Exp_up	Lilra5	utr	chr7-4242247-4243463	17020
2.04036e-05	10.9471	0.058	0	1	chr19-4215046-4215605	Exp_up	Clcf1	gap	chr19-4214501-4215732	0
2.04103e-05	11.1881	0.058	0	1	chr3-108409674-108410363	Exp_up	Celsr2	gap	chr3-108407398-108412184	0
2.04165e-05	11.3636	0.058	0	1	chr9-106337179-106338621	Exp_up	Poc1a	gap	chr9-106308034-106349681	0
2.06007e-05	11.0122	0.058	0	1	chr19-32486367-32486649	Exp_up	Minpp1	cds	chr19-32485941-32486559	0
2.07028e-05	11.5757	0.052	0	1	chr13-110923664-110924707	Exp_up	Actbl2	exon	chr13-111255013-111257749	330305
2.07281e-05	11.6118	0.052	0	1	chr10-3559049-3559997	Exp_up	Iyd	utr	chr10-3554213-3554877	4171
2.08103e-05	11.4574	0.052	0	1	chr11-118534496-118535330	Exp_up	Rbfox3	gap	chr11-118513405-118569550	0
2.09465e-05	11.305	0.052	0	1	chr16-24403802-24404723	Exp_up	Lpp	gap	chr16-24393605-24442780	0
2.09618e-05	10.9602	0.058	0	1	chr9-119351067-119351623	Exp_up	Slc22a14	gap	chr9-119181034-119365526	0
2.0988e-05	11.5257	0.052	0	1	chr3-10771308-10772176	Exp_up	Snx16	exon	chr3-10439915-10440102	331205
2.10837e-05	-11.2167	0	0.057	1	chr2-161138625-161139217	Con_up	Chd6	exon	chr2-161108989-161109075	29549
2.11264e-05	11.369	0.058	0	1	chr1-87394377-87395577	Exp_up	Kcnj13	utr	chr1-87394612-87394729	0
2.12232e-05	10.7549	0.058	0	1	chr19-55742965-55743801	Exp_up	Tcf7l2	cds	chr19-55743073-55743197	0
2.13021e-05	11.359	0.058	0	1	chr11-5145259-5146169	Exp_up	Emid1	gap	chr11-5144409-5152121	0
2.13391e-05	-11.061	0	0.061	1	chr17-26564223-26565116	Con_up	Ergic1	gap	chr17-26561633-26608592	0
2.13492e-05	10.9882	0.052	0	1	chr7-5059872-5060436	Exp_up	Ccdc106	cds	chr7-5060207-5060523	0
2.15335e-05	11.3277	0.052	0	1	chr4-120247122-120248015	Exp_up	Foxo6	utr	chr4-120267079-120267916	19063
2.15916e-05	11.4132	0.052	0	1	chr10-9503523-9504607	Exp_up	Gm28904	exon	chr10-9479190-9479298	24224
2.16395e-05	-10.8661	0	0.057	1	chr4-115085387-115086086	Con_up	Pdzk1ip1	exon	chr4-115088708-115089212	2621
2.16722e-05	11.3843	0.052	0	1	chr10-84599899-84600782	Exp_up	Tcp11l2	gap	chr10-84594785-84604506	0
2.16904e-05	-10.6644	0	0.054	1	chr15-25900113-25901152	Con_up	Fam134b	gap	chr15-25895144-25964223	0
2.17024e-05	11.6419	0.058	0	1	chr5-64012720-64013608	Exp_up	Rell1	exon	chr5-63968646-63968905	43814
2.17961e-05	11.4502	0.058	0	1	chr1-61867348-61868249	Exp_up	Pard3b	gap	chr1-61768050-62010306	0
2.18067e-05	11.1849	0.058	0	1	chr13-73672404-73673154	Exp_up	Slc6a18	cds	chr13-73672735-73672845	0
2.18534e-05	-11.0345	0	0.057	1	chr11-70208980-70209846	Con_up	Slc16a11	exon	chr11-70212752-70212783	2905
2.18641e-05	11.3769	0.058	0	1	chr11-59174089-59174926	Exp_up	Gjc2	utr	chr11-59175568-59176331	641
2.1968e-05	11.2959	0.052	0	1	chr13-63270026-63270933	Exp_up	2010111I01Rik	gap	chr13-63240332-63282141	0
2.21188e-05	11.3788	0.052	0	1	chr13-75906808-75907674	Exp_up	Rhobtb3	gap	chr13-75902291-75910629	0
2.23649e-05	11.2633	0.058	0	1	chr4-59756306-59757121	Exp_up	E130308A19Rik	utr	chr4-59753040-59761439	0
2.23656e-05	-11.2019	0	0.057	1	chr4-154526021-154526908	Con_up	Prdm16	gap	chr4-154476690-154528581	0
2.2454e-05	-1.05604	0.168	0.297	1	chr5-125389546-125390378	Con_up	Gm10382	cds	chr5-125389322-125389756	0
2.24779e-05	11.414	0.052	0	1	chr10-3550951-3551834	Exp_up	Iyd	gap	chr10-3547165-3551873	0
2.25119e-05	11.3623	0.052	0	1	chr2-141434440-141435409	Exp_up	Macrod2	gap	chr2-141024142-141515203	0
2.25723e-05	11.4781	0.058	0	1	chr2-157940318-157941323	Exp_up	Vstm2l	gap	chr2-157937242-157943856	0
2.26447e-05	-10.8112	0	0.054	1	chr17-56305619-56306474	Con_up	Uhrf1	gap	chr17-56305251-56309336	0
2.27926e-05	11.3953	0.052	0	1	chr17-23543067-23543962	Exp_up	Gm26695	exon	chr17-23556769-23556997	12806
2.28737e-05	-10.4325	0	0.054	1	chr17-35994286-35994608	Con_up	Gm20508	exon	chr17-35993610-35993738	547
2.30608e-05	11.3412	0.052	0	1	chr9-70631415-70632285	Exp_up	Fam63b	gap	chr9-70631155-70634004	0
2.30882e-05	11.3425	0.052	0	1	chr15-8934927-8936067	Exp_up	Ranbp3l	exon	chr15-8968426-8968516	32358
2.30999e-05	-11.5065	0	0.057	1	chr2-129917937-129918901	Con_up	Gm28196	exon	chr2-129948568-129949207	29666
2.31291e-05	3.49941	0.094	0.007	1	chr1-195033713-195034616	Exp_up	A330023F24Rik	gap	chr1-195031939-195033822	0
2.32423e-05	11.0393	0.052	0	1	chr11-115905148-115905757	Exp_up	Smim5	cds	chr11-115905682-115905791	0
2.32835e-05	11.1772	0.058	0	1	chr10-81316306-81317043	Exp_up	Pip5k1c	cds	chr10-81316692-81316829	0
2.34526e-05	-1.00013	0.183	0.333	1	chr6-128802726-128803634	Con_up	Klrb1b	utr	chr6-128813706-128815176	10071
2.34871e-05	11.1465	0.058	0	1	chr2-181525261-181526142	Exp_up	Dnajc5	gap	chr2-181520986-181546370	0
2.35126e-05	-11.1184	0	0.057	1	chr14-68451000-68451797	Con_up	Adam7	utr	chr14-68497336-68498420	45538
2.35502e-05	11.3959	0.052	0	1	chr5-28495133-28496204	Exp_up	9530036O11Rik	gap	chr5-28467349-28564332	0
2.3637e-05	11.385	0.052	0	1	chr13-101623939-101624965	Exp_up	Gm29341	exon	chr13-101605869-101606233	17705
2.37328e-05	11.523	0.052	0	1	chr2-135766178-135767232	Exp_up	Plcb4	gap	chr2-135741888-135805548	0
2.38206e-05	11.3702	0.052	0	1	chr6-61033115-61034049	Exp_up	Mmrn1	utr	chr6-60988620-60989378	43736
2.38546e-05	-11.3934	0	0.057	1	chr4-119076326-119077013	Con_up	Gm12866	exon	chr4-119068963-119069111	7214
2.39058e-05	11.4263	0.052	0	1	chr2-148186484-148187264	Exp_up	Foxa2	exon	chr2-148046860-148046969	139514
2.39139e-05	11.3288	0.052	0	1	chr11-70467533-70468497	Exp_up	Zmynd15	utr	chr11-70466087-70466202	1330
2.39536e-05	11.4324	0.058	0	1	chr14-11589886-11591027	Exp_up	Ptprg	gap	chr14-11554333-11721114	0
2.40285e-05	-10.7308	0	0.054	1	chr9-107323262-107324107	Con_up	Hemk1	utr	chr9-107327084-107328035	2976
2.40597e-05	11.2481	0.058	0	1	chr7-112841473-112842491	Exp_up	Tead1	cds	chr7-112842040-112842102	0
2.42793e-05	11.5111	0.052	0	1	chr10-90576281-90577144	Exp_up	Anks1b	cds	chr10-90577089-90577195	0
2.44256e-05	-10.8473	0	0.057	1	chr12-84192518-84193170	Con_up	Elmsan1	gap	chr12-84174424-84193498	0
2.45808e-05	11.2739	0.052	0	1	chr19-38602526-38603423	Exp_up	Plce1	gap	chr19-38583485-38620442	0
2.46246e-05	11.5298	0.052	0	1	chr11-6219673-6220890	Exp_up	Npc1l1	gap	chr11-6218743-6221824	0
2.46358e-05	11.2964	0.052	0	1	chr6-135024443-135025516	Exp_up	Ddx47	utr	chr6-135023411-135023776	666
2.46892e-05	11.2937	0.058	0	1	chr18-37824823-37825736	Exp_up	Pcdhga6	cds	chr18-37825021-37825079	0
2.46911e-05	11.2769	0.058	0	1	chr1-189741706-189742534	Exp_up	Ptpn14	gap	chr1-189728665-189786635	0
2.47571e-05	11.6118	0.052	0	1	chr13-44677885-44678842	Exp_up	Jarid2	exon	chr13-44729474-44729777	50631
2.47607e-05	11.3019	0.052	0	1	chr9-108035017-108035864	Exp_up	Ip6k1	gap	chr9-108032210-108040904	0
2.48435e-05	11.3984	0.052	0	1	chr12-5874073-5875172	Exp_up	Gm23752	exon	chr12-5843712-5843826	30246
2.49495e-05	11.3176	0.052	0	1	chr15-4023693-4024396	Exp_up	BC037032	gap	chr15-4023602-4026018	0
2.51916e-05	11.2708	0.058	0	1	chr2-103600032-103600555	Exp_up	Abtb2	gap	chr2-103567610-103678744	0
2.52937e-05	11.0367	0.052	0	1	chr3-88143266-88143926	Exp_up	Mef2d	gap	chr3-88142675-88155677	0
2.5368e-05	-10.682	0	0.057	1	chr19-24223467-24224282	Con_up	Tjp2	gap	chr19-24138833-24224850	0
2.54015e-05	-10.9743	0	0.057	1	chr17-32386545-32387419	Con_up	Wiz	gap	chr17-32368148-32387572	0
2.58169e-05	11.047	0.052	0	1	chr3-89419549-89420272	Exp_up	Shc1	gap	chr3-89418710-89422177	0
2.59352e-05	11.3357	0.052	0	1	chr8-105546222-105546996	Exp_up	Atp6v0d1	gap	chr8-105539493-105565782	0
2.60777e-05	11.136	0.052	0	1	chr13-34234264-34235150	Exp_up	Slc22a23	gap	chr13-34222072-34298996	0
2.61881e-05	-11.1463	0	0.054	1	chr5-150878076-150879070	Con_up	Pds5b	utr	chr5-150807849-150810690	67385
2.62646e-05	11.4042	0.052	0	1	chr11-68036844-68037692	Exp_up	Stx8	gap	chr11-68020999-68109276	0
2.62796e-05	1.77188	0.173	0.054	1	chr15-89161134-89162127	Exp_up	Plxnb2	cds	chr15-89161986-89162122	0
2.62846e-05	-11.1226	0	0.054	1	chr1-88137883-88138642	Con_up	Ugt1a7c	cds	chr1-88138474-88139331	0
2.62931e-05	-10.82	0	0.054	1	chr5-122725779-122726664	Con_up	P2rx4	gap	chr5-122725367-122727197	0
2.6559e-05	11.4107	0.058	0	1	chr11-45766808-45767788	Exp_up	F630206G17Rik	exon	chr11-45808087-45808324	40298
2.65863e-05	-11.2557	0	0.054	1	chr6-47912570-47913415	Con_up	Zfp282	utr	chr6-47905382-47908485	4084
2.67416e-05	-10.9794	0	0.05	1	chr14-76272301-76273092	Con_up	Rps2-ps6	exon	chr14-76236688-76237353	34947
2.67822e-05	11.4699	0.058	0	1	chr5-44143232-44144311	Exp_up	Tapt1	utr	chr5-44175164-44176952	30852
2.68513e-05	11.4158	0.052	0	1	chr2-170364820-170365841	Exp_up	Bcas1	gap	chr2-170349464-170378722	0
2.69559e-05	11.4427	0.052	0	1	chr18-50125528-50126193	Exp_up	Hsd17b4	exon	chr18-50128201-50128409	2007
2.69999e-05	11.4959	0.052	0	1	chr19-43926902-43927519	Exp_up	n-R5s21	exon	chr19-43932316-43932432	4796
2.72251e-05	11.085	0.058	0	1	chr6-88833176-88834020	Exp_up	Abtb1	utr	chr6-88835915-88836245	1894
2.72903e-05	11.1664	0.052	0	1	chr10-39978500-39979393	Exp_up	BC021785	gap	chr10-39975267-39986381	0
2.72984e-05	11.5379	0.058	0	1	chr4-82691465-82692392	Exp_up	Nfib	gap	chr4-82498770-82705514	0
2.76019e-05	-10.657	0	0.054	1	chr15-81917340-81918245	Con_up	Polr3h	cds	chr15-81917200-81917401	0
2.76129e-05	-10.4901	0	0.05	1	chr17-6755482-6756187	Con_up	Ezr	cds	chr17-6755848-6755943	0
2.76281e-05	11.2791	0.052	0	1	chr15-36380505-36381495	Exp_up	Rpl7a-ps3	exon	chr15-36308144-36308956	71548
2.76402e-05	-10.8593	0	0.054	1	chr7-116236395-116236972	Con_up	Plekha7	gap	chr7-116189354-116237451	0
2.76611e-05	11.4746	0.052	0	1	chr15-96952359-96953155	Exp_up	Slc38a4	utr	chr15-96994823-96996989	41667
2.77372e-05	11.1228	0.052	0	1	chr2-29627766-29628761	Exp_up	Rapgef1	gap	chr2-29620064-29679132	0
2.78623e-05	11.4415	0.052	0	1	chr10-60113697-60114577	Exp_up	Spock2	gap	chr10-60106657-60115072	0
2.79035e-05	11.3393	0.052	0	1	chr8-111232921-111233721	Exp_up	Glg1	gap	chr8-111201559-111258770	0
2.79772e-05	11.2975	0.052	0	1	chr9-102766562-102767444	Exp_up	Gm28621	exon	chr9-102771551-102771810	4106
2.81356e-05	3.61016	0.084	0.007	1	chr16-45837449-45838482	Exp_up	Phldb2	gap	chr16-45826096-45860321	0
2.82096e-05	11.4445	0.052	0	1	chr12-45563273-45564170	Exp_up	Gm9921	exon	chr12-45437414-45441698	121574
2.83227e-05	10.9102	0.052	0	1	chr1-74053832-74054786	Exp_up	Tns1	gap	chr1-74016187-74068608	0
2.85835e-05	11.4006	0.052	0	1	chr9-108798237-108799111	Exp_up	Ip6k2	cds	chr9-108798271-108798493	0
2.85888e-05	11.3175	0.052	0	1	chr2-103678156-103679044	Exp_up	Abtb2	cds	chr2-103678745-103678891	0
2.85993e-05	11.1221	0.058	0	1	chr7-112663005-112663918	Exp_up	2310014F06Rik	gap	chr7-112618668-112677848	0
2.86128e-05	11.416	0.052	0	1	chr5-124176369-124177325	Exp_up	Pitpnm2	gap	chr5-124152720-124216315	0
2.86336e-05	11.3257	0.052	0	1	chr11-86380244-86381188	Exp_up	Med13	exon	chr11-86357460-86357602	22641
2.86541e-05	11.288	0.052	0	1	chr13-45684622-45685564	Exp_up	Atxn1	gap	chr13-45568581-45697820	0
2.8658e-05	11.1384	0.052	0	1	chr1-118676251-118677196	Exp_up	Tfcp2l1	gap	chr1-118675627-118677387	0
2.87323e-05	-10.4149	0	0.054	1	chr9-72530216-72530683	Con_up	4930509E16Rik	gap	chr9-72522302-72531809	0
2.91197e-05	11.1128	0.058	0	1	chr17-13758741-13759357	Exp_up	Tcte2	gap	chr17-13728023-13761285	0
2.91219e-05	11.101	0.052	0	1	chr8-3606272-3607106	Exp_up	Camsap3	cds	chr8-3606504-3606820	0
2.92267e-05	11.3144	0.052	0	1	chr4-154570395-154571330	Exp_up	Prdm16	gap	chr4-154528932-154636722	0
2.94829e-05	11.0896	0.052	0	1	chr15-101187350-101188411	Exp_up	Acvr1b	gap	chr15-101174236-101193931	0
2.94867e-05	11.4968	0.052	0	1	chr6-41606258-41606879	Exp_up	Ephb6	gap	chr6-41605821-41612643	0
2.96699e-05	11.4046	0.052	0	1	chrX-162991801-162992653	Exp_up	Ctps2	gap	chrX-162975280-162996704	0
2.97241e-05	-10.6154	0	0.057	1	chr1-132317369-132318155	Con_up	Nuak2	gap	chr1-132316473-132317421	0
2.98246e-05	11.1892	0.052	0	1	chr17-35720014-35720800	Exp_up	Ddr1	exon	chr17-35704531-35704621	15392
2.98397e-05	11.4863	0.052	0	1	chr1-160518323-160519210	Exp_up	Rabgap1l	gap	chr1-160472112-160627214	0
2.98617e-05	11.1442	0.052	0	1	chr13-37450935-37451809	Exp_up	Gm29459	gap	chr13-37449722-37450961	0
2.99201e-05	11.2008	0.058	0	1	chr9-13532772-13533791	Exp_up	Gm17571	exon	chr9-13446680-13446753	86018
2.99619e-05	11.1529	0.052	0	1	chr10-43657261-43658151	Exp_up	F930017D23Rik	utr	chr10-43629391-43630916	26344
2.99725e-05	10.9337	0.052	0	1	chr13-49213299-49214185	Exp_up	1110007C09Rik	gap	chr13-49208147-49215936	0
3.01665e-05	11.3776	0.052	0	1	chr10-75796876-75797208	Exp_up	Gstt1	cds	chr10-75797043-75797092	0
3.02277e-05	11.537	0.052	0	1	chr2-48349846-48350707	Exp_up	Gm13481	gap	chr2-48310161-48457112	0
3.0242e-05	11.6252	0.052	0	1	chr13-81271901-81272805	Exp_up	Gpr98	gap	chr13-81270923-81283355	0
3.03113e-05	11.3701	0.058	0	1	chr1-52282419-52283315	Exp_up	Gls	exon	chr1-52232592-52233232	49186
3.03737e-05	11.2682	0.052	0	1	chr5-124233930-124234776	Exp_up	Pitpnm2	gap	chr5-124216418-124249427	0
3.04237e-05	11.3444	0.052	0	1	chr1-87030331-87031265	Exp_up	Dis3l2	gap	chr1-87021118-87044016	0
3.05613e-05	11.1004	0.052	0	1	chr16-22437902-22438661	Exp_up	Etv5	gap	chr16-22437346-22439516	0
3.08778e-05	-11.2818	0	0.054	1	chr1-153095930-153096783	Con_up	Nmnat2	gap	chr1-153094114-153112141	0
3.09329e-05	11.1573	0.052	0	1	chr1-181020549-181021499	Exp_up	Ephx1	utr	chr1-181020768-181020904	0
3.1196e-05	11.3935	0.052	0	1	chr6-53782767-53783651	Exp_up	Tril	utr	chr6-53815466-53817805	31814
3.13315e-05	11.2948	0.052	0	1	chr2-68468182-68469290	Exp_up	Stk39	gap	chr2-68410142-68471633	0
3.17068e-05	11.0482	0.052	0	1	chr2-26930361-26931461	Exp_up	Surf4	gap	chr2-26926956-26933701	0
3.17417e-05	11.3941	0.058	0	1	chr10-82837967-82838934	Exp_up	1700028I16Rik	exon	chr10-82823517-82824242	13724
3.18518e-05	11.5558	0.052	0	1	chr5-37218875-37219997	Exp_up	Crmp1	exon	chr5-37242080-37242525	22082
3.19221e-05	-10.8228	0	0.05	1	chr14-60598659-60599671	Con_up	Gm29266	gap	chr14-60506751-60598932	0
3.19836e-05	11.3392	0.052	0	1	chr12-73493938-73494950	Exp_up	Tmem30b	utr	chr12-73543114-73545277	48163
3.20941e-05	11.1867	0.052	0	1	chr9-32405048-32405923	Exp_up	Kcnj1	utr	chr9-32397461-32399192	5855
3.21339e-05	-10.5616	0	0.054	1	chr1-131970258-131971040	Con_up	Slc45a3	utr	chr1-131970609-131970827	0
3.23128e-05	11.1554	0.052	0	1	chr17-45889298-45890201	Exp_up	F630040K05Rik	exon	chr17-45786109-45788594	100703
3.24137e-05	11.1254	0.058	0	1	chr10-91126567-91127451	Exp_up	Slc25a3	exon	chr10-91123916-91124059	2507
3.24527e-05	11.3252	0.058	0	1	chr11-43802108-43803214	Exp_up	Adra1b	gap	chr11-43776460-43835139	0
3.25091e-05	11.5079	0.052	0	1	chr2-103411449-103412407	Exp_up	Elf5	utr	chr2-103411688-103412127	0
3.26629e-05	11.3419	0.052	0	1	chr14-7874413-7875962	Exp_up	Flnb	gap	chr14-7873493-7881582	0
3.27632e-05	11.31	0.052	0	1	chr1-39511744-39512783	Exp_up	Cnot11	exon	chr1-39534992-39535047	22208
3.2768e-05	11.2084	0.052	0	1	chr6-113465485-113466390	Exp_up	Il17re	cds	chr6-113466253-113466407	0
3.281e-05	11.4155	0.052	0	1	chr17-4934370-4935277	Exp_up	Arid1b	exon	chr17-4994332-4994399	59054
3.31615e-05	11.3568	0.052	0	1	chr7-99434666-99435539	Exp_up	Gdpd5	gap	chr7-99424230-99438247	0
3.33552e-05	11.3089	0.052	0	1	chr19-53786434-53787080	Exp_up	Rbm20	gap	chr19-53677593-53813247	0
3.3552e-05	11.1505	0.052	0	1	chr12-35538582-35539499	Exp_up	Ahr	exon	chr12-35534562-35535038	3543
3.35613e-05	11.4581	0.052	0	1	chrX-136613617-136614572	Exp_up	Tceal3	gap	chrX-136594251-136645745	0
3.35651e-05	11.2683	0.052	0	1	chr11-85156882-85157951	Exp_up	1700125H20Rik	exon	chr11-85170404-85170432	12452
3.36358e-05	10.9762	0.052	0	1	chr17-84148541-84149444	Exp_up	Zfp36l2	utr	chr17-84183931-84185752	34486
3.38861e-05	11.333	0.052	0	1	chr7-27378190-27379334	Exp_up	Sptbn4	gap	chr7-27375598-27391432	0
3.38982e-05	11.3117	0.052	0	1	chr14-57347725-57348709	Exp_up	Cryl1	gap	chr14-57313130-57362921	0
3.39102e-05	11.2587	0.058	0	1	chr16-10849508-10850539	Exp_up	Rmi2	gap	chr16-10835391-10886097	0
3.39633e-05	11.2304	0.052	0	1	chrX-75873757-75874451	Exp_up	Pls3	utr	chrX-75874338-75874574	0
3.39911e-05	10.9343	0.052	0	1	chr2-30469694-30470299	Exp_up	Ier5l	utr	chr2-30471537-30472790	1237
3.39931e-05	11.1263	0.052	0	1	chr13-112188115-112188869	Exp_up	Ankrd55	exon	chr13-112288451-112288982	99581
3.40924e-05	11.3401	0.052	0	1	chr19-57657159-57657959	Exp_up	Atrnl1	cds	chr19-57657055-57657238	0
3.40958e-05	3.11061	0.094	0.011	1	chr9-30137558-30138490	Exp_up	Ntm	exon	chr9-29962845-29963141	174416
3.41952e-05	11.1126	0.052	0	1	chr11-16759699-16760603	Exp_up	Egfr	gap	chr11-16752571-16793639	0
3.42684e-05	11.4333	0.052	0	1	chr2-118341102-118342086	Exp_up	Gpr176	gap	chr2-118284159-118373018	0
3.43284e-05	11.1522	0.052	0	1	chr15-36488411-36489190	Exp_up	Ankrd46	gap	chr15-36486128-36495876	0
3.43528e-05	10.2416	0.058	0	1	chr9-120676673-120677529	Exp_up	5830454E08Rik	utr	chr9-120577709-120578072	98600
3.44181e-05	11.3873	0.052	0	1	chr9-69264573-69265827	Exp_up	Rora	gap	chr9-69197590-69348131	0
3.44211e-05	-10.2166	0	0.054	1	chr7-80028000-80028864	Con_up	Zfp710	gap	chr7-80024987-80081048	0
3.45974e-05	11.143	0.058	0	1	chr12-31271287-31272179	Exp_up	Lamb1	gap	chr12-31269193-31272429	0
3.46687e-05	10.989	0.058	0	1	chr10-39624585-39625345	Exp_up	E130307A14Rik	gap	chr10-39623092-39640379	0
3.49457e-05	11.255	0.052	0	1	chr11-47832981-47833937	Exp_up	Sgcd	gap	chr11-47637472-47988312	0
3.4963e-05	11.0737	0.052	0	1	chr4-116016054-116016764	Exp_up	Faah	gap	chr4-116008294-116017462	0
3.50005e-05	11.443	0.052	0	1	chrX-6091802-6092871	Exp_up	AU022751	exon	chrX-6081219-6083419	8382
3.51147e-05	-10.7926	0	0.057	1	chr4-155566325-155567221	Con_up	Nadk	gap	chr4-155563980-155576727	0
3.51279e-05	11.2886	0.058	0	1	chr17-4997271-4997899	Exp_up	Arid1b	gap	chr17-4996493-5040579	0
3.51912e-05	11.1566	0.052	0	1	chr14-47825043-47826128	Exp_up	Ktn1	utr	chr14-47736100-47736564	88478
3.53271e-05	-10.4494	0	0.05	1	chr15-98607336-98608202	Con_up	Adcy6	utr	chr15-98607481-98607633	0
3.53824e-05	11.1866	0.052	0	1	chr1-135788564-135789430	Exp_up	Tnni1	gap	chr1-135783431-135799972	0
3.54558e-05	11.2681	0.052	0	1	chr15-103220659-103221298	Exp_up	Cbx5	gap	chr15-103213255-103239732	0
3.55229e-05	11.4999	0.052	0	1	chr4-105873712-105874765	Exp_up	Gm12728	exon	chr4-105794219-105794711	79000
3.5616e-05	11.1981	0.052	0	1	chr10-75930005-75931111	Exp_up	Mmp11	gap	chr10-75928510-75932333	0
3.56533e-05	11.1316	0.052	0	1	chr6-145768462-145769340	Exp_up	Rassf8	gap	chr6-145750683-145808383	0
3.5668e-05	10.8476	0.058	0	1	chr17-45572384-45572809	Exp_up	Hsp90ab1	utr	chr17-45572434-45572555	0
3.57641e-05	-11.0165	0	0.054	1	chr4-62481079-62481784	Con_up	Bspry	cds	chr4-62481675-62481701	0
3.58005e-05	11.3533	0.052	0	1	chr17-37079774-37080716	Exp_up	Olfr90	utr	chr17-37085191-37085230	4474
3.60622e-05	11.1828	0.052	0	1	chr15-73139823-73140828	Exp_up	Ago2	gap	chr15-73138114-73146369	0
3.61617e-05	11.4675	0.052	0	1	chr6-108751809-108752856	Exp_up	Arl8b	exon	chr6-108783059-108783377	30202
3.61837e-05	-10.6531	0	0.054	1	chr6-38973300-38973742	Con_up	Tbxas1	gap	chr6-38971986-38982120	0
3.62101e-05	11.18	0.052	0	1	chr11-117885705-117886622	Exp_up	Tha1	exon	chr11-117873171-117873481	12223
3.64391e-05	11.3097	0.052	0	1	chr6-51381230-51382207	Exp_up	Gm26677	gap	chr6-51379945-51391340	0
3.68042e-05	-10.4001	0	0.054	1	chr15-88732910-88733621	Con_up	Brd1	gap	chr15-88730705-88733928	0
3.6916e-05	11.4344	0.052	0	1	chr16-23308227-23308879	Exp_up	St6gal1	gap	chr16-23257102-23317563	0
3.69374e-05	10.9995	0.052	0	1	chr7-30421404-30421792	Exp_up	Nfkbid	utr	chr7-30421732-30421834	0
3.69638e-05	11.266	0.052	0	1	chr14-120318012-120318922	Exp_up	Mbnl2	gap	chr14-120275906-120324793	0
3.6967e-05	11.3034	0.052	0	1	chr11-21996386-21997342	Exp_up	Otx1	cds	chr11-21996858-21997058	0
3.7068e-05	11.4782	0.052	0	1	chr15-42609327-42610265	Exp_up	Angpt1	gap	chr15-42523660-42676164	0
3.74951e-05	11.156	0.052	0	1	chr10-123094438-123095224	Exp_up	Mon2	exon	chr10-123075852-123076505	17932
3.75626e-05	11.0919	0.052	0	1	chr7-110784830-110785382	Exp_up	Ampd3	gap	chr7-110778025-110791187	0
3.7676e-05	11.5154	0.052	0	1	chr16-89985731-89986675	Exp_up	Tiam1	exon	chr16-89979983-89980080	5650
3.77616e-05	11.4752	0.052	0	1	chr16-14071742-14072693	Exp_up	2900011O08Rik	gap	chr16-13986894-14088945	0
3.78343e-05	11.3841	0.052	0	1	chr12-88462250-88463418	Exp_up	Adck1	utr	chr12-88461193-88461719	530
3.7841e-05	11.5245	0.052	0	1	chr1-42486208-42486895	Exp_up	Pantr1	exon	chr1-42590782-42592538	103886
3.79616e-05	11.1031	0.052	0	1	chr19-3814386-3815231	Exp_up	Suv420h1	cds	chr19-3814115-3815589	0
3.80391e-05	-10.9769	0	0.054	1	chr3-108203659-108204507	Con_up	Atxn7l2	cds	chr3-108204501-108204622	0
3.81296e-05	11.3286	0.052	0	1	chr1-42782837-42783809	Exp_up	Gm28525	exon	chr1-42750712-42752881	29955
3.82226e-05	10.7871	0.052	0	1	chr2-164891717-164892607	Exp_up	Zfp335	cds	chr2-164892541-164892606	0
3.82423e-05	11.3885	0.052	0	1	chr18-56819587-56820434	Exp_up	2025-03-03	gap	chr18-56812076-56925306	0
3.83194e-05	11.0787	0.052	0	1	chr16-31067822-31069053	Exp_up	Xxylt1	gap	chr16-31050780-31069664	0
3.86119e-05	11.2803	0.052	0	1	chr16-5487002-5487890	Exp_up	n-R5s30	exon	chr16-5324036-5324157	162844
3.86522e-05	-10.9621	0	0.054	1	chr11-117768798-117769651	Con_up	Tmc6	cds	chr11-117769393-117769526	0
3.8665e-05	11.2172	0.052	0	1	chr4-154508129-154509184	Exp_up	Prdm16	gap	chr4-154476690-154528581	0
3.87905e-05	11.2162	0.052	0	1	chr13-5549073-5549790	Exp_up	1700016G22Rik	exon	chr13-5855508-5855951	305717
3.90204e-05	11.3272	0.052	0	1	chr8-3388361-3389345	Exp_up	A430078G23Rik	cds	chr8-3388723-3389099	0
3.90471e-05	11.2122	0.058	0	1	chr11-101712700-101713423	Exp_up	Dhx8	exon	chr11-101732919-101733188	19495
3.91391e-05	-11.4722	0	0.057	1	chr10-127420667-127421462	Con_up	R3hdm2	utr	chr10-127421124-127421366	0
3.93192e-05	11.4472	0.052	0	1	chr1-31058336-31059336	Exp_up	Gm29669	gap	chr1-31047773-31096371	0
3.94963e-05	-0.611497	0.44	0.577	1	chr5-140704348-140705242	Con_up	Brat1	cds	chr5-140705111-140705228	0
3.95424e-05	11.3333	0.052	0	1	chr15-100087797-100088653	Exp_up	Dip2b	gap	chr15-100038910-100115844	0
3.97114e-05	11.5838	0.052	0	1	chr14-55793123-55793869	Exp_up	Ripk3	exon	chr14-55788617-55788857	4265
3.98205e-05	-10.8743	0	0.057	1	chr7-116031536-116032375	Con_up	Sox6	gap	chr7-115943963-116038676	0
3.98903e-05	11.4813	0.052	0	1	chr3-32905545-32906394	Exp_up	Usp13	gap	chr3-32905358-32914119	0
4.00817e-05	11.3775	0.052	0	1	chr14-54558764-54559656	Exp_up	Haus4	exon	chr14-54554175-54554361	4402
4.02591e-05	11.2212	0.052	0	1	chr2-144371221-144372045	Exp_up	Pet117	gap	chr2-144369158-144373190	0
4.02596e-05	-10.5822	0	0.054	1	chr10-80660941-80661814	Con_up	Mknk2	utr	chr10-80665332-80667106	3517
4.04495e-05	11.0467	0.052	0	1	chr11-101977340-101978253	Exp_up	Dusp3	gap	chr11-101974940-101981616	0
4.04662e-05	11.255	0.052	0	1	chr15-58731038-58731927	Exp_up	Tmem65	utr	chr15-58782269-58784908	50341
4.05211e-05	11.0096	0.052	0	1	chr11-78528329-78529421	Exp_up	Tnfaip1	cds	chr11-78529070-78529239	0
4.06454e-05	11.2382	0.052	0	1	chr12-32765613-32766483	Exp_up	Nampt	exon	chr12-32820335-32820626	53851
4.06812e-05	11.2543	0.052	0	1	chr7-121963761-121964761	Exp_up	Cog7	cds	chr7-121964201-121964283	0
4.06863e-05	11.4261	0.052	0	1	chr16-95220797-95221773	Exp_up	Kcnj15	exon	chr16-95257558-95257734	35784
4.0716e-05	11.0108	0.052	0	1	chr6-128142103-128142825	Exp_up	Tspan9	gap	chr6-128083482-128143513	0
4.07321e-05	-11.3348	0	0.054	1	chr19-50322581-50323710	Con_up	Sorcs1	gap	chr19-50313040-50333458	0
4.09288e-05	1.63401	0.204	0.072	1	chr8-31520633-31521559	Exp_up	Gm5117	cds	chr8-31737054-31737068	215494
4.09567e-05	11.0805	0.052	0	1	chr7-45000490-45001248	Exp_up	Irf3	cds	chr7-45000645-45001022	0
4.14479e-05	11.2962	0.052	0	1	chr4-154599628-154600498	Exp_up	Prdm16	gap	chr4-154528932-154636722	0
4.14787e-05	11.337	0.052	0	1	chr2-103632880-103633560	Exp_up	Abtb2	gap	chr2-103567610-103678744	0
4.14857e-05	11.1526	0.052	0	1	chr3-27610500-27611359	Exp_up	Fndc3b	gap	chr3-27556197-27620604	0
4.14919e-05	-11.3401	0	0.05	1	chr10-56101497-56102095	Con_up	Tbc1d32	gap	chr10-56089840-56123510	0
4.15282e-05	11.4799	0.052	0	1	chr1-88904870-88905252	Exp_up	Gm29337	exon	chr1-88875277-88875410	29459
4.15595e-05	11.2774	0.052	0	1	chr7-110804053-110804908	Exp_up	Ampd3	cds	chr7-110804825-110804988	0
4.17051e-05	11.1949	0.052	0	1	chr4-34638223-34639160	Exp_up	Rars2	gap	chr4-34637036-34639244	0
4.17197e-05	11.3835	0.052	0	1	chr7-79361857-79362735	Exp_up	Abhd2	utr	chr7-79360157-79365508	0
4.17879e-05	11.4491	0.052	0	1	chr14-18375126-18375818	Exp_up	Ube2e1	exon	chr14-18331687-18331859	43266
4.19027e-05	11.5123	0.052	0	1	chr4-61855769-61856572	Exp_up	Mup5	exon	chr4-61835027-61835233	20535
4.19047e-05	11.5523	0.052	0	1	chr10-55786096-55787062	Exp_up	Tbc1d32	utr	chr10-56014298-56017584	227235
4.23247e-05	-10.2428	0	0.05	1	chr9-52167779-52168293	Con_up	Zc3h12c	cds	chr9-52168031-52168111	0
4.24044e-05	11.4509	0.052	0	1	chr9-71608798-71609619	Exp_up	Myzap	exon	chr9-71592190-71592360	16437
4.25526e-05	10.9665	0.052	0	1	chr2-32539423-32540284	Exp_up	Fam102a	gap	chr2-32536233-32558026	0
4.28063e-05	4.16603	0.063	0.004	1	chr3-8691747-8692638	Exp_up	Hey1	exon	chr3-8666782-8667256	24490
4.2812e-05	-11.163	0	0.054	1	chr5-143635324-143635949	Con_up	Cyth3	gap	chr5-143622674-143650526	0
4.32577e-05	-11.1989	0	0.05	1	chr6-133788882-133790146	Con_up	Kap	utr	chr6-133849855-133850052	59708
4.32769e-05	11.2891	0.052	0	1	chr11-69953237-69954206	Exp_up	Slc2a4	exon	chr11-69947944-69948188	5048
4.32939e-05	11.0271	0.052	0	1	chr5-33337039-33337879	Exp_up	Maea	gap	chr5-33335646-33358439	0
4.35604e-05	11.0115	0.052	0	1	chr13-52982648-52983449	Exp_up	Nfil3	exon	chr13-52980861-52981073	1574
4.36564e-05	11.5524	0.052	0	1	chr13-65216691-65217571	Exp_up	Nlrp4f	exon	chr13-65205620-65205716	10974
4.37168e-05	11.1447	0.052	0	1	chr19-7077458-7078393	Exp_up	Macrod1	gap	chr19-7066204-7185575	0
4.3727e-05	11.3375	0.052	0	1	chr17-80903912-80904759	Exp_up	Tmem178	exon	chr17-80944632-80945088	39872
4.39218e-05	11.1894	0.052	0	1	chr4-133262654-133263648	Exp_up	Sytl1	utr	chr4-133262987-133263087	0
4.39332e-05	1.37553	0.241	0.1	1	chr8-104374809-104375724	Exp_up	Cmtm4	gap	chr8-104357875-104395450	0
4.39641e-05	11.4202	0.052	0	1	chr7-130325716-130326742	Exp_up	Fgfr2	gap	chr7-130172940-133081756	0
4.40665e-05	11.3114	0.052	0	1	chr18-24941000-24941878	Exp_up	Fhod3	gap	chr18-24903999-24969159	0
4.41597e-05	-10.7221	0	0.05	1	chr8-33916356-33917329	Con_up	Rbpms	gap	chr8-33866405-33929475	0
4.43452e-05	11.4213	0.052	0	1	chr14-47918290-47919281	Exp_up	Ktn1	utr	chr14-47736100-47736564	181725
4.45346e-05	11.1125	0.052	0	1	chr15-83166573-83167446	Exp_up	Cyb5r3	gap	chr15-83166207-83170136	0
4.51603e-05	11.1767	0.052	0	1	chr10-66927972-66928855	Exp_up	Gm26576	exon	chr10-66922849-66923599	4372
4.52505e-05	-10.5323	0	0.05	1	chr11-6411404-6412297	Con_up	Ppia	exon	chr11-6415443-6415979	3145
4.53455e-05	-10.9419	0	0.05	1	chr18-61986160-61987048	Con_up	Sh3tc2	gap	chr18-61978073-61987555	0
4.55706e-05	11.1042	0.052	0	1	chr18-36725979-36726722	Exp_up	Cd14	cds	chr18-36726489-36726491	0
4.56411e-05	11.1295	0.052	0	1	chr4-118028565-118029547	Exp_up	St3gal3	gap	chr4-118014798-118031839	0
4.58073e-05	-10.3947	0	0.05	1	chr4-85205836-85206562	Con_up	Sh3gl2	gap	chr4-85205622-85347123	0
4.5827e-05	11.3206	0.052	0	1	chr9-44204210-44205105	Exp_up	Cbl	gap	chr9-44201208-44233699	0
4.59081e-05	-10.4784	0	0.05	1	chr2-165876968-165877738	Con_up	Zmynd8	utr	chr2-165876285-165878437	0
4.60541e-05	-11.4381	0	0.054	1	chr17-27160603-27161625	Con_up	Ip6k3	gap	chr17-27157814-27167639	0
4.6173e-05	-10.7767	0	0.054	1	chr2-93469855-93470766	Con_up	Gm10804	exon	chr2-93468116-93469871	0
4.62298e-05	11.1075	0.052	0	1	chr14-75819752-75820632	Exp_up	Tpt1	exon	chr14-75845093-75845456	24460
4.62951e-05	2.35506	0.12	0.025	1	chr8-71496200-71497099	Exp_up	Gtpbp3	gap	chr8-71492937-71499154	0
4.65968e-05	10.9714	0.052	0	1	chr10-77116430-77117316	Exp_up	Col18a1	gap	chr10-77096536-77166289	0
4.67006e-05	11.4594	0.052	0	1	chr1-105188886-105189375	Exp_up	Gm29012	exon	chr1-105127187-105127366	61519
4.69475e-05	3.61144	0.079	0.007	1	chr6-144814785-144816113	Exp_up	Sox5	exon	chr6-144781814-144781977	32807
4.70819e-05	-11.1359	0	0.054	1	chr1-170984437-170985179	Con_up	RP24-65D16.4	gap	chr1-170983963-170985650	0
4.71001e-05	11.4202	0.052	0	1	chr2-77254469-77255111	Exp_up	Sestd1	gap	chr2-77245087-77280554	0
4.71779e-05	11.2765	0.052	0	1	chr10-43576792-43577362	Exp_up	Cd24a	exon	chr10-43579169-43579322	1806
4.82332e-05	11.2553	0.052	0	1	chr17-31144263-31145045	Exp_up	Tff2	utr	chr17-31144249-31144282	0
4.83776e-05	-10.9525	0	0.05	1	chr1-134069749-134070704	Con_up	Btg2	utr	chr1-134075170-134077368	4465
4.83813e-05	11.594	0.052	0	1	chr11-45313490-45314341	Exp_up	Gm12162	exon	chr11-45409042-45409115	94700
4.86237e-05	-11.3389	0	0.054	1	chr13-46231239-46232140	Con_up	Gm10113	exon	chr13-46190739-46191048	40190
4.86934e-05	11.4096	0.052	0	1	chr17-24236677-24237559	Exp_up	Ccnf	cds	chr17-24237081-24237232	0
4.87984e-05	11.2246	0.052	0	1	chr2-128924599-128925570	Exp_up	Zc3h8	utr	chr2-128926268-128926811	697
4.88017e-05	-11.1465	0	0.054	1	chr8-121909370-121910370	Con_up	Gm20388	gap	chr8-119910940-124295357	0
4.88476e-05	-0.953428	0.209	0.323	1	chr1-190928269-190929135	Con_up	Angel2	cds	chr1-190928700-190928758	0
4.89433e-05	-10.5473	0	0.05	1	chr18-65021743-65022602	Con_up	Nedd4l	gap	chr18-64997422-65074723	0
4.96439e-05	11.1572	0.052	0	1	chr10-84417832-84418699	Exp_up	Nuak1	gap	chr10-84409737-84440114	0
4.98897e-05	-11.1861	0	0.05	1	chr3-100430798-100431837	Con_up	4930406D18Rik	gap	chr3-100428738-100437535	0
5.00085e-05	-11.0564	0	0.054	1	chr14-54860159-54861077	Con_up	Homez	utr	chr14-54860428-54860490	0
5.00333e-05	11.1413	0.052	0	1	chr2-27324306-27325103	Exp_up	Vav2	gap	chr2-27318997-27336679	0
5.0093e-05	4.55714	0.068	0.004	1	chr4-126107841-126108732	Exp_up	Stk40	gap	chr4-126104147-126118273	0
5.07395e-05	10.9114	0.052	0	1	chr12-82588102-82588471	Exp_up	n-R5s63	exon	chr12-82585358-82585460	2641
5.08725e-05	10.7168	0.052	0	1	chr8-115706661-115707342	Exp_up	Maf	cds	chr8-115705751-115706863	0
5.09125e-05	-10.7979	0	0.05	1	chr4-106472053-106473057	Con_up	Pcsk9	exon	chr4-106463695-106464329	7723
5.09128e-05	11.0402	0.052	0	1	chr11-119229027-119229365	Exp_up	Ccdc40	cds	chr11-119229134-119229162	0
5.09227e-05	10.8379	0.052	0	1	chr7-44898317-44899208	Exp_up	Fuz	cds	chr7-44898516-44898602	0
5.13385e-05	-10.9811	0	0.054	1	chr4-148925670-148926479	Con_up	Casz1	gap	chr4-148901744-148928996	0
5.15153e-05	11.1434	0.052	0	1	chr12-25176426-25177210	Exp_up	Id2	exon	chr12-25095663-25096092	80333
5.20538e-05	-10.8773	0	0.054	1	chr2-34906443-34907407	Con_up	Phf19	cds	chr2-34907005-34907100	0
5.27382e-05	11.0463	0.052	0	1	chr16-32858944-32859827	Exp_up	1700021K19Rik	gap	chr16-32857046-32877262	0
5.32762e-05	-11.1546	0	0.05	1	chr9-107465250-107466419	Con_up	Cacna2d2	cds	chr9-107465553-107465669	0
5.34829e-05	-10.6825	0	0.05	1	chr11-22987114-22988076	Con_up	Cct4	exon	chr11-22990519-22990880	2442
5.37766e-05	11.3982	0.052	0	1	chr16-31532650-31533762	Exp_up	Bdh1	utr	chr16-31457095-31458901	73748
5.38445e-05	11.1909	0.052	0	1	chr8-122641846-122642723	Exp_up	Cbfa2t3	gap	chr8-122639039-122642963	0
5.5067e-05	11.3786	0.052	0	1	chr6-134698029-134698891	Exp_up	Loh12cr1	gap	chr6-134686122-134710043	0
5.58657e-05	11.0297	0.052	0	1	chr14-64656635-64657580	Exp_up	Kif13b	gap	chr14-64652657-64669623	0
5.61288e-05	-11.2767	0	0.054	1	chr2-93403401-93404775	Con_up	Cd82	utr	chr2-93419111-93419864	14335
5.62555e-05	11.0128	0.052	0	1	chr8-26975532-26976102	Exp_up	Zfp703	exon	chr8-26977336-26977611	1233
5.66589e-05	11.4161	0.052	0	1	chr16-7781132-7782262	Exp_up	Rbfox1	utr	chr16-7409814-7412479	368652
5.70039e-05	-1.52383	0.073	0.161	1	chr6-119174887-119175770	Con_up	Dcp1b	cds	chr6-119175293-119175442	0
5.71267e-05	11.2688	0.052	0	1	chr2-35630093-35631028	Exp_up	Dab2ip	gap	chr2-35622284-35643887	0
5.72679e-05	11.4787	0.052	0	1	chr6-141495551-141496499	Exp_up	Pde3a	gap	chr6-141492391-141498651	0
5.77637e-05	-10.7131	0	0.054	1	chr7-141458051-141458969	Con_up	Pnpla2	cds	chr7-141458845-141458938	0
5.82437e-05	-10.8324	0	0.05	1	chr1-87273430-87274321	Con_up	Efhd1	gap	chr1-87264755-87289467	0
5.82623e-05	9.73347	0.052	0	1	chr15-88870527-88871426	Exp_up	Pim3	utr	chr15-88864763-88865718	4808
5.87598e-05	11.3891	0.052	0	1	chr12-29279900-29280799	Exp_up	Gm23342	exon	chr12-29035180-29035294	244605
5.88477e-05	10.9508	0.052	0	1	chr9-43104288-43104993	Exp_up	Arhgef12	gap	chr9-43044288-43105178	0
5.96797e-05	11.1001	0.052	0	1	chr9-96986406-96987585	Exp_up	Spsb4	gap	chr9-96944705-96995574	0
6.03321e-05	11.3942	0.052	0	1	chr5-72684928-72686157	Exp_up	Txk	utr	chr5-72695978-72696570	9820
6.05584e-05	11.1903	0.052	0	1	chr6-135193661-135194807	Exp_up	8430419L09Rik	exon	chr6-135197977-135198101	3169
6.11121e-05	-10.6705	0	0.05	1	chr9-107293992-107294898	Con_up	Cish	exon	chr9-107296026-107297034	1127
6.17445e-05	10.8385	0.052	0	1	chr11-98693294-98694082	Exp_up	Psmd3	cds	chr11-98693805-98693840	0
6.19339e-05	10.6773	0.052	0	1	chr8-11476332-11477223	Exp_up	Rab20	gap	chr8-11454527-11478327	0
6.24335e-05	-10.9522	0	0.05	1	chr3-149179959-149180779	Con_up	Gm10287	exon	chr3-149221687-149225745	40907
6.26669e-05	-0.905875	0.215	0.326	1	chr14-31250909-31251835	Con_up	Bap1	cds	chr14-31251750-31251779	0
6.27925e-05	-11.1288	0	0.05	1	chr11-113778901-113779842	Con_up	Sdk2	utr	chr11-113776374-113780789	0
6.2973e-05	-10.7176	0	0.05	1	chr11-88587330-88588449	Con_up	Msi2	gap	chr11-88480055-88590054	0
6.32788e-05	-10.9078	0	0.05	1	chr12-36317127-36317905	Con_up	Sostdc1	cds	chr12-36317032-36317447	0
6.34746e-05	11.1798	0.052	0	1	chr5-125125777-125126646	Exp_up	Ncor2	gap	chr5-125124981-125178996	0
6.39483e-05	-11.0803	0	0.05	1	chr5-51586172-51587013	Con_up	Ppargc1a	exon	chr5-51567630-51567725	18446
6.39561e-05	-11.1222	0	0.05	1	chr2-75037122-75038079	Con_up	Gm13652	exon	chr2-75124871-75127716	86791
6.41478e-05	1.51288	0.225	0.086	1	chr9-20642421-20643454	Exp_up	Fbxl12	utr	chr9-20642290-20644298	0
6.41504e-05	-11.3932	0	0.054	1	chr7-101275812-101276595	Con_up	Fchsd2	gap	chr7-101271705-101276617	0
6.51627e-05	-11.2084	0	0.054	1	chr9-42187424-42188310	Con_up	Sorl1	exon	chr9-42123829-42124297	63126
6.56581e-05	-11.1632	0	0.05	1	chr2-49837432-49838544	Con_up	Lypd6b	gap	chr2-49787774-49840087	0
6.59946e-05	-11.0479	0	0.05	1	chr5-36678564-36679461	Con_up	D5Ertd579e	gap	chr5-36673243-36695854	0
6.64955e-05	11.2924	0.052	0	1	chr17-28777069-28777866	Exp_up	Mapk13	cds	chr17-28777723-28777801	0
6.77505e-05	11.2952	0.052	0	1	chr2-9351680-9352950	Exp_up	Gm13219	gap	chr2-9352555-9409708	0
6.89509e-05	-10.5876	0	0.05	1	chr3-88333914-88334747	Con_up	Tmem79	utr	chr3-88334108-88334268	0
6.91162e-05	2.60879	0.11	0.018	1	chr2-21234682-21235911	Exp_up	Thnsl1	utr	chr2-21213681-21215009	19672
6.92218e-05	11.2938	0.052	0	1	chr3-97231752-97232991	Exp_up	Bcl9	exon	chr3-97228743-97228846	2905
6.98047e-05	3.54546	0.079	0.007	1	chr6-92066964-92067841	Exp_up	Fgd5	cds	chr6-92067502-92067601	0
6.98324e-05	10.9794	0.052	0	1	chr1-36534344-36535237	Exp_up	Ankrd23	cds	chr1-36534291-36534437	0
7.01713e-05	-10.875	0	0.05	1	chr1-168402219-168403097	Con_up	Pbx1	gap	chr1-168209596-168427868	0
7.03288e-05	11.3267	0.052	0	1	chr14-50845156-50846020	Exp_up	Tep1	cds	chr14-50845416-50845540	0
7.06616e-05	11.1102	0.052	0	1	chr12-112747198-112747908	Exp_up	Cep170b	utr	chr12-112744913-112746591	606
7.07245e-05	11.1591	0.052	0	1	chr5-115071903-115072599	Exp_up	Sppl3	gap	chr5-115061640-115074814	0
7.07427e-05	10.8994	0.052	0	1	chr18-4922171-4922693	Exp_up	Svil	gap	chr18-4921775-4957216	0
7.10815e-05	3.90368	0.068	0.004	1	chr4-46610896-46611838	Exp_up	Tbc1d2	gap	chr4-46609104-46613947	0
7.47519e-05	-10.7532	0	0.05	1	chr11-63920200-63921109	Con_up	Hs3st3b1	gap	chr11-63889746-63921333	0
7.48713e-05	1.91836	0.168	0.043	1	chr7-17016826-17017732	Exp_up	Ppp5c	gap	chr7-17015546-17027692	0
7.49581e-05	11.0406	0.052	0	1	chr17-63493706-63494547	Exp_up	Fbxl17	gap	chr17-63490888-63499024	0
7.5234e-05	-11.2291	0	0.05	1	chr5-52739545-52740375	Con_up	Pi4k2b	exon	chr5-52741587-52741968	1211
7.56162e-05	-10.6808	0	0.05	1	chr11-97407967-97408835	Con_up	Arhgap23	exon	chr11-97415533-97415667	6697
7.5909e-05	-11.2191	0	0.05	1	chr16-23258922-23260260	Con_up	St6gal1	gap	chr16-23257102-23317563	0
7.59149e-05	4.05216	0.068	0.004	1	chr11-84763847-84765147	Exp_up	Gm11431	gap	chr11-84764032-84777334	0
7.71838e-05	2.87849	0.094	0.014	1	chr10-91594593-91595471	Exp_up	Tmpo	exon	chr10-91171038-91171582	423010
7.71916e-05	10.7876	0.052	0	1	chr11-117781562-117782140	Exp_up	Tmc8	utr	chr11-117782076-117782210	0
7.73014e-05	11.096	0.052	0	1	chr8-80868769-80869584	Exp_up	Gab1	gap	chr8-80800396-80879531	0
7.76485e-05	-11.3743	0	0.05	1	chr12-75176031-75176964	Con_up	Kcnh5	cds	chr12-75176456-75176528	0
7.93018e-05	-1.01269	0.162	0.28	1	chr10-80398756-80399184	Con_up	Mbd3	cds	chr10-80399122-80399231	0
7.96202e-05	-1.00334	0.152	0.28	1	chr14-65261967-65262862	Con_up	Fzd3	utr	chr14-65262332-65262463	0
7.98823e-05	11.4961	0.052	0	1	chr7-114316315-114317022	Exp_up	4933406I18Rik	gap	chr7-114315783-114319452	0
8.10137e-05	1.26768	0.262	0.104	1	chr7-49245624-49246540	Exp_up	Nav2	utr	chr7-49246189-49246940	0
8.11654e-05	3.46	0.084	0.007	1	chr2-5286153-5287068	Exp_up	Camk1d	utr	chr2-5293457-5298982	6388
8.22283e-05	0.964867	0.387	0.197	1	chr19-37375799-37376725	Exp_up	Kif11	cds	chr19-37376594-37376667	0
8.26117e-05	-11.1493	0	0.05	1	chr6-94193856-94194764	Con_up	Magi1	gap	chr6-93943321-94283009	0
8.50198e-05	-10.6749	0	0.05	1	chrX-48340545-48341342	Con_up	Bcorl1	exon	chrX-48341358-48341483	15
8.55456e-05	-11.2438	0	0.05	1	chr6-49670637-49672266	Con_up	Npy	exon	chr6-49822710-49822801	150443
8.73378e-05	2.61595	0.105	0.018	1	chr3-65922255-65923217	Exp_up	Ccnl1	utr	chr3-65946151-65946948	22933
8.78675e-05	-10.924	0	0.05	1	chr2-93431322-93432040	Con_up	Cd82	gap	chr2-93430256-93433860	0
8.81866e-05	-10.3867	0	0.05	1	chr1-91454170-91454906	Con_up	Per2	gap	chr1-91450844-91459172	0
8.8744e-05	-11.156	0	0.05	1	chr3-86256167-86257007	Con_up	Lrba	gap	chr3-86225505-86284996	0
8.88204e-05	-0.674712	0.293	0.437	1	chr11-46675178-46676376	Con_up	Timd2	cds	chr11-46676310-46676346	0
9.22691e-05	-10.7216	0	0.05	1	chr19-3935734-3936297	Con_up	Unc93b1	cds	chr19-3936269-3936422	0
9.22827e-05	11.0914	0.052	0	1	chr19-57282722-57283604	Exp_up	Ablim1	gap	chr19-57173460-57314692	0
9.23558e-05	4.81947	0.063	0.004	1	chr19-42752388-42753047	Exp_up	Pyroxd2	cds	chr19-42752337-42752463	0
9.29112e-05	-11.1682	0	0.05	1	chr8-26845352-26846245	Con_up	2310008N11Rik	exon	chr8-26824214-26824423	20928
9.43004e-05	-10.7551	0	0.05	1	chr19-7140479-7141347	Con_up	Macrod1	gap	chr19-7066204-7185575	0
9.4595e-05	2.05339	0.131	0.036	1	chr13-67754609-67755524	Exp_up	Zfp85	cds	chr13-67755063-67755188	0
9.48473e-05	-10.8386	0	0.05	1	chr10-13429652-13430464	Con_up	Phactr2	gap	chr10-13291963-13474055	0
9.53316e-05	-11.0519	0	0.05	1	chr3-84333749-84334547	Con_up	RP23-286J21.1	exon	chr3-84349376-84350107	14828
9.65967e-05	11.3424	0.052	0	1	chr2-166203657-166204457	Exp_up	Gm11467	exon	chr2-166207230-166207870	2772
9.91805e-05	10.5429	0.052	0	1	chr15-79348059-79348672	Exp_up	Maff	utr	chr15-79348061-79348246	0
9.92982e-05	-11.0712	0	0.05	1	chr1-42686350-42687080	Con_up	Pantr1	gap	chr1-42667004-42694746	0
0.000101634	1.10708	0.319	0.168	1	chr11-101984059-101985108	Exp_up	Dusp3	cds	chr11-101984612-101984736	0
0.000101914	-10.8231	0	0.05	1	chr4-136202211-136203079	Con_up	Asap3	exon	chr4-136206365-136206647	3285
0.000102816	3.51967	0.073	0.007	1	chr6-113166619-113167576	Exp_up	Lhfpl4	utr	chr6-113168090-113171857	513
0.000105359	-10.9612	0	0.05	1	chr4-63739301-63740139	Con_up	Tnfsf15	gap	chr4-63734297-63744808	0
0.000105773	1.28091	0.267	0.108	1	chr7-145221965-145222915	Exp_up	Tpcn2	utr	chr7-145253923-145254619	31007
0.000109309	10.0408	0.052	0	1	chr14-33487884-33488806	Exp_up	Mapk8	exon	chr14-33447015-33447158	40725
0.00011097	-10.9965	0	0.05	1	chr3-98046116-98046979	Con_up	Notch2	gap	chr3-98013772-98047727	0
0.000117361	1.94175	0.147	0.039	1	chr9-101261498-101262594	Exp_up	Ppp2r3a	exon	chr9-101251662-101251795	9702
0.00012826	4.00203	0.063	0.004	1	chr8-48554897-48555683	Exp_up	Tenm3	utr	chr8-48555153-48555693	0
0.000131071	9.43096	0.052	0	1	chr6-50333079-50334000	Exp_up	Osbpl3	cds	chr6-50333186-50333293	0
0.000138575	-1.25249	0.089	0.19	1	chr7-4671675-4672594	Con_up	Hspbp1	gap	chr7-4664859-4677706	0
0.000149568	-1.62146	0.063	0.14	1	chr6-72344724-72345611	Con_up	Usp39	cds	chr6-72344885-72345149	0
0.000150141	1.3004	0.22	0.104	1	chr6-72389924-72390793	Exp_up	Vamp8	cds	chr6-72390474-72390476	0
0.000157783	3.80097	0.068	0.004	1	chr9-120738962-120739849	Exp_up	5830454E08Rik	utr	chr9-120577709-120578072	160889
0.000161225	3.36307	0.073	0.007	1	chr14-101918125-101918971	Exp_up	Lmo7	cds	chr14-101918612-101918704	0
0.000162221	4.20203	0.058	0.004	1	chr11-59778241-59779160	Exp_up	Mprip	utr	chr11-59775516-59780854	0
0.00016287	1.50518	0.194	0.068	1	chr3-108044437-108045352	Exp_up	Gstm4	cds	chr3-108044637-108044672	0
0.00016669	2.50251	0.099	0.018	1	chr6-138139868-138140862	Exp_up	Mgst1	utr	chr6-138140528-138140606	0
0.000166949	-0.870544	0.183	0.294	1	chr18-82692237-82693127	Con_up	Zfp236	cds	chr18-82692643-82692697	0
0.000167388	2.91742	0.079	0.011	1	chr8-73177865-73179059	Exp_up	Large	gap	chr8-73132133-73214124	0
0.00016739	1.83845	0.152	0.043	1	chr1-79581021-79581933	Exp_up	Ap1s3	utr	chr1-79606876-79609166	24942
0.000170805	-0.851508	0.204	0.319	1	chr5-123057563-123058474	Con_up	Gm26745	gap	chr5-123047398-123229022	0
0.000171393	2.11912	0.12	0.025	1	chr6-49792275-49793184	Exp_up	Npy	exon	chr6-49822710-49822801	29525
0.000174028	-1.25256	0.105	0.197	1	chr11-98686708-98687617	Con_up	Psmd3	gap	chr11-98686072-98687677	0
0.000182511	-0.801482	0.225	0.348	1	chr10-89685874-89686805	Con_up	Scyl2	utr	chr10-89686038-89686285	0
0.000191599	-1.14519	0.11	0.211	1	chr16-11086701-11087589	Con_up	Txndc11	utr	chr16-11087235-11088569	0
0.000192002	1.49117	0.194	0.072	1	chr9-124312202-124313103	Exp_up	2010315B03Rik	cds	chr9-124312560-124312562	0
0.0001937	-0.639166	0.33	0.462	1	chr6-143166624-143167553	Con_up	Etnk1	cds	chr6-143167481-143167636	0
0.000203624	-3.78297	0.005	0.061	1	chr8-106584874-106586038	Con_up	1110028F18Rik	exon	chr8-106587143-106587417	1104
0.000224143	-1.65436	0.042	0.129	1	chr8-120178773-120179672	Con_up	Gm20388	gap	chr8-119910940-124295357	0
0.000229368	-1.95459	0.026	0.097	1	chr4-118076821-118077886	Con_up	St3gal3	gap	chr4-118054698-118107548	0
0.000240535	2.65719	0.094	0.011	1	chr2-172964964-172965873	Exp_up	Spo11	exon	chr2-172977700-172978193	11826
0.00024277	4.31937	0.058	0.004	1	chr10-19170433-19171386	Exp_up	Tnfaip3	exon	chr10-19015548-19015657	154775
0.000246064	-2.15557	0.021	0.079	1	chr15-97899699-97900501	Con_up	Vdr	gap	chr15-97888489-97908826	0
0.00024747	2.58299	0.099	0.014	1	chr1-58950978-58951875	Exp_up	Trak2	gap	chr1-58946536-58973236	0
0.00025525	-1.72406	0.042	0.129	1	chr6-17294856-17295773	Con_up	Cav2	utr	chr6-17287048-17289115	5740
0.000255487	3.44672	0.063	0.007	1	chr5-119686263-119687968	Exp_up	Tbx3os2	gap	chr5-119686055-119688223	0
0.000260303	-0.672698	0.346	0.495	1	chr10-70599086-70600012	Con_up	Phyhipl	cds	chr10-70599005-70599107	0
0.000261073	-1.45127	0.058	0.143	1	chr2-163691545-163692600	Con_up	Pkig	gap	chr2-163658493-163721127	0
0.000264065	-2.53697	0.016	0.082	1	chr16-30596732-30597649	Con_up	Fam43a	exon	chr16-30599723-30602797	2073
0.000269381	-0.756871	0.241	0.341	1	chr11-73176722-73177566	Con_up	Tax1bp3	cds	chr11-73177304-73177342	0
0.00028805	1.93147	0.136	0.039	1	chr16-86808469-86809388	Exp_up	N6amt1	exon	chr16-87354185-87354386	544796
0.000293893	-1.00021	0.157	0.254	1	chr2-167661196-167662108	Con_up	Gm20431	cds	chr2-167661373-167661496	0
0.000294029	2.75245	0.079	0.011	1	chr12-54162394-54163486	Exp_up	Egln3	utr	chr12-54178981-54180623	15494
0.000296029	3.99504	0.058	0.004	1	chr4-88476397-88477469	Exp_up	Ptplad2	exon	chr4-88438833-88438928	37468
0.000300432	-0.940291	0.178	0.272	1	chr7-19796752-19797571	Con_up	Cblc	cds	chr7-19796433-19796782	0
0.000303677	-3.33245	0.005	0.057	1	chr17-81497664-81498643	Con_up	Slc8a1	gap	chr17-81445594-81647808	0
0.000306213	3.1291	0.073	0.007	1	chr3-135521610-135522618	Exp_up	Manba	gap	chr3-135518027-135522991	0
0.0003102	-2.94904	0.01	0.072	1	chr10-81449916-81450812	Con_up	Celf5	utr	chr10-81459227-81462325	8414
0.000322564	-0.518904	0.387	0.462	1	chr10-11491308-11492641	Con_up	Epm2a	utr	chr10-11457418-11459644	31663
0.000323654	-2.16124	0.026	0.093	1	chr9-78191534-78192422	Con_up	Gsta4	utr	chr9-78191966-78192064	0
0.000338468	-0.957106	0.147	0.276	1	chr4-141239034-141239945	Con_up	Arhgef19	utr	chr4-141239499-141239870	0
0.000346843	2.18892	0.105	0.022	1	chr9-48760187-48761089	Exp_up	Zbtb16	gap	chr9-48743562-48831742	0
0.000351829	-0.776273	0.215	0.305	1	chr4-150854655-150855517	Con_up	Errfi1	utr	chr4-150855073-150855271	0
0.000353259	1.98419	0.12	0.029	1	chr4-54979550-54980655	Exp_up	Zfp462	gap	chr4-54945102-55007532	0
0.000354624	-0.651552	0.304	0.394	1	chr14-18238212-18238785	Con_up	Nr1d2	gap	chr14-18222254-18238810	0
0.000358317	4.01665	0.058	0.004	1	chr14-99910352-99911353	Exp_up	Klf12	gap	chr14-99900240-99942033	0
0.000384955	1.26276	0.225	0.093	1	chr5-124006753-124007682	Exp_up	Vps37b	cds	chr5-124007609-124007691	0
0.000391264	-2.46254	0.016	0.075	1	chr19-3326442-3327219	Con_up	Cpt1a	gap	chr19-3323375-3349188	0
0.000402762	-0.367678	0.654	0.724	1	chr11-109011385-109012380	Con_up	Axin2	utr	chr11-108949396-108950783	60601
0.000402919	2.97778	0.079	0.007	1	chr9-120679540-120680465	Exp_up	5830454E08Rik	utr	chr9-120577709-120578072	101467
0.000403068	2.74231	0.079	0.014	1	chr8-25101558-25102481	Exp_up	Plekha2	utr	chr8-25101660-25101985	0
0.000404173	-1.20944	0.079	0.172	1	chr4-152038950-152039802	Con_up	Nol9	cds	chr4-152039355-152039807	0
0.00040471	-0.502551	0.429	0.538	1	chr3-90052203-90053091	Con_up	4933434E20Rik	cds	chr3-90053054-90053119	0
0.000413637	3.73966	0.058	0.004	1	chr19-6156194-6157797	Exp_up	Batf2	gap	chr19-6141088-6161311	0
0.000417599	-0.57879	0.372	0.455	1	chr17-87106925-87107835	Con_up	Socs5	utr	chr17-87107679-87108047	0
0.000422478	-0.363037	0.628	0.688	1	chr16-57391122-57392041	Con_up	Filip1l	gap	chr16-57353459-57506598	0
0.000426755	1.24058	0.215	0.1	1	chr18-50097340-50098318	Exp_up	Tnfaip8	gap	chr18-49979627-50103867	0
0.000442895	2.19275	0.105	0.022	1	chr8-31372902-31373791	Exp_up	Fut10	utr	chr8-31260134-31261738	111163
0.000443094	3.36403	0.063	0.007	1	chr13-25135829-25136992	Exp_up	Dcdc2a	gap	chr13-25119407-25187675	0
0.000451323	1.65406	0.136	0.039	1	chr19-61064562-61065627	Exp_up	5830428H23Rik	gap	chr19-61058277-61127006	0
0.000452169	-0.780045	0.23	0.315	1	chr19-41911451-41912323	Con_up	Pgam1	cds	chr19-41912048-41912186	0
0.000454249	-0.880592	0.136	0.229	1	chr1-90423921-90424843	Con_up	Gm28722	exon	chr1-90453394-90454264	28550
0.000464865	-0.71398	0.267	0.358	1	chr2-26140026-26140893	Con_up	C330006A16Rik	gap	chr2-26138914-26140138	0
0.000466796	3.07287	0.073	0.007	1	chr7-76629246-76630148	Exp_up	Agbl1	gap	chr7-76589550-76698708	0
0.000472493	-0.58985	0.319	0.423	1	chr17-56005413-56006306	Con_up	Mpnd	cds	chr17-56005803-56005814	0
0.000474121	2.27247	0.094	0.018	1	chr8-68191411-68192337	Exp_up	Gm26659	exon	chr8-68218173-68220868	25835
0.000474853	-0.65991	0.304	0.394	1	chr3-107696154-107697035	Con_up	Ahcyl1	cds	chr3-107696158-107696277	0
0.000477423	1.28419	0.204	0.082	1	chr1-134216753-134217710	Exp_up	Adora1	gap	chr1-134203591-134234014	0
0.000478034	3.82893	0.052	0.004	1	chr1-177708387-177709333	Exp_up	1700016C15Rik	exon	chr1-177729814-177729961	20480
0.00048285	2.39842	0.094	0.018	1	chr4-109149959-109150952	Exp_up	Osbpl9	gap	chr4-109133821-109156654	0
0.00048703	2.12094	0.099	0.025	1	chr12-3537239-3538227	Exp_up	Asxl2	utr	chr12-3497012-3506852	30386
0.000509139	1.4322	0.183	0.065	1	chr10-112882758-112883913	Exp_up	Atxn7l3b	utr	chr10-112925430-112928428	41516
0.000517819	-1.70596	0.037	0.122	1	chr16-30215415-30216436	Con_up	Gm26562	exon	chr16-30205800-30205879	9535
0.000530352	-0.611917	0.314	0.412	1	chr15-81871856-81872704	Con_up	Phf5a	cds	chr15-81871813-81871864	0
0.000552813	4.33222	0.058	0.004	1	chr18-61346088-61347024	Exp_up	Ppargc1b	gap	chr18-61323309-61400289	0
0.000556007	1.6463	0.152	0.05	1	chr7-28587382-28588226	Exp_up	Pak4	gap	chr7-28569867-28598034	0
0.000559594	-0.554741	0.414	0.53	1	chr13-107889860-107890739	Con_up	Zswim6	cds	chr13-107889579-107890049	0
0.000560732	4.27589	0.052	0.004	1	chr5-17401256-17402185	Exp_up	Gm3495	utr	chr5-17377669-17377788	23467
0.000564102	2.79174	0.073	0.011	1	chr5-31596511-31597473	Exp_up	Mrpl33	gap	chr5-31597022-31616380	0
0.00057783	-1.72494	0.042	0.108	1	chr1-135563542-135564501	Con_up	Nav1	gap	chr1-135537300-135584554	0
0.000600528	2.32072	0.089	0.018	1	chr6-54698439-54699208	Exp_up	Mturn	cds	chr6-54698980-54699090	0
0.000602696	1.28066	0.209	0.072	1	chr13-49298525-49299456	Exp_up	Fgd3	utr	chr13-49298584-49299020	0
0.000620285	1.566	0.157	0.054	1	chrX-9662489-9663354	Exp_up	Dynlt3	cds	chrX-9662869-9662898	0
0.00062418	3.94347	0.052	0.004	1	chr13-91178301-91179315	Exp_up	Atg10	gap	chr13-91154313-91208317	0
0.000625162	-0.879654	0.147	0.24	1	chr1-171439867-171440784	Con_up	F11r	gap	chr1-171437702-171460362	0
0.000626326	1.07593	0.262	0.133	1	chr11-69846055-69846977	Exp_up	Plscr3	utr	chr11-69846908-69847068	0
0.000639098	2.96139	0.073	0.011	1	chr8-122432500-122433448	Exp_up	Cyba	cds	chr8-122432810-122432867	0
0.000667403	-0.609065	0.288	0.409	1	chr14-34502269-34503186	Con_up	Bmpr1a	utr	chr14-34502395-34502528	0
0.000679372	2.33613	0.094	0.014	1	chr11-85818238-85819166	Exp_up	Bcas3	gap	chr11-85801953-85825201	0
0.000683827	2.82833	0.079	0.011	1	chr4-141928757-141929656	Exp_up	Fhad1	cds	chr4-141929530-141929637	0
0.000683967	0.822714	0.34	0.204	1	chr10-128525567-128526460	Exp_up	Esyt1	cds	chr10-128525464-128525823	0
0.000694584	1.77368	0.131	0.039	1	chr7-29469341-29470296	Exp_up	Sipa1l3	gap	chr7-29434826-29503850	0
0.000697438	2.34954	0.084	0.014	1	chr8-123388562-123389684	Exp_up	Tcf25	cds	chr8-123389665-123389795	0
0.000699611	-0.803842	0.23	0.33	1	chr5-144254738-144255587	Con_up	Bri3	cds	chr5-144255378-144255519	0
0.000705607	-0.845078	0.157	0.254	1	chr7-143106743-143107637	Con_up	Kcnq1	cds	chr7-143106892-143106938	0
0.00070783	-1.5185	0.047	0.125	1	chr17-56467027-56468197	Con_up	Ptprs	gap	chr17-56458378-56476339	0
0.0007155	1.78249	0.136	0.036	1	chr3-125938308-125939211	Exp_up	Ugt8a	utr	chr3-125938453-125938550	0
0.00072285	2.71248	0.073	0.011	1	chr10-94545058-94546014	Exp_up	Tmcc3	cds	chr10-94545431-94545568	0
0.000725773	3.16965	0.068	0.007	1	chr8-109956953-109957996	Exp_up	Marveld3	gap	chr8-109954742-109959712	0
0.000732449	1.36256	0.173	0.068	1	chr9-60562385-60563421	Exp_up	Lrrc49	utr	chr9-60568859-60570598	5437
0.000738421	2.23574	0.089	0.018	1	chr11-83786585-83787483	Exp_up	Heatr6	utr	chr11-83781723-83783754	2830
0.000755756	2.32982	0.094	0.018	1	chr18-5395798-5396699	Exp_up	Zfp438	exon	chr18-5334346-5334439	61358
0.000759008	2.8534	0.073	0.011	1	chr3-107612829-107613753	Exp_up	Strip1	cds	chr3-107613219-107613466	0
0.000759083	-0.60486	0.33	0.437	1	chr2-71872716-71873619	Con_up	Pdk1	cds	chr2-71873370-71873565	0
0.000763348	1.27539	0.225	0.086	1	chr18-15062793-15064076	Exp_up	Kctd1	cds	chr18-15061768-15063564	0
0.000763726	-1.17347	0.079	0.183	1	chr2-74825530-74826470	Con_up	Mtx2	cds	chr2-74826004-74826043	0
0.000767774	-0.631762	0.267	0.355	1	chr18-53175859-53176736	Con_up	Snx2	cds	chr18-53176380-53176487	0
0.000782404	1.49086	0.173	0.057	1	chr5-30849915-30850815	Exp_up	Mapre3	gap	chr5-30814899-30861806	0
0.000787945	-2.98712	0.01	0.057	1	chr5-35042739-35043668	Con_up	Hgfac	cds	chr5-35043560-35043682	0
0.00080221	2.24264	0.099	0.022	1	chr3-95517301-95518268	Exp_up	Ctsk	utr	chr3-95508923-95509362	7938
0.00080887	2.07758	0.105	0.025	1	chr17-73985702-73986635	Exp_up	Srd5a2	cds	chr17-74017706-74017772	31070
0.000831022	4.06749	0.058	0.004	1	chr2-167713101-167713960	Exp_up	A530013C23Rik	gap	chr2-167691261-167716929	0
0.000839631	2.67877	0.079	0.014	1	chr5-117278778-117279718	Exp_up	Pebp1	utr	chr5-117282651-117283247	2932
0.000847361	1.49071	0.162	0.057	1	chr15-102673358-102674230	Exp_up	Atp5g2	exon	chr15-102671724-102672352	1005
0.000847512	2.16317	0.099	0.022	1	chr10-62320187-62321339	Exp_up	Hk1	gap	chr10-62315549-62353057	0
0.000857351	2.60077	0.073	0.014	1	chr4-105778407-105779586	Exp_up	Gm12728	exon	chr4-105789869-105789890	10282
0.000859225	2.39903	0.079	0.014	1	chr1-82990715-82991456	Exp_up	Slc19a3	utr	chr1-83012523-83013818	21066
0.000860345	2.13431	0.094	0.022	1	chr7-28945389-28946357	Exp_up	Actn4	gap	chr7-28919069-28949631	0
0.000865367	0.863217	0.346	0.19	1	chr11-102455667-102456541	Exp_up	Itga2b	cds	chr11-102456230-102456346	0
0.000867323	0.919994	0.288	0.158	1	chr3-61364125-61364845	Exp_up	B430305J03Rik	cds	chr3-61363792-61364322	0
0.00087489	-2.78388	0.01	0.054	1	chr16-11518708-11519689	Con_up	Snx29	gap	chr16-11511043-11571698	0
0.000878284	-0.969933	0.12	0.194	1	chr10-62278795-62280006	Con_up	Hk1	gap	chr10-62275865-62281032	0
0.000906822	-0.572922	0.272	0.355	1	chr16-17221898-17222801	Con_up	Rimbp3	utr	chr16-17213535-17213921	7976
0.00090684	-0.846015	0.162	0.247	1	chr3-122619295-122620112	Con_up	Fnbp1l	cds	chr3-122619530-122619553	0
0.000916091	-0.906088	0.12	0.215	1	chr16-92105369-92106285	Con_up	Mrps6	gap	chr16-92099734-92111732	0
0.000917406	3.14507	0.063	0.007	1	chr1-161912982-161914005	Exp_up	RP24-75E15.3	exon	chr1-161902945-161903173	9808
0.000934758	1.56333	0.136	0.05	1	chr15-32692581-32693571	Exp_up	Sema5a	utr	chr15-32689416-32696341	0
0.000948965	-0.613133	0.272	0.38	1	chr8-105526833-105527749	Con_up	Atp6v0d1	gap	chr8-105525702-105529173	0
0.000961119	-1.64469	0.037	0.082	1	chr7-139684422-139685499	Con_up	Cfap46	exon	chr7-139683722-139683817	604
0.000970383	1.49248	0.162	0.061	1	chr15-75975320-75976270	Exp_up	Zfp707	utr	chr15-75975276-75975744	0
0.000975842	1.84566	0.11	0.032	1	chr4-12171290-12172200	Exp_up	Fam92a	cds	chr4-12171698-12171930	0
0.000976894	1.05436	0.251	0.122	1	chr18-10706285-10707186	Exp_up	Abhd3	cds	chr18-10706530-10706676	0
0.00098901	2.23751	0.079	0.018	1	chr9-87147591-87148552	Exp_up	Mrap2	gap	chr9-87144676-87169524	0
0.000991907	2.75192	0.073	0.011	1	chr13-28917358-28918344	Exp_up	Gm26735	exon	chr13-28943048-28943080	24703
0.000996741	-1.18603	0.068	0.154	1	chr8-15002948-15003835	Con_up	Arhgef10	utr	chr8-14999831-15001085	1862
0.00100218	-1.8719	0.031	0.09	1	chr11-69413573-69414408	Con_up	Kdm6b	utr	chr11-69413533-69413675	0
0.00100982	2.8261	0.068	0.007	1	chr2-30743054-30743731	Exp_up	Gm14488	exon	chr2-30719973-30720057	22996
0.0010312	3.71087	0.052	0.004	1	chr13-26457339-26458440	Exp_up	1700092E19Rik	exon	chr13-26312121-26312406	144932
0.00104465	3.03016	0.058	0.007	1	chr6-100326811-100327876	Exp_up	Rybp	exon	chr6-100287246-100287441	39369
0.0010607	3.54351	0.058	0.004	1	chr12-75578957-75580019	Exp_up	Ppp2r5e	gap	chr12-75515799-75593168	0
0.00106311	-1.43148	0.052	0.122	1	chrY-1009964-1010880	Con_up	Eif2s3y	cds	chrY-1010617-1010685	0
0.00108866	-1.55409	0.042	0.104	1	chr14-65869672-65870591	Con_up	Ccdc25	utr	chr14-65865160-65866604	3067
0.0010958	2.23049	0.084	0.018	1	chr2-53012699-53013523	Exp_up	Fmnl2	gap	chr2-52858260-53014802	0
0.00109928	-0.638119	0.251	0.326	1	chr4-139380128-139381023	Con_up	Ubr4	cds	chr4-139380687-139380862	0
0.00110394	-0.806164	0.173	0.258	1	chr11-107012275-107013162	Con_up	Kpna2	exon	chr11-106999359-106999541	12733
0.00112209	1.84763	0.115	0.032	1	chr6-29848593-29849467	Exp_up	Ahcyl2	gap	chr6-29820635-29863142	0
0.00112587	3.82813	0.052	0.004	1	chr3-68508419-68509314	Exp_up	Schip1	gap	chr3-68495258-68596149	0
0.00116418	-0.760384	0.178	0.269	1	chr5-47985074-47985901	Con_up	Slit2	cds	chr5-47985040-47985218	0
0.00117273	-1.41231	0.047	0.125	1	chr14-102731440-102732360	Con_up	Gm23764	exon	chr14-102806099-102806146	73738
0.00118068	-0.836991	0.147	0.247	1	chr8-105622168-105623068	Con_up	Fam65a	utr	chr8-105621903-105622194	0
0.0011811	3.697	0.052	0.004	1	chr11-51832176-51833093	Exp_up	Jade2	gap	chr11-51831414-51835572	0
0.00120186	-0.707031	0.22	0.283	1	chr11-101732407-101733330	Con_up	Dhx8	cds	chr11-101733041-101733188	0
0.00121105	-1.66467	0.031	0.09	1	chr2-145699409-145700310	Con_up	BC039771	gap	chr2-145675585-145712454	0
0.00121897	3.19243	0.052	0.007	1	chr17-11392710-11393909	Exp_up	Park2	gap	chr17-11303712-11434549	0
0.00124456	2.2384	0.079	0.018	1	chr15-8626967-8627794	Exp_up	Slc1a3	utr	chr15-8634124-8636131	6329
0.00124909	1.94544	0.094	0.025	1	chr6-98949636-98950541	Exp_up	Foxp1	gap	chr6-98945736-98954320	0
0.00125011	3.69761	0.052	0.004	1	chr4-40846418-40847007	Exp_up	B4galt1	gap	chr4-40823675-40853390	0
0.00125557	2.28269	0.079	0.014	1	chr19-25038284-25039308	Exp_up	Dock8	gap	chr19-24999704-25051486	0
0.00125818	0.795411	0.346	0.204	1	chr8-84976135-84977045	Exp_up	Junb	utr	chr8-84976909-84977394	0
0.00126206	-0.807561	0.178	0.272	1	chr9-96478206-96479094	Con_up	Rnf7	cds	chr9-96478415-96478582	0
0.00126246	1.35576	0.168	0.075	1	chr15-67080765-67081669	Exp_up	St3gal1	utr	chr15-67102875-67106656	21205
0.00126777	-1.38215	0.058	0.14	1	chr8-23481912-23482794	Con_up	Sfrp1	utr	chr8-23446489-23449632	32279
0.00128044	1.99817	0.094	0.032	1	chr11-103355074-103355942	Exp_up	Arhgap27	gap	chr11-103340405-103356264	0
0.00130131	1.53522	0.141	0.05	1	chr16-97685586-97686522	Exp_up	Ripk4	utr	chr16-97741933-97743084	55410
0.00130306	4.43503	0.052	0.004	1	chr1-119522520-119523425	Exp_up	Tmem185b	exon	chr1-119526160-119528983	2734
0.00130748	3.83585	0.052	0.004	1	chr13-56113254-56114313	Exp_up	H2afy	gap	chr13-56104996-56128276	0
0.00130902	0.541698	0.545	0.394	1	chr8-104623955-104624866	Exp_up	Cdh16	utr	chr8-104624148-104624396	0
0.00131334	2.50381	0.073	0.014	1	chr7-66249759-66250667	Exp_up	Lrrk1	gap	chr7-66226942-66261737	0
0.00132131	-0.892213	0.126	0.211	1	chr15-99457289-99458286	Con_up	Nckap5l	utr	chr15-99457632-99457712	0
0.0013275	-1.98082	0.021	0.086	1	chrY-90798860-90799724	Con_up	Erdr1	gap	chrY-90793418-90816348	0
0.00133307	-0.773024	0.199	0.305	1	chr10-93452833-93453776	Con_up	Lta4h	cds	chr10-93453510-93453668	0
0.00133568	-0.620557	0.257	0.384	1	chr13-93303445-93304368	Con_up	Homer1	utr	chr13-93303757-93305297	0
0.00134427	4.08179	0.052	0.004	1	chr18-60605872-60606759	Exp_up	Synpo	gap	chr18-60604491-60609906	0
0.00134695	2.22384	0.094	0.014	1	chr9-44603133-44603846	Exp_up	Ddx6	exon	chr9-44604892-44604984	1045
0.00134914	1.22888	0.194	0.082	1	chr8-34146289-34147217	Exp_up	Leprotl1	cds	chr8-34146685-34146700	0
0.00135236	-0.873175	0.131	0.229	1	chr10-81413574-81414469	Con_up	Nfic	gap	chr10-81409683-81420266	0
0.00140901	-3.58535	0.005	0.05	1	chr4-114665106-114666330	Con_up	Gm28864	exon	chr4-114672697-114673340	6366
0.00141709	1.5901	0.12	0.043	1	chr2-59699682-59700608	Exp_up	Tanc1	gap	chr2-59699428-59724660	0
0.00142174	-2.11901	0.021	0.079	1	chr14-56812622-56813304	Con_up	Zmym5	exon	chr14-56811592-56811716	905
0.00143145	2.22405	0.079	0.018	1	chr16-46007784-46008812	Exp_up	Plcxd2	gap	chr16-45980697-46009693	0
0.00143634	-0.70263	0.225	0.294	1	chr16-37653992-37654901	Con_up	Ndufb4	cds	chr16-37654180-37654359	0
0.00144453	2.5588	0.079	0.011	1	chr1-72877570-72878483	Exp_up	Igfbp5	exon	chr1-72873806-72874884	2685
0.00144832	1.13435	0.225	0.108	1	chr11-69098453-69099351	Exp_up	Per1	utr	chr11-69098948-69099008	0
0.00145573	2.38967	0.079	0.014	1	chr8-95545621-95547515	Exp_up	Ccdc113	cds	chr8-95545894-95546049	0
0.00146173	-1.03358	0.099	0.179	1	chr11-96298697-96299596	Con_up	Hoxb6	cds	chr11-96299177-96299591	0
0.00146673	1.44291	0.141	0.05	1	chr9-71634713-71635501	Exp_up	Cgnl1	gap	chr9-71632682-71641358	0
0.00147997	3.68964	0.052	0.004	1	chr16-65559347-65560240	Exp_up	Chmp2b	gap	chr16-65551055-65562474	0
0.0014908	-0.635852	0.262	0.341	1	chr15-99251523-99252438	Con_up	Mcrs1	utr	chr15-99251862-99251961	0
0.00149801	1.662	0.12	0.043	1	chr12-45046866-45047751	Exp_up	Stxbp6	gap	chr12-45019656-45074098	0
0.00152621	3.61455	0.052	0.004	1	chr7-133495092-133495956	Exp_up	Tex36	utr	chr7-133587024-133587181	91067
0.00153494	-0.887787	0.11	0.211	1	chr11-77830349-77831461	Con_up	Myo18a	gap	chr11-77829864-77832393	0
0.00153984	3.25876	0.058	0.007	1	chr7-68079956-68080925	Exp_up	Igf1r	gap	chr7-68004356-68164992	0
0.00154751	-1.04376	0.094	0.183	1	chrX-42148670-42149571	Con_up	Stag2	utr	chrX-42149317-42149685	0
0.00156031	-0.70858	0.209	0.323	1	chr1-171269976-171270833	Con_up	B4galt3	utr	chr1-171270339-171270414	0
0.0015679	-0.638309	0.277	0.344	1	chr5-115300587-115301485	Con_up	Dynll1	cds	chr5-115300513-115300644	0
0.00162877	-0.681648	0.23	0.315	1	chr8-83714780-83715667	Con_up	Ddx39	utr	chr8-83715272-83715337	0
0.00163135	2.21615	0.089	0.022	1	chr1-131068006-131069013	Exp_up	Mapkapk2	gap	chr1-131058763-131072339	0
0.00163425	-0.585822	0.283	0.376	1	chr12-80112777-80113686	Con_up	Zfp36l1	cds	chr12-80112819-80112875	0
0.0016439	1.32	0.183	0.068	1	chr8-3411590-3412523	Exp_up	Arhgef18	gap	chr8-3393225-3427348	0
0.00167094	-0.670182	0.251	0.348	1	chr2-32287747-32288651	Con_up	Golga2	cds	chr2-32288351-32288396	0
0.0016717	2.07039	0.084	0.022	1	chr12-13217621-13218502	Exp_up	Ddx1	utr	chr12-13219308-13219497	805
0.00168791	-0.683312	0.246	0.337	1	chr3-86223826-86224560	Con_up	Lrba	exon	chr3-86224680-86224754	119
0.00172649	3.11355	0.058	0.007	1	chr2-113305014-113306324	Exp_up	Tmco5b	utr	chr2-113297010-113297190	7823
0.00174087	2.99389	0.052	0.007	1	chr12-77196787-77197675	Exp_up	Fut8	exon	chr12-77238104-77238199	40428
0.00174317	1.96279	0.105	0.025	1	chr12-31074987-31075850	Exp_up	Fam110c	cds	chr12-31074041-31075306	0
0.00174401	1.76798	0.11	0.036	1	chr8-11182157-11183186	Exp_up	Col4a1	utr	chr8-11198423-11199800	15236
0.00175468	-0.732507	0.204	0.319	1	chr3-84155333-84156217	Con_up	Mnd1	cds	chr3-84155662-84155664	0
0.00176401	-0.879865	0.131	0.219	1	chr8-75109014-75109845	Con_up	Mcm5	cds	chr8-75109708-75109874	0
0.00177961	3.7433	0.052	0.004	1	chr9-74866504-74867568	Exp_up	Gm20649	gap	chr9-74849212-74889305	0
0.00178471	2.54356	0.073	0.011	1	chr15-98111510-98112417	Exp_up	Pfkm	cds	chr15-98112162-98112246	0
0.00178522	2.3693	0.073	0.014	1	chr6-72544144-72544931	Exp_up	Capg	utr	chr6-72544789-72544877	0
0.00178809	-1.79909	0.026	0.086	1	chr1-186477961-186479226	Con_up	RP23-28F18.1	exon	chr1-186511838-186512893	32611
[truncated: 19,032 more rows]

## Sheet: Descending thin limb
p_val	avg_log2FC	pct.1	pct.2	p_val_adj	FeatureName	cluster	closest_gene_name	type	closest_region	distance
2.09791e-16	-11.9058	0	0.288	2.47089e-11	chr7-25267281-25268565	Con_up	Cic	utr	chr7-25268387-25268544	0
1.37361e-10	-12.4437	0	0.233	1.61782e-05	chr1-86442159-86442998	Con_up	1700019O17Rik	utr	chr1-86427964-86428052	14106
1.93769e-08	-12.462	0	0.123	0.00228219	chr5-114407527-114408340	Con_up	Ube3b	cds	chr5-114408097-114408216	0
7.2386e-08	-11.5249	0	0.151	0.00852555	chr1-16104889-16105410	Con_up	Rpl7	exon	chr1-16104365-16104662	226
9.2849e-08	-11.5793	0	0.151	0.0109357	chr2-152397512-152398371	Con_up	Sox12	cds	chr2-152396754-152397698	0
1.13554e-07	-12.2352	0	0.178	0.0133743	chr16-4212931-4213568	Con_up	Crebbp	cds	chr16-4213139-4213223	0
1.69618e-07	-12.6116	0	0.137	0.0199774	chr2-120126064-120127144	Con_up	Ehd4	gap	chr2-120102433-120127591	0
2.49773e-07	-0.88777	0.223	0.274	0.029418	chr1-189761242-189762151	Con_up	Ptpn14	gap	chr1-189728665-189786635	0
2.54425e-07	-11.9962	0	0.096	0.029966	chr3-145962181-145962758	Con_up	2410004B18Rik	utr	chr3-145943871-145944829	17351
3.58042e-07	-3.61765	0.025	0.219	0.0421698	chr11-33077687-33078945	Con_up	Gm12114	gap	chr11-33077920-33080449	0
5.18493e-07	-4.80889	0.01	0.137	0.0610676	chr10-93727899-93728823	Con_up	Ntn4	gap	chr10-93710667-93733606	0
5.67488e-07	-11.2783	0	0.123	0.0668381	chr4-130307584-130308370	Con_up	Gm10570	cds	chr4-130308162-130308674	0
6.75364e-07	-11.0963	0	0.123	0.0795437	chr11-101260228-101260670	Con_up	Wnk4	utr	chr11-101260655-101260671	0
8.9359e-07	-11.425	0	0.096	0.105246	chr18-61951857-61952403	Con_up	Sh3tc2	exon	chr18-61953075-61953167	671
9.60005e-07	-12.3936	0	0.123	0.113068	chr11-50001536-50002552	Con_up	Rasgef1c	utr	chr11-49979520-49980994	20541
9.74935e-07	-2.2712	0.064	0.26	0.114827	chr1-162453342-162454228	Con_up	Dnm3	gap	chr1-162407409-162477662	0
1.10378e-06	13.4974	0.337	0	0.130003	chr18-44472563-44473476	Exp_up	Mcc	gap	chr18-44468522-44473623	0
1.23503e-06	-11.1885	0	0.096	0.145461	chr8-84661050-84661936	Con_up	Ier2	utr	chr8-84661331-84662085	0
1.36233e-06	2.99809	0.748	0.096	0.160454	chr9-123461561-123462721	Exp_up	Lars2	cds	chr9-123461499-123461678	0
1.55173e-06	-1.51972	0.109	0.219	0.182761	chr5-125175029-125175869	Con_up	Ncor2	gap	chr5-125124981-125178996	0
1.62044e-06	-2.05908	0.04	0.123	0.190854	chr16-5999566-6000545	Con_up	n-R5s30	exon	chr16-5324036-5324157	675408
1.73976e-06	-12.0527	0	0.096	0.204907	chr6-121167885-121168810	Con_up	Pex26	exon	chr6-121183667-121184482	14856
1.78687e-06	-2.64321	0.035	0.137	0.210455	chr8-126797500-126798536	Con_up	Tomm20	utr	chr8-126930664-126935014	132127
2.21576e-06	-2.58361	0.035	0.164	0.26097	chr1-20995098-20996050	Con_up	Tram2	utr	chr1-20996299-21001561	248
2.30888e-06	0.821382	0.975	0.89	0.271937	chr17-39847385-39848917	Exp_up	Yam1	exon	chr17-39846958-39848788	0
3.14232e-06	12.4177	0.342	0	0.370099	chr9-3001213-3001653	Exp_up	Gm10722	cds	chr9-3000962-3001444	0
3.33584e-06	-1.94421	0.094	0.233	0.392892	chr5-147548828-147549785	Con_up	Pan3	utr	chr5-147546388-147548502	325
3.63833e-06	-11.381	0	0.11	0.428519	chr7-128236652-128237359	Con_up	9130023H24Rik	cds	chr7-128236406-128237419	0
3.69464e-06	-12.1497	0	0.096	0.435151	chr12-12764346-12765214	Con_up	Gm17337	exon	chr12-12787985-12788084	22770
3.72367e-06	-11.3056	0	0.11	0.43857	chr4-44167326-44167748	Con_up	Rnf38	cds	chr4-44167318-44167326	0
3.97327e-06	-12.2837	0	0.123	0.467968	chr5-121144202-121145081	Con_up	Ptpn11	cds	chr5-121144530-121144684	0
4.53034e-06	-1.71575	0.054	0.137	0.533579	chr9-96430619-96431778	Con_up	BC043934	exon	chr9-96435783-96438138	4004
4.79919e-06	12.317	0.436	0	0.565244	chr6-49236071-49237101	Exp_up	Tra2a	utr	chr6-49243921-49244720	6819
5.4483e-06	13.3071	0.302	0	0.641696	chr5-31629717-31630602	Exp_up	Mrpl33	gap	chr5-31616488-31650302	0
6.54554e-06	-10.6335	0	0.096	0.770927	chr14-55591528-55591931	Con_up	Rnf31	cds	chr14-55591884-55592072	0
7.63037e-06	-11.2784	0	0.068	0.898697	chr6-72236786-72238323	Con_up	Atoh8	exon	chr6-72234394-72235577	1208
7.90862e-06	-11.2647	0	0.082	0.93147	chr12-102307777-102308583	Con_up	Rin3	gap	chr12-102283327-102312974	0
8.45704e-06	12.7322	0.297	0	0.996062	chr11-73036667-73038300	Exp_up	Camkk1	cds	chr11-73037538-73037625	0
8.82182e-06	-12.3428	0	0.096	1	chr3-138710050-138710915	Con_up	Tspan5	exon	chr3-138742195-138742660	31279
9.27073e-06	-12.6789	0	0.123	1	chr1-91871948-91872966	Con_up	Twist2	utr	chr1-91847389-91848028	23919
1.00683e-05	-12.3336	0	0.11	1	chr5-138233721-138234572	Con_up	Nxpe5	gap	chr5-138230544-138239236	0
1.00811e-05	-1.16493	0.149	0.219	1	chr15-62204008-62204947	Con_up	Pvt1	gap	chr15-62175549-62242173	0
1.05974e-05	-10.977	0	0.082	1	chr18-75368677-75369591	Con_up	Smad7	cds	chr18-75368990-75369568	0
1.08523e-05	-11.6139	0	0.151	1	chr7-28179260-28179631	Con_up	Dyrk1b	utr	chr7-28179494-28179640	0
1.09168e-05	12.4295	0.272	0	1	chr3-95701857-95702759	Exp_up	Adamtsl4	exon	chr3-95687821-95687917	13939
1.22491e-05	13.3279	0.327	0	1	chr14-47371435-47372327	Exp_up	Lgals3	gap	chr14-47368369-47379522	0
1.2589e-05	-0.858254	0.475	0.411	1	chr1-191396884-191397889	Con_up	Ppp2r5a	utr	chr1-191396417-191397041	0
1.34987e-05	-12.468	0	0.137	1	chr3-87763709-87764551	Con_up	Pear1	gap	chr3-87763359-87768877	0
1.35272e-05	13.181	0.292	0	1	chr1-191277431-191278314	Exp_up	RP24-443M8.2	gap	chr1-191267228-191281706	0
1.36915e-05	-11.7099	0	0.082	1	chr12-80203070-80204006	Con_up	Actn1	gap	chr12-80199068-80204961	0
1.38164e-05	-12.3185	0	0.11	1	chr7-98834733-98835547	Con_up	Wnt11	utr	chr7-98835112-98835348	0
1.52897e-05	13.0693	0.347	0	1	chr19-61225386-61226297	Exp_up	Csf2ra	cds	chr19-61226215-61226384	0
1.53259e-05	-2.65506	0.04	0.205	1	chr10-71197023-71197983	Con_up	Tfam	utr	chr10-71225464-71228558	27480
1.65455e-05	-2.1529	0.05	0.151	1	chr9-107315510-107316409	Con_up	Hemk1	utr	chr9-107327084-107328035	10674
1.75276e-05	-10.33	0	0.055	1	chr9-57437671-57438548	Con_up	Ppcdc	gap	chr9-57437483-57440069	0
1.87267e-05	-2.64743	0.035	0.137	1	chr16-94084643-94085564	Con_up	Sim2	utr	chr16-94085260-94085815	0
2.03623e-05	-10.9289	0	0.068	1	chr11-119939842-119940859	Con_up	Gm11766	exon	chr11-119939184-119942074	0
2.08518e-05	-11.4613	0	0.096	1	chr11-96860239-96861045	Con_up	Copz2	cds	chr11-96860863-96860910	0
2.13188e-05	-10.738	0	0.068	1	chr17-35994286-35994608	Con_up	Gm20508	exon	chr17-35993610-35993738	547
2.16123e-05	-4.15262	0.01	0.11	1	chr18-60970252-60971361	Con_up	Camk2a	gap	chr18-60970043-60977939	0
2.17649e-05	-11.501	0	0.096	1	chr11-3517224-3518067	Con_up	Smtn	cds	chr11-3517677-3517827	0
2.46101e-05	-0.921438	0.317	0.288	1	chr4-136147557-136148408	Con_up	Id3	exon	chr4-136145583-136145755	1801
2.5038e-05	-0.459199	0.366	0.301	1	chr3-95819050-95819985	Con_up	Rprd2	exon	chr3-95818547-95818953	96
2.61182e-05	13.2838	0.312	0	1	chr9-70888690-70889541	Exp_up	Lipc	gap	chr9-70823564-70934475	0
2.71686e-05	11.909	0.272	0	1	chr15-84668977-84669872	Exp_up	Prr5	utr	chr15-84669620-84669705	0
2.83774e-05	-11.2051	0	0.082	1	chr15-85645769-85646547	Con_up	D130051D11Rik	exon	chr15-85639747-85645934	0
3.03005e-05	-2.28895	0.045	0.137	1	chr4-119008278-119009189	Con_up	Gm12862	exon	chr4-119000342-119000485	7792
3.04014e-05	-11.456	0	0.082	1	chr8-70606393-70607223	Con_up	Ssbp4	gap	chr8-70602647-70608124	0
3.25466e-05	-11.208	0	0.096	1	chr7-28377971-28378611	Con_up	Zfp36	cds	chr7-28377558-28378493	0
3.25979e-05	-1.01388	0.327	0.315	1	chr10-127380306-127381151	Con_up	R3hdm2	utr	chr10-127380327-127380432	0
3.41997e-05	13.2071	0.302	0	1	chr1-88639491-88640395	Exp_up	Gm29336	exon	chr1-88656308-88656447	15912
3.47948e-05	-11.7284	0	0.082	1	chr14-59540243-59541048	Con_up	Cab39l	gap	chr14-59539206-59546985	0
3.97129e-05	-0.485428	0.322	0.26	1	chr7-120835258-120836127	Con_up	Eef2k	exon	chr7-120842831-120843100	6703
4.04805e-05	-11.6439	0	0.068	1	chr1-180307197-180308057	Con_up	Itpkb	exon	chr1-180330485-180330779	22427
4.06795e-05	-11.5693	0	0.068	1	chr13-59966359-59967243	Con_up	Zcchc6	exon	chr13-59823081-59823147	143211
4.36222e-05	-12.0323	0	0.082	1	chr10-4338764-4339612	Con_up	Akap12	gap	chr10-4313858-4353141	0
4.52472e-05	-0.823776	0.104	0.137	1	chr8-65029536-65030414	Con_up	Trim61	gap	chr8-65014901-65035664	0
4.55084e-05	-0.917657	0.238	0.247	1	chr10-80151578-80152504	Con_up	Midn	cds	chr10-80151661-80151723	0
4.6134e-05	-11.9447	0	0.082	1	chr6-34684631-34685541	Con_up	Cald1	gap	chr6-34662217-34685962	0
4.63792e-05	12.9326	0.257	0	1	chr14-45850298-45851272	Exp_up	Gm15218	gap	chr14-45754785-45966312	0
4.75108e-05	-12.4295	0	0.11	1	chr12-76879091-76880019	Con_up	Fntb	gap	chr12-76875124-76887731	0
4.7744e-05	-2.18502	0.045	0.164	1	chr13-42170440-42171590	Con_up	Hivep1	gap	chr13-42167664-42181431	0
4.89453e-05	-12.2662	0	0.096	1	chr8-124154215-124155134	Con_up	Gm20388	gap	chr8-119910940-124295357	0
4.90067e-05	-0.428952	0.584	0.466	1	chr7-127026653-127027748	Con_up	Kif22	utr	chr7-127027732-127027792	0
5.42058e-05	-0.493688	0.535	0.384	1	chr11-69758086-69759197	Con_up	Polr2a	cds	chr11-69758131-69758223	0
5.43803e-05	12.817	0.361	0	1	chr11-55427971-55428850	Exp_up	Sparc	exon	chr11-55419788-55420080	7890
5.45935e-05	-11.3798	0	0.096	1	chr5-121712775-121713665	Con_up	Atxn2	gap	chr5-121711524-121745722	0
5.77724e-05	-10.5647	0	0.055	1	chr5-140386755-140387746	Con_up	Snx8	gap	chr5-140360383-140389147	0
5.94219e-05	12.7824	0.178	0	1	chr11-78370206-78371552	Exp_up	Foxn1	cds	chr11-78370957-78371418	0
6.07771e-05	1.33684	0.866	0.356	1	chr3-5860185-5861086	Exp_up	RP23-415L22.2	exon	chr3-5880832-5880886	19745
6.1383e-05	13.0038	0.248	0	1	chr3-96098361-96099262	Exp_up	Otud7b	exon	chr3-96104527-96104819	5264
6.22453e-05	-12.158	0	0.096	1	chr2-120129822-120130823	Con_up	Ehd4	gap	chr2-120127690-120136898	0
6.40542e-05	12.0991	0.371	0	1	chr19-37263705-37264755	Exp_up	Ide	utr	chr19-37268743-37270741	3987
6.4795e-05	-2.20031	0.035	0.123	1	chr7-84096220-84097293	Con_up	Cemip	exon	chr7-84086258-84086502	9717
6.51104e-05	12.2306	0.233	0	1	chr2-28525298-28526279	Exp_up	Ralgds	gap	chr2-28513561-28540710	0
6.58905e-05	-11.405	0	0.096	1	chr10-116949042-116949476	Con_up	Rab3ip	gap	chr10-116939482-116950259	0
6.62169e-05	-11.6346	0	0.082	1	chr7-75853947-75854777	Con_up	Klhl25	gap	chr7-75848474-75865336	0
6.66121e-05	12.6131	0.153	0	1	chr16-32858944-32859827	Exp_up	1700021K19Rik	gap	chr16-32857046-32877262	0
6.78419e-05	-0.664207	0.599	0.479	1	chr17-56078893-56079809	Con_up	Hdgfrp2	cds	chr17-56079755-56079826	0
6.79854e-05	-10.824	0	0.055	1	chr7-100919527-100920203	Con_up	Arhgef17	gap	chr7-100890499-100928568	0
6.80009e-05	13.0524	0.213	0	1	chr19-36119554-36120476	Exp_up	Ankrd1	cds	chr19-36119755-36119781	0
6.80933e-05	-11.4918	0	0.068	1	chr12-76004800-76005382	Con_up	Syne2	cds	chr12-76005373-76005447	0
7.02736e-05	-2.91746	0.025	0.137	1	chr16-36127833-36128898	Con_up	Csta1	gap	chr16-36122370-36130984	0
7.19297e-05	-2.71543	0.025	0.123	1	chr9-31682981-31684024	Con_up	Barx2	utr	chr9-31846044-31846788	162019
7.19348e-05	-11.4285	0	0.11	1	chr11-94161195-94161855	Con_up	B230206L02Rik	exon	chr11-94155577-94155776	5418
7.2535e-05	-11.2336	0	0.068	1	chr3-98106228-98107143	Con_up	Notch2	cds	chr3-98107047-98107157	0
7.30029e-05	-11.1068	0	0.068	1	chr18-35918574-35919273	Con_up	Psd2	exon	chr18-35964830-35965219	45556
7.4751e-05	-11.8094	0	0.068	1	chr9-121589253-121590248	Con_up	Lyzl4	gap	chr9-121584584-121636654	0
7.52912e-05	-2.21771	0.03	0.082	1	chr13-5712897-5713753	Con_up	1700016G22Rik	exon	chr13-5855508-5855951	141754
7.5329e-05	13.1333	0.312	0	1	chr8-119428176-119429220	Exp_up	Osgin1	exon	chr8-119434124-119434240	4903
7.63393e-05	12.6508	0.228	0	1	chr7-19771061-19771622	Exp_up	Gm26600	gap	chr7-19770847-19774272	0
7.63855e-05	-11.769	0	0.096	1	chr10-8808309-8809113	Con_up	Sash1	gap	chr10-8789602-8814240	0
7.7391e-05	12.5731	0.282	0	1	chr9-71663377-71664278	Exp_up	Cgnl1	gap	chr9-71656253-71705147	0
7.77686e-05	-3.01346	0.02	0.096	1	chr8-47482131-47483073	Con_up	Trappc11	utr	chr8-47490115-47490873	7041
7.77814e-05	-0.624041	0.292	0.233	1	chr2-91649629-91650522	Con_up	Zfp408	cds	chr2-91649704-91649749	0
7.86181e-05	-2.99555	0.02	0.123	1	chr16-94097735-94098647	Con_up	Sim2	gap	chr16-94097257-94104666	0
8.13368e-05	-11.4916	0	0.082	1	chr4-132529168-132530012	Con_up	Atpif1	utr	chr4-132530555-132530681	542
8.17631e-05	13.1096	0.272	0	1	chr2-71542552-71543448	Exp_up	Dlx2	utr	chr2-71543408-71544519	0
8.20882e-05	-1.27045	0.064	0.123	1	chr9-119430056-119431140	Con_up	Acvr2b	cds	chr9-119430220-119430368	0
8.31082e-05	-11.1224	0	0.068	1	chr2-150750282-150751223	Con_up	Gm26681	gap	chr2-150750380-150750717	0
8.52079e-05	-11.2857	0	0.068	1	chr5-92196529-92197478	Con_up	Uso1	gap	chr5-92195435-92198335	0
8.59359e-05	-2.24364	0.03	0.11	1	chr4-150825356-150826293	Con_up	Gm13049	gap	chr4-150825961-150831971	0
8.68809e-05	-10.8702	0	0.055	1	chr10-75053598-75054304	Con_up	Rab36	utr	chr10-75052530-75054748	0
8.77623e-05	-10.8253	0	0.055	1	chr11-104288701-104289354	Con_up	Mapt	gap	chr11-104282481-104294858	0
8.83165e-05	13.1738	0.351	0	1	chr15-78806516-78807551	Exp_up	Card10	exon	chr15-78802855-78803042	3473
8.84947e-05	-11.068	0	0.055	1	chr11-60256085-60257035	Con_up	Tom1l2	gap	chr11-60256084-60258855	0
8.94273e-05	-0.547127	0.411	0.315	1	chr12-108275109-108276038	Con_up	Ccdc85c	cds	chr12-108274338-108275133	0
9.07178e-05	-1.80931	0.074	0.178	1	chr1-191447521-191448292	Con_up	RP23-103B18.8	gap	chr1-191445587-191464302	0
9.29351e-05	-2.26095	0.05	0.178	1	chr9-63890491-63891415	Con_up	Smad6	utr	chr9-63953076-63953523	61660
9.42925e-05	12.7456	0.198	0	1	chr10-62192401-62193398	Exp_up	Tspan15	gap	chr10-62191585-62193866	0
9.43784e-05	-0.774542	0.381	0.37	1	chr15-84922847-84923743	Con_up	Nup50	utr	chr15-84923428-84923650	0
9.60568e-05	-1.72981	0.04	0.096	1	chr11-80052752-80053685	Con_up	Crlf3	gap	chr11-80048705-80056451	0
9.89771e-05	-1.97251	0.025	0.068	1	chr3-85690404-85691757	Con_up	RP24-559D1.1	gap	chr3-84540623-85785217	0
0.000105686	12.9892	0.307	0	1	chr19-10690161-10691047	Exp_up	Vps37c	gap	chr19-10688980-10706209	0
0.000107137	12.5814	0.213	0	1	chr15-97832174-97832971	Exp_up	Hdac7	gap	chr15-97811629-97844105	0
0.000107684	-11.6217	0	0.096	1	chr5-120577871-120578592	Con_up	Tpcn1	gap	chr5-120560344-120585184	0
0.000107951	-0.837039	0.322	0.288	1	chr7-44869446-44870265	Con_up	Ptov1	cds	chr7-44869351-44869521	0
0.000109082	-11.2118	0	0.082	1	chr14-54464634-54465028	Con_up	Lrp10	cds	chr14-54464904-54464948	0
0.000109541	13.09	0.228	0	1	chr7-112201983-112202846	Exp_up	Mical2	exon	chr7-112225856-112226021	23009
0.000110604	12.617	0.228	0	1	chr7-19316253-19317136	Exp_up	Fosb	exon	chr7-19309306-19310045	6207
0.000111056	-3.10045	0.035	0.164	1	chr16-88562839-88563922	Con_up	Cldn8	cds	chr16-88562358-88563035	0
0.000115298	-0.881916	0.396	0.397	1	chr10-80826073-80826917	Con_up	Oaz1	cds	chr10-80826760-80826905	0
0.000115423	-1.55186	0.059	0.137	1	chr7-65486041-65487154	Con_up	BC046251	exon	chr7-65582031-65582215	94876
0.000119021	-11.077	0	0.096	1	chr1-176814044-176814392	Con_up	Cep170	utr	chr1-176813896-176814067	0
0.000119278	13.0055	0.228	0	1	chr15-31311606-31312537	Exp_up	Ankrd33b	gap	chr15-31305133-31323841	0
0.000126708	-11.6895	0	0.082	1	chr15-78868172-78869045	Con_up	Gm26634	exon	chr15-78866702-78866889	1282
0.000127392	-0.614245	0.342	0.288	1	chr3-94837176-94838079	Con_up	Pogz	utr	chr3-94837567-94837740	0
0.00012779	-0.517308	0.351	0.274	1	chr15-101173544-101174446	Con_up	Acvr1b	cds	chr15-101174145-101174235	0
0.000128071	-11.2795	0	0.068	1	chr7-89422463-89423142	Con_up	Fzd4	utr	chr7-89408361-89410110	12352
0.000128268	12.5911	0.267	0	1	chr8-71382590-71382976	Exp_up	Nr2f6	exon	chr8-71380991-71381960	629
0.000129523	-0.592392	0.114	0.123	1	chr18-46347491-46348479	Con_up	Ccdc112	exon	chr18-46311694-46311928	35562
0.000130909	-11.0157	0	0.055	1	chr11-121543360-121543659	Con_up	Tbcd	gap	chr11-121541009-121550223	0
0.000132052	-10.8072	0	0.068	1	chr8-11009585-11009938	Con_up	9530052E02Rik	gap	chr8-11008012-11044653	0
0.000133768	-0.727072	0.366	0.342	1	chr9-47529783-47530665	Con_up	Cadm1	cds	chr9-47530373-47530505	0
0.000136513	-11.6367	0	0.082	1	chr5-137352370-137353051	Con_up	Ephb4	gap	chr5-137350650-137354088	0
0.000138502	-0.65692	0.193	0.192	1	chr3-84341567-84342473	Con_up	RP23-286J21.1	exon	chr3-84349376-84350107	6902
0.000138632	-0.619147	0.436	0.397	1	chr9-94538005-94538904	Con_up	1190002N15Rik	utr	chr9-94537876-94538081	0
0.000138972	-11.5144	0	0.082	1	chr15-97749889-97750350	Con_up	Rapgef3	cds	chr15-97750269-97750394	0
0.0001403	12.7032	0.188	0	1	chr5-114727885-114728770	Exp_up	Git2	utr	chr5-114727408-114730181	0
0.000141803	13.0116	0.267	0	1	chr4-32826589-32827513	Exp_up	Ankrd6	cds	chr4-32827089-32827187	0
0.000142253	-2.66741	0.015	0.082	1	chr5-35245131-35246246	Con_up	Adra2c	exon	chr5-35278566-35281761	32319
0.000145817	-1.93344	0.064	0.151	1	chr18-78255570-78256483	Con_up	Slc14a2	exon	chr18-78208918-78209094	46475
0.00014587	-1.53932	0.05	0.096	1	chr19-44518956-44519875	Con_up	Sec31b	cds	chr19-44519173-44519487	0
0.000146386	-11.5331	0	0.082	1	chr15-95829874-95830638	Con_up	Gm17546	cds	chr15-95829961-95830056	0
0.000146858	-1.39424	0.114	0.192	1	chr1-134232477-134233591	Con_up	Adora1	gap	chr1-134203591-134234014	0
0.000151585	1.45798	0.851	0.342	1	chr5-146260603-146261613	Exp_up	Cdk8	gap	chr5-146259581-146268214	0
0.000152464	-1.32454	0.069	0.137	1	chr5-92796095-92797065	Con_up	Shroom3	gap	chr5-92780908-92919644	0
0.000152514	12.793	0.178	0	1	chr4-127354405-127355287	Exp_up	Gjb5	utr	chr4-127354809-127355533	0
0.000154675	-11.3045	0	0.068	1	chr7-112377041-112377940	Con_up	Micalcl	gap	chr7-112376090-112380282	0
0.000157758	-2.72454	0.03	0.164	1	chr8-108726268-108727233	Con_up	Zfhx3	gap	chr8-108704236-108800194	0
0.000161229	-2.25628	0.059	0.178	1	chr2-31954438-31955347	Con_up	Aif1l	gap	chr2-31950591-31969629	0
0.000161375	-10.2223	0	0.055	1	chr4-144894384-144895244	Con_up	Dhrs3	gap	chr4-144893710-144918650	0
0.00016251	-2.06444	0.03	0.096	1	chr1-171477716-171478647	Con_up	F11r	utr	chr1-171463095-171464603	13112
0.00016494	12.3843	0.233	0	1	chr6-124755917-124756662	Exp_up	Atn1	utr	chr6-124755984-124756054	0
0.000166579	-1.86343	0.05	0.11	1	chr18-65271642-65272686	Con_up	Alpk2	gap	chr18-65266291-65276645	0
0.000166745	12.9486	0.228	0	1	chr16-45968542-45969424	Exp_up	Plcxd2	gap	chr16-45965175-45972108	0
0.00017164	13.202	0.248	0	1	chr17-62414373-62415712	Exp_up	Efna5	utr	chr17-62604184-62607341	188471
0.00017234	-2.89027	0.015	0.082	1	chr3-32470897-32471810	Con_up	Kcnmb3	utr	chr3-32471588-32472320	0
0.000172459	12.428	0.238	0	1	chr6-119328829-119329832	Exp_up	Lrtm2	utr	chr6-119329104-119329204	0
0.000175871	-12.062	0	0.123	1	chr10-80660941-80661814	Con_up	Mknk2	utr	chr10-80665332-80667106	3517
0.00017589	12.9413	0.203	0	1	chr16-45124520-45125430	Exp_up	Ccdc80	gap	chr16-45122951-45126121	0
0.000178162	-1.06364	0.238	0.315	1	chr11-59191483-59192376	Con_up	Guk1	cds	chr11-59191751-59191811	0
0.000180312	-0.580967	0.589	0.493	1	chr10-4386536-4387448	Con_up	Zbtb2	utr	chr10-4387352-4387462	0
0.000180495	12.0687	0.267	0	1	chr2-109734277-109735283	Exp_up	Bdnf	utr	chr2-109724153-109727007	7269
0.000180645	13.1917	0.287	0	1	chr4-133614053-133614933	Exp_up	Zdhhc18	gap	chr4-133613939-133615179	0
0.000184463	-11.8159	0	0.068	1	chr2-137085039-137085859	Con_up	Jag1	cds	chr2-137085246-137085355	0
0.000186474	12.7073	0.252	0	1	chr2-129633040-129633920	Exp_up	Sirpa	utr	chr2-129630185-129632228	811
0.000187136	11.9461	0.203	0	1	chr6-42691996-42692662	Exp_up	Fam115a	gap	chr6-42686959-42709958	0
0.00019066	12.9985	0.218	0	1	chr8-69848694-69849602	Exp_up	Pbx4	gap	chr8-69832852-69859079	0
0.000192064	-1.49323	0.04	0.082	1	chr1-82539827-82540686	Con_up	Col4a4	cds	chr1-82539954-82539998	0
0.000193521	-3.3707	0.01	0.068	1	chr3-22022834-22023624	Con_up	Tbl1xr1	exon	chr3-22076652-22076954	53027
0.000195628	-11.2169	0	0.068	1	chr18-35865124-35866050	Con_up	Cxxc5	utr	chr18-35860695-35861687	3436
0.000197728	-11.7127	0	0.082	1	chr10-81574944-81575706	Con_up	Tle2	cds	chr10-81575668-81575691	0
0.000200197	13.0704	0.238	0	1	chr7-75852063-75852950	Exp_up	Klhl25	gap	chr7-75848474-75865336	0
0.000200711	-10.9887	0	0.055	1	chr12-55486983-55487776	Con_up	Nfkbia	utr	chr12-55489411-55489921	1634
0.000202032	-0.62779	0.262	0.233	1	chr6-72899458-72900314	Con_up	Kcmf1	cds	chr6-72899614-72899629	0
0.000202613	1.34379	0.851	0.452	1	chr11-109011385-109012380	Exp_up	Axin2	utr	chr11-108949396-108950783	60601
0.000204632	12.9315	0.218	0	1	chr3-98355509-98356397	Exp_up	Phgdh	exon	chr3-98339695-98339990	15518
0.000207395	-1.06303	0.119	0.192	1	chr6-121117739-121118646	Con_up	Mical3	exon	chr6-121081409-121081609	36129
0.000210691	-2.51134	0.025	0.096	1	chr5-140402478-140403428	Con_up	Snx8	exon	chr5-140389148-140389251	13226
0.000215545	1.66289	0.827	0.301	1	chr1-195241238-195242145	Exp_up	Cr2	exon	chr1-195176553-195176716	64521
0.000216047	12.1438	0.257	0	1	chr10-80148642-80149165	Exp_up	Midn	utr	chr10-80149112-80149267	0
0.000216278	-2.5784	0.015	0.068	1	chr13-96943344-96944249	Con_up	Gcnt4	gap	chr13-96935997-96946196	0
0.000217604	-2.05128	0.03	0.096	1	chr7-130161352-130162459	Con_up	Fgfr2	utr	chr7-130162451-130163958	0
0.000219957	-0.486065	0.322	0.26	1	chr18-75375204-75376117	Con_up	Smad7	cds	chr18-75375874-75375948	0
0.000220861	-0.440443	0.465	0.356	1	chr8-120538504-120539415	Con_up	Gse1	gap	chr8-120354180-120553583	0
0.000222288	-0.678674	0.257	0.233	1	chr2-152395927-152396846	Con_up	Sox12	cds	chr2-152396754-152397698	0
0.000227333	-1.14739	0.054	0.082	1	chr3-151838143-151839052	Con_up	Ptgfr	exon	chr3-151837302-151837630	512
0.000230896	12.3604	0.153	0	1	chr17-84148541-84149444	Exp_up	Zfp36l2	utr	chr17-84183931-84185752	34486
0.000230995	12.765	0.188	0	1	chr14-76520359-76521269	Exp_up	4930444M15Rik	gap	chr14-76520166-76520561	0
0.000233403	-0.822475	0.282	0.247	1	chr11-69901369-69902040	Con_up	Neurl4	cds	chr11-69901898-69902185	0
0.000237512	12.0737	0.208	0	1	chr2-102451408-102452350	Exp_up	Fjx1	cds	chr2-102450236-102451588	0
0.000241754	-10.9136	0	0.055	1	chr17-66365593-66366407	Con_up	Mtcl1	cds	chr17-66366344-66366541	0
0.000241892	12.2982	0.272	0	1	chr14-77484788-77485729	Exp_up	Gm6994	gap	chr14-77481222-77486005	0
0.000241991	-0.446221	0.455	0.356	1	chr11-60537106-60538187	Con_up	Alkbh5	utr	chr11-60537978-60538422	0
0.000242969	-11.4021	0	0.068	1	chr5-102785985-102786824	Con_up	Arhgap24	gap	chr5-102664171-102841289	0
0.000245939	-2.50628	0.02	0.082	1	chr6-93014064-93015135	Con_up	9530026P05Rik	gap	chr6-92940810-93107066	0
0.000245978	-1.16103	0.178	0.26	1	chr5-92808817-92809714	Con_up	Shroom3	utr	chr5-92809378-92809561	0
0.000248497	-10.8738	0	0.055	1	chr5-115858249-115859493	Con_up	Cit	cds	chr5-115859198-115859373	0
0.000252537	11.3891	0.223	0	1	chr17-80127550-80128372	Exp_up	Galm	cds	chr17-80127716-80127905	0
0.000255784	11.278	0.243	0	1	chr4-106244143-106245016	Exp_up	Gm12724	gap	chr4-106244897-106263739	0
0.000258038	-1.19912	0.069	0.123	1	chr9-117067567-117068543	Con_up	Rbms3	gap	chr9-117056796-117109960	0
0.000258052	12.9605	0.248	0	1	chr11-103311782-103312684	Exp_up	Arhgap27	utr	chr11-103331497-103332862	18812
0.000259418	12.4586	0.248	0	1	chr19-43968322-43969217	Exp_up	Cpn1	cds	chr19-43968453-43968564	0
0.000264007	-0.473468	0.163	0.164	1	chr1-180903764-180904690	Con_up	Pycr2	cds	chr1-180904464-180904530	0
0.000265924	-0.407062	0.545	0.384	1	chr3-31094300-31095213	Con_up	Skil	utr	chr3-31095065-31095157	0
0.000266905	13.1359	0.248	0	1	chr13-93997740-93998652	Exp_up	Arsb	utr	chr13-93940732-93943016	54723
0.000270583	-2.21564	0.02	0.082	1	chr3-127861133-127861980	Con_up	5730508B09Rik	utr	chr3-127869688-127870754	7707
0.000273339	12.0105	0.243	0	1	chr13-12478051-12478936	Exp_up	Edaradd	cds	chr13-12478183-12478574	0
0.000274121	12.9006	0.203	0	1	chr8-32286323-32287218	Exp_up	Gm26578	exon	chr8-32015214-32015759	270563
0.000276241	12.3822	0.124	0	1	chr4-137392673-137393487	Exp_up	2810405F17Rik	exon	chr4-137387266-137388382	4290
0.000276896	-11.098	0	0.055	1	chr12-79105156-79106016	Con_up	Pigh	exon	chr12-79089440-79089670	15485
0.000280816	-10.7772	0	0.055	1	chr1-77513107-77513992	Con_up	Epha4	gap	chr1-77507212-77514940	0
0.000280988	-3.04391	0.015	0.11	1	chr4-134682355-134683294	Con_up	Man1c1	gap	chr4-134640384-134702944	0
0.00028223	11.6999	0.252	0	1	chr13-97190133-97191274	Exp_up	Hexb	cds	chr13-97191213-97191278	0
0.000282665	-0.938884	0.322	0.315	1	chr10-84576209-84577050	Con_up	Tcp11l2	utr	chr10-84576626-84577012	0
0.000287177	-1.3286	0.059	0.11	1	chr12-107930744-107931704	Con_up	Bcl11b	gap	chr12-107917415-107989464	0
0.000288126	1.42369	0.748	0.247	1	chr16-11143606-11144665	Exp_up	Zc3h7a	gap	chr16-11141772-11145241	0
0.000290002	-3.01632	0.015	0.082	1	chr16-30687325-30688355	Con_up	Fam43a	utr	chr16-30601875-30602797	84527
0.000290155	-1.29791	0.109	0.205	1	chr11-31726937-31727933	Con_up	Bod1	exon	chr11-31671501-31671885	55051
0.000293632	-0.910034	0.257	0.26	1	chr15-81522872-81523790	Con_up	Gm5218	exon	chr15-81499084-81499548	23323
0.00029453	-0.79669	0.381	0.356	1	chr17-27908844-27909725	Con_up	Anks1	cds	chr17-27909462-27909646	0
0.000294662	-0.762677	0.238	0.219	1	chr17-15375662-15376508	Con_up	Dll1	utr	chr17-15375241-15375976	0
0.000298792	11.998	0.238	0	1	chr1-177458487-177459385	Exp_up	RP24-441N3.2	gap	chr1-177459152-177459974	0
0.000300265	-2.18743	0.035	0.137	1	chr11-102845937-102846924	Con_up	Eftud2	cds	chr11-102846585-102846696	0
0.000301487	-1.31893	0.124	0.192	1	chr3-85024787-85025724	Con_up	RP24-559D1.1	gap	chr3-84540623-85785217	0
0.000304629	-11.7511	0	0.068	1	chr8-47494318-47495372	Con_up	Trappc11	cds	chr8-47495003-47495136	0
0.000306323	12.4839	0.178	0	1	chr4-55707698-55708604	Exp_up	Gm12506	exon	chr4-55636844-55636901	70796
0.000306397	-11.4822	0	0.068	1	chr15-79828793-79829245	Con_up	Cbx6	cds	chr15-79828777-79828978	0
0.000308999	-1.75591	0.064	0.151	1	chr4-47225670-47226977	Con_up	Col15a1	gap	chr4-47208535-47245350	0
0.000309125	-10.7086	0	0.055	1	chr2-167628758-167629690	Con_up	Ube2v1	cds	chr2-167629170-167629269	0
0.000311317	-11.5851	0	0.068	1	chr5-148383617-148384708	Con_up	Slc7a1	gap	chr5-148365252-148392755	0
0.000314774	12.0102	0.233	0	1	chr9-96649720-96650620	Exp_up	Rasa2	exon	chr9-96631364-96631617	18102
0.000315585	12.0398	0.218	0	1	chr7-142373551-142374447	Exp_up	Ifitm10	cds	chr7-142373576-142373578	0
0.00031817	-1.44426	0.04	0.068	1	chr9-109040825-109041540	Con_up	Shisa5	cds	chr9-109040870-109041026	0
0.000318378	12.1127	0.243	0	1	chr17-74089005-74089906	Exp_up	Srd5a2	exon	chr17-74047547-74047916	41088
0.000318551	-2.78782	0.02	0.082	1	chr6-135199824-135200790	Con_up	8430419L09Rik	gap	chr6-135198487-135209032	0
0.000322063	-3.39691	0.01	0.082	1	chr11-113163594-113164357	Con_up	2610035D17Rik	gap	chr11-113072901-113172952	0
0.000322078	12.6169	0.163	0	1	chr4-138493395-138494268	Exp_up	Camk2n1	utr	chr4-138456789-138460123	33271
0.000323644	-11.4786	0	0.068	1	chr4-63066428-63067266	Con_up	Zfp618	gap	chr4-63061565-63079839	0
0.00032457	12.6687	0.153	0	1	chr2-167789347-167790297	Exp_up	9230111E07Rik	exon	chr2-167783300-167783486	5860
0.000325579	12.469	0.153	0	1	chr2-181525261-181526142	Exp_up	Dnajc5	gap	chr2-181520986-181546370	0
0.000328583	-1.05437	0.079	0.11	1	chr12-50648786-50649648	Con_up	Prkd1	cds	chr12-50648716-50648973	0
0.000329698	-10.2353	0	0.068	1	chr1-16104252-16104789	Con_up	Rpl7	cds	chr1-16104365-16104378	0
0.000330521	-11.4269	0	0.068	1	chr11-31742691-31743368	Con_up	D630024D03Rik	exon	chr11-31790113-31790425	46744
0.00033068	-12.0834	0	0.096	1	chr1-89107099-89107885	Con_up	Sh3bp4	utr	chr1-89107258-89107336	0
0.000331735	-10.9395	0	0.082	1	chr5-43233805-43234351	Con_up	Cpeb2	cds	chr5-43233463-43235088	0
0.000332832	-10.8949	0	0.068	1	chr1-191718997-191719626	Con_up	Lpgat1	cds	chr1-191719354-191719398	0
0.000333809	-3.64674	0.005	0.055	1	chr19-56029226-56030329	Con_up	Tcf7l2	utr	chr19-55931858-55933654	95571
0.000334022	12.8934	0.208	0	1	chr17-32326191-32327183	Exp_up	Akap8l	gap	chr17-32321992-32332478	0
0.000338391	2.38331	0.381	0.041	1	chr15-86033747-86034663	Exp_up	Celsr1	cds	chr15-86030182-86033770	0
0.000338737	13.1002	0.267	0	1	chr19-4477704-4478554	Exp_up	Syt12	exon	chr19-4476935-4477447	256
0.000339146	12.4817	0.223	0	1	chr6-83135297-83136173	Exp_up	Rtkn	cds	chr6-83135949-83136059	0
0.000339683	-11.4974	0	0.068	1	chr3-122976161-122977009	Con_up	Usp53	gap	chr3-122969250-122984281	0
0.000344295	-0.47142	0.5	0.37	1	chr10-119239752-119240646	Con_up	Cand1	utr	chr10-119239709-119240055	0
0.00034882	-1.43472	0.094	0.164	1	chr17-29492576-29493446	Con_up	Pim1	gap	chr17-29492032-29493721	0
0.000357333	-11.0899	0	0.055	1	chr2-157201378-157202219	Con_up	Rbl1	gap	chr2-157199550-157204299	0
0.000359925	-11.0876	0	0.055	1	chr9-108224836-108225776	Con_up	Dag1	gap	chr9-108218411-108253008	0
0.000361927	-1.94923	0.03	0.082	1	chr9-71806171-71807494	Con_up	Cgnl1	exon	chr9-71771509-71771602	34568
0.000362187	-11.1727	0	0.055	1	chr6-29711865-29712702	Con_up	Tspan33	gap	chr6-29711091-29713438	0
0.0003647	12.1167	0.109	0	1	chr8-11327739-11328519	Exp_up	Col4a2	gap	chr8-11313685-11354276	0
0.000365229	-11.2069	0	0.068	1	chr15-38302159-38302891	Con_up	Klf10	exon	chr15-38300559-38300707	1451
0.00036609	13.004	0.218	0	1	chr16-35596485-35597421	Exp_up	Sema5b	gap	chr16-35541603-35622576	0
0.000366706	12.7272	0.188	0	1	chr15-83574648-83575546	Exp_up	Ttll12	utr	chr15-83575119-83577048	0
0.000370747	12.091	0.193	0	1	chr11-98750383-98751243	Exp_up	Thra	gap	chr11-98740831-98753289	0
0.000371076	-11.4581	0	0.055	1	chr3-89520793-89521447	Con_up	Kcnn3	cds	chr3-89520469-89521404	0
0.000371426	13.102	0.228	0	1	chr12-27200127-27201053	Exp_up	Gm9866	exon	chr12-27160230-27160633	39493
0.00037348	-1.87723	0.059	0.137	1	chr19-43890198-43891118	Con_up	Dnmbp	gap	chr19-43875021-43901069	0
0.000374807	-10.8614	0	0.068	1	chr4-137356914-137357172	Con_up	Cdc42	gap	chr4-137336130-137357645	0
0.000376421	11.6544	0.198	0	1	chr13-21167394-21168197	Exp_up	Trim27	exon	chr13-21179445-21179556	11247
0.000378494	-2.60648	0.02	0.082	1	chr1-42705177-42706057	Con_up	Pantr2	exon	chr1-42707061-42707258	1003
0.000378877	-11.0098	0	0.055	1	chr3-8961025-8961686	Con_up	Tpd52	gap	chr3-8953800-9003279	0
0.000380121	-0.561164	0.193	0.164	1	chr3-94783281-94784175	Con_up	Cgn	gap	chr3-94780020-94786375	0
0.00039347	-11.2981	0	0.068	1	chr13-111978351-111979155	Con_up	Gm15322	exon	chr13-111991466-111991603	12310
0.000394603	-0.503742	0.272	0.233	1	chr11-102317617-102318503	Con_up	Ubtf	utr	chr11-102317582-102317635	0
0.000397092	12.3859	0.178	0	1	chr18-35833043-35833592	Exp_up	Cxxc5	gap	chr18-35829987-35858392	0
0.000397201	-11.8762	0	0.068	1	chr4-54873664-54874597	Con_up	Zfp462	exon	chr4-54945048-54945101	70450
0.000397883	1.24502	0.866	0.452	1	chr13-9011294-9012260	Exp_up	Gtpbp4	exon	chr13-8995949-8996017	15276
0.000399248	-0.956559	0.124	0.137	1	chr11-113666702-113667623	Con_up	Cog1	cds	chr11-113666759-113666824	0
0.000403986	-11.4363	0	0.055	1	chr6-54099427-54100321	Con_up	Chn2	gap	chr6-54040156-54173463	0
0.000405261	-3.94224	0.005	0.055	1	chr7-39486958-39488045	Con_up	Zfp619	exon	chr7-39517766-39517864	29720
0.000407844	12.3773	0.168	0	1	chr16-4641853-4642795	Exp_up	Dnaja3	gap	chr16-4640149-4675625	0
0.000411063	-2.2433	0.025	0.082	1	chr1-93197416-93198347	Con_up	E030010N08Rik	gap	chr1-93194616-93198466	0
0.000415308	-0.424625	0.361	0.274	1	chr17-57011002-57011918	Con_up	Gtf2f1	cds	chr17-57011109-57011120	0
0.00041595	13.0234	0.203	0	1	chr15-87566058-87566937	Exp_up	Fam19a5	exon	chr15-87625230-87625486	58292
0.000416491	-11.7844	0	0.068	1	chr3-97802106-97803148	Con_up	Pde4dip	gap	chr3-97796809-97824214	0
0.000419765	-2.55373	0.03	0.096	1	chr7-67514468-67515534	Con_up	Lrrc28	cds	chr7-67515106-67515178	0
0.000420967	-2.55289	0.02	0.082	1	chr9-67837153-67838004	Con_up	Vps13c	exon	chr9-67840396-67840526	2391
0.000421685	13.2448	0.307	0	1	chr19-18890023-18890933	Exp_up	Trpm6	gap	chr19-18889042-18892003	0
0.000422478	-1.82435	0.035	0.11	1	chr18-54542062-54543297	Con_up	Redrum	exon	chr18-54451440-54452840	89221
0.00042383	12.4314	0.153	0	1	chr8-109958127-109958851	Exp_up	Marveld3	gap	chr8-109954742-109959712	0
0.000428776	11.806	0.119	0	1	chr6-48445532-48446428	Exp_up	Zfp467	utr	chr6-48445353-48445567	0
0.000430087	12.1298	0.292	0	1	chr16-55532371-55533308	Exp_up	Zpld1	exon	chr16-55297925-55297986	234384
0.000430518	-1.70217	0.045	0.11	1	chr2-69790281-69790961	Con_up	Phospho2	utr	chr2-69790286-69790321	0
0.000430698	-0.50913	0.347	0.247	1	chr4-82512805-82513706	Con_up	Nfib	gap	chr4-82498770-82705514	0
0.000434108	-11.739	0	0.068	1	chr2-27070980-27071880	Con_up	Tmem8c	cds	chr2-27071881-27072015	0
0.000436121	-1.81108	0.035	0.082	1	chr3-88483188-88484207	Con_up	Lmna	cds	chr3-88484047-88484154	0
0.000436746	11.9682	0.243	0	1	chr4-10966652-10967409	Exp_up	Plekhf2	utr	chr4-10988662-10990590	21252
0.000437945	-11.8238	0	0.082	1	chr2-103302979-103303779	Con_up	Ehf	utr	chr2-103303055-103303166	0
0.000438483	-0.774094	0.465	0.425	1	chr9-96364032-96364879	Con_up	Atp1b3	cds	chr9-96364046-96364154	0
0.000439576	12.9839	0.257	0	1	chr11-78393910-78394771	Exp_up	Slc13a2	utr	chr11-78397087-78397687	2315
0.000442193	-1.09304	0.129	0.164	1	chr4-45520153-45520988	Con_up	Shb	gap	chr4-45489176-45532246	0
0.00044229	12.2612	0.104	0	1	chr6-54166897-54167747	Exp_up	Chn2	gap	chr6-54040156-54173463	0
0.000447236	-0.461183	0.475	0.384	1	chr5-142905550-142906421	Con_up	Actb	cds	chr5-142905564-142905686	0
0.000450115	-0.764968	0.347	0.274	1	chr15-99725172-99726038	Con_up	Cox14	utr	chr15-99725618-99725848	0
0.000450228	-11.5981	0	0.096	1	chr9-63663887-63664730	Con_up	Smad3	gap	chr9-63663716-63666147	0
0.000452098	13.0816	0.233	0	1	chr15-87596752-87597644	Exp_up	Fam19a5	exon	chr15-87625230-87625486	27585
0.000453959	-11.0819	0	0.055	1	chr11-20647742-20648598	Con_up	Sertad2	cds	chr11-20647806-20648735	0
0.00045421	-2.10067	0.05	0.164	1	chr9-72806872-72807910	Con_up	Prtg	cds	chr9-72807457-72807532	0
0.000454744	-11.8737	0	0.068	1	chr1-182388342-182389340	Con_up	Trp53bp2	exon	chr1-182409172-182409450	19831
0.000458383	-10.6379	0	0.055	1	chr5-24474265-24475087	Con_up	Agap3	gap	chr5-24452535-24476377	0
0.000466534	-12.0117	0	0.096	1	chr19-34725125-34725834	Con_up	Slc16a12	gap	chr19-34690892-34747065	0
0.000474773	-1.26796	0.064	0.096	1	chr12-24696870-24697841	Con_up	Rrm2	exon	chr12-24708241-24708445	10399
0.000476477	-0.423469	0.297	0.219	1	chr15-76069334-76070174	Con_up	Scrib	cds	chr15-76069229-76069387	0
0.000476718	-0.38228	0.579	0.411	1	chr14-50930431-50931434	Con_up	Tmem55b	cds	chr14-50930613-50930775	0
0.000478586	13.1545	0.267	0	1	chr5-149376721-149377573	Exp_up	Gm20488	gap	chr5-149376792-149392107	0
0.000481491	-1.49623	0.084	0.123	1	chr3-95296000-95296542	Con_up	Fam63a	utr	chr3-95295732-95296163	0
0.000489631	2.12895	0.569	0.082	1	chr15-41276539-41277440	Exp_up	Oxr1	exon	chr15-41447482-41447589	170041
0.000491867	-1.74054	0.059	0.137	1	chr8-107205948-107206691	Con_up	Cyb5b	utr	chr8-107183669-107187470	18477
0.000493788	12.6111	0.139	0	1	chr4-43968327-43969125	Exp_up	Glipr2	cds	chr4-43968572-43968675	0
0.00050044	-11.3544	0	0.055	1	chr1-43149979-43151039	Con_up	Fhl2	gap	chr1-43141873-43196650	0
0.000501932	-2.80121	0.03	0.137	1	chr13-71270199-71271041	Con_up	8030423J24Rik	utr	chr13-70884240-70884503	385695
0.0005041	-3.88614	0.01	0.11	1	chr10-68435245-68436424	Con_up	1700040L02Rik	cds	chr10-68436280-68436420	0
0.000507572	4.10583	0.361	0.014	1	chr8-15519480-15520396	Exp_up	Gm24222	exon	chr8-15412324-15412416	107063
0.000510145	13.0854	0.252	0	1	chr6-87005396-87006234	Exp_up	Nfu1	exon	chr6-87009236-87009389	3001
0.000513849	13.0856	0.282	0	1	chr15-62328156-62329027	Exp_up	Pvt1	gap	chr15-62313480-62372475	0
0.000524085	-10.8436	0	0.055	1	chr11-96309030-96309946	Con_up	Hoxb5	exon	chr11-96303336-96306121	2908
0.000524178	11.6759	0.233	0	1	chr7-120189044-120189970	Exp_up	Crym	cds	chr7-120189726-120189810	0
0.000529182	12.9805	0.252	0	1	chr15-78449816-78450726	Exp_up	Tmprss6	gap	chr15-78446809-78452475	0
0.000532432	12.55	0.248	0	1	chr18-55195930-55196975	Exp_up	Gm4221	exon	chr18-55076479-55079414	116515
0.000539012	-10.7657	0	0.068	1	chr15-76198310-76199069	Con_up	Plec	gap	chr15-76194813-76205597	0
0.000539431	-10.3342	0	0.068	1	chr11-116088010-116088747	Con_up	Wbp2	exon	chr11-116086867-116086995	1014
0.000541622	-0.613653	0.426	0.37	1	chr15-36793456-36794229	Con_up	Ywhaz	utr	chr15-36793479-36793837	0
0.000548774	-0.920497	0.233	0.247	1	chr13-72628244-72629137	Con_up	Irx2	cds	chr13-72629062-72629313	0
0.000549137	-0.254661	0.53	0.329	1	chr11-23255267-23256206	Con_up	Xpo1	utr	chr11-23256041-23256162	0
0.000553452	12.009	0.213	0	1	chr16-95656874-95657768	Exp_up	Ets2	exon	chr16-95702075-95702644	44306
0.000556679	-11.7386	0	0.096	1	chr1-127206117-127206825	Con_up	Mgat5	gap	chr1-127205428-127249789	0
0.00056075	-11.1291	0	0.055	1	chr4-135667172-135668036	Con_up	Ifnlr1	exon	chr4-135686287-135686599	18250
0.000562141	12.06	0.139	0	1	chr7-141563067-141563729	Exp_up	Ap2a2	gap	chr7-141562427-141588285	0
0.000562394	11.563	0.297	0	1	chr4-117135725-117136645	Exp_up	Plk3	exon	chr4-117133652-117133963	1761
0.000562859	12.7508	0.178	0	1	chr6-57811820-57812850	Exp_up	Vopp1	gap	chr6-57790036-57824926	0
0.000564146	12.7334	0.248	0	1	chr7-141468615-141469394	Exp_up	Cd151	cds	chr7-141469262-141469345	0
0.000564867	13.0959	0.243	0	1	chr6-86031056-86032106	Exp_up	Figla	utr	chr6-86020877-86020996	10059
0.000567497	13.0974	0.262	0	1	chr1-82831561-82832467	Exp_up	Agfg1	exon	chr1-82839483-82839889	7015
0.000567982	-10.8228	0	0.055	1	chr4-88723693-88724430	Con_up	Gm26566	utr	chr4-88722436-88722842	850
0.000577444	-0.499126	0.099	0.11	1	chr18-43206978-43208448	Con_up	Stk32a	utr	chr18-43207697-43207840	0
0.000577491	-4.44026	0.005	0.068	1	chr1-54585118-54586043	Con_up	Pgap1	exon	chr1-54557434-54557684	27433
0.000579608	12.4623	0.149	0	1	chr11-102211701-102212600	Exp_up	Hdac5	gap	chr11-102207167-102230004	0
0.000580849	-0.719244	0.307	0.301	1	chr9-59655894-59656823	Con_up	Pkm	utr	chr9-59656368-59656649	0
0.000590538	12.9069	0.203	0	1	chr2-141278915-141279776	Exp_up	Macrod2	gap	chr2-141024142-141515203	0
0.000590821	-2.57191	0.02	0.082	1	chr5-150232599-150233550	Con_up	Fry	exon	chr5-150259930-150260338	26379
0.000591323	12.8366	0.262	0	1	chr2-33497971-33498986	Exp_up	Gm13530	gap	chr2-33489986-33503446	0
0.000593253	-11.6541	0	0.068	1	chr13-24257642-24258469	Con_up	Lrrc16a	gap	chr13-24178258-24276456	0
0.00059691	-10.742	0	0.055	1	chr14-21847161-21847896	Con_up	Comtd1	cds	chr14-21847873-21847927	0
0.000601783	11.7569	0.243	0	1	chr12-113097898-113098817	Exp_up	Mta1	cds	chr12-113098418-113098445	0
0.000603947	-1.18268	0.104	0.151	1	chr7-143977404-143978342	Con_up	Shank2	exon	chr7-144001928-144002017	23585
0.000604435	-0.233136	0.421	0.301	1	chr2-38926029-38926976	Con_up	Nr6a1	cds	chr2-38926118-38926217	0
0.000610078	-11.6369	0	0.068	1	chr4-139142855-139143681	Con_up	Minos1	exon	chr4-139130922-139131113	11741
0.000610622	-0.333562	0.416	0.315	1	chr3-36475349-36476248	Con_up	1810062G17Rik	cds	chr3-36476135-36476239	0
0.000611525	11.8298	0.069	0	1	chr7-92493303-92494189	Exp_up	Dlg2	utr	chr7-92444618-92447003	46299
0.000613565	12.2915	0.218	0	1	chr5-129454860-129455882	Exp_up	Sfswap	exon	chr5-129501231-129501596	45348
0.000618096	-0.339088	0.228	0.192	1	chr8-25252416-25253334	Con_up	Tacc1	exon	chr8-25201122-25201449	50966
0.000619874	-1.53146	0.069	0.123	1	chr17-45736418-45737295	Con_up	F630040K05Rik	gap	chr17-45734847-45749218	0
0.000623753	12.9799	0.203	0	1	chr1-187910535-187911402	Exp_up	Esrrg	gap	chr1-187793413-188043333	0
0.000630571	-1.96141	0.074	0.205	1	chr7-98158187-98159076	Con_up	Capn5	gap	chr7-98151944-98161915	0
0.000633062	-0.69215	0.619	0.479	1	chr10-80621873-80622874	Con_up	Csnk1g2	utr	chr10-80622780-80622950	0
0.000641911	-1.03717	0.084	0.137	1	chr5-32425191-32426108	Con_up	Ppp1cb	exon	chr5-32458974-32459407	32865
0.000649859	-0.445827	0.436	0.274	1	chr11-96075407-96076334	Con_up	Atp5g1	utr	chr11-96075427-96075581	0
0.000650804	-0.165456	0.401	0.26	1	chr2-119477486-119478492	Con_up	Ino80	utr	chr2-119477379-119477613	0
0.000653692	-0.66077	0.51	0.425	1	chr11-20631233-20632357	Con_up	Sertad2	utr	chr11-20631979-20632273	0
0.00065408	-3.11391	0.025	0.137	1	chr19-4719093-4719966	Con_up	Sptbn2	gap	chr19-4718998-4724079	0
0.000655074	-1.12412	0.114	0.164	1	chr11-116532733-116533652	Con_up	Sphk1	utr	chr11-116533268-116533368	0
0.000658487	-0.768708	0.277	0.274	1	chr16-44172717-44173569	Con_up	Gm608	utr	chr16-44173397-44173510	0
0.000663247	12.8107	0.188	0	1	chr3-90586741-90587458	Exp_up	S100a2	exon	chr3-90590247-90590354	2788
0.000670824	-10.7837	0	0.055	1	chr6-124716539-124717409	Con_up	Phb2	cds	chr6-124716606-124716633	0
0.000675828	12.7801	0.287	0	1	chr8-111939662-111940140	Exp_up	Gabarapl2	exon	chr8-111940703-111940852	562
0.000678439	11.8094	0.139	0	1	chr12-32688868-32690000	Exp_up	Nampt	exon	chr12-32820335-32820626	130334
0.000679558	-1.82314	0.02	0.055	1	chr15-35293712-35294522	Con_up	Osr2	exon	chr15-35296098-35296467	1575
0.000685127	12.0813	0.198	0	1	chr15-78624316-78625241	Exp_up	Cyth4	utr	chr15-78620565-78622019	2296
0.000688013	11.3904	0.233	0	1	chr16-21787416-21788322	Exp_up	Ehhadh	cds	chr16-21787707-21787780	0
0.000692332	12.6601	0.178	0	1	chr7-24459333-24460227	Exp_up	Plaur	exon	chr7-24462500-24462567	2272
0.000694183	12.4109	0.158	0	1	chr1-36535666-36536718	Exp_up	Ankrd23	cds	chr1-36535682-36535708	0
0.00069795	12.4996	0.139	0	1	chr5-92984362-92985214	Exp_up	Shroom3	utr	chr5-92964725-92965318	19043
0.000698428	12.8307	0.218	0	1	chr11-4299040-4300120	Exp_up	Gm11958	exon	chr11-4286870-4286939	12100
0.000699942	-0.956338	0.272	0.288	1	chr9-123478187-123479101	Con_up	Limd1	utr	chr9-123478701-123479237	0
0.000702229	-3.70251	0.01	0.096	1	chr15-6934260-6935476	Con_up	Osmr	exon	chr15-6874201-6874969	59290
0.000705041	-2.42479	0.025	0.096	1	chr10-61272999-61273906	Con_up	Adamts14	cds	chr10-61273156-61273237	0
0.000711625	-0.754404	0.173	0.192	1	chr10-81559026-81559881	Con_up	Aes	cds	chr10-81559642-81559668	0
0.000715381	-1.56301	0.059	0.123	1	chr17-66448012-66449048	Con_up	Mtcl1	cds	chr17-66448317-66449345	0
0.000719206	13.1127	0.238	0	1	chr12-104415412-104416301	Exp_up	Serpina3n	utr	chr12-104413607-104414329	1082
0.000724368	-0.569741	0.208	0.178	1	chr11-78826152-78827055	Con_up	Lyrm9	utr	chr11-78826584-78826636	0
0.000725615	-0.673718	0.054	0.068	1	chr15-36707770-36709049	Con_up	Ywhaz	utr	chr15-36770770-36772717	61720
0.000728097	-0.537334	0.342	0.274	1	chr8-22593347-22594258	Con_up	Vdac3	utr	chr8-22593684-22593813	0
0.000730138	-1.41186	0.069	0.151	1	chr17-73634048-73635028	Con_up	Galnt14	gap	chr17-73574974-73709930	0
0.000733251	13.0299	0.218	0	1	chr11-114724713-114725735	Exp_up	Dnaic2	exon	chr11-114727408-114727484	1672
0.000735433	-0.577855	0.421	0.301	1	chr15-96709331-96710254	Con_up	Slc38a2	exon	chr15-96699408-96699698	9632
0.000743695	11.8327	0.282	0	1	chr3-96093985-96094878	Exp_up	Otud7b	exon	chr3-96104527-96104819	9648
0.0007464	12.3205	0.144	0	1	chr6-13288262-13289098	Exp_up	Vwde	exon	chr6-13224794-13224965	63296
0.000750629	12.2691	0.203	0	1	chr2-30716845-30717627	Exp_up	Gm14488	gap	chr2-30714979-30719705	0
0.00075114	-2.26327	0.025	0.068	1	chr1-91917343-91918240	Con_up	Hdac4	utr	chr1-91928779-91933346	10538
0.000755928	-1.24751	0.05	0.082	1	chr5-90661088-90662179	Con_up	Rassf6	exon	chr5-90640387-90640487	20600
0.000761579	-11.5636	0	0.068	1	chr11-79082926-79083837	Con_up	Ksr1	gap	chr11-79074487-79146054	0
0.000762674	13.0129	0.262	0	1	chr8-68102953-68103922	Exp_up	Gm21807	gap	chr8-68099561-68120747	0
0.000766001	-11.4434	0	0.055	1	chr3-101078170-101079122	Con_up	Ptgfrn	gap	chr3-101077457-101080127	0
0.000769584	12.5869	0.173	0	1	chr11-4700456-4701369	Exp_up	Uqcr10	utr	chr11-4701973-4702175	603
0.000770758	12.7068	0.203	0	1	chr13-49213299-49214185	Exp_up	1110007C09Rik	gap	chr13-49208147-49215936	0
0.000775775	-10.7502	0	0.055	1	chr15-98607336-98608202	Con_up	Adcy6	utr	chr15-98607481-98607633	0
0.000781495	-11.2243	0	0.068	1	chr10-99228409-99229296	Con_up	Poc1b	utr	chr10-99196731-99198074	30334
0.000783353	-10.8804	0	0.055	1	chr15-101164205-101165133	Con_up	Acvr1b	exon	chr15-101174067-101174235	8933
0.000783883	-2.0348	0.054	0.137	1	chr4-138938487-138939513	Con_up	Otud3	exon	chr4-138913610-138913945	24541
0.000791757	-0.266004	0.307	0.205	1	chr13-111808611-111809502	Con_up	Map3k1	cds	chr13-111808503-111808969	0
0.000798677	12.6779	0.228	0	1	chr15-79348059-79348672	Exp_up	Maff	utr	chr15-79348061-79348246	0
0.000799207	-0.423134	0.322	0.274	1	chr2-163994683-163995547	Con_up	Ywhab	utr	chr2-163995503-163995871	0
0.000801059	-11.798	0	0.068	1	chr19-27123835-27124852	Con_up	Vldlr	exon	chr19-27216484-27216948	91631
0.000801183	11.4052	0.218	0	1	chr1-192415737-192416605	Exp_up	Kcnh1	gap	chr1-192413217-192418682	0
0.000801539	-11.5092	0	0.068	1	chr2-59798767-59799846	Con_up	Tanc1	cds	chr2-59799571-59800178	0
0.000803975	-10.537	0	0.055	1	chr1-172502550-172503332	Con_up	Tagln2	gap	chr1-172500333-172505138	0
0.000805356	-1.08442	0.252	0.315	1	chr14-66868421-66869277	Con_up	Gm5464	cds	chr14-66868916-66869443	0
0.000811615	11.0757	0.134	0	1	chr7-140908338-140909251	Exp_up	Cox8b	exon	chr7-140900232-140900446	7891
0.000824086	-0.459382	0.366	0.329	1	chr2-104589909-104590816	Con_up	Cstf3	cds	chr2-104590676-104590702	0
0.000826639	-0.568163	0.213	0.192	1	chr11-68967494-68968401	Con_up	Slc25a35	utr	chr11-68968131-68968662	0
0.000830294	12.5741	0.223	0	1	chr2-168078184-168079081	Exp_up	Pard6b	exon	chr2-168081004-168081359	1922
0.000833871	12.5676	0.149	0	1	chr1-72428815-72429646	Exp_up	2025-03-04	cds	chr1-72428642-72429009	0
0.000836478	12.8318	0.213	0	1	chr11-83896297-83897130	Exp_up	Hnf1b	cds	chr11-83896222-83896340	0
0.000837629	-1.42466	0.054	0.096	1	chr4-95283525-95284493	Con_up	Gm12708	exon	chr4-95208872-95209727	73797
0.000838474	12.8695	0.233	0	1	chr10-89526705-89527702	Exp_up	Nr1h4	gap	chr10-89516572-89533402	0
0.000843734	12.7171	0.267	0	1	chr13-101540316-101541324	Exp_up	Gm29341	exon	chr13-101605618-101605622	64293
0.000844241	11.7676	0.277	0	1	chr5-89277301-89278199	Exp_up	Slc4a4	utr	chr5-89235507-89239653	37647
0.000848943	-2.40012	0.025	0.11	1	chr1-42261585-42262441	Con_up	Gm28175	exon	chr1-42261855-42262253	0
0.000854641	-11.6291	0	0.068	1	chr11-35995142-35995967	Con_up	Tenm2	utr	chr11-36006656-36008034	10688
0.00085478	-11.2223	0	0.055	1	chr13-101918971-101919841	Con_up	Pik3r1	exon	chr13-101767977-101768217	150753
0.000858851	11.9391	0.188	0	1	chr15-78844708-78845672	Exp_up	Cdc42ep1	gap	chr15-78842726-78847094	0
0.000859187	-0.655063	0.267	0.26	1	chr5-100500248-100501152	Con_up	Lin54	utr	chr5-100500501-100500592	0
0.000859491	-1.42403	0.114	0.205	1	chr5-91517177-91518157	Con_up	Parm1	cds	chr5-91517915-91517957	0
0.00086273	-2.33317	0.025	0.082	1	chr3-154692079-154692989	Con_up	BC007180	gap	chr3-154664284-154695738	0
0.00086513	12.3077	0.109	0	1	chr17-4749413-4750468	Exp_up	Arid1b	exon	chr17-4994332-4994399	243863
0.000866008	-11.2708	0	0.068	1	chr11-104289484-104290099	Con_up	Mapt	cds	chr11-104289908-104289994	0
0.000867859	12.9457	0.252	0	1	chr9-110629925-110630805	Exp_up	Nbeal2	cds	chr9-110630784-110630919	0
0.000871222	-2.05286	0.045	0.137	1	chr6-53956258-53957465	Con_up	Cpvl	gap	chr6-53954625-53967755	0
0.000873878	-4.3866	0.005	0.082	1	chr6-71933741-71934832	Con_up	Polr1a	gap	chr6-71931825-71936295	0
0.000874144	12.5313	0.203	0	1	chr19-5809927-5810818	Exp_up	Malat1	exon	chr19-5795690-5802672	7254
0.000876134	12.749	0.173	0	1	chr16-17732718-17733493	Exp_up	Med15	exon	chr16-17722756-17722930	9787
0.000877296	-0.552775	0.292	0.288	1	chr7-34132803-34133629	Con_up	Wtip	cds	chr7-34132489-34133059	0
0.000883885	-10.7018	0	0.055	1	chr5-138086577-138087451	Con_up	Zkscan1	gap	chr5-138085232-138092925	0
0.000887994	12.7427	0.198	0	1	chr19-42613703-42614456	Exp_up	Loxl4	exon	chr19-42612718-42612813	889
0.000891007	-11.8623	0	0.068	1	chr12-9021356-9022136	Con_up	Wdr35	cds	chr12-9021730-9021840	0
0.000895874	11.6854	0.277	0	1	chr8-120190678-120191637	Exp_up	Gm20388	gap	chr8-119910940-124295357	0
0.000897242	1.14804	0.856	0.397	1	chr17-36230992-36231908	Exp_up	Gm20546	exon	chr17-36248821-36248906	16912
0.00090066	-11.1465	0	0.055	1	chr4-150139044-150139689	Con_up	Slc2a5	cds	chr4-150139631-150139818	0
0.000904264	4.14492	0.356	0.014	1	chr11-4121346-4122373	Exp_up	Sec14l2	gap	chr11-4111938-4123165	0
0.00090633	12.29	0.114	0	1	chr13-117409636-117410511	Exp_up	Emb	utr	chr13-117273063-117274098	135537
0.000909962	-1.90834	0.064	0.178	1	chr10-62329525-62330490	Con_up	Hk1	gap	chr10-62315549-62353057	0
0.000910199	-0.440953	0.213	0.164	1	chr3-96629493-96630383	Con_up	Rbm8a	cds	chr3-96630302-96630361	0
0.000910383	-0.528886	0.074	0.082	1	chr19-28171664-28172574	Con_up	Gm28228	exon	chr19-28089223-28089764	81899
0.000915611	-3.97151	0.005	0.068	1	chr5-138947882-138948708	Con_up	Pdgfa	utr	chr5-138976014-138977216	27305
0.000921114	10.9737	0.079	0	1	chr10-42697017-42697473	Exp_up	Ostm1	gap	chr10-42696418-42698107	0
0.000923625	12.8871	0.183	0	1	chr6-84002541-84003571	Exp_up	Dysf	exon	chr6-84008590-84009002	5018
0.000924708	-11.3308	0	0.055	1	chr12-32465090-32465992	Con_up	Ccdc71l	utr	chr12-32379641-32382943	82146
0.00094083	-2.77459	0.02	0.082	1	chr8-127405580-127406458	Con_up	Pard3	gap	chr8-127405565-127409555	0
0.000941353	12.3762	0.223	0	1	chr2-75703208-75703899	Exp_up	Nfe2l2	gap	chr2-75692373-75704363	0
0.000948364	-0.571202	0.089	0.082	1	chr2-156429674-156430665	Con_up	Epb4.1l1	gap	chr2-156421300-156438584	0
0.00094923	-0.727362	0.213	0.219	1	chr17-35918665-35919602	Con_up	Ppp1r10	gap	chr17-35917717-35923307	0
0.000952179	12.3221	0.149	0	1	chr1-82636130-82636982	Exp_up	Col4a3	gap	chr1-82587432-82641438	0
0.000959857	12.7451	0.183	0	1	chr17-26658614-26659496	Exp_up	Ergic1	utr	chr17-26655175-26656931	1682
0.000961573	12.808	0.203	0	1	chr12-27492054-27492963	Exp_up	Sox11	exon	chr12-27334264-27342574	149479
0.000962948	-10.7166	0	0.082	1	chr11-95309539-95309901	Con_up	Kat7	cds	chr11-95309537-95309557	0
0.000963481	11.96	0.139	0	1	chr11-115810084-115811042	Exp_up	Caskin2	gap	chr11-115807891-115811886	0
0.000970473	-0.809215	0.228	0.26	1	chr13-108244901-108245856	Con_up	Elovl7	gap	chr13-108214501-108256666	0
0.000981372	12.4689	0.124	0	1	chr15-77068632-77069627	Exp_up	Rbfox2	utr	chr15-77078990-77084151	9362
0.000987486	-1.70878	0.045	0.096	1	chr2-131059132-131060014	Con_up	Adam33	gap	chr2-131058739-131061142	0
0.000989364	12.559	0.173	0	1	chr13-51969793-51970942	Exp_up	Gm26651	exon	chr13-51973214-51973271	2271
0.000991631	12.2738	0.213	0	1	chr1-156222281-156223080	Exp_up	Fam163a	exon	chr1-156204830-156205026	17254
0.000998481	11.8418	0.228	0	1	chr13-22015422-22016344	Exp_up	Gm11291	exon	chr13-22016690-22016779	345
0.00100226	12.7926	0.243	0	1	chr19-10043424-10044291	Exp_up	Fads3	gap	chr19-10041957-10052201	0
0.00100428	-11.302	0	0.068	1	chr2-93469855-93470766	Con_up	Gm10804	exon	chr2-93468116-93469871	0
0.00100747	-2.0348	0.05	0.11	1	chr13-112119522-112120457	Con_up	Gm15323	exon	chr13-112017136-112017332	102189
0.00100771	-1.29514	0.05	0.096	1	chr4-129130404-129131237	Con_up	Gm15906	exon	chr4-129135091-129135369	3853
0.00100919	-1.22966	0.134	0.151	1	chr1-165641135-165641909	Con_up	Rcsd1	utr	chr1-165646516-165650177	4606
0.00100932	-0.767131	0.193	0.178	1	chr5-150952259-150953146	Con_up	Kl	cds	chr5-150952717-150953541	0
0.00101369	-0.602778	0.366	0.26	1	chr13-13589899-13590778	Con_up	Lyst	utr	chr13-13590409-13590496	0
0.00101606	-11.7384	0	0.068	1	chr2-170401134-170402059	Con_up	Bcas1	gap	chr2-170387953-170406273	0
0.00102356	-1.87319	0.04	0.11	1	chr9-64790392-64791280	Con_up	Dennd4a	exon	chr9-64811340-64811586	20059
0.00102388	-0.665087	0.144	0.151	1	chr11-77347815-77348704	Con_up	Ssh2	cds	chr11-77348426-77348553	0
0.00102767	-0.360372	0.257	0.205	1	chr4-138261897-138262829	Con_up	Kif17	cds	chr4-138262503-138262733	0
0.00102848	-0.828124	0.287	0.247	1	chr1-178336134-178336996	Con_up	Gm28062	cds	chr1-178336953-178337571	0
0.00103376	12.4261	0.173	0	1	chr11-54882410-54883295	Exp_up	Hint1	utr	chr11-54870354-54870501	11908
0.00103617	-1.94011	0.02	0.068	1	chr17-57271015-57271911	Con_up	Vav1	exon	chr17-57279100-57279401	7188
0.00104056	-0.995453	0.134	0.164	1	chr17-35058781-35059395	Con_up	Ddah2	utr	chr17-35059101-35059272	0
0.0010462	11.7284	0.178	0	1	chr1-43862321-43863241	Exp_up	Uxs1	exon	chr1-43827615-43827800	34520
0.00104814	-1.97835	0.079	0.205	1	chr7-143956376-143957329	Con_up	Shank2	exon	chr7-144001928-144002017	44598
0.00106204	12.2446	0.104	0	1	chr11-12234010-12234769	Exp_up	Cobl	utr	chr11-12236608-12238041	1838
0.00106742	-0.54052	0.158	0.151	1	chr9-8042394-8043284	Con_up	9230110C19Rik	cds	chr9-8042670-8042779	0
0.00106968	-1.48736	0.074	0.137	1	chr7-15967056-15967965	Con_up	Ehd2	utr	chr7-15967420-15967475	0
0.00107476	11.2266	0.163	0	1	chr4-137773157-137774065	Exp_up	Alpl	gap	chr4-137758733-137782160	0
0.00108004	12.1396	0.292	0	1	chr7-74408326-74409263	Exp_up	Slco3a1	gap	chr7-74359920-74504176	0
0.00108781	-11.0008	0	0.068	1	chr15-88732910-88733621	Con_up	Brd1	gap	chr15-88730705-88733928	0
0.00108972	-3.73497	0.005	0.068	1	chr9-69517155-69518250	Con_up	Anxa2	utr	chr9-69491506-69491795	25359
0.0010898	12.7743	0.163	0	1	chr3-53109576-53110449	Exp_up	Lhfp	gap	chr3-53043692-53231729	0
0.00109733	12.9507	0.252	0	1	chr7-112375703-112376631	Exp_up	Micalcl	cds	chr7-112376015-112376089	0
0.00110392	11.5621	0.233	0	1	chr1-187823107-187824043	Exp_up	Esrrg	gap	chr1-187793413-188043333	0
0.00110765	-1.18822	0.084	0.137	1	chr8-47764142-47765107	Con_up	n-R5s96	exon	chr8-47719246-47719369	44772
0.00111067	12.445	0.129	0	1	chr8-107286418-107287274	Exp_up	Nfat5	exon	chr8-107293470-107293898	6195
0.00111121	-1.0682	0.188	0.219	1	chr2-152707353-152708270	Con_up	H13	utr	chr2-152704725-152708670	0
0.00111188	12.4577	0.158	0	1	chr13-53079219-53080280	Exp_up	Ror2	utr	chr13-53109312-53110219	29031
0.00111337	12.0383	0.233	0	1	chr12-84278315-84279588	Exp_up	Ptgr2	exon	chr12-84285232-84285476	5643
0.00112346	12.2629	0.277	0	1	chr19-5429526-5430450	Exp_up	AI837181	utr	chr19-5426708-5427313	2212
0.00112663	-3.34365	0.02	0.151	1	chr1-134407697-134408893	Con_up	Cyb5r1	cds	chr1-134408404-134408487	0
0.00112683	-2.02459	0.02	0.055	1	chr10-62843528-62844424	Con_up	Tet1	gap	chr10-62840379-62864807	0
0.00112903	-10.9823	0	0.082	1	chr3-101806220-101806499	Con_up	Mab21l3	utr	chr3-101813076-101815018	6576
0.00112938	4.3885	0.332	0.014	1	chr10-7589420-7590294	Exp_up	Lrp11	cds	chr10-7590127-7590613	0
0.00113262	11.4958	0.228	0	1	chr9-40776381-40777336	Exp_up	Clmp	gap	chr9-40774486-40781112	0
0.00113707	-0.680984	0.218	0.192	1	chr11-101467484-101468422	Con_up	Rnd2	cds	chr11-101468338-101468439	0
0.00114027	-11.0775	0	0.055	1	chr8-120030159-120031205	Con_up	Crispld2	cds	chr8-120031068-120031140	0
0.00114125	-4.33083	0.005	0.055	1	chr17-49779474-49780365	Con_up	Kif6	gap	chr17-49758638-49832140	0
0.00114313	11.9931	0.158	0	1	chr12-84174556-84175174	Exp_up	Elmsan1	gap	chr12-84174424-84193498	0
0.00114626	-0.749711	0.183	0.192	1	chr12-104954742-104955641	Con_up	Syne3	cds	chr12-104955527-104955709	0
0.00114909	-12.1336	0	0.096	1	chr13-37910453-37911354	Con_up	Rreb1	gap	chr13-37899788-37916021	0
0.00115075	-1.64052	0.094	0.205	1	chr10-61312196-61313159	Con_up	Pald1	utr	chr10-61319657-61321089	6497
0.00115159	13.0231	0.223	0	1	chr7-125898750-125899650	Exp_up	Gsg1l	gap	chr7-125891731-125910163	0
0.0011556	11.4694	0.079	0	1	chr1-57844920-57845806	Exp_up	Spats2l	utr	chr1-57845571-57845683	0
0.00115596	12.7008	0.173	0	1	chr5-131515453-131516327	Exp_up	Auts2	gap	chr5-131477024-131533820	0
0.00115905	-11.1263	0	0.055	1	chr7-141142704-141143565	Con_up	Ptdss2	cds	chr7-141143093-141143146	0
0.00116476	11.9107	0.218	0	1	chr4-104985726-104986623	Exp_up	1700024P16Rik	cds	chr4-104986256-104986290	0
0.00117232	11.8122	0.238	0	1	chr3-28695514-28696431	Exp_up	Slc2a2	exon	chr3-28697903-28698031	1471
0.0011738	-1.64739	0.035	0.082	1	chr12-104002471-104003313	Con_up	Serpina9	gap	chr12-104001501-104008258	0
0.00118201	11.2397	0.178	0	1	chr1-151157833-151158735	Exp_up	C730036E19Rik	exon	chr1-151142202-151142345	15487
0.00118405	-1.0381	0.213	0.247	1	chr19-5488837-5489665	Con_up	Mus81	exon	chr19-5487988-5488402	434
0.00118432	12.2904	0.149	0	1	chr12-25100754-25101472	Exp_up	Id2	exon	chr12-25095663-25096092	4661
0.00118461	-1.31877	0.059	0.11	1	chr1-162126577-162127517	Con_up	Dnm3	gap	chr1-162084145-162134456	0
0.00118624	-0.440176	0.406	0.342	1	chr10-126978160-126979072	Con_up	Ctdsp2	utr	chr10-126978717-126979237	0
0.00118752	-0.532658	0.277	0.247	1	chr11-77762843-77763670	Con_up	Myo18a	utr	chr11-77763246-77763379	0
0.0011924	-2.56315	0.025	0.096	1	chr15-97364523-97365589	Con_up	Pced1b	gap	chr15-97361336-97373955	0
0.00119548	-0.204487	0.243	0.151	1	chr17-26123005-26123927	Con_up	Mrpl28	cds	chr17-26123562-26123849	0
0.00119642	-2.6122	0.02	0.068	1	chr11-59218133-59219014	Con_up	Arf1	gap	chr11-59213524-59227875	0
0.00119879	12.7447	0.198	0	1	chr10-71152857-71153698	Exp_up	Bicc1	gap	chr10-71079237-71159420	0
0.00119894	11.9905	0.183	0	1	chr13-94062431-94063301	Exp_up	Lhfpl2	gap	chr13-94057907-94120776	0
0.0012131	12.3936	0.119	0	1	chr7-79285301-79286079	Exp_up	Abhd2	gap	chr7-79273340-79294507	0
0.00121471	-0.991	0.297	0.301	1	chr17-26422156-26423075	Con_up	Neurl1b	gap	chr17-26414996-26431786	0
0.00123427	-0.853462	0.109	0.123	1	chr2-60719972-60720873	Con_up	Itgb6	gap	chr2-60674729-60722415	0
0.00124086	12.8895	0.213	0	1	chr2-32458074-32458973	Exp_up	Naif1	utr	chr2-32455270-32456953	1120
0.00124456	-1.09756	0.089	0.123	1	chr6-49792275-49793184	Con_up	Npy	exon	chr6-49822710-49822801	29525
0.00124558	12.4797	0.149	0	1	chr4-14856967-14857872	Exp_up	Tmem55a	exon	chr4-14864076-14864437	6203
0.0012456	-0.652168	0.213	0.178	1	chr17-46857304-46858212	Con_up	Gltscr1l	exon	chr17-46830951-46831413	25890
0.00124938	-2.5871	0.02	0.096	1	chr2-168016673-168017490	Con_up	Fam65c	exon	chr2-168010522-168010618	6054
0.00124981	11.1559	0.173	0	1	chr14-69174593-69175499	Exp_up	Nkx2-6	cds	chr14-69174632-69175254	0
0.00126053	11.3054	0.134	0	1	chr19-46975306-46976359	Exp_up	Nt5c2	gap	chr19-46950966-47014697	0
0.0012715	-10.7881	0	0.068	1	chr2-120404620-120405635	Con_up	Ganc	cds	chr2-120405031-120405059	0
0.00127233	11.7975	0.173	0	1	chr3-79531645-79532570	Exp_up	Fnip2	gap	chr3-79506279-79567508	0
0.00127475	12.094	0.119	0	1	chr2-65213475-65214338	Exp_up	Cobll1	gap	chr2-65151165-65238981	0
0.00127678	-3.0143	0.015	0.068	1	chr5-121605925-121606929	Con_up	Acad12	gap	chr5-121605702-121607162	0
0.0012784	11.9518	0.168	0	1	chr5-20791822-20792772	Exp_up	Phtf2	gap	chr5-20789785-20794294	0
0.00128241	-2.66818	0.02	0.082	1	chr4-57156449-57157327	Con_up	Epb4.1l4b	exon	chr4-57142848-57143437	13011
0.0012939	-2.15992	0.035	0.123	1	chr11-79111691-79112531	Con_up	Ksr1	gap	chr11-79074487-79146054	0
0.00129414	-1.5113	0.04	0.068	1	chr10-8785240-8786330	Con_up	Sash1	gap	chr10-8784311-8786347	0
0.00130203	-0.310545	0.267	0.205	1	chr8-109705132-109706002	Con_up	Zfp821	utr	chr8-109705549-109705863	0
0.0013032	11.3188	0.213	0	1	chr8-115718870-115719797	Exp_up	Maf	exon	chr8-115701435-115707794	11075
0.00130553	12.7925	0.218	0	1	chr4-150799488-150800445	Exp_up	Gm13049	exon	chr4-150825733-150825960	25287
0.00130933	11.6207	0.139	0	1	chr8-41114663-41115544	Exp_up	Mtus1	utr	chr8-41114540-41114667	0
0.00130958	12.6652	0.158	0	1	chr5-47502526-47503445	Exp_up	Slit2	exon	chr5-47983155-47985218	479709
0.001314	12.4438	0.213	0	1	chr2-164878211-164878823	Exp_up	Pcif1	exon	chr2-164879304-164879489	480
0.0013154	-1.37107	0.074	0.137	1	chr2-169632239-169633182	Con_up	Tshz2	utr	chr2-169633013-169633739	0
0.00131888	12.3315	0.114	0	1	chr1-35257195-35258207	Exp_up	RP24-550I15.1	exon	chr1-35625606-35625936	367398
0.00132245	11.679	0.064	0	1	chr3-139917288-139918314	Exp_up	Stpg2	utr	chr3-139709174-139710299	206988
0.00132245	-0.510079	0.465	0.329	1	chr11-115813319-115814246	Con_up	Caskin2	utr	chr11-115813514-115813639	0
0.00132466	11.5681	0.257	0	1	chr9-101036803-101037667	Exp_up	Pccb	exon	chr9-101034669-101034898	1904
0.00132832	-0.519927	0.188	0.178	1	chr18-60727195-60728083	Con_up	Ndst1	exon	chr18-60712723-60713389	13805
0.00133515	-0.769015	0.089	0.11	1	chr17-35059493-35060001	Con_up	Ddah2	utr	chr17-35059816-35059964	0
0.00134624	-0.673454	0.302	0.274	1	chr19-25221879-25222822	Con_up	Kank1	exon	chr19-25236975-25237317	14152
0.00134758	-11.0061	0	0.055	1	chr8-106631238-106632167	Con_up	Cdh1	gap	chr8-106604408-106649000	0
0.00134843	12.5671	0.218	0	1	chr19-38026133-38026821	Exp_up	Myof	gap	chr19-38024398-38043235	0
0.00135517	-0.97095	0.134	0.192	1	chr16-30964609-30965486	Con_up	Xxylt1	gap	chr16-30957735-31007713	0
0.00135634	12.5458	0.158	0	1	chr8-111538010-111538858	Exp_up	Znrf1	cds	chr8-111538343-111538466	0
0.00135785	12.6179	0.178	0	1	chr3-37908461-37909164	Exp_up	Gm5148	exon	chr3-37724203-37724490	183970
0.00136272	12.8055	0.188	0	1	chr16-62642825-62643744	Exp_up	Nsun3	utr	chr16-62732444-62735418	88699
0.00136773	-10.8536	0	0.055	1	chr11-83817915-83818596	Con_up	Gm12576	exon	chr11-83817682-83820443	0
0.0013709	12.2561	0.144	0	1	chr8-46429757-46430768	Exp_up	Acsl1	exon	chr8-46471041-46471230	40272
0.00137739	11.3176	0.158	0	1	chr2-130283926-130284790	Exp_up	Idh3b	cds	chr2-130284382-130284417	0
0.00137851	12.9835	0.203	0	1	chr9-112023202-112024163	Exp_up	Arpp21	utr	chr9-112065091-112065764	40927
0.00138012	-11.501	0	0.055	1	chr17-7284170-7285036	Con_up	Rps6ka2	gap	chr17-7282870-7288914	0
0.0013839	11.8366	0.198	0	1	chr19-34517946-34518842	Exp_up	Lipa	gap	chr19-34511022-34523421	0
0.00139398	-11.4214	0	0.055	1	chr15-85568923-85569884	Con_up	Wnt7b	gap	chr15-85559130-85580250	0
0.00139505	12.3449	0.208	0	1	chr5-73492101-73492999	Exp_up	Dcun1d4	utr	chr5-73492656-73493076	0
0.00139774	-2.32576	0.025	0.096	1	chr1-180283843-180284795	Con_up	Psen2	exon	chr1-180263380-180263438	20404
0.00141192	11.6869	0.233	0	1	chr4-41027634-41028554	Exp_up	Nfx1	utr	chr4-41024874-41025993	1640
0.0014349	-0.575656	0.203	0.178	1	chr16-45945050-45945952	Con_up	Phldb2	gap	chr16-45873873-45953375	0
0.00143668	-11.0662	0	0.055	1	chr3-87764907-87765751	Con_up	Pear1	gap	chr3-87763359-87768877	0
0.00144138	12.8054	0.193	0	1	chr1-165046176-165046996	Exp_up	RP23-187M7.3	exon	chr1-165064024-165067156	17027
0.00144652	-0.490953	0.342	0.274	1	chr7-141193567-141194410	Con_up	Hras	utr	chr7-141193840-141194004	0
0.00144752	12.6913	0.173	0	1	chr8-128112913-128113799	Exp_up	Nrp1	exon	chr8-128359073-128359632	245273
0.00145178	12.12	0.163	0	1	chr10-60934052-60934903	Exp_up	Pldi	gap	chr10-60929384-60937929	0
0.00145202	11.773	0.079	0	1	chr16-10988058-10988807	Exp_up	Litaf	gap	chr16-10966650-11065997	0
0.00145206	12.2673	0.134	0	1	chr11-96260050-96260951	Exp_up	Gm53	gap	chr11-96251814-96261611	0
0.001455	-11.2735	0	0.055	1	chr4-137465055-137465966	Con_up	Hspg2	exon	chr4-137468769-137468924	2802
0.00146007	-11.5061	0	0.055	1	chr16-85735349-85736432	Con_up	Adamts1	utr	chr16-85793827-85795400	57394
0.00146407	-11.0086	0	0.055	1	chr17-86465719-86466472	Con_up	Prkce	gap	chr17-86353619-86474316	0
0.00146604	-11.3598	0	0.068	1	chr2-91060605-91061387	Con_up	Psmc3	gap	chr2-91059128-91063896	0
0.00147057	-0.37456	0.376	0.26	1	chr12-80103359-80104275	Con_up	Zfp36l1	utr	chr12-80107760-80109588	3484
0.001478	12.2775	0.129	0	1	chr4-5732147-5733138	Exp_up	Fam110b	gap	chr4-5729658-5798268	0
0.00147973	4.37862	0.317	0.014	1	chr8-11279154-11280188	Exp_up	Col4a1	gap	chr8-11267657-11312515	0
0.00148602	-10.8582	0	0.055	1	chr14-78731529-78732074	Con_up	Dgkh	exon	chr14-78724907-78725089	6439
0.00148651	-1.26653	0.04	0.068	1	chr7-43422758-43423675	Con_up	Lim2	exon	chr7-43427622-43427720	3946
0.00148878	-11.0476	0	0.055	1	chr7-141071846-141072727	Con_up	B4galnt4	cds	chr7-141071996-141072119	0
0.00149325	-0.391542	0.173	0.151	1	chr3-93554634-93555528	Con_up	S100a10	utr	chr3-93555080-93555211	0
0.00149897	-2.18697	0.025	0.082	1	chr1-172491781-172492724	Con_up	Igsf9	cds	chr1-172492101-172492243	0
0.00150257	12.8045	0.223	0	1	chr5-134942507-134943359	Exp_up	Wbscr27	utr	chr5-134940693-134942637	0
0.0015083	-0.398464	0.272	0.219	1	chr4-137468198-137469095	Con_up	Hspg2	cds	chr4-137468862-137468924	0
0.00150837	11.4621	0.262	0	1	chr11-88617857-88618865	Exp_up	Msi2	gap	chr11-88590148-88712437	0
0.00151219	-2.05874	0.03	0.082	1	chr8-106022242-106023149	Con_up	Dus2	gap	chr8-106015966-106025905	0
0.00151629	12.8156	0.178	0	1	chr1-187365079-187365927	Exp_up	Gpatch2	utr	chr1-187348578-187351704	13374
0.00153407	-1.69987	0.04	0.068	1	chr12-28755764-28756672	Con_up	Tssc1	gap	chr12-28752005-28760069	0
0.00153498	12.0447	0.114	0	1	chr13-51754058-51755047	Exp_up	Sema4d	gap	chr13-51725543-51763251	0
0.00153609	-10.8209	0	0.055	1	chr9-107293992-107294898	Con_up	Cish	exon	chr9-107296026-107297034	1127
0.00155828	11.7171	0.158	0	1	chr3-88081527-88082519	Exp_up	Iqgap3	cds	chr3-88082056-88082092	0
0.00156404	12.4872	0.149	0	1	chr11-47149385-47150572	Exp_up	Sgcd	gap	chr11-47132686-47195030	0
0.00156607	-2.64681	0.02	0.082	1	chr11-52373984-52374898	Con_up	Vdac1	cds	chr11-52374302-52374368	0
0.00156615	12.2292	0.099	0	1	chr7-69770073-69770922	Exp_up	Gm29327	exon	chr7-70248973-70249174	478050
0.00158181	-1.26717	0.104	0.123	1	chr10-81133906-81134767	Con_up	Zbtb7a	exon	chr10-81135220-81135591	452
0.00159104	-1.00027	0.257	0.315	1	chr10-110919702-110920619	Con_up	Csrp2	utr	chr10-110920177-110920254	0
0.00159282	-0.356491	0.426	0.329	1	chr13-93303445-93304368	Con_up	Homer1	utr	chr13-93303757-93305297	0
0.0015998	11.4362	0.158	0	1	chr5-92924792-92925621	Exp_up	Shroom3	utr	chr5-92925407-92925482	0
0.00160213	-0.622705	0.436	0.329	1	chr11-109362334-109363215	Con_up	Gna13	cds	chr11-109362974-109363256	0
0.00160404	-11.8312	0	0.068	1	chr8-18741122-18741851	Con_up	Angpt2	cds	chr8-18740991-18741278	0
0.00161018	12.2967	0.144	0	1	chr17-47292828-47294810	Exp_up	Trerf1	gap	chr17-47286857-47313792	0
0.00161867	12.2024	0.178	0	1	chr12-98724634-98725585	Exp_up	Ptpn21	gap	chr12-98715194-98733473	0
0.0016187	-1.91037	0.025	0.055	1	chr5-35931940-35932842	Con_up	Afap1	gap	chr5-35913193-35935551	0
0.00161922	-1.82583	0.035	0.082	1	chr6-142451165-142452036	Con_up	Gys2	cds	chr6-142451534-142451640	0
0.00162321	-0.569442	0.223	0.205	1	chr17-34971865-34972797	Con_up	Gm20481	cds	chr17-34971950-34972136	0
0.00162583	12.891	0.228	0	1	chr15-32263386-32264318	Exp_up	Sema5a	gap	chr15-32245300-32347219	0
0.00162789	-0.394833	0.228	0.178	1	chr10-76237293-76238315	Con_up	Prmt2	utr	chr10-76237750-76237857	0
0.00163479	11.2592	0.119	0	1	chr12-82469950-82470975	Exp_up	Sipa1l1	utr	chr12-82449939-82451782	18167
0.00163481	-11.4398	0	0.055	1	chr18-67255324-67256336	Con_up	Mppe1	exon	chr18-67245382-67245830	9493
0.00163535	12.7996	0.213	0	1	chr15-80025460-80026340	Exp_up	Pdgfb	exon	chr15-80013936-80014808	10651
0.00163579	11.8497	0.168	0	1	chr7-63212114-63212993	Exp_up	Chrna7	cds	chr7-63212422-63212476	0
0.00163783	-1.11424	0.094	0.137	1	chr8-68277134-68277836	Con_up	Sh2d4a	gap	chr8-68276873-68282032	0
0.00163838	12.7256	0.173	0	1	chr16-96395893-96396759	Exp_up	Igsf5	cds	chr16-96396406-96396469	0
0.0016468	11.9492	0.178	0	1	chr6-142191702-142192599	Exp_up	Slco1a6	gap	chr6-142167389-142208402	0
0.00164818	12.5757	0.223	0	1	chr3-83862567-83863924	Exp_up	Tlr2	exon	chr3-83841520-83841767	20799
0.00164914	12.451	0.139	0	1	chr15-63722574-63723667	Exp_up	Gsdmc	utr	chr15-63775968-63776676	52300
0.00165474	-3.66409	0.005	0.055	1	chr18-5197629-5198859	Con_up	Zfp438	utr	chr18-5210031-5210639	11171
0.00165591	-0.893259	0.04	0.055	1	chr17-44587115-44588005	Con_up	Runx2	gap	chr17-44497244-44638512	0
0.0016593	1.79253	0.416	0.068	1	chr12-72535788-72536714	Exp_up	Pcnxl4	utr	chr12-72536357-72536539	0
0.00166027	-0.648704	0.416	0.356	1	chr5-134551921-134552839	Con_up	Clip2	utr	chr5-134552046-134552434	0
0.00166091	12.5416	0.134	0	1	chr14-46144530-46145487	Exp_up	Gm15218	exon	chr14-45992937-45993170	151359
0.00166538	-1.03879	0.099	0.151	1	chr6-112873145-112874063	Con_up	Srgap3	gap	chr6-112829632-112946429	0
0.00169136	-0.795648	0.129	0.123	1	chr4-141131319-141132230	Con_up	Szrd1	gap	chr4-141120374-141139691	0
0.00169231	-1.12939	0.124	0.192	1	chr19-27395456-27396370	Con_up	D19Bwg1357e	cds	chr19-27396295-27396382	0
0.00169366	3.45469	0.401	0.027	1	chr9-108853800-108854832	Exp_up	Slc26a6	utr	chr9-108854043-108854834	0
0.00169384	12.7203	0.267	0	1	chr13-111809586-111809915	Exp_up	Gm15327	gap	chr13-111809348-111810783	0
0.00169445	12.6375	0.178	0	1	chr10-91158278-91159130	Exp_up	Tmpo	cds	chr10-91158748-91158845	0
0.00170016	12.2043	0.183	0	1	chr12-99376677-99377618	Exp_up	Foxn3	gap	chr12-99341535-99388360	0
0.00170603	3.99147	0.327	0.014	1	chr11-11808606-11809533	Exp_up	Fignl1	utr	chr11-11808885-11808962	0
0.00170626	11.5026	0.149	0	1	chr12-77059825-77060778	Exp_up	Max	exon	chr12-76961990-76962248	97576
0.00172599	-0.552739	0.208	0.192	1	chr8-33599260-33600084	Con_up	Ppp2cb	cds	chr8-33599917-33600018	0
0.00172668	13.1606	0.243	0	1	chr7-49093372-49094276	Exp_up	Nav2	gap	chr7-48964441-49362097	0
0.001728	-0.354718	0.421	0.288	1	chr18-67774567-67775462	Con_up	Seh1l	cds	chr18-67775010-67775120	0
0.00173682	12.1401	0.168	0	1	chr7-24386048-24387991	Exp_up	Kcnn4	utr	chr7-24384637-24385209	838
0.00174539	11.69	0.173	0	1	chr19-32309112-32310018	Exp_up	Sgms1	gap	chr19-32289632-32348692	0
0.00174925	-11.435	0	0.055	1	chr18-55027894-55028741	Con_up	Gm4221	gap	chr18-54990335-55045318	0
0.00175523	-0.991825	0.228	0.247	1	chr11-79660100-79660981	Con_up	Rab11fip4	cds	chr11-79660827-79660856	0
0.00175572	12.2061	0.129	0	1	chr8-126919037-126919926	Exp_up	Tomm20	utr	chr8-126930664-126935014	10737
0.00175726	-11.2701	0	0.055	1	chr1-52294966-52295806	Con_up	Gls	exon	chr1-52232592-52233232	61733
0.00175797	-0.175419	0.525	0.342	1	chr5-33274527-33275369	Con_up	Ctbp1	cds	chr5-33274779-33274818	0
0.00176336	-1.07973	0.084	0.137	1	chr8-111489944-111490947	Con_up	Wdr59	cds	chr8-111490292-111490448	0
0.00176462	12.656	0.213	0	1	chr2-164891717-164892607	Exp_up	Zfp335	cds	chr2-164892541-164892606	0
0.001765	12.932	0.233	0	1	chr9-61401681-61402201	Exp_up	Tle3	cds	chr9-61401853-61402057	0
0.00176845	-0.945284	0.178	0.219	1	chr2-158522789-158523684	Con_up	Arhgap40	gap	chr2-158512939-158527093	0
0.00178211	-1.92945	0.03	0.082	1	chr7-113056131-113057036	Con_up	Gm23662	exon	chr7-113119698-113119808	62661
0.00179166	-0.112963	0.401	0.274	1	chr9-70656817-70657728	Con_up	Fam63b	cds	chr9-70656273-70657046	0
0.0017969	11.4885	0.213	0	1	chr14-66654502-66655412	Exp_up	Adra1a	gap	chr14-66638461-66727445	0
0.00179731	-0.742802	0.089	0.11	1	chr5-105800905-105801828	Con_up	Lrrc8d	gap	chr5-105732375-105811723	0
0.00180474	-1.32883	0.084	0.137	1	chr3-38142889-38144204	Con_up	Ankrd50	utr	chr3-38449261-38452416	305056
0.00180755	12.0877	0.158	0	1	chr7-143792386-143793585	Exp_up	Nadsyn1	utr	chr7-143795584-143795948	1998
0.00180965	12.6701	0.173	0	1	chr4-138877506-138878480	Exp_up	Pla2g2e	utr	chr4-138877971-138877997	0
0.00181443	-2.17635	0.025	0.082	1	chr3-132744204-132745374	Con_up	Tbck	gap	chr3-132743088-132751186	0
0.001815	-0.912965	0.183	0.192	1	chr15-88851415-88852327	Con_up	Pim3	exon	chr15-88862186-88862752	9858
0.00181781	-0.927052	0.228	0.233	1	chr7-118705336-118706299	Con_up	Gde1	cds	chr7-118705390-118705650	0
0.00181891	-11.0349	0	0.068	1	chr8-89040782-89041627	Con_up	Sall1	gap	chr8-89033399-89042351	0
0.00182243	11.4611	0.109	0	1	chr6-118478896-118479826	Exp_up	Zfp9	utr	chr6-118479206-118479320	0
0.00182469	-11.4066	0	0.068	1	chr11-88587330-88588449	Con_up	Msi2	gap	chr11-88480055-88590054	0
0.00182701	3.95463	0.233	0.014	1	chr16-11508085-11509002	Exp_up	Snx29	gap	chr16-11447509-11510959	0
0.00182988	-1.58568	0.045	0.096	1	chr10-95879966-95880941	Con_up	Eea1	exon	chr10-95940663-95940972	59721
0.00183827	3.84819	0.203	0.014	1	chr13-110405932-110406840	Exp_up	Plk2	utr	chr13-110400225-110400844	5087
0.00184257	-1.74664	0.104	0.219	1	chr13-38150928-38151784	Con_up	Dsp	cds	chr13-38151589-38151794	0
0.00184377	-10.9081	0	0.055	1	chr11-51617270-51618235	Con_up	Nhp2	exon	chr11-51619735-51619977	1499
0.00184447	-11.1498	0	0.055	1	chr7-130965913-130966641	Con_up	Htra1	gap	chr7-130962178-130979300	0
0.00184491	-1.14539	0.188	0.247	1	chr7-19796752-19797571	Con_up	Cblc	cds	chr7-19796433-19796782	0
0.00184939	-0.126633	0.173	0.11	1	chr16-11405999-11406930	Con_up	Snx29	cds	chr16-11406850-11406896	0
0.00185862	3.13311	0.248	0.014	1	chr5-114564980-114565875	Exp_up	Fam222a	exon	chr5-114568016-114568424	2140
0.00186024	-11.041	0	0.055	1	chr5-115151289-115152128	Con_up	Mlec	gap	chr5-115150995-115157802	0
0.00186486	12.2076	0.124	0	1	chr7-30581313-30582174	Exp_up	Kmt2b	cds	chr7-30582168-30582281	0
0.00186576	12.7328	0.163	0	1	chr14-61447667-61448551	Exp_up	Kpna3	exon	chr14-61439723-61439947	7719
0.00186805	-1.0631	0.139	0.192	1	chr7-112953453-112954343	Con_up	Rassf10	cds	chr7-112954194-112955720	0
0.0018786	-1.74219	0.02	0.055	1	chr6-112870888-112871827	Con_up	Srgap3	gap	chr6-112829632-112946429	0
0.00188453	11.5463	0.114	0	1	chr13-94254991-94255947	Exp_up	Scamp1	gap	chr13-94253071-94285565	0
0.00188621	-0.247067	0.48	0.274	1	chr2-129198217-129199116	Con_up	Slc20a1	utr	chr2-129198764-129198992	0
0.00189829	-3.05235	0.01	0.068	1	chr1-58112600-58113542	Con_up	Aox3	cds	chr1-58113259-58113312	0
0.00190008	11.7743	0.208	0	1	chr7-28380749-28381631	Exp_up	Zfp36	exon	chr7-28379174-28379255	1493
0.00190335	12.1697	0.163	0	1	chr14-31669045-31669820	Exp_up	Btd	utr	chr14-31667914-31668579	465
0.00190369	4.18472	0.277	0.014	1	chr4-53246129-53247024	Exp_up	AI427809	exon	chr4-53261356-53263234	14331
0.00192212	-2.30347	0.054	0.164	1	chr12-70227273-70228186	Con_up	Pygl	cds	chr12-70227341-70227583	0
0.00192534	12.3895	0.218	0	1	chr16-4559563-4560321	Exp_up	Tfap4	utr	chr16-4559517-4559720	0
0.00192973	12.8254	0.188	0	1	chr17-4627034-4628337	Exp_up	Arid1b	exon	chr17-4994332-4994399	365994
0.00193309	-3.58569	0.01	0.082	1	chr16-92019104-92020034	Con_up	Mrps6	exon	chr16-92058270-92058480	38235
0.0019372	11.6443	0.193	0	1	chr6-38753469-38754356	Exp_up	Hipk2	gap	chr6-38747998-38818229	0
0.00193898	-10.8158	0	0.055	1	chr11-98975054-98975871	Con_up	Rara	utr	chr11-98973638-98974942	111
0.00194042	-0.50341	0.248	0.205	1	chr5-113220891-113221586	Con_up	Tmem211	exon	chr5-113226909-113227001	5322
0.0019451	12.4726	0.134	0	1	chr11-95087157-95088105	Exp_up	Itga3	exon	chr11-95076768-95076801	10355
0.00194624	-11.3445	0	0.055	1	chr11-55050575-55051397	Con_up	Ccdc69	cds	chr11-55051148-55051249	0
0.00194739	-0.998659	0.163	0.205	1	chr1-92831058-92832005	Con_up	Gpc1	cds	chr1-92831932-92832097	0
0.00195223	-2.49178	0.04	0.164	1	chr5-74738015-74738940	Con_up	Gm15985	exon	chr5-74734261-74734450	3564
0.00195237	-0.618574	0.554	0.466	1	chr1-125560363-125561236	Con_up	Slc35f5	cds	chr1-125560712-125560817	0
0.00195596	12.1145	0.134	0	1	chr7-100930604-100931475	Exp_up	Arhgef17	cds	chr7-100928569-100931739	0
0.00196386	-0.586066	0.322	0.26	1	chr2-152831093-152831945	Con_up	Bcl2l1	utr	chr2-152831603-152831710	0
0.00196539	11.9148	0.084	0	1	chr13-63943975-63944922	Exp_up	Ercc6l2	utr	chr13-63899504-63900302	43672
0.00197019	-2.53233	0.03	0.11	1	chr8-122323717-122324665	Con_up	Zfpm1	cds	chr8-122323700-122323833	0
0.00198267	-3.70806	0.005	0.055	1	chr1-161998579-162000425	Con_up	Dnm3	gap	chr1-161982637-162010867	0
0.00198778	11.3402	0.193	0	1	chr5-145191077-145191932	Exp_up	Atp5j2	cds	chr5-145191503-145191515	0
0.00199427	-2.13413	0.025	0.096	1	chr10-70417430-70418948	Con_up	Fam13c	exon	chr10-70440668-70440898	21719
0.00199457	-1.19763	0.134	0.164	1	chr9-121380148-121381078	Con_up	Trak1	gap	chr9-121367192-121391856	0
0.00200577	-1.2334	0.045	0.082	1	chr11-118511751-118512771	Con_up	Rbfox3	gap	chr11-118505761-118513149	0
0.00200622	12.0183	0.292	0	1	chr6-50333079-50334000	Exp_up	Osbpl3	cds	chr6-50333186-50333293	0
0.00200725	11.9117	0.114	0	1	chr6-50385289-50386159	Exp_up	Osbpl3	gap	chr6-50328746-50455824	0
0.00200797	11.9428	0.149	0	1	chr18-37217885-37218817	Exp_up	RP23-407E2.5	gap	chr18-36970138-37825020	0
0.00201179	-0.392484	0.366	0.288	1	chr4-128654269-128655179	Con_up	Phc2	utr	chr4-128654738-128654816	0
0.00201332	-2.15035	0.035	0.123	1	chr3-107983634-107984538	Con_up	Gstm2	cds	chr3-107984129-107984224	0
0.00202472	0.25986	0.307	0.164	1	chr5-65492462-65493358	Exp_up	Smim14	utr	chr5-65492736-65493051	0
0.00202651	12.8405	0.233	0	1	chr1-74053832-74054786	Exp_up	Tns1	gap	chr1-74016187-74068608	0
0.00202992	11.7091	0.149	0	1	chr14-60528833-60529754	Exp_up	Gm29266	gap	chr14-60506751-60598932	0
0.00203004	-10.1417	0	0.055	1	chr18-32137673-32138484	Con_up	Proc	gap	chr18-32135952-32139509	0
0.00203357	3.73543	0.282	0.014	1	chr5-137029761-137030677	Exp_up	Vgf	utr	chr5-137030260-137030461	0
0.00203685	-1.12827	0.153	0.205	1	chr15-12193808-12194755	Con_up	Zfr	utr	chr15-12184139-12185683	8124
0.00204095	11.2881	0.064	0	1	chr3-89281920-89282765	Exp_up	Efna1	exon	chr3-89280793-89281142	777
0.00204935	-0.546108	0.515	0.397	1	chr5-124425389-124426320	Con_up	Sbno1	utr	chr5-124425447-124425572	0
0.00205479	-2.60398	0.03	0.137	1	chr7-107685610-107686481	Con_up	Ppfibp2	cds	chr7-107685860-107685973	0
0.0020569	11.5479	0.173	0	1	chr8-61606537-61607492	Exp_up	Palld	gap	chr8-61550246-61684734	0
0.00205858	-1.78148	0.054	0.11	1	chr15-25773675-25774598	Con_up	Myo10	cds	chr15-25774306-25774308	0
0.00206087	11.0883	0.104	0	1	chr4-107921644-107922412	Exp_up	Cpt2	gap	chr4-107914345-107923314	0
0.00206303	-10.9246	0	0.055	1	chr9-64087209-64088083	Con_up	Scarletltr	exon	chr9-64086853-64086961	247
0.00206506	12.0757	0.114	0	1	chr9-63721467-63722308	Exp_up	Smad3	gap	chr9-63667923-63742969	0
0.00207569	-0.583139	0.203	0.164	1	chr2-92370818-92371570	Con_up	Gyltl1b	cds	chr2-92370566-92370838	0
0.00207606	12.1255	0.119	0	1	chr12-86652277-86653208	Exp_up	Vash1	exon	chr12-86678700-86680326	25491
0.00207722	11.845	0.183	0	1	chr17-70943557-70944470	Exp_up	Gm26561	gap	chr17-70878112-71096870	0
0.0020787	-0.398896	0.644	0.479	1	chr15-100614946-100615835	Con_up	Dazap2	cds	chr15-100615712-100615724	0
0.00207911	2.16836	0.342	0.055	1	chr3-90079127-90079981	Exp_up	Tpm3	cds	chr3-90079732-90079863	0
0.00208017	-11.1596	0	0.055	1	chr11-106982072-106983581	Con_up	Kpna2	utr	chr11-106988629-106988979	5047
0.00208272	-11.1726	0	0.055	1	chr2-163082389-163083286	Con_up	Mybl2	cds	chr2-163082550-163082699	0
0.00209062	-2.1924	0.025	0.082	1	chr12-55433385-55434765	Con_up	Psma6	utr	chr12-55418295-55418454	14930
0.00209503	-1.48139	0.03	0.068	1	chr2-57260193-57260984	Con_up	Gpd2	gap	chr2-57237989-57267972	0
0.00209581	10.9953	0.119	0	1	chr18-15525856-15526753	Exp_up	Chst9	gap	chr18-15498171-15613681	0
0.00210049	-1.49644	0.035	0.068	1	chr3-50300336-50301384	Con_up	Slc7a11	gap	chr3-49893148-50377563	0
0.00210139	-0.35541	0.347	0.26	1	chr10-80754697-80755590	Con_up	Dot1l	cds	chr10-80755444-80755524	0
0.00210402	-0.866374	0.094	0.11	1	chr10-80766139-80767182	Con_up	Dot1l	cds	chr10-80766163-80766237	0
0.00211556	12.1602	0.178	0	1	chr2-76504015-76504879	Exp_up	Osbpl6	gap	chr2-76499423-76523888	0
0.0021222	11.3723	0.178	0	1	chr6-116263734-116264642	Exp_up	Zfand4	utr	chr6-116264222-116264312	0
0.00212898	-0.726063	0.129	0.137	1	chr3-107517309-107518248	Con_up	Slc6a17	utr	chr3-107517606-107518018	0
0.00212907	-1.53731	0.069	0.137	1	chr9-21311869-21312700	Con_up	Ap1m2	cds	chr9-21312207-21312248	0
0.00213014	11.7711	0.208	0	1	chr13-38352836-38353597	Exp_up	Bmp6	gap	chr13-38346588-38469613	0
0.00213056	-0.419541	0.149	0.137	1	chr12-18609621-18610521	Con_up	5730507C01Rik	cds	chr12-18533327-18534191	75429
0.0021321	-10.8986	0	0.055	1	chr7-100926375-100927133	Con_up	Arhgef17	gap	chr7-100890499-100928568	0
0.00213567	11.7119	0.099	0	1	chr11-115905148-115905757	Exp_up	Smim5	cds	chr11-115905682-115905791	0
0.002138	-0.183766	0.327	0.219	1	chr7-99483248-99484143	Con_up	Rps3	cds	chr7-99483592-99483621	0
0.00215278	12.5963	0.208	0	1	chr8-70702492-70703359	Exp_up	Jund	utr	chr8-70700084-70700616	1875
0.00215303	-0.447328	0.381	0.274	1	chr4-148900518-148901438	Con_up	Casz1	utr	chr4-148901149-148901313	0
0.00215528	-0.12197	0.059	0.055	1	chr2-50627245-50628164	Con_up	Gm13485	exon	chr2-50552143-50552258	74986
0.00215576	-2.02773	0.04	0.123	1	chr13-112088060-112088997	Con_up	Gm15323	exon	chr13-112017136-112017332	70727
0.00215822	-0.626087	0.401	0.342	1	chr17-10319170-10320074	Con_up	Qk	utr	chr17-10318874-10319361	0
0.0021615	-1.77134	0.04	0.096	1	chr2-32869641-32870713	Con_up	Fam129b	exon	chr2-32876114-32876404	5400
0.00216192	-0.539392	0.158	0.178	1	chr9-59691412-59692390	Con_up	Gramd2	gap	chr9-59680253-59707999	0
0.00216337	12.4545	0.307	0	1	chr11-116333344-116334239	Exp_up	Foxj1	cds	chr11-116334042-116334539	0
0.00216888	12.2891	0.134	0	1	chr12-82588102-82588471	Exp_up	n-R5s63	exon	chr12-82585358-82585460	2641
0.00216978	12.9367	0.223	0	1	chr17-41479329-41480244	Exp_up	Mut	utr	chr17-40960697-40961989	517339
0.00217576	0.659773	0.193	0.096	1	chr3-101376632-101377511	Exp_up	Igsf3	utr	chr3-101377125-101377202	0
0.00218225	12.0326	0.198	0	1	chr14-37138767-37139837	Exp_up	Ghitm	exon	chr14-37135195-37135322	3444
0.00218695	-0.530082	0.455	0.356	1	chr7-99140879-99141817	Con_up	Uvrag	cds	chr7-99140834-99140950	0
0.00218699	12.9819	0.223	0	1	chr16-30024439-30025580	Exp_up	4632428C04Rik	exon	chr16-30019152-30021430	3008
0.00219052	-11.9792	0	0.082	1	chr7-112404908-112405884	Con_up	Micalcl	gap	chr7-112397566-112407556	0
0.00219459	4.90676	0.302	0.014	1	chr18-38190553-38191459	Exp_up	Pcdh1	cds	chr18-38191074-38191099	0
0.00219838	-0.630629	0.178	0.137	1	chr8-11636330-11636760	Con_up	Ankrd10	exon	chr8-11635411-11635754	575
0.00219966	12.6779	0.178	0	1	chr11-118429993-118430844	Exp_up	C1qtnf1	gap	chr11-118428569-118433244	0
0.00220094	-2.36533	0.03	0.11	1	chr17-46210077-46211184	Con_up	Xpo5	gap	chr17-46208258-46214189	0
0.00221599	-10.8733	0	0.055	1	chr11-98347048-98347959	Con_up	Ppp1r1b	exon	chr11-98348404-98349174	444
0.0022161	12.0029	0.228	0	1	chr6-140300227-140301130	Exp_up	n-R5s168	exon	chr6-140319630-140319733	18499
0.0022218	11.7765	0.218	0	1	chr17-22165534-22166451	Exp_up	Zfp947	utr	chr17-22165819-22166190	0
0.0022388	12.873	0.183	0	1	chr1-184675446-184676349	Exp_up	4930488B22Rik	exon	chr1-184712497-184713294	36147
0.00224218	-0.409869	0.431	0.315	1	chr11-121236517-121237457	Con_up	Narf	cds	chr11-121237325-121237351	0
0.00224242	12.6077	0.173	0	1	chr6-108451318-108452166	Exp_up	Itpr1	gap	chr6-108440688-108471022	0
0.002246	12.5063	0.139	0	1	chr18-11584605-11585553	Exp_up	Rbbp8	exon	chr18-11633276-11633524	47722
0.00226953	-0.486901	0.173	0.151	1	chr17-28930401-28931283	Con_up	Pxt1	utr	chr17-28934291-28934701	3007
0.00227202	-2.47986	0.03	0.096	1	chr5-147551980-147552887	Con_up	Pan3	utr	chr5-147546388-147548502	3477
0.00227313	-1.16286	0.04	0.068	1	chr5-24470319-24471244	Con_up	Agap3	gap	chr5-24452535-24476377	0
0.00228417	12.8294	0.193	0	1	chr11-32765856-32766709	Exp_up	Fbxw11	utr	chr11-32744530-32746816	19039
0.00228782	-0.265665	0.064	0.055	1	chr9-78051422-78052318	Con_up	Gcm1	utr	chr9-78051958-78052040	0
0.0022917	-0.360128	0.584	0.425	1	chr11-61174769-61175671	Con_up	Usp22	cds	chr11-61174715-61174885	0
0.00229217	11.8294	0.124	0	1	chr4-6360543-6361551	Exp_up	Sdcbp	exon	chr4-6365650-6365759	4098
0.00229889	-11.3572	0	0.055	1	chr1-181505198-181506212	Con_up	Ccdc121	utr	chr1-181509633-181510413	3420
0.00230271	12.6155	0.168	0	1	chr11-4261874-4262415	Exp_up	Lif	gap	chr11-4257689-4266496	0
0.00230338	11.5093	0.287	0	1	chr14-70336267-70337135	Exp_up	Slc39a14	gap	chr14-70331367-70348322	0
0.00230397	12.703	0.163	0	1	chr7-142362833-142363684	Exp_up	Ifitm10	gap	chr7-142350507-142372161	0
0.00232544	12.8073	0.183	0	1	chr6-17407891-17408788	Exp_up	Met	exon	chr6-17463800-17464248	55011
0.00233495	11.7325	0.074	0	1	chr12-80211086-80211703	Exp_up	Actn1	gap	chr12-80209474-80259986	0
0.00233728	11.3522	0.158	0	1	chr1-142624055-142624964	Exp_up	Cdc73	utr	chr1-143598800-143608520	973835
0.00233814	-0.852608	0.069	0.096	1	chr8-47459027-47459877	Con_up	4930448N21Rik	exon	chr8-47446186-47446362	12664
0.00234518	-1.66714	0.045	0.082	1	chr4-46535674-46536592	Con_up	Trim14	cds	chr4-46535880-46536080	0
0.00235657	12.6916	0.178	0	1	chr9-116223263-116224053	Exp_up	Tgfbr2	exon	chr9-116174944-116175363	47899
0.00235691	12.5692	0.203	0	1	chr9-102763247-102764089	Exp_up	Gm5627	utr	chr9-102756386-102756685	6561
0.00235878	2.96134	0.183	0.014	1	chr6-70773504-70774410	Exp_up	Rpia	cds	chr6-70774251-70774319	0
0.00236281	11.7224	0.203	0	1	chr5-106963989-106964907	Exp_up	Cdc7	utr	chr5-106964561-106964833	0
0.00236384	-1.16379	0.079	0.137	1	chr7-130265856-130266764	Con_up	Fgfr2	utr	chr7-130265794-130266245	0
0.00236695	-0.489855	0.183	0.164	1	chr9-111148949-111149861	Con_up	Lrrfip2	gap	chr9-111141333-111161302	0
0.00236698	11.7625	0.069	0	1	chr1-72746118-72747087	Exp_up	Rpl37a	utr	chr1-72713566-72713809	32308
0.00236878	-0.360247	0.371	0.26	1	chr4-33248265-33249088	Con_up	Pnrc1	cds	chr4-33247948-33248397	0
0.00237476	12.436	0.158	0	1	chr1-88262014-88262889	Exp_up	Mroh2a	utr	chr1-88260027-88262289	0
0.002377	11.3654	0.134	0	1	chr7-132729181-132730124	Exp_up	Fgfr2	gap	chr7-130172940-133081756	0
0.00237954	3.32313	0.421	0.041	1	chr1-112457012-112458138	Exp_up	Dsel	exon	chr1-111864095-111864918	592093
0.00238692	-1.22867	0.064	0.123	1	chr19-53369461-53370323	Con_up	Mxi1	cds	chr19-53370190-53370361	0
0.00239595	-1.89394	0.05	0.11	1	chr8-11253232-11254111	Con_up	Col4a1	gap	chr8-11247096-11267596	0
0.00240089	-1.75686	0.045	0.11	1	chr7-136025900-136027197	Con_up	Mki67	exon	chr7-135716048-135716379	309520
0.00240458	1.82957	0.609	0.137	1	chr6-3200945-3202105	Exp_up	Samd9l	utr	chr6-3372257-3372519	170151
0.00241168	12.115	0.168	0	1	chr7-111281988-111282923	Exp_up	Galnt18	utr	chr7-111471661-111471936	188737
0.00241656	-1.53721	0.03	0.068	1	chr6-54034028-54034963	Con_up	Chn2	exon	chr6-54039554-54040155	4590
0.00242019	-11.1557	0	0.055	1	chr16-31998440-31999281	Con_up	Senp5	gap	chr16-31990466-32002991	0
0.00242301	12.6465	0.173	0	1	chr7-143013499-143014389	Exp_up	Tspan32	gap	chr7-143012347-143014958	0
0.00242344	-0.512762	0.277	0.233	1	chr1-86434066-86434963	Con_up	1700019O17Rik	utr	chr1-86427964-86428052	6013
0.00242862	12.0972	0.144	0	1	chr11-7129309-7130278	Exp_up	Adcy1	cds	chr11-7130276-7130403	0
0.00242913	-0.743273	0.119	0.137	1	chr3-122638379-122639298	Con_up	Fnbp1l	exon	chr3-122619530-122619667	18711
0.00243123	11.4172	0.094	0	1	chr8-121896261-121897082	Exp_up	Slc7a5	cds	chr8-121896428-121896565	0
0.00243171	-1.00267	0.158	0.178	1	chr11-3983544-3984405	Con_up	Gal3st1	utr	chr11-3983636-3983840	0
0.00243173	-11.2201	0	0.055	1	chr8-18774516-18775498	Con_up	Mcph1	gap	chr8-18689060-18788238	0
0.00243299	12.8536	0.173	0	1	chr10-89111341-89112258	Exp_up	Ano4	gap	chr10-89088294-89112790	0
0.00243476	11.8396	0.134	0	1	chr5-134350260-134351301	Exp_up	Gtf2ird1	utr	chr5-134357669-134357827	6367
0.00243511	12.1453	0.183	0	1	chr8-110965323-110966245	Exp_up	St3gal2	gap	chr8-110962363-110967416	0
0.00243844	-3.11914	0.01	0.068	1	chr16-91885407-91886344	Con_up	Atp5o	gap	chr16-91686371-91926458	0
0.00244567	-0.414341	0.55	0.37	1	chr10-63023515-63024453	Con_up	Pbld1	cds	chr10-63024343-63024465	0
0.00245058	11.8371	0.183	0	1	chr18-47249164-47250102	Exp_up	Sema6a	cds	chr18-47248383-47249584	0
0.00245136	3.37672	0.327	0.027	1	chr10-59943114-59944089	Exp_up	Ddit4	utr	chr10-59949675-59950535	5585
0.00246309	11.7031	0.248	0	1	chr19-34718380-34719263	Exp_up	Slc16a12	gap	chr19-34690892-34747065	0
0.0024634	11.8018	0.124	0	1	chr19-28624244-28625080	Exp_up	Glis3	gap	chr19-28540409-28665752	0
0.00246725	12.8461	0.213	0	1	chr6-145441230-145442146	Exp_up	Lmntd1	gap	chr6-145419875-145543444	0
0.00246928	-0.498995	0.213	0.164	1	chr7-101377525-101378461	Con_up	Arap1	utr	chr7-101378369-101378532	0
0.00247168	-0.402543	0.238	0.192	1	chr7-82648139-82649025	Con_up	Fam154b	cds	chr7-82648392-82648429	0
0.00247742	12.3867	0.119	0	1	chr2-152903931-152904737	Exp_up	Mylk2	exon	chr2-152911352-152911599	6614
0.00248299	12.2573	0.104	0	1	chr18-12320503-12321513	Exp_up	Lama3	exon	chr18-12333819-12334308	12305
0.00248385	11.7477	0.168	0	1	chr2-25402815-25403613	Exp_up	Npdc1	cds	chr2-25403254-25403365	0
0.00248446	-2.82841	0.03	0.164	1	chr5-136608538-136609454	Con_up	4731417B20Rik	utr	chr5-136613702-136614998	4247
0.00248902	12.1488	0.094	0	1	chr12-65501767-65502660	Exp_up	Wdr20rt	utr	chr12-65228208-65228454	273312
0.00249206	12.5078	0.153	0	1	chr6-128032259-128033129	Exp_up	Tspan9	gap	chr6-127967273-128034165	0
0.00249988	11.62	0.114	0	1	chr7-135510200-135511093	Exp_up	Clrn3	utr	chr7-135511466-135513938	372
0.00250401	11.1012	0.064	0	1	chr9-114956738-114957649	Exp_up	Osbpl10	exon	chr9-114978569-114978964	20919
0.00250881	11.4016	0.149	0	1	chr14-79869040-79869945	Exp_up	Gm6999	gap	chr14-79836791-79888242	0
0.00251624	11.8137	0.079	0	1	chr5-29131742-29132865	Exp_up	Rnf32	exon	chr5-29195992-29196112	63126
0.00251765	12.0058	0.099	0	1	chr4-88867152-88867930	Exp_up	4930553M12Rik	cds	chr4-88867882-88868379	0
0.00252135	11.897	0.168	0	1	chr19-10235590-10236624	Exp_up	Myrf	gap	chr19-10229108-10240558	0
0.00252155	-10.6928	0	0.068	1	chr18-61398498-61399479	Con_up	Ppargc1b	gap	chr18-61390087-61400289	0
0.00253439	-1.68892	0.025	0.068	1	chr4-140248080-140248875	Con_up	Igsf21	exon	chr4-140246302-140246784	1295
0.00254714	-0.389355	0.267	0.192	1	chr2-27676764-27677621	Con_up	Rxra	cds	chr2-27677433-27677460	0
0.00254898	11.4188	0.064	0	1	chr5-64232908-64233705	Exp_up	Tbc1d1	gap	chr5-64173897-64256714	0
0.00255266	-12.1232	0	0.082	1	chr12-52429338-52430266	Con_up	Arhgap5	exon	chr12-52516077-52519967	85810
0.002558	-0.59026	0.089	0.11	1	chr8-11601808-11602766	Con_up	Ankrd10	utr	chr8-11611583-11612483	8816
0.00256827	11.3857	0.168	0	1	chr1-186182307-186183229	Exp_up	RP24-249K4.1	gap	chr1-186180395-186221144	0
0.00256863	-11.2547	0	0.055	1	chr2-165613427-165614333	Con_up	Eya2	gap	chr2-165595265-165664785	0
0.00257017	11.7122	0.144	0	1	chr2-167726937-167727822	Exp_up	A530013C23Rik	exon	chr2-167725958-167729172	0
0.00257899	-10.8898	0	0.055	1	chr1-74105436-74106676	Con_up	Tns1	gap	chr1-74079314-74124291	0
0.00258356	-0.749209	0.277	0.247	1	chr7-28392367-28393288	Con_up	Med29	cds	chr7-28392451-28392663	0
0.00258692	12.7431	0.178	0	1	chr2-174432297-174433227	Exp_up	Ctsz	gap	chr2-174429207-174433487	0
0.00258969	11.6251	0.074	0	1	chr11-101719719-101720804	Exp_up	Dhx8	exon	chr11-101732919-101733188	12114
0.00259254	-10.3713	0	0.055	1	chr11-78189312-78189876	Con_up	Rab34	cds	chr11-78189571-78189662	0
0.00259711	-11.4221	0	0.055	1	chr17-15069092-15069848	Con_up	Gm28869	gap	chr17-15065946-15074416	0
0.00260114	-2.52914	0.02	0.082	1	chr16-37946635-37947958	Con_up	Gpr156	cds	chr16-37947724-37947819	0
0.00260468	12.0528	0.188	0	1	chr4-45484878-45485721	Exp_up	Shb	gap	chr4-45458343-45489054	0
0.00262289	2.75734	0.381	0.041	1	chr7-38227622-38228464	Exp_up	Plekhf1	utr	chr7-38227941-38227994	0
0.00262925	13.0308	0.208	0	1	chr2-152888352-152889405	Exp_up	Tpx2	cds	chr2-152889146-152889322	0
0.00263768	11.8064	0.183	0	1	chr6-18514362-18515245	Exp_up	Cttnbp2	cds	chr6-18514655-18514735	0
0.00263953	11.7431	0.079	0	1	chr5-92841233-92842116	Exp_up	Shroom3	gap	chr5-92780908-92919644	0
0.0026423	11.7284	0.079	0	1	chr14-118765160-118765992	Exp_up	Cldn10	exon	chr14-118787908-118788370	21915
0.00264481	2.5703	0.356	0.055	1	chr18-3005141-3006449	Exp_up	Vmn1r238	cds	chr18-3122492-3123412	116042
0.00264921	11.4608	0.059	0	1	chr5-32216368-32218671	Exp_up	Plb1	exon	chr5-32232708-32232791	14036
0.00265254	12.6252	0.173	0	1	chr2-29691191-29692111	Exp_up	Rapgef1	gap	chr2-29689264-29698996	0
0.00266442	12.152	0.109	0	1	chr5-150032104-150032807	Exp_up	Rxfp2	gap	chr5-150018911-150035389	0
0.00266629	12.2234	0.223	0	1	chr15-99044683-99045715	Exp_up	Tuba1c	utr	chr15-99038010-99038105	6577
0.00266707	12.5546	0.168	0	1	chr6-48829585-48830327	Exp_up	Tmem176b	utr	chr6-48833811-48834052	3483
0.00266736	11.4876	0.153	0	1	chr9-66713447-66714396	Exp_up	Car12	cds	chr9-66713849-66713933	0
0.00266907	-0.26629	0.208	0.192	1	chr4-84523370-84524322	Con_up	Bnc2	gap	chr4-84414349-84546204	0
0.00267017	-10.942	0	0.055	1	chr15-86051590-86052543	Con_up	Gramd4	exon	chr15-86057695-86057831	5151
0.00267377	-2.31651	0.02	0.068	1	chr15-3959879-3960771	Con_up	Fbxo4	utr	chr15-3965445-3965702	4673
0.00267567	-0.434255	0.436	0.315	1	chr7-127253794-127254726	Con_up	Zfp771	cds	chr7-127253805-127254617	0
0.00269294	11.9442	0.168	0	1	chr19-57241301-57242231	Exp_up	Ablim1	gap	chr19-57173460-57314692	0
0.00269574	-2.93644	0.01	0.055	1	chr17-11854277-11855249	Con_up	Park2	cds	chr17-11854727-11854876	0
0.00269692	12.7039	0.158	0	1	chr10-16589161-16590038	Exp_up	Gm20125	exon	chr10-16951294-16953254	361255
0.00270167	12.5102	0.218	0	1	chr15-85677593-85678434	Exp_up	D130051D11Rik	exon	chr15-85639747-85645934	31658
0.00270481	12.348	0.134	0	1	chr8-17555623-17556530	Exp_up	Csmd1	exon	chr8-17534890-17535586	20036
0.00270622	11.8042	0.188	0	1	chr6-8777715-8778586	Exp_up	Ica1	utr	chr6-8778072-8778154	0
0.00271454	-1.116	0.109	0.164	1	chr18-61531586-61532491	Con_up	Arhgef37	gap	chr18-61524004-61536390	0
0.00271702	11.3293	0.124	0	1	chr13-30335957-30336876	Exp_up	Agtr1a	utr	chr13-30336441-30336589	0
0.0027188	11.8011	0.208	0	1	chr13-54189457-54190911	Exp_up	Hrh2	exon	chr13-54192129-54192193	1217
0.00272233	11.9418	0.139	0	1	chr12-15848272-15849050	Exp_up	Gm5432	gap	chr12-15833038-15886717	0
0.0027269	-1.76935	0.035	0.096	1	chr14-26575666-26577063	Con_up	Dennd6a	exon	chr14-26579578-26579862	2514
0.00273378	12.4705	0.158	0	1	chr8-122347548-122348581	Exp_up	Gm20388	gap	chr8-119910940-124295357	0
0.00273936	11.6503	0.114	0	1	chr15-102761545-102762440	Exp_up	Calcoco1	exon	chr15-102722047-102722178	39366
0.00274061	-1.15264	0.05	0.082	1	chr2-90522279-90523207	Con_up	Ptprj	gap	chr2-90474990-90580155	0
0.00274205	12.4709	0.158	0	1	chr2-121352995-121353898	Exp_up	Ppip5k1	gap	chr2-121351014-121355300	0
0.00274487	11.3431	0.139	0	1	chr4-134151874-134152779	Exp_up	Cep85	cds	chr4-134152104-134152289	0
0.00274653	-0.354934	0.218	0.164	1	chr7-19458386-19459220	Con_up	Mark4	cds	chr7-19458444-19458494	0
0.0027492	-11.2845	0	0.055	1	chr19-16201190-16201982	Con_up	Gnaq	gap	chr19-16133462-16219587	0
0.00275213	12.3474	0.114	0	1	chr7-37653630-37654510	Exp_up	Zfp536	gap	chr7-37649798-37716572	0
0.00275843	12.0046	0.158	0	1	chr1-11413487-11415146	Exp_up	A830018L16Rik	cds	chr1-11414569-11414637	0
0.00275988	-1.13545	0.064	0.11	1	chr19-7121014-7121841	Con_up	Macrod1	gap	chr19-7066204-7185575	0
0.00276207	-11.2938	0	0.055	1	chr4-139241618-139242250	Con_up	Capzb	gap	chr4-139238999-139257260	0
0.00276231	-1.7207	0.03	0.068	1	chr5-103680074-103680907	Con_up	Aff1	exon	chr5-103692374-103692603	11466
0.00276931	12.3581	0.124	0	1	chr5-92961589-92962507	Exp_up	Shroom3	cds	chr5-92962091-92962363	0
0.00276961	11.4439	0.054	0	1	chr5-112244918-112245925	Exp_up	Cryba4	utr	chr5-112246493-112246670	567
0.00278915	12.424	0.149	0	1	chr11-102244679-102245685	Exp_up	BC030867	exon	chr11-102248882-102249092	3196
0.00279471	11.3853	0.153	0	1	chr4-134324395-134325298	Exp_up	Trim63	cds	chr4-134325045-134325067	0
0.00279759	12.1777	0.183	0	1	chr11-52333586-52334368	Exp_up	Vdac1	exon	chr11-52360860-52361152	26491
0.0028033	11.5472	0.129	0	1	chr19-30170102-30170989	Exp_up	Gldc	gap	chr19-30158650-30174423	0
0.00280875	-0.212763	0.287	0.205	1	chr12-70974259-70975152	Con_up	Psma3	cds	chr12-70974747-70974767	0
0.0028179	12.2179	0.114	0	1	chr16-85136989-85137904	Exp_up	App	gap	chr16-85120698-85173501	0
0.00283831	-0.461421	0.416	0.342	1	chr12-73907437-73908334	Con_up	Hif1a	cds	chr12-73908290-73908324	0
0.00283929	12.8471	0.188	0	1	chrX-141363069-141363985	Exp_up	Col4a6	gap	chrX-141327486-141473561	0
0.0028408	12.444	0.134	0	1	chr1-153129679-153130993	Exp_up	Lamc2	cds	chr1-153130650-153130799	0
0.00284156	-0.334918	0.515	0.384	1	chr11-51688392-51689279	Con_up	0610009B22Rik	utr	chr11-51688690-51688874	0
0.00284353	-3.15186	0.02	0.096	1	chr1-131427289-131428217	Con_up	Srgap2	gap	chr1-131411963-131436674	0
0.00284428	11.8315	0.158	0	1	chr7-127117628-127118536	Exp_up	Qprt	gap	chr7-127116220-127121972	0
0.00284698	12.4781	0.144	0	1	chr14-58264168-58265045	Exp_up	Fgf9	utr	chr14-58109579-58112337	151830
0.00284945	-1.49584	0.054	0.096	1	chr10-79820449-79821271	Con_up	Misp	utr	chr10-79821021-79821093	0
0.00285207	12.5263	0.129	0	1	chr3-97427784-97429298	Exp_up	Olfr1402	exon	chr3-97410217-97411179	16604
0.00285528	12.4077	0.144	0	1	chr19-37345999-37346809	Exp_up	Ide	exon	chr19-37337809-37337852	8146
0.00286113	-2.39612	0.015	0.055	1	chr10-45850284-45851572	Con_up	Hace1	utr	chr10-45711537-45712345	137938
0.00287047	-1.67716	0.02	0.055	1	chr11-35672905-35673920	Con_up	Slit3	gap	chr11-35670172-35675844	0
0.00287231	11.4335	0.144	0	1	chr14-54409894-54410799	Exp_up	Slc7a7	exon	chr14-54409250-54409472	421
0.00287284	11.3033	0.129	0	1	chrX-12090374-12090836	Exp_up	Bcor	gap	chrX-12061647-12128241	0
0.00287291	-2.16664	0.015	0.055	1	chr4-98886870-98887745	Con_up	Usp1	exon	chr4-98923810-98924243	36064
0.00287781	10.8217	0.124	0	1	chr6-128108389-128109302	Exp_up	Tspan9	gap	chr6-128083482-128140699	0
0.00287885	12.4867	0.139	0	1	chr13-97249438-97250424	Exp_up	Enc1	gap	chr13-97246785-97250536	0
0.00288737	12.2374	0.124	0	1	chr13-55695184-55696108	Exp_up	B230219D22Rik	gap	chr13-55693348-55699072	0
0.00288992	12.4818	0.193	0	1	chr11-7423336-7424531	Exp_up	Gm11986	exon	chr11-7289505-7290374	132961
0.00290096	-1.93306	0.025	0.068	1	chr11-96535963-96536839	Con_up	Skap1	gap	chr11-96526069-96541384	0
0.00290653	-0.511776	0.47	0.37	1	chr5-137502103-137503173	Con_up	Pop7	utr	chr5-137502070-137502425	0
0.00291405	11.982	0.094	0	1	chr15-72800960-72801954	Exp_up	Trappc9	cds	chr15-72801136-72801402	0
0.00291416	-0.957523	0.045	0.068	1	chr18-74729014-74729812	Con_up	Myo5b	gap	chr18-74728949-74731644	0
0.00293313	-0.74235	0.109	0.123	1	chr3-89436007-89437133	Con_up	Pbxip1	utr	chr3-89436754-89436954	0
0.00293581	-11.4157	0	0.068	1	chr11-96825069-96825813	Con_up	Nfe2l1	gap	chr11-96822320-96827197	0
0.00293945	-1.13294	0.054	0.082	1	chr6-120108821-120109826	Con_up	Ninj2	gap	chr6-120093459-120197902	0
0.00294312	-1.04888	0.223	0.26	1	chr11-72411376-72412373	Con_up	Smtnl2	cds	chr11-72411244-72411531	0
0.00294617	12.7731	0.168	0	1	chr3-126831187-126832097	Exp_up	Camk2d	gap	chr3-126810688-126834573	0
0.00294981	12.5491	0.153	0	1	chr17-13668811-13669558	Exp_up	Tcte2	gap	chr17-13554093-13761285	0
0.00295148	11.3058	0.144	0	1	chr7-44593543-44594581	Exp_up	Kcnc3	gap	chr7-44591759-44595160	0
0.00295395	11.3504	0.054	0	1	chr15-36403387-36404253	Exp_up	Ankrd46	utr	chr15-36477668-36479256	73414
0.00297387	12.2568	0.129	0	1	chr6-47021208-47022095	Exp_up	Cntnap2	cds	chr6-47021570-47021788	0
0.00297704	-2.0688	0.045	0.151	1	chr5-35278623-35279703	Con_up	Adra2c	utr	chr5-35278566-35279885	0
0.0029813	12.5805	0.163	0	1	chr10-77116430-77117316	Exp_up	Col18a1	gap	chr10-77096536-77166289	0
0.00298323	11.9644	0.144	0	1	chr11-98941950-98942322	Exp_up	Rara	gap	chr11-98939773-98950244	0
0.00299497	12.5045	0.173	0	1	chr17-27554939-27555764	Exp_up	Hmga1	exon	chr17-27556620-27556711	855
0.00299896	11.5339	0.099	0	1	chr4-130124715-130125819	Exp_up	Pef1	cds	chr4-130125654-130125797	0
0.00300258	3.62867	0.262	0.014	1	chr13-109260150-109261019	Exp_up	Pde4d	cds	chr13-109260654-109260945	0
0.00300304	11.5757	0.069	0	1	chr2-122762880-122763795	Exp_up	Sqrdl	exon	chr2-122765237-122765439	1441
0.00300414	11.6902	0.124	0	1	chr8-79079843-79080777	Exp_up	Zfp827	gap	chr8-79076539-79091832	0
0.00300891	11.2594	0.203	0	1	chr6-30211787-30212830	Exp_up	Ube2h	utr	chr6-30211289-30214958	0
0.00301507	-1.11444	0.079	0.123	1	chr15-85580176-85581151	Con_up	Wnt7b	utr	chr15-85580251-85580729	0
0.00302264	-0.489504	0.178	0.178	1	chr10-77109765-77110610	Con_up	Col18a1	gap	chr10-77096536-77112217	0
0.00302486	-11.4507	0	0.055	1	chr5-102418800-102419790	Con_up	Arhgap24	exon	chr5-102481391-102481862	61600
0.00303706	12.1173	0.099	0	1	chr5-104441767-104442795	Exp_up	Spp1	utr	chr5-104440619-104441050	716
0.00304702	3.32897	0.233	0.014	1	chr16-16896107-16897015	Exp_up	Ppm1f	utr	chr16-16896469-16896624	0
0.00304913	11.3484	0.153	0	1	chr7-119720294-119721170	Exp_up	Thumpd1	cds	chr7-119720511-119720741	0
0.00304969	-0.589357	0.282	0.247	1	chr3-54692320-54693220	Con_up	Supt20	utr	chr3-54693105-54693208	0
0.00305003	11.2556	0.139	0	1	chr3-116861194-116862108	Exp_up	Frrs1	exon	chr3-116878227-116878450	16118
0.00305771	12.5202	0.218	0	1	chr17-24855682-24856620	Exp_up	Hagh	gap	chr17-24852808-24856689	0
0.00307081	3.81837	0.208	0.014	1	chr17-28912964-28913879	Exp_up	4930539E08Rik	gap	chr17-28909873-28915168	0
0.00307319	0.267977	0.436	0.233	1	chr11-29172423-29173309	Exp_up	Smek2	cds	chr11-29173306-29173447	0
0.00307539	-0.908806	0.05	0.068	1	chr12-51678451-51679459	Con_up	Strn3	gap	chr12-51661714-51691421	0
0.0030809	12.5521	0.208	0	1	chr1-134099901-134100647	Exp_up	Chit1	exon	chr1-134111242-134111362	10594
0.00308435	12.1481	0.099	0	1	chr6-66848652-66849578	Exp_up	Vmn1r39	exon	chr6-66804212-66805443	43208
0.00308638	12.5128	0.168	0	1	chr11-60930325-60931052	Exp_up	Map2k3	exon	chr11-60932033-60932271	980
0.00308748	12.1414	0.109	0	1	chr15-74621952-74622919	Exp_up	Mroh4	gap	chr15-74621206-74624684	0
0.00309383	12.344	0.129	0	1	chr11-47832981-47833937	Exp_up	Sgcd	gap	chr11-47637472-47988312	0
0.00309775	12.2924	0.149	0	1	chr6-91712637-91713626	Exp_up	Slc6a6	gap	chr6-91699033-91723281	0
0.00312896	12.6255	0.213	0	1	chr12-45074948-45075505	Exp_up	Stxbp6	exon	chr12-45074195-45074493	454
0.00313994	-11.3366	0	0.055	1	chr15-77257177-77258070	Con_up	Rbfox2	gap	chr15-77231438-77306363	0
0.00314294	12.555	0.144	0	1	chr1-20414521-20415334	Exp_up	Pkhd1	gap	chr1-20414434-20450220	0
0.00314449	-1.08578	0.035	0.055	1	chr8-11357629-11358530	Con_up	Col4a2	gap	chr8-11354358-11398661	0
0.00314703	10.9501	0.173	0	1	chr11-84959301-84960198	Exp_up	Car4	gap	chr11-84958051-84962385	0
0.00314973	-0.883539	0.079	0.096	1	chr19-6331411-6332400	Con_up	Men1	exon	chr19-6334979-6335070	2578
0.0031502	2.54634	0.475	0.068	1	chr19-61226751-61227578	Exp_up	Csf2ra	cds	chr19-61227272-61227365	0
0.00315083	10.8833	0.084	0	1	chr4-75234303-75235359	Exp_up	Tmem261	utr	chr4-75277354-75277704	41994
0.00315495	-0.529376	0.431	0.274	1	chr19-4096673-4097821	Con_up	Cdk2ap2	cds	chr19-4097817-4097907	0
0.00315525	11.8981	0.198	0	1	chr4-71968487-71969466	Exp_up	Gm11234	exon	chr4-71980477-71980620	11010
0.00315665	11.2427	0.193	0	1	chr7-6154847-6155469	Exp_up	Zfp787	gap	chr7-6143151-6155844	0
0.00315722	11.6208	0.178	0	1	chr16-10464976-10465880	Exp_up	Tvp23a	exon	chr16-10446930-10447362	17613
0.00316155	12.5384	0.168	0	1	chr3-51649520-51650383	Exp_up	Mgst2	exon	chr3-51660360-51660463	9976
0.00316576	12.163	0.129	0	1	chr17-13682269-13683034	Exp_up	Gm16046	gap	chr17-13680185-13683177	0
0.00316634	11.6959	0.158	0	1	chr10-34483137-34483937	Exp_up	Frk	utr	chr10-34483400-34484004	0
0.00316838	-0.315288	0.356	0.233	1	chr15-101245995-101246917	Con_up	Grasp	utr	chr15-101232017-101232755	13239
0.00317455	11.8178	0.223	0	1	chr8-13492116-13493018	Exp_up	Gas6	gap	chr8-13485696-13493845	0
0.00318171	-0.688359	0.337	0.315	1	chr10-80329337-80330312	Con_up	Reep6	cds	chr10-80330231-80330345	0
0.00318687	-0.366381	0.223	0.192	1	chr12-79295867-79296725	Con_up	Zfyve26	utr	chr12-79296226-79296282	0
0.00318723	12.2679	0.218	0	1	chr2-11429222-11430260	Exp_up	RP23-247J17.2	exon	chr2-11398393-11398501	30720
0.00319271	12.418	0.124	0	1	chr5-151184997-151186044	Exp_up	Stard13	gap	chr5-151095493-151189925	0
0.00319293	12.352	0.149	0	1	chr10-80100761-80101619	Exp_up	Sbno2	gap	chr10-80086433-80102616	0
0.00320047	11.9021	0.163	0	1	chr6-51178140-51179058	Exp_up	Gm29004	exon	chr6-51003936-51004253	173886
0.00322235	11.0012	0.183	0	1	chr2-144544780-144545975	Exp_up	Rbbp9	gap	chr2-144545376-144547993	0
0.00322364	12.6572	0.168	0	1	chr13-71149961-71150777	Exp_up	8030423J24Rik	utr	chr13-70884240-70884503	265457
0.00322608	-11.845	0	0.068	1	chr2-180462396-180463310	Con_up	Slco4a1	gap	chr2-180456374-180463940	0
0.0032421	12.4013	0.218	0	1	chr2-115780408-115781442	Exp_up	BC052040	utr	chr2-115777032-115778768	1639
0.00324531	11.8864	0.129	0	1	chr14-8093273-8094447	Exp_up	Rpp14	utr	chr14-8089965-8091834	1438
0.00325268	11.1458	0.109	0	1	chr19-12476558-12477420	Exp_up	Dtx4	gap	chr19-12473320-12478125	0
0.0032577	12.4199	0.124	0	1	chr16-92348566-92349626	Exp_up	Kcne1	cds	chr16-92348565-92348954	0
0.00327939	11.3034	0.198	0	1	chr7-70541863-70542776	Exp_up	B130024G19Rik	exon	chr7-70410589-70411146	130716
0.00329417	-11.1273	0	0.055	1	chr2-75776779-75777671	Con_up	Gm13657	gap	chr2-75777241-75777650	0
0.00329602	12.4737	0.134	0	1	chr4-139146396-139147344	Exp_up	Minos1	exon	chr4-139130922-139131113	15282
0.00329928	-0.420395	0.084	0.082	1	chr1-183438757-183439674	Con_up	Hhipl2	utr	chr1-183436481-183436808	1948
0.00330421	-2.04539	0.025	0.082	1	chr11-79869896-79870826	Con_up	9130204K15Rik	gap	chr11-79810275-79871216	0
0.00330575	10.9169	0.114	0	1	chr6-85188363-85189206	Exp_up	Emx1	cds	chr6-85187943-85188363	0
0.00330763	11.9375	0.193	0	1	chr14-33487884-33488806	Exp_up	Mapk8	exon	chr14-33447015-33447158	40725
0.00331051	-0.443098	0.188	0.151	1	chr4-86575198-86576127	Con_up	Rraga	cds	chr4-86575919-86576860	0
0.00331925	-0.427529	0.084	0.082	1	chr6-90728361-90729237	Con_up	Iqsec1	gap	chr6-90694851-90763754	0
0.00332011	11.8011	0.188	0	1	chr8-116399184-116400091	Exp_up	Dynlrb2	exon	chr8-116505015-116505049	104923
0.00332113	-2.15308	0.035	0.11	1	chr8-23166401-23167296	Con_up	Agpat6	utr	chr8-23172946-23174551	5649
0.00333251	-1.86211	0.025	0.068	1	chr1-118642956-118643873	Con_up	Tfcp2l1	gap	chr1-118632394-118652300	0
0.0033379	12.6478	0.173	0	1	chr2-114087087-114087985	Exp_up	Aqr	utr	chr2-114101170-114101438	13184
0.00334418	12.0827	0.178	0	1	chr8-13104389-13104989	Exp_up	Pcid2	cds	chr8-13104775-13104810	0
0.00334615	11.0164	0.114	0	1	chr3-121874627-121875462	Exp_up	Abcd3	exon	chr3-121815009-121815215	59411
0.00336094	12.2968	0.163	0	1	chr4-123588706-123589528	Exp_up	Macf1	gap	chr4-123554366-123664465	0
0.00336459	12.183	0.158	0	1	chr10-19531176-19532123	Exp_up	Ifngr1	exon	chr10-19591949-19592197	59825
0.00337708	12.6123	0.188	0	1	chr8-34188685-34189661	Exp_up	Saraf	utr	chr8-34170122-34170845	17839
0.00338549	-1.94409	0.025	0.082	1	chr1-89424271-89425205	Con_up	C030007H22Rik	exon	chr1-89406034-89406133	18137
0.00339074	-0.478869	0.411	0.288	1	chr13-59584806-59585712	Con_up	Agtpbp1	utr	chr13-59585125-59585211	0
0.00339192	11.3294	0.228	0	1	chr2-32362688-32363557	Exp_up	Ciz1	utr	chr2-32363061-32363158	0
0.00339363	12.3348	0.134	0	1	chr8-3417839-3418681	Exp_up	Arhgef18	gap	chr8-3393225-3427348	0
0.00339924	11.0363	0.114	0	1	chr11-32235404-32236231	Exp_up	Nprl3	gap	chr11-32234922-32236787	0
0.00339939	12.5434	0.144	0	1	chr12-15837940-15838896	Exp_up	Gm5432	gap	chr12-15833038-15886717	0
0.00341106	11.4237	0.149	0	1	chr10-20173482-20174392	Exp_up	Map7	gap	chr10-20149081-20230783	0
0.00341574	3.93044	0.243	0.014	1	chr3-101831135-101832047	Exp_up	Mab21l3	gap	chr3-101826872-101834993	0
0.00341678	10.8859	0.084	0	1	chr9-15709476-15710452	Exp_up	Slc36a4	cds	chr9-15709792-15709837	0
0.00342516	11.6435	0.144	0	1	chr11-119314229-119315134	Exp_up	Card14	utr	chr11-119314709-119314900	0
0.00342961	-0.712283	0.401	0.356	1	chr9-120010890-120011782	Con_up	Cx3cr1	gap	chr9-119901628-120049278	0
0.00343077	12.4239	0.144	0	1	chr16-85155696-85156502	Exp_up	App	gap	chr16-85120698-85173501	0
0.00344567	-1.01131	0.069	0.11	1	chr8-124302931-124304259	Con_up	Galnt2	gap	chr8-124295452-124345299	0
0.00344953	-2.53473	0.02	0.096	1	chr4-120616203-120617192	Con_up	Gm12860	gap	chr4-120615946-120620582	0
0.00345271	12.1399	0.163	0	1	chr7-135524303-135525194	Exp_up	Clrn3	gap	chr7-135518627-135528274	0
0.00345535	11.4386	0.129	0	1	chr19-53563900-53564815	Exp_up	Dusp5	utr	chr19-53541323-53542431	21468
0.00345947	-0.152621	0.173	0.137	1	chr5-130078984-130079883	Con_up	Tpst1	utr	chr5-130079370-130079661	0
0.00346333	11.6878	0.099	0	1	chr13-34708750-34709635	Exp_up	Fam50b	exon	chr13-34734850-34734908	25214
0.00347592	-10.8543	0	0.055	1	chr4-148607519-148608390	Con_up	Masp2	cds	chr4-148607941-148608059	0
0.00348869	-0.454169	0.376	0.274	1	chr14-63177556-63178485	Con_up	Fdft1	cds	chr14-63177683-63177781	0
0.00348968	-11.3675	0	0.055	1	chr3-37737088-37737960	Con_up	Gm5148	exon	chr3-37724203-37724490	12597
0.00349102	12.4055	0.134	0	1	chr17-25539313-25540168	Exp_up	Sox8	utr	chr17-25565892-25567332	25723
0.003496	-1.24133	0.074	0.123	1	chr11-100960468-100961313	Con_up	Ptrf	gap	chr11-100959326-100969989	0
0.00350693	-11.2737	0	0.055	1	chr5-122402243-122402904	Con_up	Arpc3	gap	chr5-122401724-122403358	0
0.00351034	-0.55711	0.347	0.274	1	chr5-24423249-24424167	Con_up	Cdk5	cds	chr5-24423449-24423485	0
0.00351735	12.2181	0.139	0	1	chr19-7054674-7055736	Exp_up	Macrod1	exon	chr19-7056768-7057182	1031
0.00352639	-10.6657	0	0.055	1	chr2-70474006-70474896	Con_up	Sp5	exon	chr2-70474923-70475316	26
0.00353156	11.1287	0.223	0	1	chr11-80171607-80172514	Exp_up	Adap2	gap	chr11-80170762-80174087	0
0.00353324	-1.40177	0.069	0.151	1	chr18-4827019-4827917	Con_up	Gm10556	gap	chr18-4823158-4831158	0
0.00354628	2.86674	0.351	0.027	1	chr3-10439627-10440526	Exp_up	Snx16	utr	chr3-10439915-10440100	0
0.00354719	-1.33367	0.079	0.137	1	chr9-94408413-94409308	Con_up	1190002N15Rik	utr	chr9-94517864-94520314	108555
0.00356349	11.311	0.119	0	1	chr9-77673800-77674655	Exp_up	Klhl31	utr	chr9-77655860-77660127	13672
0.00356729	11.1117	0.084	0	1	chr12-113222011-113222802	Exp_up	Tmem121	utr	chr12-113189121-113189520	32490
0.00356902	11.6621	0.233	0	1	chr9-20781086-20781994	Exp_up	Col5a3	cds	chr9-20781808-20781861	0
0.00357283	1.97737	0.213	0.041	1	chr9-72714718-72715614	Exp_up	Nedd4	gap	chr9-72712267-72718217	0
0.00359925	11.7829	0.074	0	1	chr2-115757427-115758176	Exp_up	BC052040	gap	chr2-115687170-115776901	0
0.00360377	12.556	0.163	0	1	chr15-95802521-95803327	Exp_up	Ano6	gap	chr15-95791057-95864224	0
0.00360509	-0.494402	0.163	0.151	1	chr13-58401347-58401871	Con_up	Hnrnpk	gap	chr13-58400418-58402063	0
0.00360621	12.0031	0.168	0	1	chr2-16168360-16169259	Exp_up	Malrd1	gap	chr2-16150817-16217837	0
0.00361551	-0.976331	0.035	0.055	1	chr17-11232809-11234427	Con_up	Park2	gap	chr17-11067293-11237461	0
0.00361661	12.1925	0.099	0	1	chr2-142909049-142909965	Exp_up	Kif16b	exon	chr2-142901325-142901531	7517
0.0036279	-0.318977	0.079	0.068	1	chr15-97246903-97247795	Con_up	Pced1b	utr	chr15-97247107-97247164	0
0.00362898	-1.10531	0.069	0.11	1	chr16-34535711-34536943	Con_up	Kalrn	gap	chr16-34392110-34573106	0
0.00363147	-1.01797	0.064	0.082	1	chr9-66611427-66612351	Con_up	Usp3	exon	chr9-66592784-66593142	18284
0.00363336	11.5402	0.064	0	1	chr6-83427782-83428701	Exp_up	Tet3	gap	chr6-83404825-83441216	0
0.00365044	13.0211	0.223	0	1	chr15-5537132-5538107	Exp_up	Ptger4	exon	chr15-5243683-5244187	292944
0.00365096	-11.4307	0	0.068	1	chr15-32245879-32246654	Con_up	Sema5a	gap	chr15-32245300-32347219	0
0.00365343	-2.64652	0.04	0.192	1	chr16-90097892-90098813	Con_up	Tiam1	exon	chr16-89979983-89980080	117811
0.00365524	11.8208	0.183	0	1	chr8-121717668-121718602	Exp_up	Gm20388	gap	chr8-119910940-124295357	0
0.00366019	11.6681	0.198	0	1	chr3-116329199-116330127	Exp_up	Cdc14a	gap	chr3-116328710-116332794	0
0.00366508	-2.78912	0.015	0.055	1	chr16-45757268-45758039	Con_up	Phldb2	gap	chr16-45757246-45758116	0
0.00366556	11.9703	0.094	0	1	chr13-42328283-42329194	Exp_up	Edn1	utr	chr13-42306880-42307989	20293
0.00367687	-0.980978	0.262	0.274	1	chr1-75218874-75219789	Con_up	Tuba4a	cds	chr1-75219193-75219195	0
0.00368396	-0.421121	0.396	0.288	1	chr18-74778479-74779420	Con_up	Acaa2	cds	chr18-74779250-74779265	0
0.00368864	12.4127	0.129	0	1	chr2-128427870-128428702	Exp_up	Gm14005	gap	chr2-128330973-128429093	0
0.00368887	12.4524	0.129	0	1	chr15-61770662-61771560	Exp_up	Myc	exon	chr15-61985341-61985951	213780
0.00370386	2.76726	0.337	0.041	1	chr8-123717174-123718076	Exp_up	Gm20388	gap	chr8-119910940-124295357	0
0.0037119	12.1402	0.109	0	1	chr14-120102246-120103178	Exp_up	Oxgr1	exon	chr14-120042280-120042435	59810
0.00371432	4.14615	0.178	0.014	1	chr15-77800240-77801166	Exp_up	Myh9	gap	chr15-77797029-77807867	0
0.0037272	-0.559348	0.208	0.178	1	chr17-80289717-80290619	Con_up	Dhx57	utr	chr17-80290056-80290476	0
0.00372834	11.9429	0.109	0	1	chr14-14346154-14346492	Exp_up	Il3ra	exon	chr14-14346495-14346512	2
0.00373855	12.4656	0.178	0	1	chr16-20476642-20477655	Exp_up	Eif2b5	exon	chr16-20498817-20499096	21161
0.00374013	-1.25317	0.03	0.068	1	chr3-148959109-148959999	Con_up	Lphn2	gap	chr3-148954736-148988589	0
0.00374299	-1.84406	0.025	0.068	1	chr1-40139552-40140570	Con_up	Il1r2	utr	chr1-40125208-40125231	14320
0.00374357	-0.606046	0.104	0.123	1	chr9-31684117-31685052	Con_up	Barx2	utr	chr9-31846044-31846788	160991
0.00375931	-1.48058	0.059	0.123	1	chr10-79701215-79702155	Con_up	Bsg	exon	chr10-79704491-79704584	2335
0.00376024	11.1854	0.158	0	1	chr3-81102647-81103625	Exp_up	Pdgfc	gap	chr3-81037555-81131017	0
0.00376089	-1.57303	0.074	0.151	1	chr1-189867099-189868080	Con_up	Ptpn14	gap	chr1-189865536-189869926	0
0.00376128	12.1443	0.124	0	1	chr6-97293567-97294467	Exp_up	Frmd4b	gap	chr6-97292496-97295575	0
0.0037631	10.8644	0.163	0	1	chr6-34906445-34907428	Exp_up	Wdr91	cds	chr6-34906641-34906723	0
0.0037681	12.1108	0.139	0	1	chr2-29526034-29526872	Exp_up	Med27	utr	chr2-29524502-29524793	1240
0.0037733	11.9299	0.223	0	1	chr2-103705970-103706887	Exp_up	Abtb2	gap	chr2-103705733-103707576	0
0.00377717	12.3047	0.183	0	1	chr16-23497217-23498110	Exp_up	Masp1	gap	chr16-23496258-23513831	0
0.00379251	-11.3667	0	0.068	1	chr18-36402988-36403850	Con_up	Pfdn1	utr	chr18-36403679-36404376	0
0.0037935	11.2349	0.183	0	1	chr19-4961743-4962623	Exp_up	Mrpl11	cds	chr19-4962393-4962515	0
0.00379856	-1.61538	0.064	0.123	1	chr1-86925516-86926442	Con_up	Dis3l2	gap	chr1-86878577-86930753	0
0.0037987	12.5227	0.134	0	1	chr6-17211049-17211884	Exp_up	D830026I12Rik	exon	chr6-17209900-17210152	896
0.00379964	10.9813	0.089	0	1	chr4-58552797-58553749	Exp_up	Lpar1	utr	chr4-58553730-58553898	0
0.00380922	11.0841	0.074	0	1	chr10-45050845-45052015	Exp_up	Prep	exon	chr10-45067206-45067375	15190
0.00381205	12.2791	0.119	0	1	chr6-71723316-71724265	Exp_up	Reep1	gap	chr6-71708002-71756363	0
0.00381554	-11.4458	0	0.055	1	chr8-66609893-66610856	Con_up	Npy5r	utr	chr8-66679965-66680738	69108
0.00381699	-0.434276	0.312	0.233	1	chr19-18712661-18713568	Con_up	D030056L22Rik	cds	chr19-18713324-18713659	0
0.00381836	11.3738	0.168	0	1	chr7-46838002-46838720	Exp_up	Ldha	exon	chr7-46841475-46841652	2754
0.00382211	11.1932	0.153	0	1	chr7-143475755-143476541	Exp_up	Slc22a18	cds	chr7-143476198-143476305	0
0.0038228	-0.567354	0.332	0.233	1	chr1-6214195-6215078	Con_up	Rb1cc1	utr	chr1-6215008-6215252	0
0.0038237	-11.0167	0	0.055	1	chr17-43070710-43071641	Con_up	Tnfrsf21	gap	chr17-43065234-43085335	0
0.00382783	-0.752905	0.282	0.247	1	chr17-47610993-47611881	Con_up	Gm20517	cds	chr17-47611679-47611692	0
0.00383285	-0.925704	0.05	0.068	1	chr2-146532227-146533168	Con_up	4933406D12Rik	exon	chr2-146542931-146543008	9762
0.00383894	12.1451	0.168	0	1	chr2-92372568-92373416	Exp_up	Gyltl1b	gap	chr2-92370894-92374694	0
0.00384176	-2.30964	0.03	0.096	1	chr17-26200635-26201827	Con_up	Arhgdig	cds	chr17-26201071-26201143	0
0.00384628	11.9118	0.134	0	1	chr16-90915770-90916701	Exp_up	1110004E09Rik	utr	chr16-90925809-90925971	9107
0.00384696	-0.653817	0.589	0.466	1	chr2-18056309-18057243	Con_up	1810059C17Rik	gap	chr2-18055822-18056519	0
0.00385418	-0.626064	0.307	0.26	1	chr2-32693767-32694683	Con_up	Fpgs	cds	chr2-32693989-32694126	0
0.00385521	11.4642	0.218	0	1	chr2-152011627-152012427	Exp_up	Slc52a3	utr	chr2-152008159-152009258	2368
0.00385891	-1.90668	0.025	0.068	1	chr7-29043147-29044025	Con_up	Ryr1	cds	chr7-29043849-29043929	0
0.00386545	12.6488	0.163	0	1	chr10-41564885-41565752	Exp_up	Ccdc162	gap	chr10-41561261-41569842	0
0.00388213	12.6748	0.173	0	1	chr13-5837142-5838037	Exp_up	1700016G22Rik	exon	chr13-5855508-5855951	17470
0.00389452	12.1956	0.139	0	1	chr11-88068857-88069577	Exp_up	Vezf1	gap	chr11-88068434-88073056	0
0.00389459	12.471	0.124	0	1	chr15-52155510-52156301	Exp_up	Aard	utr	chr15-52044955-52045722	109787
0.00389521	3.91953	0.342	0.014	1	chr12-16850508-16851511	Exp_up	E2f6	utr	chr12-16825385-16826743	23764
0.00390387	12.3481	0.109	0	1	chr10-63541490-63542341	Exp_up	Ctnna3	gap	chr10-63537714-63566803	0
0.00390775	12.4901	0.183	0	1	chr1-74084555-74085424	Exp_up	Tns1	gap	chr1-74079314-74096748	0
0.00391542	12.5642	0.158	0	1	chr17-27561779-27562682	Exp_up	Hmga1	cds	chr17-27562438-27562491	0
0.00391663	-1.62078	0.03	0.068	1	chr4-98836260-98837165	Con_up	I0C0044D17Rik	exon	chr4-98823698-98823840	12419
0.00391957	12.2383	0.134	0	1	chr5-113996178-113997074	Exp_up	Ssh1	exon	chr5-113993664-113993894	2283
0.00392203	-11.718	0	0.068	1	chr2-93403401-93404775	Con_up	Cd82	utr	chr2-93419111-93419864	14335
0.00392847	11.7479	0.109	0	1	chr7-124490853-124491871	Exp_up	Gm15339	gap	chr7-124476692-124492932	0
0.00394548	11.1974	0.089	0	1	chr16-86806077-86807040	Exp_up	N6amt1	exon	chr16-87354185-87354386	547144
0.00395599	-1.71225	0.069	0.192	1	chr11-69964934-69965827	Con_up	Cldn7	utr	chr11-69964824-69965366	0
0.00395986	1.78438	0.292	0.041	1	chr7-137437213-137438079	Exp_up	Glrx3	cds	chr7-137437674-137437771	0
0.00396154	-1.5937	0.025	0.055	1	chr3-37919429-37920366	Con_up	Gm5148	exon	chr3-37724203-37724490	194938
0.00396579	4.3587	0.297	0.014	1	chr7-134260926-134261931	Exp_up	D7Ertd443e	utr	chr7-134266262-134266612	4330
0.00397377	12.3763	0.139	0	1	chr2-167800690-167801309	Exp_up	9230111E07Rik	exon	chr2-167783300-167783486	17203
0.00397579	-1.06974	0.099	0.151	1	chr10-127512601-127513458	Con_up	Ndufa4l2	exon	chr10-127514939-127515038	1480
0.00397868	11.5481	0.168	0	1	chr11-3370997-3371897	Exp_up	Limk2	cds	chr11-3370969-3371021	0
0.00397904	-1.09707	0.054	0.096	1	chr9-53064534-53065485	Con_up	Ddx10	utr	chr9-53098454-53099084	32968
0.0039825	11.6364	0.129	0	1	chr2-51524095-51525101	Exp_up	1700057H21Rik	exon	chr2-51438661-51438785	85309
0.00398258	-11.6646	0	0.055	1	chr13-102458554-102459453	Con_up	Cd180	exon	chr13-102693558-102693789	234104
0.00398315	12.4654	0.124	0	1	chr1-87180616-87181387	Exp_up	Prss56	exon	chr1-87183313-87183598	1925
0.00399022	11.115	0.124	0	1	chr6-48629460-48630324	Exp_up	AI854703	gap	chr6-48630316-48631539	0
0.00399375	-10.6138	0	0.055	1	chr4-85205836-85206562	Con_up	Sh3gl2	gap	chr4-85205622-85347123	0
0.00399542	-0.203039	0.535	0.315	1	chr3-90052203-90053091	Con_up	4933434E20Rik	cds	chr3-90053054-90053119	0
0.00399908	12.0412	0.119	0	1	chr4-155775469-155776347	Exp_up	Gm26840	exon	chr4-155773673-155776161	0
0.00400837	11.6835	0.188	0	1	chr14-59025493-59026405	Exp_up	1700129C05Rik	utr	chr14-59133040-59133403	106634
0.00401627	-11.1142	0	0.055	1	chr10-122752904-122753718	Con_up	Ppm1h	gap	chr10-122679431-122782182	0
0.00403132	12.2664	0.119	0	1	chr16-33576431-33577340	Exp_up	Slc12a8	gap	chr16-33551115-33590251	0
0.0040323	11.9076	0.079	0	1	chr5-96616758-96617668	Exp_up	Fras1	gap	chr5-96614916-96618358	0
0.00404041	-3.19367	0.01	0.096	1	chr6-49904800-49906168	Con_up	Npy	utr	chr6-49829328-49829507	75292
0.00404375	12.2085	0.193	0	1	chr2-59675377-59677014	Exp_up	Tanc1	gap	chr2-59646873-59699347	0
0.00404907	12.1614	0.119	0	1	chr2-24562553-24563280	Exp_up	Gm13417	gap	chr2-24561272-24566533	0
0.00404918	-11.5388	0	0.055	1	chr12-54260092-54260918	Con_up	Egln3	exon	chr12-54203205-54203860	56231
0.00405417	-1.02981	0.045	0.068	1	chr1-180433965-180434767	Con_up	6330403A02Rik	utr	chr1-180432387-180438328	0
0.00405823	11.8095	0.208	0	1	chr9-88273957-88275259	Exp_up	Gm28231	exon	chr9-88260697-88263035	10921
0.00406176	12.6646	0.139	0	1	chr1-121013753-121014677	Exp_up	Celrr	exon	chr1-121087405-121087556	72727
0.00407531	11.9258	0.178	0	1	chr1-138248465-138249361	Exp_up	Atp6v1g3	exon	chr1-138273738-138273847	24376
0.00408034	12.4495	0.129	0	1	chr14-46635384-46637008	Exp_up	Rubie	exon	chr14-46575679-46575847	59536
0.00408141	12.2556	0.119	0	1	chr15-36884481-36885342	Exp_up	Gm10384	exon	chr15-36879688-36879816	4664
0.00408166	11.349	0.144	0	1	chr19-46329865-46330622	Exp_up	Fbxl15	cds	chr19-46330102-46330291	0
0.0040874	-0.303853	0.619	0.425	1	chr19-41980915-41981839	Con_up	Mms19	cds	chr19-41980999-41981113	0
0.00408929	12.842	0.198	0	1	chr16-55636013-55636623	Exp_up	Nfkbiz	utr	chr16-55811375-55812729	174751
0.00409356	10.9761	0.213	0	1	chr18-38207675-38208613	Exp_up	Pcdh1	gap	chr18-38203607-38210283	0
0.00409558	-0.49476	0.302	0.288	1	chr18-60729808-60730755	Con_up	Ndst1	exon	chr18-60712723-60713389	16418
0.00409711	-3.02487	0.01	0.055	1	chr6-94183279-94184428	Con_up	Magi1	gap	chr6-93943321-94283009	0
0.00410627	-0.588056	0.139	0.178	1	chr2-169666075-169667169	Con_up	Gm26883	gap	chr2-169633744-169790962	0
0.00411007	12.3863	0.129	0	1	chr5-36978821-36979575	Exp_up	Wfs1	gap	chr5-36976967-36982057	0
0.00411131	-0.585104	0.228	0.192	1	chr2-32381504-32382398	Con_up	1110008P14Rik	cds	chr2-32381682-32381770	0
0.00411292	12.453	0.149	0	1	chr8-117372847-117373705	Exp_up	Cmip	gap	chr8-117257402-117377074	0
0.00414071	11.0171	0.198	0	1	chr7-15981289-15982187	Exp_up	Gltscr1	gap	chr7-15979987-15986912	0
0.00414821	-2.30952	0.015	0.055	1	chr16-58421788-58422767	Con_up	Dcbld2	gap	chr16-58408952-58424560	0
0.00415162	3.55816	0.287	0.014	1	chr4-123990390-123991321	Exp_up	Rragc	utr	chr4-123935690-123936997	53392
0.0041587	2.6752	0.292	0.027	1	chr10-79668821-79669712	Exp_up	Tpgs1	cds	chr10-79669410-79669783	0
0.00416413	-0.514391	0.228	0.178	1	chr2-26964003-26964936	Con_up	Rexo4	cds	chr2-26964052-26964249	0
0.00416859	-0.380956	0.124	0.11	1	chr11-97807783-97808621	Con_up	Lasp1	gap	chr11-97806920-97815697	0
0.00417047	-0.919958	0.238	0.233	1	chr4-134853584-134854228	Con_up	Tmem57	exon	chr4-134853038-134853345	238
0.00417321	-0.235318	0.257	0.178	1	chr4-59805200-59806222	Con_up	Snx30	cds	chr4-59806070-59806225	0
0.00417468	12.2432	0.109	0	1	chr18-46109278-46110167	Exp_up	Trim36	utr	chr18-46165302-46167412	55134
0.00417906	12.4099	0.183	0	1	chr5-34294438-34295420	Exp_up	Zfyve28	exon	chr5-34288099-34288449	5988
0.00418454	-1.64961	0.04	0.082	1	chr11-105926673-105927713	Con_up	Tanc2	utr	chr11-105923717-105929304	0
0.00418625	11.6435	0.074	0	1	chr4-137476426-137477345	Exp_up	Hspg2	gap	chr4-137468925-137501058	0
0.00418753	-1.19852	0.035	0.055	1	chr6-99974134-99975361	Con_up	Gm26748	exon	chr6-99729785-99732553	241580
0.00419334	10.8966	0.104	0	1	chr13-46238630-46239480	Exp_up	Stmnd1	exon	chr13-46273721-46273904	34240
0.00419371	12.6141	0.173	0	1	chr9-61669419-61670526	Exp_up	Rplp1	utr	chr9-61913284-61913323	242757
0.00419666	12.1404	0.114	0	1	chr9-67002969-67004016	Exp_up	Tpm1	utr	chr9-67022590-67023358	18573
0.00420305	-0.874083	0.104	0.137	1	chr3-122104137-122104955	Con_up	Abca4	gap	chr3-122103611-122105307	0
0.00420434	1.40788	0.45	0.096	1	chr1-23382859-23383750	Exp_up	Ogfrl1	cds	chr1-23382815-23383051	0
0.0042055	11.8876	0.079	0	1	chr14-76902995-76903917	Exp_up	Lacc1	utr	chr14-77024200-77024974	120282
0.0042144	11.113	0.153	0	1	chr5-102052648-102053536	Exp_up	Wdfy3	gap	chr5-102041744-102069595	0
0.0042207	2.71107	0.351	0.041	1	chr4-149979621-149980568	Exp_up	H6pd	utr	chr4-149979475-149981557	0
0.00422773	3.71946	0.168	0.014	1	chr1-74749099-74749776	Exp_up	Prkag3	utr	chr1-74748851-74749221	0
0.00423681	-0.321113	0.173	0.137	1	chr9-103623378-103624250	Con_up	Tmem108	gap	chr9-103609797-103752854	0
0.00423771	-1.83033	0.059	0.164	1	chr12-76694851-76695727	Con_up	Sptb	gap	chr12-76649979-76709934	0
0.00424368	11.2799	0.153	0	1	chr1-131152768-131153651	Exp_up	Eif2d	cds	chr1-131153370-131153425	0
0.00424863	-1.84386	0.03	0.082	1	chr1-90592544-90593444	Con_up	Cops8	exon	chr1-90602981-90603627	9536
0.00424906	11.5365	0.188	0	1	chr11-36036055-36036976	Exp_up	Tenm2	gap	chr11-36027442-36039706	0
0.00424983	12.4801	0.144	0	1	chr2-118110229-118110902	Exp_up	Gm13986	gap	chr2-118102485-118110696	0
0.00425105	11.3297	0.153	0	1	chr7-38212305-38213230	Exp_up	Plekhf1	utr	chr7-38220654-38221302	7423
0.00427341	11.8094	0.069	0	1	chr7-124026712-124027485	Exp_up	Hs3st4	gap	chr7-123983894-124396825	0
0.00428006	-1.10737	0.099	0.137	1	chr18-4920057-4920911	Con_up	Svil	utr	chr18-4920540-4920874	0
0.00428418	12.4532	0.144	0	1	chr16-76958397-76959498	Exp_up	1700041M19Rik	exon	chr16-77004228-77004903	44729
0.00429245	-1.22112	0.064	0.11	1	chr3-138859247-138860328	Con_up	Tspan5	gap	chr3-138742856-138868345	0
0.00430458	2.34817	0.386	0.027	1	chr14-22800885-22801835	Exp_up	1700112E06Rik	gap	chr14-22684893-23055954	0
0.00431312	11.789	0.099	0	1	chr4-129237843-129238428	Exp_up	C77080	gap	chr4-129226014-129261330	0
0.00432665	12.2229	0.109	0	1	chr13-99391161-99392086	Exp_up	Mrps27	gap	chr13-99365284-99400261	0
0.00433586	-0.401983	0.257	0.178	1	chr17-28517671-28518542	Con_up	Fkbp5	exon	chr17-28517395-28517524	146
0.00434931	12.4193	0.149	0	1	chr7-99304603-99305648	Exp_up	Map6	gap	chr7-99269314-99315688	0
0.00435047	4.38762	0.238	0.014	1	chr8-11457748-11458727	Exp_up	Rab20	gap	chr8-11454527-11478327	0
0.00435266	-2.12116	0.04	0.137	1	chr19-10740590-10741686	Con_up	A430093F15Rik	utr	chr19-10740960-10741002	0
0.0043538	-0.444542	0.312	0.288	1	chr4-56864852-56865728	Con_up	Ctnnal1	cds	chr4-56864977-56865114	0
0.00435398	12.0949	0.168	0	1	chr18-35832266-35832932	Exp_up	Cxxc5	gap	chr18-35829987-35858392	0
0.00435403	-11.3047	0	0.068	1	chr16-17276865-17277214	Con_up	Tmem191c	cds	chr16-17277194-17277250	0
0.00436495	11.7206	0.074	0	1	chr4-100378079-100378871	Exp_up	Ror1	gap	chr4-100334517-100407812	0
0.00436644	-0.755504	0.104	0.137	1	chr19-53652911-53654587	Con_up	Smc3	utr	chr19-53644779-53645833	7077
0.00437121	11.2395	0.183	0	1	chr10-89470599-89471504	Exp_up	Nr1h4	gap	chr10-89456645-89473751	0
0.0043788	-2.74156	0.025	0.137	1	chr17-31077271-31078229	Con_up	Abcg1	gap	chr17-31064629-31092308	0
0.00438246	11.7328	0.149	0	1	chr14-118925066-118925684	Exp_up	Dzip1	utr	chr14-118925141-118925314	0
0.00438498	-1.38867	0.045	0.082	1	chr11-102572596-102573448	Con_up	Gm11627	utr	chr11-102576398-102576682	2949
0.00438909	11.5724	0.238	0	1	chr17-31535279-31536196	Exp_up	Ndufv3	utr	chr17-31531253-31531326	3952
0.00439303	-0.51201	0.064	0.068	1	chr2-180140036-180140947	Con_up	Osbpl2	gap	chr2-180138358-180141104	0
0.00439448	12.2457	0.119	0	1	chr15-38932401-38933218	Exp_up	Baalc	utr	chr15-38933142-38933227	0
0.00440014	-0.680182	0.079	0.082	1	chr5-53110020-53110849	Con_up	Sel1l3	gap	chr5-53108175-53116162	0
0.00440622	12.6635	0.183	0	1	chr12-69418670-69419553	Exp_up	Arf6	utr	chr12-69373322-69375979	42690
0.00440721	-11.3117	0	0.055	1	chr2-60863457-60864217	Con_up	Rbms1	gap	chr2-60842473-60881117	0
0.00441499	4.68213	0.272	0.014	1	chr1-43117160-43118077	Exp_up	AI597479	utr	chr1-43113243-43115947	1212
0.00441713	11.119	0.119	0	1	chr3-133241609-133242524	Exp_up	Arhgef38	exon	chr3-133234628-133234949	6659
0.0044204	-0.434225	0.218	0.192	1	chr17-55944718-55945662	Con_up	Zfp119b	cds	chr17-55945172-55945174	0
0.00442206	11.7778	0.149	0	1	chr8-106510435-106511291	Exp_up	Cdh3	cds	chr8-106511224-106511341	0
0.0044528	-11.3442	0	0.068	1	chr12-75819350-75820069	Con_up	Syne2	gap	chr12-75818479-75854020	0
0.00445527	11.4408	0.144	0	1	chr3-159840347-159841227	Exp_up	Wls	gap	chr3-159840048-159872908	0
0.00445822	-0.269756	0.475	0.329	1	chr5-143731945-143732840	Con_up	Usp42	utr	chr5-143732163-143732280	0
0.00446074	12.8579	0.188	0	1	chr9-67105590-67106485	Exp_up	Tpm1	exon	chr9-67049019-67049406	56183
0.00446293	12.4264	0.183	0	1	chr13-24565311-24566431	Exp_up	Fam65b	exon	chr13-24582189-24582345	15757
0.0044648	12.4771	0.144	0	1	chr19-17263417-17264306	Exp_up	Prune2	utr	chr19-17220815-17223932	39484
0.00447475	12.0634	0.089	0	1	chr2-92975119-92975997	Exp_up	Prdm11	cds	chr2-92974906-92975861	0
0.00447694	11.8156	0.158	0	1	chr5-104423580-104424487	Exp_up	Spp1	exon	chr5-104435118-104435196	10630
0.004482	12.2332	0.124	0	1	chr11-102760948-102761849	Exp_up	Adam11	cds	chr11-102761621-102761684	0
0.00448623	2.2418	0.599	0.082	1	chr5-109556668-109557784	Exp_up	Crlf2	cds	chr5-109557518-109557614	0
0.00450024	-1.6858	0.03	0.068	1	chr5-66954978-66955906	Con_up	Limch1	gap	chr5-66953776-66959587	0
0.0045075	-0.48916	0.406	0.301	1	chr11-86683425-86684331	Con_up	Ptrh2	utr	chr11-86683985-86684123	0
0.00450852	11.9653	0.084	0	1	chr9-35342201-35343215	Exp_up	Rpusd4	utr	chr9-35277420-35277731	64469
0.0045086	11.13	0.124	0	1	chr4-106255970-106256869	Exp_up	Gm12724	gap	chr4-106244897-106263739	0
0.00451146	11.4486	0.064	0	1	chr15-10689861-10690836	Exp_up	Rai14	cds	chr15-10690371-10690406	0
0.00451464	-0.854134	0.069	0.082	1	chr1-178463497-178464528	Con_up	Efcab2	gap	chr1-178455889-178474881	0
0.00451591	-0.18169	0.332	0.233	1	chr2-18392322-18393197	Con_up	Dnajc1	cds	chr2-18392291-18392421	0
0.00453157	11.4032	0.059	0	1	chr17-80167719-80168639	Exp_up	Galm	gap	chr17-80150171-80181560	0
0.00453339	12.7564	0.183	0	1	chr8-117768779-117769658	Exp_up	Hsd17b2	utr	chr8-117758946-117759029	9749
0.00453936	12.0893	0.119	0	1	chr11-104267122-104268301	Exp_up	Mapt	gap	chr11-104231608-104282367	0
0.00454009	-2.10169	0.02	0.068	1	chr11-71512715-71513573	Con_up	9230020A06Rik	exon	chr11-71516536-71516872	2962
0.004554	-0.791511	0.158	0.164	1	chr4-45521433-45522353	Con_up	Shb	gap	chr4-45489176-45532246	0
0.00455842	-0.468157	0.312	0.26	1	chr11-96777207-96778126	Con_up	Snx11	utr	chr11-96777455-96777492	0
0.00457503	-0.448412	0.535	0.384	1	chr15-68362769-68363786	Con_up	Gm20732	gap	chr15-68341882-68362869	0
0.0045782	4.69829	0.287	0.014	1	chr7-106236348-106237294	Exp_up	Gvin1	exon	chr7-106215225-106215326	21021
0.00457891	-0.144852	0.119	0.082	1	chr6-108661426-108662127	Con_up	Bhlhe40	cds	chr6-108661505-108661612	0
0.00458116	11.8571	0.139	0	1	chr4-91376105-91377047	Exp_up	Elavl2	utr	chr4-91375936-91376496	0
0.00459133	-1.21576	0.05	0.082	1	chr13-97523734-97524570	Con_up	Lincenc1	exon	chr13-97494405-97497007	26726
0.00459271	11.948	0.094	0	1	chr4-86671780-86672604	Exp_up	Plin2	exon	chr4-86669945-86670060	1719
0.00459389	11.9709	0.188	0	1	chr4-141347016-141347924	Exp_up	Gm13074	gap	chr4-141347862-141348166	0
0.00459633	-0.750076	0.084	0.096	1	chr2-11374975-11375692	Con_up	RP23-247J17.2	gap	chr2-11355070-11398392	0
0.00459832	12.0112	0.119	0	1	chr9-78533338-78533996	Exp_up	Slc17a5	utr	chr9-78536488-78538161	2491
0.00460218	12.0049	0.158	0	1	chr8-112936082-112936970	Exp_up	Cntnap4	utr	chr8-112881883-112882717	53364
0.00460299	4.19543	0.272	0.014	1	chr10-120421797-120422723	Exp_up	Hmga2	gap	chr10-120374701-120462663	0
0.00460559	-0.119485	0.406	0.274	1	chr11-68852672-68853553	Con_up	Ndel1	utr	chr11-68852942-68853041	0
0.00460808	12.0724	0.193	0	1	chr5-8797821-8798825	Exp_up	Abcb1b	cds	chr5-8798742-8798806	0
0.00460824	12.7647	0.188	0	1	chr13-35395389-35396253	Exp_up	1700011B04Rik	exon	chr13-35187535-35188017	207371
0.00461058	11.2396	0.193	0	1	chr7-45456937-45457829	Exp_up	Ftl1	utr	chr7-45457944-45458106	114
0.00461724	1.93179	0.604	0.137	1	chr9-110280677-110281861	Exp_up	Cspg5	utr	chr9-110262222-110262575	18101
0.00462288	12.2095	0.124	0	1	chr11-118161829-118162902	Exp_up	Cyth1	gap	chr11-118133375-118169015	0
0.00462368	2.82317	0.267	0.027	1	chr8-18594874-18595750	Exp_up	Mcph1	cds	chr8-18595596-18595635	0
0.00463317	-11.1411	0	0.055	1	chr2-92424900-92425589	Con_up	D930015M05Rik	gap	chr2-92423027-92432057	0
0.00465382	-1.55084	0.054	0.096	1	chr6-29198244-29199579	Con_up	Impdh1	utr	chr6-29200434-29201197	854
0.00465393	11.9315	0.094	0	1	chr5-151186987-151187996	Exp_up	Stard13	gap	chr5-151095493-151189925	0
0.00465674	11.9156	0.134	0	1	chr11-78163174-78164151	Exp_up	Traf4	gap	chr11-78162434-78165297	0
0.00465834	-11.1927	0	0.055	1	chr5-110835838-110836830	Con_up	Hscb	cds	chr5-110836307-110836403	0
0.0046606	3.18915	0.287	0.027	1	chr1-36302915-36304021	Exp_up	Arid5a	exon	chr1-36307733-36307836	3711
0.00466393	-0.549621	0.233	0.205	1	chr2-35979368-35980195	Con_up	Ttll11	cds	chr2-35979172-35979624	0
0.00467911	-1.16395	0.124	0.164	1	chr2-58747433-58748407	Con_up	Upp2	gap	chr2-58567529-58755357	0
0.0046809	-1.81927	0.05	0.123	1	chr3-95307097-95307993	Con_up	Anxa9	utr	chr3-95307074-95307176	0
0.00468118	-11.1802	0	0.055	1	chr1-194977902-194978741	Con_up	A330023F24Rik	gap	chr1-194976458-195018547	0
0.00468387	-1.73106	0.05	0.096	1	chr19-18578104-18578974	Con_up	Ostf1	utr	chr19-18579328-18581269	353
0.00468608	10.8716	0.064	0	1	chr1-134052917-134053857	Exp_up	Fmod	utr	chr1-134046626-134048277	4639
0.00468888	11.013	0.124	0	1	chr5-130002424-130003344	Exp_up	Gusb	cds	chr5-130002607-130002816	0
0.00469406	11.6696	0.109	0	1	chr9-120593206-120594216	Exp_up	5830454E08Rik	utr	chr9-120577709-120578072	15133
0.00470625	-1.4354	0.059	0.11	1	chr18-64479030-64479876	Con_up	Fech	gap	chr18-64478771-64483333	0
0.00470934	-0.6664	0.381	0.329	1	chr3-85887102-85888013	Con_up	RP24-559D1.1	utr	chr3-85887127-85887516	0
0.00471404	12.2704	0.134	0	1	chr14-50981004-50981854	Exp_up	Pnp	utr	chr14-50965173-50965237	15766
0.00472416	12.0166	0.124	0	1	chr13-33951211-33952534	Exp_up	Serpinb6a	gap	chr13-33931647-33996242	0
0.00472527	12.3009	0.173	0	1	chr15-80023952-80024880	Exp_up	Pdgfb	exon	chr15-80013936-80014808	9143
0.0047376	11.6526	0.158	0	1	chr7-112823379-112824246	Exp_up	Tead1	gap	chr7-112759640-112839415	0
0.00473908	12.0158	0.218	0	1	chr2-26422851-26423766	Exp_up	Sec16a	cds	chr2-26423454-26423637	0
0.0047395	-2.12662	0.025	0.082	1	chr18-67307614-67308674	Con_up	Impa2	gap	chr18-67306776-67309051	0
0.00474541	12.4631	0.134	0	1	chr8-24364373-24365306	Exp_up	Gm26714	exon	chr8-24422404-24422535	57097
0.00474675	12.7247	0.178	0	1	chr4-32906391-32907384	Exp_up	Ankrd6	gap	chr4-32860589-32923296	0
0.00475129	12.5021	0.153	0	1	chr9-61967117-61968017	Exp_up	Paqr5	gap	chr9-61963825-61988992	0
0.00475261	-0.389522	0.297	0.205	1	chr10-82629445-82630366	Con_up	Tdg	cds	chr10-82630016-82630038	0
0.00475447	-0.434481	0.317	0.233	1	chr17-47501749-47502655	Con_up	Taf8	cds	chr17-47502231-47502269	0
0.00476879	-0.939336	0.149	0.178	1	chr1-36064591-36065504	Con_up	Hs6st1	exon	chr1-36068400-36069184	2895
0.00478804	12.1357	0.243	0	1	chr10-24841974-24843050	Exp_up	Enpp3	exon	chr10-24836016-24836195	5778
0.00479012	11.6033	0.153	0	1	chr2-45859592-45860601	Exp_up	Gm13465	exon	chr2-45752914-45753311	106280
0.00480413	-0.455633	0.218	0.205	1	chr2-30709161-30709953	Con_up	Gm14488	exon	chr2-30713147-30713414	3193
0.00480456	11.6277	0.079	0	1	chr9-65010638-65011875	Exp_up	Ptplad1	gap	chr9-65010517-65021456	0
0.00480847	-2.37901	0.015	0.055	1	chr14-25015188-25016157	Con_up	Gm10398	exon	chr14-24913078-24913440	101747
0.00480941	11.9842	0.124	0	1	chr3-104817545-104817916	Exp_up	Mov10	gap	chr3-104805108-104817935	0
0.00481546	11.7479	0.158	0	1	chr6-146795586-146796616	Exp_up	Arntl2	utr	chr6-146796065-146796149	0
0.00481998	11.3692	0.238	0	1	chr4-101360098-101361008	Exp_up	0610043K17Rik	gap	chr4-101353889-101366989	0
0.00482083	12.5969	0.183	0	1	chr2-131902533-131903562	Exp_up	Prnp	exon	chr2-131909928-131910003	6365
0.00483175	11.2908	0.198	0	1	chr9-110748206-110749100	Exp_up	Pth1r	exon	chr9-110743455-110743686	4519
0.00483213	-10.9831	0	0.055	1	chr11-78347271-78348062	Con_up	Unc119	cds	chr11-78347797-78347899	0
0.00483374	11.63	0.084	0	1	chr4-43043612-43044517	Exp_up	Fam214b	gap	chr4-43037207-43045647	0
0.00483778	12.7466	0.173	0	1	chr19-6503986-6504945	Exp_up	Nrxn2	cds	chr19-6504875-6505056	0
0.00483877	-0.334962	0.312	0.233	1	chr2-118900991-118901919	Con_up	Bahd1	utr	chr2-118901453-118901757	0
0.00484323	11.7191	0.158	0	1	chr5-129759856-129760798	Exp_up	Gbas	utr	chr5-129757144-129758327	1528
0.00486202	11.7124	0.064	0	1	chr12-16006349-16007300	Exp_up	Gm5432	exon	chr12-15886718-15888155	118193
0.00486474	12.1413	0.114	0	1	chr4-123425352-123426223	Exp_up	Macf1	gap	chr4-123401913-123431997	0
0.00486553	-2.67333	0.01	0.055	1	chr8-8990638-8991466	Con_up	Fam155a	utr	chr8-9206001-9207742	214534
0.00486618	-0.908615	0.104	0.137	1	chr14-118767651-118769060	Con_up	Cldn10	exon	chr14-118787908-118788370	18847
0.00487444	-0.110424	0.381	0.233	1	chr6-113045806-113046729	Con_up	Thumpd3	utr	chr6-113046302-113046459	0
0.00487505	11.8358	0.089	0	1	chr5-135721842-135722663	Exp_up	Por	gap	chr5-135716064-135728661	0
0.00487975	12.8854	0.198	0	1	chr2-158232283-158233138	Exp_up	D630003M21Rik	exon	chr2-158229084-158229222	3060
0.00488102	12.8556	0.203	0	1	chr6-100800274-100801173	Exp_up	Gxylt2	gap	chr6-100798274-100804517	0
0.00488209	12.0344	0.109	0	1	chr6-86569136-86570168	Exp_up	1600020E01Rik	exon	chr6-86564276-86564442	4693
0.00490603	-2.08339	0.03	0.096	1	chr4-119030779-119031887	Con_up	Gm12866	exon	chr4-119054790-119056311	22902
0.00490749	2.35686	0.297	0.041	1	chr7-133708663-133709595	Exp_up	Bccip	cds	chr7-133709358-133709528	0
0.00491261	11.6594	0.094	0	1	chr15-87447440-87448386	Exp_up	Fam19a5	exon	chr15-87625230-87625486	176843
0.00491536	12.0736	0.119	0	1	chr11-109328998-109329928	Exp_up	1700096J18Rik	exon	chr11-109346839-109347052	16910
0.00491553	-0.182784	0.322	0.26	1	chr13-113841947-113842993	Con_up	Arl15	gap	chr13-113794697-113922246	0
0.00491738	10.6813	0.05	0	1	chr19-42068768-42069542	Exp_up	Hoga1	gap	chr19-42063326-42070187	0
0.00492832	-0.860015	0.074	0.096	1	chr9-42572969-42573872	Con_up	Grik4	gap	chr9-42566413-42591349	0
0.00493011	12.5952	0.173	0	1	chr19-30096039-30096904	Exp_up	Gldc	utr	chr19-30098449-30098966	1544
0.00493608	12.2446	0.109	0	1	chr19-59232417-59233430	Exp_up	Kcnk18	gap	chr19-59225540-59234809	0
0.0049375	11.4623	0.178	0	1	chr9-75167982-75168883	Exp_up	Myo5a	gap	chr9-75167231-75168924	0
0.00494154	-0.465922	0.05	0.055	1	chr19-58839616-58840522	Con_up	Hspa12a	gap	chr19-58828339-58860846	0
0.00494271	11.4766	0.144	0	1	chr7-122015409-122016225	Exp_up	Gga2	gap	chr7-122012234-122020988	0
0.00496713	-2.11752	0.025	0.068	1	chr5-96521289-96522161	Con_up	Fras1	gap	chr5-96386101-96528500	0
0.00497517	-0.177505	0.223	0.137	1	chr12-21316010-21316903	Con_up	Iah1	cds	chr12-21316432-21316512	0
0.00498399	-0.449412	0.5	0.37	1	chr17-25832685-25833708	Con_up	Stub1	cds	chr17-25832692-25832853	0
0.00499743	4.37476	0.248	0.014	1	chr13-100103578-100104514	Exp_up	Bdp1	cds	chr13-100103627-100103838	0
0.00500295	-1.04574	0.035	0.055	1	chr1-39391014-39393121	Con_up	Tbc1d8	cds	chr1-39392057-39392254	0
0.00500631	12.9116	0.203	0	1	chr5-114926353-114927298	Exp_up	Oasl1	gap	chr5-114923610-114929921	0
0.00501252	11.6837	0.064	0	1	chr1-54776912-54777943	Exp_up	Ankrd44	gap	chr1-54766985-54778286	0
0.00502694	12.3624	0.119	0	1	chr18-65794711-65795446	Exp_up	Sec11c	exon	chr18-65800549-65800711	5102
0.00504155	12.4759	0.119	0	1	chr7-3150189-3151072	Exp_up	AU018091	utr	chr7-3154664-3155977	3591
0.00504221	11.5021	0.153	0	1	chr13-98655954-98656868	Exp_up	Tmem174	exon	chr13-98636695-98637410	18543
0.00504504	12.1337	0.124	0	1	chr2-157552200-157553089	Exp_up	Blcap	utr	chr2-157556362-157557889	3272
0.00504652	-0.406042	0.198	0.164	1	chr19-44388223-44389163	Con_up	Scd1	utr	chr19-44394451-44397918	5287
0.00505198	12.0161	0.099	0	1	chr17-5575384-5576291	Exp_up	Zdhhc14	gap	chr17-5493692-5647902	0
0.00505257	11.9174	0.094	0	1	chr7-138856203-138857152	Exp_up	Ppp2r2d	gap	chr7-138846705-138868409	0
0.00506117	12.6286	0.158	0	1	chr2-29702871-29703826	Exp_up	Rapgef1	gap	chr2-29702679-29707197	0
0.00506491	-10.8553	0	0.068	1	chr9-118507425-118508253	Con_up	Golga4	gap	chr9-118506558-118514179	0
0.00506685	12.7508	0.203	0	1	chr11-51874037-51875014	Exp_up	Jade2	exon	chr11-51857311-51857653	16383
0.00507022	-0.457301	0.312	0.233	1	chr19-6909420-6910210	Con_up	Trmt112	cds	chr19-6910185-6910262	0
0.00507077	12.0936	0.104	0	1	chr11-68089555-68090506	Exp_up	Stx8	gap	chr11-68020999-68109276	0
0.00510168	3.54676	0.243	0.014	1	chr1-194619481-194620303	Exp_up	Plxna2	utr	chr1-194619825-194620397	0
0.00510268	1.77941	0.322	0.055	1	chr18-44828246-44829187	Exp_up	Ythdc2	cds	chr18-44828687-44828918	0
0.00511291	11.4065	0.173	0	1	chr7-42505296-42506199	Exp_up	Zfp141	utr	chr7-42505610-42505726	0
0.00511677	11.2943	0.089	0	1	chr2-71643761-71644669	Exp_up	Gm1631	exon	chr2-71719417-71719508	74747
0.00511831	11.497	0.277	0	1	chr13-52060170-52061120	Exp_up	Gm26651	exon	chr13-51974498-51976583	83586
0.00512696	-0.838878	0.045	0.055	1	chr17-45551797-45552761	Con_up	Tmem151b	exon	chr17-45549283-45549677	2119
0.00513273	-2.49128	0.02	0.055	1	chr8-83585063-83585970	Con_up	Tecr	gap	chr8-83574529-83594339	0
0.00513295	11.9597	0.134	0	1	chr6-121184729-121185565	Exp_up	Pex26	gap	chr6-121184483-121185709	0
0.00513753	11.8823	0.129	0	1	chr4-134924409-134925022	Exp_up	Rsrp1	cds	chr4-134923927-134924482	0
0.00513896	-1.7544	0.03	0.068	1	chr3-109525911-109526962	Con_up	Vav3	cds	chr3-109525869-109525954	0
0.00514907	12.3521	0.134	0	1	chr9-78501081-78501913	Exp_up	Eef1a1	exon	chr9-78489074-78489151	11929
0.00514915	-0.188348	0.173	0.137	1	chr3-84259258-84260199	Con_up	Trim2	utr	chr3-84259325-84259369	0
0.00515306	-1.74292	0.03	0.068	1	chr4-149758157-149759129	Con_up	Slc25a33	gap	chr4-149756153-149762366	0
0.0051577	12.8586	0.193	0	1	chr15-7877511-7878494	Exp_up	Wdr70	gap	chr15-7873254-7884280	0
0.00516113	12.2262	0.134	0	1	chr18-61360175-61361013	Exp_up	Ppargc1b	gap	chr18-61323309-61400289	0
0.00516291	-1.28461	0.035	0.068	1	chr11-61231000-61232031	Con_up	Aldh3a2	gap	chr11-61224687-61248861	0
0.00517774	-1.51394	0.04	0.068	1	chr3-107986021-107986921	Con_up	Gstm2	cds	chr3-107986034-107986043	0
0.00517807	2.73448	0.218	0.027	1	chr15-57708568-57709414	Exp_up	Zhx2	gap	chr15-57695787-57762645	0
0.00517985	11.3293	0.144	0	1	chr7-101860724-101861619	Exp_up	Folr1	gap	chr7-101859555-101863924	0
0.00518122	-1.1619	0.045	0.068	1	chr10-128730665-128731614	Con_up	Dgka	cds	chr10-128731324-128731412	0
0.00518431	12.4589	0.144	0	1	chrX-162510175-162511079	Exp_up	Reps2	gap	chrX-162471857-162512678	0
0.0051897	11.7274	0.163	0	1	chr2-68944658-68945639	Exp_up	Cers6	gap	chr2-68934621-68947226	0
0.00519105	11.4447	0.074	0	1	chr18-4922171-4922693	Exp_up	Svil	gap	chr18-4921775-4957216	0
0.00520477	12.1261	0.099	0	1	chr11-84080194-84080889	Exp_up	Tada2a	gap	chr11-84079778-84082037	0
0.0052054	12.3434	0.119	0	1	chr9-70942366-70943299	Exp_up	Lipc	exon	chr9-70934476-70934808	7557
0.0052077	-1.81999	0.074	0.151	1	chr12-73546054-73547016	Con_up	Tmem30b	cds	chr12-73545278-73546339	0
0.00521331	11.2638	0.124	0	1	chr7-25676209-25677065	Exp_up	Tmem91	exon	chr7-25675036-25675166	1042
0.00523014	3.79885	0.228	0.014	1	chr8-107254854-107255764	Exp_up	Rps18-ps3	cds	chr8-107262817-107263248	7052
0.00523861	12.6663	0.173	0	1	chr17-72118145-72119028	Exp_up	Alk	gap	chr17-72051868-72205796	0
0.00523864	-0.812041	0.064	0.082	1	chr15-12795060-12795971	Con_up	6030458C11Rik	utr	chr15-12808177-12810711	12205
0.00524161	-1.28276	0.059	0.11	1	chr11-66998222-66999704	Con_up	Gm12299	exon	chr11-67002086-67003321	2381
0.00524604	-2.01432	0.025	0.068	1	chr6-49919078-49920230	Con_up	Npy	utr	chr6-49829328-49829507	89570
0.00525031	11.8179	0.203	0	1	chr9-47253928-47254825	Exp_up	Gm4791	cds	chr9-47003299-47003338	250589
0.00525223	11.7849	0.173	0	1	chr3-22008089-22008960	Exp_up	Tbl1xr1	exon	chr3-22076652-22076954	67691
0.00525612	11.5927	0.089	0	1	chr2-72924536-72925581	Exp_up	Sp3	utr	chr2-72936427-72938065	10845
0.00525667	11.3727	0.163	0	1	chr8-70216235-70217141	Exp_up	Armc6	utr	chr8-70220172-70220664	3030
0.00525718	1.37288	0.361	0.096	1	chr14-45388480-45389373	Exp_up	Gnpnat1	utr	chr14-45388748-45388802	0
0.00525861	12.029	0.094	0	1	chr15-31245181-31246552	Exp_up	Dap	gap	chr15-31235870-31272388	0
0.00525975	12.2326	0.104	0	1	chr12-11390234-11392160	Exp_up	Vsnl1	gap	chr12-11386982-11436356	0
0.00528804	11.1629	0.104	0	1	chr14-30041455-30042432	Exp_up	Cacna1d	cds	chr14-30042073-30042366	0
0.00530027	12.0274	0.119	0	1	chr2-180234586-180235553	Exp_up	Lama5	exon	chr2-180225491-180225859	8726
0.00531102	3.6201	0.183	0.014	1	chr11-70028994-70029929	Exp_up	Dlg4	cds	chr11-70029843-70029875	0
0.00531567	11.5067	0.173	0	1	chr16-57606387-57607311	Exp_up	Cmss1	cds	chr16-57606666-57606726	0
0.00531814	11.5459	0.188	0	1	chr10-83533693-83534584	Exp_up	Aldh1l2	cds	chr10-83533967-83534014	0
0.00532258	-0.358254	0.347	0.247	1	chr8-26976556-26977459	Con_up	Zfp703	cds	chr8-26977354-26977611	0
0.00532481	12.2287	0.124	0	1	chr8-11331027-11332141	Exp_up	Col4a2	gap	chr8-11313685-11354276	0
0.00532698	10.9341	0.104	0	1	chr2-92402498-92403411	Exp_up	Cry2	utr	chr2-92403646-92405820	234
0.00532748	10.9614	0.144	0	1	chr4-144957074-144958116	Exp_up	Vps13d	utr	chr4-144972622-144975136	14505
0.00533686	-0.226883	0.257	0.178	1	chr10-80140896-80141814	Con_up	Atp5d	utr	chr10-80141457-80141666	0
0.0053428	-0.695865	0.094	0.11	1	chr16-43363709-43364475	Con_up	Zbtb20	utr	chr16-43363873-43363972	0
0.00534989	-2.17697	0.025	0.082	1	chr5-139285306-139286346	Con_up	Adap1	gap	chr5-139280818-139293135	0
0.00535409	12.1811	0.104	0	1	chr17-28855282-28856352	Exp_up	Pnpla1	exon	chr17-28858411-28859071	2058
0.00535591	12.5075	0.203	0	1	chr4-53256802-53257747	Exp_up	AI427809	exon	chr4-53261356-53263234	3608
0.00535671	11.734	0.129	0	1	chr10-122912594-122913520	Exp_up	Ppm1h	gap	chr10-122907615-122920693	0
0.00535817	-1.09276	0.074	0.11	1	chr2-33640427-33641671	Con_up	Lmx1b	cds	chr2-33640442-33640480	0
0.00538494	3.94033	0.332	0.014	1	chr8-117742198-117743143	Exp_up	Hsd17b2	cds	chr8-117742332-117742517	0
0.00539909	11.7496	0.104	0	1	chr5-5285552-5286743	Exp_up	Cdk14	gap	chr5-5249229-5420068	0
0.0054172	-1.397	0.025	0.055	1	chr7-98729414-98730415	Con_up	Prkrir	utr	chr7-98716904-98718062	11351
0.0054242	11.906	0.149	0	1	chr12-78981769-78982712	Exp_up	Tmem229b	gap	chr12-78977942-79007312	0
0.00542436	3.1978	0.183	0.014	1	chr3-98419355-98420157	Exp_up	Zfp697	gap	chr3-98382579-98425222	0
0.00542583	-1.06393	0.099	0.137	1	chr3-129533557-129534580	Con_up	Elovl6	gap	chr3-129532769-129605040	0
0.00544554	-1.0879	0.074	0.096	1	chr17-29459225-29460160	Con_up	Gm26885	exon	chr17-29461896-29462147	1735
0.00545212	-0.305103	0.129	0.123	1	chr1-182465129-182465966	Con_up	Capn2	utr	chr1-182467260-182468211	1293
0.0054576	-3.98686	0.005	0.055	1	chr15-101458164-101459163	Con_up	Krt81	utr	chr15-101459061-101459403	0
0.00546541	12.4107	0.188	0	1	chr11-12474310-12474932	Exp_up	Cobl	exon	chr11-12464682-12464960	9349
0.00547073	12.237	0.119	0	1	chr1-181020549-181021499	Exp_up	Ephx1	utr	chr1-181020768-181020904	0
0.005474	11.4668	0.119	0	1	chr17-25281816-25282744	Exp_up	Ube2i	exon	chr17-25274523-25274622	7193
0.0054868	12.6486	0.158	0	1	chr8-128164657-128165617	Exp_up	Nrp1	exon	chr8-128359073-128359632	193455
0.00549494	10.7221	0.084	0	1	chr13-52920808-52921719	Exp_up	Auh	gap	chr13-52919267-52923745	0
0.00550811	11.3877	0.064	0	1	chr10-19187870-19189013	Exp_up	Olig3	exon	chr10-19356560-19358606	167546
0.00550838	12.2045	0.124	0	1	chr7-112760556-112761387	Exp_up	Tead1	gap	chr7-112759640-112839415	0
0.00551066	11.9744	0.104	0	1	chr9-121350349-121351221	Exp_up	Trak1	exon	chr9-121366958-121367191	15736
0.00551095	-0.448547	0.297	0.247	1	chr19-28989986-28990860	Con_up	Cdc37l1	cds	chr19-28990538-28990669	0
0.00553388	12.0583	0.139	0	1	chr2-30470419-30471019	Exp_up	Ier5l	utr	chr2-30471537-30472790	517
0.00553421	12.6743	0.193	0	1	chr17-27038010-27038924	Exp_up	Ggnbp1	utr	chr17-27036167-27036378	1631
0.00553552	12.3196	0.119	0	1	chr4-40288687-40289505	Exp_up	Ndufb6	exon	chr4-40279158-40279421	9265
0.00553653	-11.3902	0	0.055	1	chr10-77163995-77164788	Con_up	Col18a1	gap	chr10-77096536-77166289	0
0.00554927	2.5045	0.386	0.055	1	chr17-12327625-12328521	Exp_up	4732491K20Rik	exon	chr17-12324397-12327250	374
0.00554984	-1.73605	0.035	0.068	1	chr4-139669589-139670561	Con_up	Tas1r2	cds	chr4-139668868-139669796	0
0.00555516	12.9295	0.243	0	1	chr10-80107328-80108240	Exp_up	Sbno2	exon	chr10-80102617-80102698	4629
0.00555899	11.0063	0.094	0	1	chr9-97155665-97156571	Exp_up	Slc25a36	exon	chr9-97110911-97111157	44507
0.00556563	12.4962	0.158	0	1	chr2-113449548-113450542	Exp_up	Fmn1	gap	chr2-113444460-113478901	0
0.00557354	11.5338	0.149	0	1	chr8-11727564-11728484	Exp_up	Arhgef7	cds	chr8-11728252-11728416	0
0.00557856	12.5315	0.158	0	1	chr7-19831900-19832656	Exp_up	Bcl3	exon	chr7-19822437-19822770	9129
0.00557943	11.9875	0.079	0	1	chr6-100557615-100558794	Exp_up	Shq1	utr	chr6-100573081-100573265	14286
0.00558279	12.5948	0.158	0	1	chr12-110381046-110381962	Exp_up	Dio3	utr	chr12-110280147-110281097	99948
0.00558648	10.972	0.149	0	1	chr16-20301928-20302811	Exp_up	Parl	cds	chr16-20302209-20302327	0
0.00558946	11.6387	0.233	0	1	chr8-89284721-89285637	Exp_up	Gm6625	exon	chr8-89146747-89147247	137473
0.00560125	11.7602	0.119	0	1	chr13-28917358-28918344	Exp_up	Gm26735	exon	chr13-28943048-28943080	24703
0.00560683	3.41289	0.144	0.014	1	chr8-3227206-3228135	Exp_up	Insr	gap	chr8-3211701-3258382	0
0.00561775	-3.0727	0.02	0.123	1	chr15-38922660-38923861	Con_up	Gm26704	gap	chr15-38726902-39003498	0
0.00561918	12.0724	0.119	0	1	chr5-113875416-113876418	Exp_up	Coro1c	gap	chr5-113865762-113881957	0
0.00562533	12.6238	0.178	0	1	chr7-27231266-27232066	Exp_up	Adck4	exon	chr7-27233023-27233173	956
0.00562767	11.8675	0.119	0	1	chr4-88515462-88516359	Exp_up	Ifnb1	utr	chr4-88522025-88522225	5665
0.00562906	11.6042	0.124	0	1	chr5-33343269-33344237	Exp_up	Maea	gap	chr5-33335646-33358439	0
0.00563781	-1.33446	0.089	0.178	1	chr17-46842836-46843708	Con_up	Gltscr1l	exon	chr17-46830951-46831413	11422
0.00564285	11.4065	0.158	0	1	chr5-73512490-73513392	Exp_up	Dcun1d4	gap	chr5-73511167-73520115	0
0.005653	-0.633655	0.139	0.151	1	chr1-187438895-187440138	Con_up	RP23-349L18.1	exon	chr1-187447877-187448096	7738
0.00566935	-0.684392	0.342	0.301	1	chr8-46163189-46164112	Con_up	Cfap97	utr	chr8-46163715-46163863	0
0.00567315	11.9087	0.089	0	1	chr2-28636986-28637964	Exp_up	Tsc1	exon	chr2-28641228-28641319	3263
0.00568867	12.5236	0.168	0	1	chr9-96971548-96972433	Exp_up	Spsb4	gap	chr9-96944705-96984005	0
0.00569034	12.1737	0.134	0	1	chr8-86768251-86769114	Exp_up	Gm10638	utr	chr8-86746475-86746603	21647
0.00569361	10.8965	0.094	0	1	chr14-57394963-57396113	Exp_up	Cryl1	gap	chr14-57382866-57398407	0
0.00569615	11.3231	0.149	0	1	chr6-51720502-51721393	Exp_up	Snx10	utr	chr6-51588963-51590679	129822
0.00569647	-0.948111	0.059	0.082	1	chr15-36555194-36556323	Con_up	Snx31	cds	chr15-36555448-36555513	0
0.00569925	11.6859	0.168	0	1	chr11-107573652-107574412	Exp_up	Helz	gap	chr11-107555576-107574937	0
0.00570225	-1.02002	0.045	0.068	1	chr13-109760845-109761937	Con_up	Pde4d	gap	chr13-109757614-109769533	0
0.00570309	-0.77576	0.059	0.068	1	chr3-134235758-134236732	Con_up	Cxxc4	utr	chr3-134236491-134236686	0
0.00570954	11.1859	0.178	0	1	chr11-62558675-62559602	Exp_up	Ubb	utr	chr11-62553064-62553213	5461
0.00571813	-1.79827	0.035	0.082	1	chr2-80415916-80416877	Con_up	Frzb	gap	chr2-80413473-80417892	0
0.00572715	-11.3134	0	0.055	1	chr8-8334256-8335109	Con_up	Efnb2	utr	chr8-8617434-8620587	282324
0.0057303	11.646	0.129	0	1	chr10-122047318-122048146	Exp_up	Srgap1	exon	chr10-122047127-122047315	2
0.00573309	12.5075	0.139	0	1	chr8-106987357-106988245	Exp_up	Sntb2	gap	chr8-106981340-106991395	0
0.00574073	12.1467	0.139	0	1	chr4-133751369-133752173	Exp_up	Arid1a	gap	chr4-133723052-133752468	0
0.00574673	11.1075	0.099	0	1	chr13-37452067-37452807	Exp_up	Gm29458	gap	chr13-37452469-37453111	0
0.00575185	-1.53125	0.069	0.151	1	chr3-89448402-89449238	Con_up	Pbxip1	cds	chr3-89448673-89448766	0
0.0057633	12.3068	0.198	0	1	chr15-79464021-79465112	Exp_up	Kcnj4	utr	chr15-79483718-79484439	18605
0.00577102	-1.90513	0.035	0.082	1	chr14-70651306-70652286	Con_up	Npm2	cds	chr14-70652123-70652236	0
0.00578473	11.4426	0.198	0	1	chr14-20219595-20220504	Exp_up	Kcnk5	exon	chr14-20181267-20181782	37812
0.00578574	12.6402	0.168	0	1	chr18-82649948-82650832	Exp_up	Zfp236	gap	chr18-82649391-82656948	0
0.00578639	-1.79541	0.035	0.096	1	chr16-32708613-32709645	Con_up	Tnk2	utr	chr16-32682692-32683493	25119
0.00580147	3.62919	0.238	0.014	1	chr7-25831632-25832545	Exp_up	Gm26707	exon	chr7-25818978-25820654	10977
0.00580978	-1.50289	0.05	0.096	1	chr2-31953396-31954227	Con_up	Aif1l	gap	chr2-31950591-31969629	0
0.00581825	11.3135	0.134	0	1	chr14-100461217-100462049	Exp_up	4930517O19Rik	exon	chr14-100246082-100246280	214936
0.0058278	11.7306	0.243	0	1	chr19-46979220-46980260	Exp_up	Nt5c2	gap	chr19-46950966-47014697	0
0.00583039	-0.375024	0.356	0.274	1	chr15-98933757-98934758	Con_up	Tuba1b	cds	chr15-98934333-98934335	0
0.00583172	11.4521	0.119	0	1	chr12-28588941-28590126	Exp_up	Colec11	utr	chr12-28594173-28594656	4046
0.00583229	3.79223	0.228	0.014	1	chr13-3360583-3361498	Exp_up	Gm16505	cds	chr13-3361029-3361387	0
0.00583844	12.0043	0.099	0	1	chr8-77507189-77507832	Exp_up	Arhgap10	gap	chr8-77450924-77517629	0
0.00584689	11.5661	0.149	0	1	chr7-110631304-110632125	Exp_up	Adm	utr	chr7-110629169-110629820	1483
0.0058497	12.3551	0.188	0	1	chr11-103174342-103175404	Exp_up	Fmnl1	gap	chr11-103171442-103179515	0
0.00586546	-1.31605	0.233	0.342	1	chr8-106134903-106135817	Con_up	Esrp2	cds	chr8-106134823-106134936	0
0.00586986	-1.53073	0.03	0.055	1	chr8-83756403-83757474	Con_up	Cd97	exon	chr8-83741107-83741326	15076
0.00587503	-1.11076	0.134	0.219	1	chr14-101537549-101538525	Con_up	Tbc1d4	gap	chr14-101507691-101607962	0
0.0058751	12.4226	0.158	0	1	chr2-24439887-24440866	Exp_up	Pax8	cds	chr2-24440640-24440815	0
0.00588305	-11.2595	0	0.055	1	chr8-125390082-125390804	Con_up	Sipa1l2	utr	chr8-125418063-125419144	27258
0.00588522	1.94861	0.376	0.068	1	chr2-91963235-91964159	Exp_up	Dgkz	cds	chr2-91963286-91963446	0
0.00588733	12.2041	0.178	0	1	chr6-100326811-100327876	Exp_up	Rybp	exon	chr6-100287246-100287441	39369
0.00589063	11.0024	0.099	0	1	chrX-105928984-105929706	Exp_up	Atrx	cds	chrX-105929100-105929119	0
0.00590009	-3.62079	0.005	0.055	1	chr5-123235459-123236371	Con_up	Psmd9	gap	chr5-123234697-123239541	0
0.00593379	11.8834	0.173	0	1	chr18-80554357-80555260	Exp_up	Nfatc1	utr	chr18-80606205-80607975	50944
0.0059409	2.69067	0.312	0.027	1	chr9-44343605-44344534	Exp_up	Hmbs	cds	chr9-44344010-44344042	0
0.00594384	11.6053	0.158	0	1	chr2-138365172-138366084	Exp_up	Btbd3	gap	chr2-138256755-138425688	0
0.00594408	-0.318436	0.124	0.096	1	chr12-25209116-25209973	Con_up	Id2	exon	chr12-25095663-25096092	113023
0.00594499	10.9209	0.134	0	1	chr6-108441966-108442890	Exp_up	Itpr1	gap	chr6-108440688-108471022	0
0.00594635	10.9945	0.129	0	1	chr15-78431420-78432331	Exp_up	Kctd17	gap	chr15-78430151-78432984	0
0.00595041	2.80692	0.163	0.014	1	chr9-43984130-43985105	Exp_up	Thy1	exon	chr9-44043384-44043476	58278
0.00595136	11.5773	0.144	0	1	chr19-23863717-23864628	Exp_up	Apba1	gap	chr19-23759092-23892734	0
0.00595701	12.3111	0.124	0	1	chr7-112458157-112459103	Exp_up	Parva	gap	chr7-112428101-112501176	0
0.00595747	11.1884	0.079	0	1	chr9-22259380-22260348	Exp_up	Zfp599	cds	chr9-22259757-22259759	0
0.00595798	12.4297	0.153	0	1	chr2-31267235-31269445	Exp_up	Ncs1	gap	chr2-31246243-31280665	0
0.00596219	2.48305	0.218	0.027	1	chr11-97733659-97734815	Exp_up	Pip4k2b	gap	chr11-97732756-97744445	0
0.00596619	12.4236	0.149	0	1	chr1-90225334-90226459	Exp_up	Ackr3	utr	chr1-90214910-90216751	8582
0.00596794	-0.535689	0.248	0.178	1	chrX-94234312-94235240	Con_up	Klhl15	utr	chrX-94235221-94235420	0
0.00597102	2.85376	0.351	0.041	1	chr11-3913478-3914337	Exp_up	Slc35e4	utr	chr11-3913188-3914664	0
0.00597148	-2.57632	0.02	0.068	1	chr10-78138859-78139754	Con_up	D10Jhu81e	utr	chr10-78162067-78162589	22312
0.00597824	11.6892	0.084	0	1	chr1-118676251-118677196	Exp_up	Tfcp2l1	gap	chr1-118675627-118677387	0
0.005986	11.6734	0.144	0	1	chr6-124484666-124485684	Exp_up	C1rl	exon	chr6-124493113-124493230	7428
0.00599846	-1.02374	0.064	0.096	1	chr6-38910831-38911840	Con_up	Tbxas1	gap	chr6-38875453-38918410	0
0.00600362	-3.79247	0.005	0.068	1	chr19-27254640-27255574	Con_up	Vldlr	utr	chr19-27249141-27254231	408
0.00600698	12.412	0.153	0	1	chr1-9947311-9948207	Exp_up	Snhg6	exon	chr1-9944020-9944118	3192
0.0060161	-0.300508	0.252	0.178	1	chr9-65827196-65828062	Con_up	Zfp609	utr	chr9-65827466-65827564	0
0.0060186	12.2248	0.109	0	1	chr13-64007085-64008091	Exp_up	Hsd17b3	utr	chr13-64058274-64058568	50182
0.00602161	11.0003	0.084	0	1	chr2-181693401-181694357	Exp_up	Rgs19	utr	chr2-181693879-181693920	0
0.00602297	11.8084	0.153	0	1	chr12-84030667-84031590	Exp_up	Acot4	exon	chr12-84038379-84038967	6788
0.0060234	-0.110409	0.366	0.247	1	chr9-57836444-57837345	Con_up	Arid3b	utr	chr9-57836476-57836708	0
0.00603995	11.4378	0.203	0	1	chr10-43378499-43379363	Exp_up	Pdss2	gap	chr10-43372210-43393870	0
0.00604797	12.7716	0.188	0	1	chr1-64941796-64942721	Exp_up	Plekhm3	gap	chr1-64938540-64956694	0
0.00605621	-0.784564	0.163	0.178	1	chr11-83815175-83816073	Con_up	Gm12576	exon	chr11-83817682-83820443	1608
0.00605827	12.5332	0.153	0	1	chr16-56654907-56655846	Exp_up	Abi3bp	gap	chr16-56654080-56657265	0
0.00606403	10.7422	0.089	0	1	chr18-61145939-61146893	Exp_up	Hmgxb3	cds	chr18-61146429-61146556	0
0.00607075	11.7237	0.218	0	1	chr4-65489460-65490365	Exp_up	Astn2	gap	chr4-65435294-65540938	0
0.00608155	12.2544	0.119	0	1	chr18-64692313-64693329	Exp_up	Atp8b1	exon	chr18-64660700-64661000	31312
0.00608468	2.99471	0.208	0.014	1	chr15-34492915-34493824	Exp_up	Hrsp12	gap	chr15-34488680-34495052	0
0.00608872	-1.24958	0.045	0.082	1	chr10-17131351-17132395	Con_up	Gm20125	exon	chr10-17095443-17095782	35568
0.00609409	11.5255	0.183	0	1	chr2-26920139-26921065	Exp_up	Surf2	utr	chr2-26919814-26920183	0
0.006098	12.3444	0.129	0	1	chr15-59599682-59600544	Exp_up	Nsmce2	gap	chr15-59592245-59601339	0
0.00610298	-2.40693	0.015	0.055	1	chr3-86268045-86268945	Con_up	Lrba	gap	chr3-86225505-86284996	0
0.00610338	11.6407	0.153	0	1	chr17-53874181-53875117	Exp_up	Sult1c2	exon	chr17-53845777-53846339	27841
0.00611724	-0.47415	0.114	0.11	1	chr14-121920463-121921368	Con_up	Ubac2	gap	chr14-121908321-121973608	0
0.00612036	11.8959	0.084	0	1	chr15-37433226-37433998	Exp_up	Ncald	gap	chr15-37397454-37563390	0
0.00612352	-0.222826	0.193	0.137	1	chrX-166440256-166441258	Con_up	Ofd1	cds	chrX-166440280-166440294	0
0.00612971	12.3964	0.129	0	1	chr10-9637636-9638495	Exp_up	Samd5	gap	chr10-9629050-9674504	0
0.00613162	11.4668	0.129	0	1	chr9-108223348-108224272	Exp_up	Dag1	gap	chr9-108218411-108253008	0
0.00613408	11.3808	0.069	0	1	chr7-58843828-58844723	Exp_up	Atp10a	utr	chr7-58828738-58829426	14401
0.00613602	-0.278143	0.069	0.041	1	chr14-47911462-47912440	Con_up	Ktn1	utr	chr14-47736100-47736564	174897
0.00615471	-1.07733	0.054	0.082	1	chr7-47054404-47055315	Con_up	Tmem86a	utr	chr7-47053853-47054776	0
0.00615816	11.6042	0.144	0	1	chr2-29819894-29820827	Exp_up	Urm1	gap	chr2-29820207-29832691	0
0.00616084	-0.605088	0.347	0.288	1	chr16-30069998-30070930	Con_up	Hes1	utr	chr16-30067429-30067796	2201
0.00616259	12.0341	0.089	0	1	chr11-59345943-59347031	Exp_up	Wnt9a	utr	chr11-59331376-59333552	12390
0.00617295	12.2621	0.119	0	1	chr14-29080335-29081245	Exp_up	Cacna2d3	gap	chr14-29073141-29097783	0
0.00617514	-2.15818	0.025	0.082	1	chr4-105214101-105215044	Con_up	Ppap2b	gap	chr4-105209258-105219327	0
0.00620229	2.11872	0.391	0.041	1	chr9-4259758-4261152	Exp_up	Aasdhppt	utr	chr9-4294793-4296674	33640
0.0062034	-0.274573	0.391	0.26	1	chr2-34771507-34772413	Con_up	Hspa5	cds	chr2-34772322-34772450	0
0.00620371	-1.47394	0.04	0.082	1	chr18-23986688-23987599	Con_up	Zfp35	exon	chr18-23989632-23989731	2032
0.00622657	-0.476979	0.213	0.219	1	chr16-30064957-30065724	Con_up	Hes1	cds	chr16-30065591-30065698	0
0.0062287	12.4094	0.149	0	1	chr10-121376660-121377478	Exp_up	Gns	cds	chr10-121376636-121376734	0
0.00623549	-11.1783	0	0.055	1	chr11-82860328-82861051	Con_up	Rffl	gap	chr11-82818604-82871007	0
0.00623909	-11.5922	0	0.068	1	chr3-19305332-19305983	Con_up	Pde7a	gap	chr3-19260293-19310863	0
0.00624517	11.6232	0.079	0	1	chr6-17492429-17493385	Exp_up	Met	cds	chr6-17491241-17492437	0
0.00625618	-0.31533	0.411	0.26	1	chr3-65527724-65528731	Con_up	Tiparp	utr	chr3-65528460-65528632	0
0.00625859	-1.90698	0.025	0.082	1	chr6-34542788-34543491	Con_up	Gm13860	exon	chr6-34541245-34541387	1400
0.00626114	11.7083	0.144	0	1	chr6-121370955-121371890	Exp_up	Iqsec3	utr	chr6-121372933-121376531	1042
0.00626846	-11.3451	0	0.055	1	chr8-18770522-18771355	Con_up	Mcph1	gap	chr8-18689060-18788238	0
0.00627138	-0.442526	0.218	0.178	1	chr2-118111325-118112174	Con_up	Thbs1	utr	chr2-118111876-118112075	0
0.00627278	12.4151	0.129	0	1	chr2-173451768-173452686	Exp_up	Gm14642	exon	chr2-173395531-173395720	56047
0.00627422	11.6315	0.104	0	1	chr8-25805927-25806827	Exp_up	Star	exon	chr8-25808474-25808632	1646
0.00627853	11.482	0.193	0	1	chr12-102498499-102499585	Exp_up	Golga5	utr	chr12-102497528-102497902	596
0.0062862	12.4597	0.168	0	1	chr19-38022491-38023367	Exp_up	Myof	cds	chr19-38022553-38022644	0
0.00628736	3.60399	0.302	0.014	1	chr4-45851479-45852388	Exp_up	Stra6l	gap	chr4-45849098-45853145	0
0.00629421	-0.212286	0.599	0.37	1	chr13-111489670-111490571	Con_up	Gpbp1	utr	chr13-111489718-111490028	0
0.00630197	11.5477	0.054	0	1	chr1-193563951-193564847	Exp_up	4631405K08Rik	exon	chr1-193509725-193510174	53776
0.00630312	-2.1582	0.035	0.137	1	chr8-120416580-120417440	Con_up	Gse1	gap	chr8-120354180-120553583	0
0.00631046	12.1545	0.134	0	1	chr7-28923580-28924423	Exp_up	Actn4	gap	chr7-28919069-28949631	0
0.00632483	11.0735	0.163	0	1	chr15-97899699-97900501	Exp_up	Vdr	gap	chr15-97888489-97908826	0
0.00633359	12.3844	0.134	0	1	chr16-24765655-24766745	Exp_up	Lpp	gap	chr16-24762277-24845090	0
0.00634184	11.2612	0.089	0	1	chr7-34675843-34676863	Exp_up	Chst8	cds	chr7-34676431-34676672	0
0.00634787	11.2478	0.149	0	1	chr5-4086013-4086900	Exp_up	Cyp51	cds	chr5-4086460-4086628	0
0.00634848	-0.251077	0.505	0.301	1	chr11-102296488-102297467	Con_up	Atxn7l3	utr	chr11-102296403-102296629	0
0.00634953	-0.648373	0.267	0.233	1	chr1-74036791-74037652	Con_up	Tns1	cds	chr1-74036971-74037133	0
0.00635707	12.4192	0.144	0	1	chr1-88956888-88957900	Exp_up	1700067G17Rik	exon	chr1-89016113-89016372	58212
0.00635774	11.2024	0.213	0	1	chr13-93606699-93607633	Exp_up	Bhmt	utr	chr13-93616891-93617475	9257
0.00636789	11.2553	0.193	0	1	chr6-83137258-83138031	Exp_up	Rtkn	utr	chr6-83137961-83138174	0
0.00637296	2.17833	0.495	0.096	1	chr13-44869030-44870150	Exp_up	Jarid2	gap	chr13-44848422-44874282	0
0.00638502	-0.84869	0.094	0.123	1	chr11-43528345-43529303	Con_up	Ccnjl	utr	chr11-43528784-43528967	0
0.00638947	-0.564333	0.163	0.151	1	chr12-91587972-91588802	Con_up	Gtf2a1	gap	chr12-91586802-91589534	0
0.00639559	-11.5173	0	0.068	1	chr2-93013985-93014961	Con_up	Prdm11	gap	chr2-93013890-93045978	0
0.00639678	12.2615	0.109	0	1	chr8-31300956-31301854	Exp_up	Fut10	utr	chr8-31260134-31261738	39217
0.00639712	-1.87574	0.04	0.096	1	chr9-42183221-42184160	Con_up	Sorl1	exon	chr9-42123829-42124297	58923
0.00640157	12.2356	0.144	0	1	chr6-35397651-35398834	Exp_up	Fam180a	exon	chr6-35325839-35326141	71509
0.00640587	-0.545239	0.233	0.233	1	chr8-46940921-46941844	Con_up	Enpp6	exon	chr8-46986925-46987211	45080
0.0064126	12.6368	0.144	0	1	chr13-95545578-95546457	Exp_up	F2rl1	exon	chr13-95525037-95525240	20337
0.00641594	11.9242	0.094	0	1	chr14-27350264-27351040	Exp_up	Arhgef3	gap	chr14-27265586-27362789	0
0.00641719	-2.4938	0.02	0.055	1	chr7-132891860-132892768	Con_up	2510016G02Rik	gap	chr7-132890079-132893145	0
0.0064225	11.9584	0.158	0	1	chr1-88474245-88474989	Exp_up	Gm28888	exon	chr1-88465516-88465558	8686
0.00644198	12.0782	0.173	0	1	chr1-186705042-186705860	Exp_up	Tgfb2	utr	chr1-186704775-186705700	0
0.00644704	-1.96643	0.05	0.137	1	chr7-47073270-47074187	Con_up	Ptpn5	utr	chr7-47077798-47078824	3610
0.00644955	-1.4575	0.03	0.055	1	chr16-21248238-21249130	Con_up	Gm16863	exon	chr16-21247518-21249211	0
0.0064497	11.5177	0.064	0	1	chr15-62281814-62282713	Exp_up	Pvt1	gap	chr15-62242562-62313369	0
0.00645215	-11.1245	0	0.055	1	chr7-141394537-141395401	Con_up	Taldo1	gap	chr7-141392319-141396048	0
0.00645637	-11.1956	0	0.055	1	chr7-142035181-142036212	Con_up	Mob2	gap	chr7-142016506-142060984	0
0.00645682	10.9417	0.178	0	1	chr1-88235681-88236589	Exp_up	Mroh2a	gap	chr1-88235487-88236654	0
0.00646845	-10.5953	0	0.055	1	chr1-132317369-132318155	Con_up	Nuak2	gap	chr1-132316473-132317421	0
0.00646896	11.2025	0.104	0	1	chr11-43888493-43889386	Exp_up	Adra1b	gap	chr11-43836861-43901093	0
0.0064716	11.3243	0.223	0	1	chr5-122420408-122421274	Exp_up	Anapc7	exon	chr5-122421693-122421850	418
0.00647294	11.2929	0.119	0	1	chr11-54088684-54089593	Exp_up	P4ha2	exon	chr11-54100095-54100168	10501
0.00647444	2.85943	0.233	0.027	1	chrX-38473281-38474225	Exp_up	Gm7598	exon	chrX-38476461-38476610	2235
0.00647933	-2.17449	0.015	0.055	1	chr7-35392675-35393534	Con_up	C230052I12Rik	cds	chr7-35392825-35393091	0
0.00648829	-0.246099	0.51	0.342	1	chr9-44881015-44881923	Con_up	Kmt2a	cds	chr9-44880849-44881274	0
0.00649998	-0.254708	0.371	0.26	1	chr1-74587727-74588607	Con_up	Zfp142	utr	chr1-74587981-74588246	0
0.00650174	10.9342	0.059	0	1	chr3-98915367-98916137	Exp_up	5730437C11Rik	exon	chr3-98935644-98935853	19506
0.0065072	-0.381004	0.297	0.219	1	chr17-35896835-35897724	Con_up	2310061I04Rik	cds	chr17-35897191-35897262	0
0.00651378	3.20229	0.223	0.014	1	chr7-29905809-29906674	Exp_up	Zfp27	utr	chr7-29906210-29906572	0
0.0065146	-0.610854	0.446	0.37	1	chr7-45128484-45129407	Con_up	Rpl13a	cds	chr7-45128700-45128714	0
0.00652292	-0.804427	0.079	0.096	1	chr14-120270903-120271780	Con_up	Mbnl2	exon	chr14-120275669-120275905	3888
0.00652685	-0.562264	0.183	0.178	1	chr7-34812343-34813279	Con_up	Chst8	utr	chr7-34812346-34812686	0
0.00653265	12.2563	0.198	0	1	chr11-98772574-98773259	Exp_up	Nr1d1	gap	chr11-98772135-98774717	0
0.00653428	12.3579	0.213	0	1	chr10-81424310-81425340	Exp_up	Nfic	gap	chr10-81420799-81430785	0
0.0065394	12.0562	0.104	0	1	chr3-84647493-84648369	Exp_up	RP24-559D1.1	gap	chr3-84540623-85785217	0
0.00655023	11.8979	0.149	0	1	chr11-117779578-117780258	Exp_up	Tmc6	utr	chr11-117779544-117779650	0
0.0065534	11.1103	0.139	0	1	chr2-76498604-76499521	Exp_up	Osbpl6	utr	chr2-76499257-76499422	0
0.00656665	-1.56461	0.045	0.082	1	chr7-45798198-45799034	Con_up	Lmtk3	cds	chr7-45798199-45798593	0
0.00656799	-1.22429	0.04	0.068	1	chr4-135382051-135383300	Con_up	Ncmap	gap	chr4-135380839-135397882	0
0.00657367	11.3715	0.054	0	1	chr11-55325584-55326885	Exp_up	Fat2	gap	chr11-55312258-55336460	0
0.00657665	-0.188349	0.337	0.247	1	chr1-64121447-64122206	Con_up	Klf7	utr	chr1-64122202-64122282	0
0.00658004	12.5088	0.173	0	1	chr18-50062487-50063336	Exp_up	Tnfaip8	gap	chr18-49979627-50090199	0
0.00658742	-1.62849	0.035	0.068	1	chr2-91101091-91101999	Con_up	Spi1	gap	chr2-91099527-91113254	0
0.00659159	12.44	0.129	0	1	chr16-93012874-93013931	Exp_up	Runx1	exon	chr16-92825934-92826149	186724
0.00659477	-1.07734	0.05	0.082	1	chr13-41634162-41635140	Con_up	Tmem170b	cds	chr13-41634456-41634586	0
0.00662307	-1.93016	0.015	0.055	1	chr9-53301228-53301842	Con_up	Exph5	cds	chr9-53301733-53301851	0
0.00662569	11.5915	0.099	0	1	chr13-111802173-111802974	Exp_up	Map3k1	gap	chr13-111776019-111808246	0
0.00663151	12.3511	0.129	0	1	chr18-67391268-67391932	Exp_up	Tubb6	cds	chr18-67391325-67391433	0
0.00663897	-0.629328	0.203	0.164	1	chr13-23622129-23623005	Con_up	Hist1h1e	cds	chr13-23621838-23622497	0
0.00664173	11.7871	0.069	0	1	chr8-54546578-54547866	Exp_up	Asb5	exon	chr8-54550331-54550640	2464
0.00664451	12.3603	0.124	0	1	chr8-68143943-68144962	Exp_up	Gm21807	exon	chr8-68120748-68121527	22415
0.00665055	-1.06518	0.054	0.082	1	chr1-69108143-69108960	Con_up	Erbb4	exon	chr1-69107675-69108059	83
0.00665487	-1.33457	0.054	0.082	1	chr15-102977136-102978047	Con_up	Hoxc5	gap	chr15-102967609-103015227	0
0.00665802	-0.667671	0.287	0.233	1	chr5-23433771-23434802	Con_up	Kmt2e	utr	chr5-23434449-23434783	0
0.00665902	-11.7498	0	0.055	1	chr4-154406580-154407444	Con_up	Prdm16	gap	chr4-154367313-154476638	0
0.00665941	12.5785	0.153	0	1	chr15-31338397-31339291	Exp_up	Ankrd33b	gap	chr15-31325216-31367038	0
0.00666298	12.4737	0.139	0	1	chr13-29202340-29203241	Exp_up	Cdkal1	gap	chr13-29195256-29354629	0
0.00666299	-0.14134	0.183	0.123	1	chr11-120581116-120582059	Con_up	Arhgdia	utr	chr11-120581522-120581624	0
0.00666498	-4.05629	0.005	0.068	1	chr2-118072460-118073347	Con_up	Gm13986	gap	chr2-118072253-118102313	0
0.00666566	-0.86321	0.04	0.055	1	chr5-124210183-124211660	Con_up	Pitpnm2	gap	chr5-124152720-124216315	0
0.00666671	12.0436	0.149	0	1	chr17-45572384-45572809	Exp_up	Hsp90ab1	utr	chr17-45572434-45572555	0
0.00667298	12.0721	0.153	0	1	chr19-8983977-8985088	Exp_up	Ahnak	exon	chr19-8989284-8989429	4195
0.00667651	4.00182	0.257	0.014	1	chr5-88990032-88990927	Exp_up	Slc4a4	gap	chr5-88954958-89028292	0
0.00667995	-0.868437	0.144	0.137	1	chr5-129846522-129847419	Con_up	Sumf2	cds	chr5-129846996-129847086	0
0.00668219	-1.26155	0.054	0.082	1	chr7-141117378-141118296	Con_up	Ano9	cds	chr7-141117714-141117719	0
0.00668342	12.793	0.193	0	1	chr8-75194384-75195272	Exp_up	Rasd2	exon	chr8-75213944-75214078	18671
0.00668525	12.1624	0.119	0	1	chr7-134773559-134774474	Exp_up	Dock1	gap	chr7-134772476-134777394	0
0.00668689	12.1074	0.144	0	1	chr11-117781562-117782140	Exp_up	Tmc8	utr	chr11-117782076-117782210	0
0.00668744	-0.566615	0.342	0.288	1	chr10-78574216-78575181	Con_up	Ilvbl	cds	chr10-78575097-78575231	0
0.00669003	12.6739	0.163	0	1	chr11-100304967-100306026	Exp_up	Gm12349	exon	chr11-100293200-100293711	11255
0.00669449	11.1563	0.114	0	1	chr13-116971824-116972745	Exp_up	Parp8	gap	chr13-116938782-117024174	0
0.00670638	-0.780775	0.262	0.219	1	chr19-55580122-55581143	Con_up	Vti1a	gap	chr19-55499305-55623816	0
0.00670746	-0.922632	0.05	0.068	1	chr7-3674531-3675518	Con_up	Tmc4	cds	chr7-3675426-3675571	0
0.0067098	-0.437793	0.089	0.096	1	chr1-181540120-181540936	Con_up	Ccdc121	exon	chr1-181509633-181511451	28668
0.00671264	11.6031	0.134	0	1	chr13-102931686-102932583	Exp_up	Mast4	gap	chr13-102853920-103007204	0
0.00671438	11.2181	0.139	0	1	chr6-85154881-85155783	Exp_up	Spr	exon	chr6-85137439-85137766	17114
0.00673408	11.8585	0.203	0	1	chr3-66973303-66974240	Exp_up	Shox2	cds	chr3-66973898-66973907	0
0.0067486	-2.01681	0.03	0.082	1	chr9-50462515-50463465	Con_up	Plet1	exon	chr9-50494525-50494746	31059
0.00675258	-2.36567	0.02	0.082	1	chr16-37899094-37900367	Con_up	Lrrc58	utr	chr16-37881463-37888858	10235
0.0067533	12.566	0.144	0	1	chr6-52825108-52826085	Exp_up	Jazf1	gap	chr6-52812300-52893998	0
0.00675608	-1.62309	0.03	0.068	1	chr6-146824428-146825656	Con_up	Arntl2	cds	chr6-146825167-146825228	0
0.00676581	11.7335	0.158	0	1	chr15-76694706-76695671	Exp_up	Ppp1r16a	utr	chr15-76694298-76694915	0
0.00677475	11.4779	0.104	0	1	chr11-87462518-87463224	Exp_up	Tex14	gap	chr11-87433946-87474403	0
0.00677663	12.5868	0.149	0	1	chr12-80291794-80292719	Exp_up	Actn1	exon	chr12-80259987-80260371	31422
0.00677841	-0.626265	0.149	0.137	1	chr11-94543746-94544603	Con_up	Rsad1	cds	chr11-94544420-94544785	0
0.00679479	12.2748	0.114	0	1	chr19-23987117-23988029	Exp_up	Fam189a2	gap	chr19-23986517-23988446	0
0.00680262	12.3885	0.129	0	1	chr18-37964004-37965011	Exp_up	Fchsd1	cds	chr18-37964791-37964910	0
0.00680999	12.5524	0.168	0	1	chr13-49316138-49317058	Exp_up	Fgd3	utr	chr13-49316383-49316562	0
0.00681624	12.21	0.139	0	1	chr1-155060114-155060807	Exp_up	Gm9530	exon	chr1-155063447-155063858	2639
0.00682982	11.5029	0.069	0	1	chr10-83145642-83146468	Exp_up	Chst11	gap	chr10-83092155-83190944	0
0.00684313	-1.55733	0.03	0.082	1	chr18-4793329-4794273	Con_up	Gm10556	exon	chr18-4812486-4812617	18212
0.0068534	-0.389601	0.46	0.301	1	chr9-102625856-102626793	Con_up	Cep63	cds	chr9-102625904-102625981	0
0.00685657	11.8376	0.089	0	1	chr17-53596092-53596979	Exp_up	Kat2b	gap	chr17-53584180-53610863	0
0.00685823	11.403	0.119	0	1	chr9-120975954-120976851	Exp_up	Ulk4	gap	chr9-120966483-121044685	0
0.00685869	-1.46447	0.064	0.137	1	chr8-91169658-91170747	Con_up	Aktip	exon	chr8-91134330-91134465	35192
0.00686476	12.5651	0.203	0	1	chr8-12572407-12573630	Exp_up	D630011A20Rik	cds	chr8-12573068-12573305	0
0.00686686	3.59211	0.173	0.014	1	chr4-149959465-149960390	Exp_up	Spsb1	exon	chr4-149954821-149955043	4421
0.00687153	12.4215	0.144	0	1	chr7-142083582-142084324	Exp_up	Dusp8	cds	chr7-142083594-142083751	0
0.00688129	-0.856351	0.168	0.192	1	chr11-103140979-103141860	Con_up	Hexim2	utr	chr11-103139066-103139876	1102
0.00689304	11.9119	0.079	0	1	chr9-68820216-68821110	Exp_up	Rora	gap	chr9-68653973-69196074	0
0.00690851	-0.390071	0.084	0.082	1	chr1-182959887-182960780	Con_up	Tlr5	gap	chr1-182954883-182969013	0
0.00691337	12.5226	0.139	0	1	chr1-10592247-10593564	Exp_up	Cpa6	gap	chr1-10484064-10595619	0
0.00691375	-0.629717	0.347	0.301	1	chr14-121035080-121035979	Con_up	Farp1	utr	chr14-121035200-121035338	0
0.00691847	12.1239	0.168	0	1	chr1-5018943-5019865	Exp_up	Rgs20	cds	chr1-5019311-5019379	0
0.00692312	-1.82368	0.045	0.096	1	chrY-90802918-90803866	Con_up	Erdr1	gap	chrY-90793418-90816348	0
0.00692629	-0.939276	0.094	0.151	1	chr17-35633751-35634983	Con_up	Sfta2	gap	chr17-35628164-35650370	0
0.00693379	-0.309751	0.297	0.219	1	chr15-25876466-25877399	Con_up	Fam134b	gap	chr15-25843613-25889480	0
0.00694655	-1.80216	0.035	0.082	1	chr5-107237983-107238958	Con_up	Tgfbr3	gap	chr5-107215078-107266193	0
0.00694826	-11.0306	0	0.055	1	chr19-46470090-46471013	Con_up	Sufu	gap	chr19-46457978-46473571	0
0.00694952	12.2221	0.099	0	1	chr9-47574776-47575691	Exp_up	Cadm1	gap	chr9-47530506-47787970	0
0.00694999	-0.599494	0.079	0.068	1	chr4-130292032-130292959	Con_up	Serinc2	exon	chr4-130279150-130279205	12826
0.00695533	12.1513	0.243	0	1	chr9-21835009-21835898	Exp_up	Gm6484	cds	chr9-21835518-21835814	0
0.00696476	11.0005	0.139	0	1	chr8-104595572-104596422	Exp_up	Pdp2	utr	chr8-104595120-104596836	0
0.00697507	12.3391	0.144	0	1	chr7-25310532-25311528	Exp_up	Tmem145	cds	chr7-25311360-25311480	0
0.00697705	11.4979	0.188	0	1	chr7-61657827-61658726	Exp_up	A330076H08Rik	exon	chr7-61930913-61931493	272186
0.00698995	11.2238	0.05	0	1	chr9-75236450-75237377	Exp_up	Myo5c	gap	chr9-75232176-75242761	0
0.00699726	10.6253	0.064	0	1	chr17-26050219-26051240	Exp_up	Rab11fip3	gap	chr17-26036683-26067581	0
0.00701675	-0.668371	0.262	0.247	1	chr14-20836152-20837085	Con_up	Plau	cds	chr14-20837079-20837135	0
0.00701883	-1.70261	0.03	0.068	1	chr8-91140559-91141443	Con_up	Aktip	exon	chr8-91134330-91134465	6093
0.0070197	-0.156734	0.332	0.233	1	chr16-31663522-31664448	Con_up	Dlg1	utr	chr16-31663955-31664321	0
0.00702101	-0.220324	0.312	0.205	1	chr2-34372399-34373398	Con_up	Pbx3	cds	chr2-34373055-34373080	0
0.0070297	-1.6325	0.045	0.11	1	chr5-136619382-136620283	Con_up	4731417B20Rik	exon	chr5-136613702-136615328	4053
0.0070428	11.7007	0.163	0	1	chr7-130834012-130834879	Exp_up	Fgfr2	gap	chr7-130172940-133081756	0
0.00705814	12.5449	0.158	0	1	chr10-123094438-123095224	Exp_up	Mon2	exon	chr10-123075852-123076505	17932
0.00706902	2.72699	0.381	0.041	1	chr12-15816599-15817364	Exp_up	Trib2	utr	chr12-15815501-15816785	0
0.00706985	-11.2486	0	0.055	1	chr2-27421221-27422132	Con_up	Vav2	gap	chr2-27336739-27426275	0
0.00707253	11.7736	0.104	0	1	chr4-152202275-152203269	Exp_up	Acot7	gap	chr4-152186386-152206763	0
0.00707809	12.6244	0.178	0	1	chr11-117310839-117311697	Exp_up	2025-09-09	gap	chr11-117308272-117351428	0
0.0070787	-0.116613	0.327	0.192	1	chr17-24169144-24170009	Con_up	Atp6v0c	cds	chr17-24169603-24169699	0
0.0070834	11.4841	0.129	0	1	chr2-128179490-128180489	Exp_up	Gm14009	exon	chr2-128189987-128190176	9497
0.0070921	12.3445	0.119	0	1	chr1-194878152-194878811	Exp_up	Cd34	exon	chr1-194938819-194939044	60007
0.00709441	11.6109	0.178	0	1	chr10-83637063-83637965	Exp_up	Appl2	gap	chr10-83628301-83641005	0
0.00709681	11.5688	0.104	0	1	chr19-29640447-29641838	Exp_up	Ermp1	gap	chr19-29639985-29645966	0
0.00710172	3.97553	0.243	0.014	1	chr17-86937466-86938371	Exp_up	Atp6v1e2	utr	chr17-86944109-86944287	5737
0.00710818	11.8205	0.079	0	1	chr10-98349158-98350105	Exp_up	Atp2b1	exon	chr10-98915152-98915371	565046
0.00711788	3.40306	0.134	0.014	1	chr14-64417313-64418516	Exp_up	Msra	gap	chr14-64313756-64440709	0
0.00712982	12.5237	0.149	0	1	chr4-135300955-135301773	Exp_up	Srrm1	utr	chr4-135320484-135321346	18710
0.00713182	-3.90525	0.005	0.068	1	chr18-83422728-83423789	Con_up	1700095A13Rik	exon	chr18-83107585-83107860	314867
0.00713747	-0.939328	0.134	0.137	1	chr11-69368463-69369361	Con_up	Gm17305	cds	chr11-69369226-69369408	0
0.00714202	11.3074	0.149	0	1	chr19-37077824-37078718	Exp_up	Cpeb3	gap	chr19-37068292-37087537	0
0.00714563	10.875	0.158	0	1	chr8-69063215-69064132	Exp_up	Slc18a1	gap	chr8-69051514-69065293	0
0.00714644	-10.788	0	0.055	1	chr9-88481144-88481781	Con_up	Syncrip	utr	chr9-88481005-88481169	0
0.00714759	2.61771	0.213	0.027	1	chr6-56920154-56921030	Exp_up	Nt5c3	gap	chr6-56897830-56923671	0
0.00715611	11.3647	0.139	0	1	chr15-82987446-82988336	Exp_up	Gm29019	gap	chr15-82986473-82987615	0
0.00715907	11.4392	0.084	0	1	chr3-30951420-30952233	Exp_up	Phc3	gap	chr3-30951032-30958008	0
0.00717732	12.4417	0.168	0	1	chr4-13421187-13422164	Exp_up	Runx1t1	exon	chr4-13743436-13743729	321271
0.00718006	-0.835896	0.059	0.068	1	chr1-133968497-133969464	Con_up	Gm1627	gap	chr1-133962317-133969505	0
0.00718053	-0.129605	0.173	0.123	1	chr12-104845499-104846403	Con_up	Clmn	gap	chr12-104804671-104864869	0
0.00718074	-10.9579	0	0.055	1	chr2-165876968-165877738	Con_up	Zmynd8	utr	chr2-165876285-165878437	0
0.00718338	12.165	0.094	0	1	chr5-52909858-52910907	Exp_up	Anapc4	utr	chr5-52866620-52867797	42060
0.00718834	12.1001	0.158	0	1	chr5-114090822-114091758	Exp_up	Svop	cds	chr5-114091152-114091186	0
0.0071886	12.2329	0.134	0	1	chr17-47756143-47756984	Exp_up	Tfeb	gap	chr17-47754533-47785964	0
0.00719529	-1.32205	0.208	0.233	1	chr2-132686542-132687449	Con_up	1110034G24Rik	utr	chr2-132686931-132686981	0
0.00719792	-0.942664	0.05	0.055	1	chr7-143950924-143951829	Con_up	Shank2	exon	chr7-144001928-144002017	50098
0.00719846	11.8314	0.114	0	1	chr17-64480364-64481281	Exp_up	AU016765	utr	chr17-64514081-64514410	32799
0.00720866	-0.460948	0.51	0.37	1	chr12-110446428-110447264	Con_up	Ppp2r5c	exon	chr12-110485739-110485952	38474
0.00721017	11.5717	0.149	0	1	chr7-60243880-60244794	Exp_up	Gm7367	utr	chr7-60156104-60156170	87709
0.00721351	2.5983	0.366	0.027	1	chr7-139363738-139364631	Exp_up	Inpp5a	exon	chr7-139389109-139389464	24477
0.00721454	-0.698582	0.084	0.11	1	chr3-53477235-53478153	Con_up	Proser1	cds	chr3-53477483-53479166	0
0.00721458	11.8239	0.119	0	1	chr2-170245557-170246547	Exp_up	Gm17619	exon	chr2-170193953-170194053	51503
0.0072179	2.96723	0.149	0.014	1	chr17-67730759-67731623	Exp_up	Lama1	gap	chr17-67717275-67737473	0
0.00722054	12.1475	0.119	0	1	chr5-5510245-5511344	Exp_up	Cldn12	utr	chr5-5511071-5511122	0
0.00722071	-0.160659	0.302	0.205	1	chr19-29100851-29101767	Con_up	Rcl1	cds	chr19-29101505-29101640	0
0.00722654	11.4346	0.124	0	1	chr7-68240942-68241963	Exp_up	Pgpep1l	gap	chr7-68239195-68264143	0
0.00723672	12.2786	0.153	0	1	chr10-3972877-3973293	Exp_up	Mthfd1l	cds	chr10-3973255-3973478	0
0.0072704	-2.7692	0.01	0.055	1	chr17-13938395-13939342	Con_up	Gm7168	exon	chr17-13948373-13949944	9030
0.00728832	12.4667	0.134	0	1	chr17-73377507-73378394	Exp_up	Capn13	gap	chr17-73367265-73382822	0
0.0072943	-0.532573	0.277	0.233	1	chr8-25840350-25841272	Con_up	Ash2l	cds	chr8-25840582-25840757	0
0.00729627	12.7311	0.178	0	1	chr13-33028261-33029139	Exp_up	Serpinb9b	gap	chr13-33027601-33029451	0
0.00729701	-0.379963	0.342	0.247	1	chr7-29281536-29282402	Con_up	Spint2	cds	chr7-29281512-29281617	0
0.00730114	12.1797	0.114	0	1	chr12-39957700-39958730	Exp_up	Arl4a	utr	chr12-40005447-40005711	46716
0.00731473	10.9001	0.114	0	1	chr9-44966664-44967448	Exp_up	Ube4a	exon	chr9-44965485-44965600	1063
0.00732511	-0.466159	0.475	0.37	1	chr13-73692108-73693029	Con_up	Slc6a19	cds	chr13-73692956-73693005	0
0.0073314	11.616	0.124	0	1	chr3-36495159-36496055	Exp_up	Gm11548	exon	chr3-36499804-36501709	3748
0.00733374	11.226	0.084	0	1	chrX-21088881-21089772	Exp_up	Zfp300	utr	chrX-21089006-21089229	0
0.0073469	11.9251	0.109	0	1	chr15-83166573-83167446	Exp_up	Cyb5r3	gap	chr15-83166207-83170136	0
0.00735157	12.4284	0.129	0	1	chr16-92439401-92440458	Exp_up	Rcan1	gap	chr16-92397437-92465832	0
0.00735255	11.7486	0.129	0	1	chr10-20104290-20105207	Exp_up	Map3k5	gap	chr10-20104266-20105275	0
0.00735356	11.803	0.158	0	1	chr12-110701101-110701971	Exp_up	Hsp90aa1	gap	chr12-110695681-110702622	0
0.00735594	11.92	0.168	0	1	chr7-16779783-16780592	Exp_up	Slc1a5	exon	chr7-16781346-16782475	753
0.00735595	12.5026	0.139	0	1	chr12-102413039-102413868	Exp_up	Lgmn	cds	chr12-102413465-102413562	0
0.00737498	-0.25483	0.391	0.219	1	chr2-128698178-128699192	Con_up	Mertk	cds	chr2-128699046-128699103	0
0.00737841	12.1427	0.099	0	1	chr8-24239985-24240939	Exp_up	A730045E13Rik	utr	chr8-24185172-24185568	54416
0.00738936	12.4566	0.129	0	1	chr13-55919892-55921356	Exp_up	Pitx1	exon	chr13-55835988-55836192	83699
0.00739494	-1.38278	0.094	0.178	1	chr10-128435166-128436077	Con_up	Rnf41	cds	chr10-128435313-128435584	0
0.00740162	-0.653909	0.069	0.068	1	chr5-138221481-138222781	Con_up	Nxpe5	exon	chr5-138225898-138226004	3116
0.0074181	11.6094	0.074	0	1	chr9-102766562-102767444	Exp_up	Gm28621	exon	chr9-102771551-102771810	4106
0.00741933	-1.87212	0.035	0.082	1	chr17-84128950-84129871	Con_up	Zfp36l2	utr	chr17-84183931-84185752	54059
0.00742125	1.59406	0.426	0.096	1	chr2-164804597-164805533	Exp_up	Acot8	cds	chr2-164804690-164804817	0
0.00742322	12.3155	0.149	0	1	chr7-72519113-72520057	Exp_up	Gm28745	exon	chr7-72637212-72637516	117154
0.00743465	12.7647	0.178	0	1	chr14-64349810-64350668	Exp_up	Msra	gap	chr14-64313756-64440709	0
0.00743957	10.9668	0.144	0	1	chr5-137656771-137657683	Exp_up	Agfg2	gap	chr5-137655729-137660161	0
0.00744077	-1.51654	0.084	0.151	1	chr11-100414172-100415113	Con_up	Leprel4	cds	chr11-100414177-100414656	0
0.00745433	-0.665	0.099	0.11	1	chr17-34911809-34912677	Con_up	Ehmt2	cds	chr17-34912634-34912809	0
0.00745998	11.1432	0.119	0	1	chr13-51770383-51771225	Exp_up	Sema4d	gap	chr13-51763321-51778536	0
0.00746149	11.5126	0.109	0	1	chr4-63738222-63739095	Exp_up	Tnfsf15	gap	chr4-63734297-63744808	0
0.00746881	11.3043	0.124	0	1	chr15-97938274-97939197	Exp_up	Tmem106c	exon	chr15-97964229-97964503	25031
0.00747679	-11.0757	0	0.055	1	chr4-114308439-114309186	Con_up	Skint11	utr	chr4-114244887-114245028	63410
0.00747883	-1.85326	0.03	0.082	1	chr16-10968017-10968928	Con_up	Litaf	gap	chr16-10966650-11065997	0
0.00748623	-0.81219	0.139	0.151	1	chr8-83662137-83663064	Con_up	Gipc1	cds	chr8-83663049-83663161	0
0.00749454	-0.58093	0.327	0.247	1	chr17-29032141-29033066	Con_up	Srsf3	utr	chr17-29032673-29032786	0
0.00750703	-1.24147	0.05	0.082	1	chr4-57274909-57275753	Con_up	Ptpn3	gap	chr4-57270178-57300280	0
0.00750851	-1.31246	0.064	0.096	1	chr1-87245973-87247080	Con_up	Eif4e2	utr	chr1-87237846-87240488	5484
0.00750896	-0.829508	0.223	0.233	1	chr2-26481820-26482746	Con_up	Notch1	gap	chr2-26472273-26509611	0
0.00751417	-11.4979	0	0.055	1	chr1-20658332-20659205	Con_up	Gm28653	exon	chr1-20679023-20684298	19817
0.00752437	11.729	0.104	0	1	chr12-32434615-32435688	Exp_up	Ccdc71l	utr	chr12-32379641-32382943	51671
0.0075304	11.8163	0.149	0	1	chr8-61247173-61248157	Exp_up	Sh3rf1	gap	chr8-61226319-61329218	0
0.00753041	12.0395	0.119	0	1	chr16-97601999-97602896	Exp_up	Tmprss2	gap	chr16-97599323-97611018	0
0.00753104	-0.675149	0.094	0.096	1	chr5-151175771-151176687	Con_up	Stard13	gap	chr5-151095493-151189925	0
0.00753399	12.142	0.129	0	1	chr3-132945696-132946580	Exp_up	Npnt	gap	chr3-132917554-132948046	0
0.00753624	-2.10774	0.02	0.068	1	chr18-39137436-39138314	Con_up	Arhgap26	gap	chr18-39132151-39150039	0
0.0075401	11.3786	0.163	0	1	chr5-64336591-64337515	Exp_up	Tbc1d1	gap	chr5-64333592-64339710	0
0.00754115	12.1463	0.099	0	1	chr1-186585505-186586345	Exp_up	RP23-28F18.1	exon	chr1-186558368-186558681	26823
0.00754437	10.7478	0.054	0	1	chr1-74962315-74963397	Exp_up	Nhej1	utr	chr1-74967139-74967693	3741
0.0075563	11.4217	0.149	0	1	chr7-112055676-112056662	Exp_up	Usp47	cds	chr7-112056475-112056613	0
0.00756752	11.415	0.069	0	1	chr7-116196761-116197814	Exp_up	Plekha7	gap	chr7-116189354-116237451	0
0.00757191	-0.261309	0.223	0.178	1	chr6-72538420-72539319	Con_up	Capg	exon	chr6-72544391-72544466	5071
0.00758057	11.0279	0.079	0	1	chr2-45265575-45266488	Exp_up	Gm13479	exon	chr2-45357265-45357332	90776
0.00758409	11.4423	0.139	0	1	chr6-66999638-67000492	Exp_up	Gng12	gap	chr6-66914511-67015724	0
0.00758554	11.7241	0.069	0	1	chr17-35537208-35538061	Exp_up	Psors1c2	utr	chr17-35534252-35534647	2560
0.00758589	12.1865	0.149	0	1	chr4-130177071-130177860	Exp_up	Tinagl1	exon	chr4-130174902-130175122	1948
0.00758793	11.9092	0.094	0	1	chr1-93672112-93673387	Exp_up	Bok	exon	chr1-93685660-93685854	12272
0.00759823	11.7064	0.119	0	1	chr6-58847608-58848401	Exp_up	Herc3	gap	chr6-58843859-58854872	0
0.00759825	11.522	0.104	0	1	chr2-43553801-43555437	Exp_up	Kynu	utr	chr2-43555342-43555409	0
0.00760044	12.1731	0.129	0	1	chr18-24744757-24745446	Exp_up	Fhod3	gap	chr18-24709774-24754218	0
0.00760341	3.45552	0.272	0.014	1	chr16-38945310-38946181	Exp_up	Igsf11	gap	chr16-38901648-39007133	0
0.00760521	10.9333	0.134	0	1	chr7-90131521-90132402	Exp_up	Picalm	gap	chr7-90130703-90160447	0
0.00760742	12.5951	0.144	0	1	chr12-59582383-59583514	Exp_up	Fbxo33	exon	chr12-59218860-59219725	362657
0.00760797	11.3127	0.05	0	1	chr16-18096126-18097075	Exp_up	Prodh	exon	chr16-18090143-18090203	5922
0.00760805	11.0377	0.099	0	1	chr10-85928227-85929144	Exp_up	Ascl4	cds	chr10-85928491-85928925	0
0.00761893	-1.63381	0.03	0.068	1	chr10-78104191-78105156	Con_up	Icosl	utr	chr10-78077904-78079525	24665
0.00762799	12.566	0.144	0	1	chr14-10554424-10555325	Exp_up	Fhit	gap	chr14-10421614-10729724	0
0.00765541	-11.7603	0	0.068	1	chr11-79218771-79219732	Con_up	Wsb1	utr	chr11-79239372-79240302	19639
0.00765978	-1.9238	0.015	0.055	1	chr6-135789187-135790485	Con_up	Grin2b	gap	chr6-135780337-135843087	0
0.00766256	-0.466408	0.342	0.26	1	chr11-98775030-98775912	Con_up	Nr1d1	utr	chr11-98774749-98775333	0
0.00767498	11.7207	0.124	0	1	chr1-90896461-90897445	Exp_up	Mlph	exon	chr1-90915085-90915253	17639
0.00767686	3.60166	0.198	0.014	1	chr4-133729270-133730178	Exp_up	Arid1a	gap	chr4-133723052-133752468	0
0.00768221	11.8182	0.094	0	1	chr12-111759718-111760381	Exp_up	Klc1	gap	chr12-111759043-111772318	0
0.00768545	11.3977	0.223	0	1	chr10-95682687-95683581	Exp_up	Anapc15-ps	exon	chr10-95673397-95673451	9235
0.00768683	-1.61811	0.035	0.068	1	chr10-80371173-80372045	Con_up	Plk5	utr	chr10-80365282-80365489	5683
0.00769223	11.7027	0.104	0	1	chr13-21549910-21551362	Exp_up	Olfr1535	cds	chr13-21555040-21556020	3677
0.00771234	-1.59714	0.045	0.096	1	chr4-129350426-129351333	Con_up	Zbtb8os	gap	chr4-129344249-129353323	0
0.0077291	2.97811	0.307	0.027	1	chr7-92874836-92875478	Exp_up	Prcp	cds	chr7-92875339-92875500	0
0.00773056	-2.01188	0.03	0.082	1	chr13-51482413-51483492	Con_up	Shc3	cds	chr13-51482882-51482945	0
0.0077433	0.124067	0.356	0.205	1	chr11-53763440-53764430	Exp_up	Irf1	exon	chr11-53770014-53770278	5583
0.00774478	12.1271	0.099	0	1	chr13-112326988-112328162	Exp_up	Ankrd55	cds	chr13-112327129-112327238	0
0.00774784	-1.93513	0.03	0.096	1	chr12-108931667-108932529	Con_up	Wdr25	gap	chr12-108898726-108980690	0
0.00776046	11.2325	0.163	0	1	chr12-110215014-110215947	Exp_up	Dio3os	exon	chr12-110275384-110275578	59436
0.00779283	-2.38437	0.02	0.068	1	chr15-89059453-89060555	Con_up	Panx2	cds	chr15-89060074-89060299	0
0.00779744	12.2755	0.124	0	1	chr18-60718280-60719163	Exp_up	Ndst1	exon	chr18-60712723-60713389	4890
0.00779832	-1.9388	0.035	0.11	1	chr8-35946374-35947333	Con_up	Cldn23	exon	chr8-35824709-35826559	119814
0.00780171	11.8583	0.079	0	1	chr7-98323227-98324056	Exp_up	Acer3	exon	chr7-98321125-98321208	2018
0.00780647	-0.330873	0.233	0.205	1	chr12-104864706-104865561	Con_up	Clmn	cds	chr12-104864870-104864951	0
0.00781855	11.4823	0.168	0	1	chr10-35443643-35444510	Exp_up	Amd2	utr	chr10-35708691-35710554	264180
0.00782086	-1.2457	0.059	0.096	1	chr14-65743950-65744839	Con_up	Scara5	utr	chr14-65743162-65744943	0
[truncated: 43,797 more rows]

## Sheet: Distal Convoluted Tubule
p_val	avg_log2FC	pct.1	pct.2	p_val_adj	FeatureName	cluster	closest_gene_name	type	closest_region	distance
[truncated: 23,812 more rows]

[truncated: 7 more sheets: Endothelial cells, Fibroblast, Immune cells, Intercalated cells, Principal cells, Proximal Tubules, Thick Ascending Limb]
