# Supplementary material for: Metabolic Reprogramming Coordinates Mannose and Glutamine Metabolism to Maintain Glucose Homeostasis During Glycosuria
Source: bioRxiv. 2026 May 22:2026.05.20.726580. Preprint. [Version 1] doi: 10.64898/2026.05.20.726580 (PMC13228285; doi:10.64898/2026.05.20.726580)
Supplement: Supplement 5 [file media-5.xlsx]

## Sheet: glutamine_methylation_detailed_
Gene	Chromosome	Position	Control_Mean	Control_Std	Experimental_Mean	Experimental_Std	Delta_Methylation	P_Value	P_Adjusted	Significant_Raw	Significant_Adj	Effect_Size	Direction	Promoter	Exon	Intron	CpG_Island
Got2	chr8	95887194	0.570167	0.195795	0.533333	0.0654456	0.3037	9.088e-08	3.159e-05	TRUE	TRUE	0.3037	Hypermethylated	No	No	NM_010325.2:9	No
Got2	chr8	95887172	0.180503	0.0924121	0.6238	0.154182	0.2597	9.237e-08	3.204e-05	TRUE	TRUE	0.2597	Hypermethylated	No	No	NM_010325.2:9	No
Got2	chr8	95887163	0.107237	0.0949283	0.6238	0.154182	0.2597	1.166e-07	3.915e-05	TRUE	TRUE	0.2597	Hypermethylated	No	No	NM_010325.2:9	No
Got2	chr8	95886937	0.435567	0.147639	0.620633	0.165861	0.2026	2.955e-06	0.000553	TRUE	TRUE	0.2026	Hypermethylated	No	No	NM_010325.2:9	No
Slc7a7	chr14	54410753	0.757133	0.137532	0.8361	0.0306826	0.2154	2.993e-07	8.539e-05	TRUE	TRUE	0.2154	Hypermethylated	No	No	NM_011405.4:9;NM_001253679.1:9	No
Slc7a7	chr14	54410707	0.295233	0.163438	0.516667	0.184089	0.2154	1.955e-06	0.0003943	TRUE	TRUE	0.2154	Hypermethylated	No	No	NM_011405.4:9;NM_001253679.1:9	No
Slc7a7	chr14	54410692	0.371433	0.165365	0.591667	0.204464	0.2154	1.958e-06	0.0003946	TRUE	TRUE	0.2154	Hypermethylated	No	No	NM_011405.4:9;NM_001253679.1:9	No
Slc7a7	chr14	54410680	0.2	0.216025	0.433333	0.0942809	0.1991	2.526e-06	0.0004862	TRUE	TRUE	0.1991	Hypermethylated	No	No	NM_011405.4:9;NM_001253679.1:9	No
Slc7a7	chr14	54410632	0.166667	0.169967	0.475	0.133853	0.1617	1.159e-05	0.001634	TRUE	TRUE	0.1617	Hypermethylated	No	No	NM_011405.4:9;NM_001253679.1:9	No
Slc7a7	chr14	54410657	0.371433	0.165365	0.591667	0.204464	0.1991	1.687e-05	0.002206	TRUE	TRUE	0.1991	Hypermethylated	No	No	NM_011405.4:9;NM_001253679.1:9	No
Slc1a5	chr7	16784719	0.597233	0.0708306	0.433333	0.169967	-0.1878	4.436e-07	0.0001185	TRUE	TRUE	0.1878	Hypomethylated	No	No	XR_391053.1:1;XR_391052.1:1;NM_009201.2:1;XM_006539695.1:1	No
Slc1a5	chr7	16784650	0.5	0	0.25	0.204124	-0.1878	4.783e-07	0.0001262	TRUE	TRUE	0.1878	Hypomethylated	No	No	XR_391053.1:1;XR_391052.1:1;NM_009201.2:1;XM_006539695.1:1	No
Slc1a5	chr7	16784661	0.444433	0.0785831	0.15	0.108012	-0.1878	1.058e-06	0.0002406	TRUE	TRUE	0.1878	Hypomethylated	No	No	XR_391053.1:1;XR_391052.1:1;NM_009201.2:1;XM_006539695.1:1	No
Slc7a8	chr14	54748659	0.9455	0.0496034	0.8762	0.0551321	0.1653	1.545e-05	0.002057	TRUE	TRUE	0.1653	Hypermethylated	No	No	XM_006519250.2:8;NM_016972.2:8	No

## Sheet: Dms_Dss
chr	pos	group1Mean	group2Mean	methDiff	diff.se	stat	phi1	phi2	pValue	padj	postprob.overThreshold	Exp_1	Exp_2	Exp_3	Ctrl_1	Ctrl_2	Ctrl_3	gene	promoter	exon	intron	cgi
chr2	156363047	0.6195	0.8397	-0.2202	0.008887	-24.78	0.6629	0.2611	1.585e-135	3.033e-129	1	0.9667	1	1	1	0.9744	1	Cnbd2	Gm39972		XM_006500167.2:8;NM_027585.2:9;XM_006500170.2:9
chr17	88636154	0.6387	0.5091	0.1296	0.00934	13.87	0.01681	0.01427	9.308e-44	2.226e-38	0.9992	0.5556	0.5	0.9	0.375	0.4545	0.4286	Ston1		XM_006525113.2:2;XM_006525111.2:2;NM_029858.2:2;XM_006525112.3:2
chr17	73886625	0.6893	0.3584	0.3309	0.02399	13.79	0.01541	0.1508	2.844e-43	6.046e-38	1	0.9231	0.75	0.6667	0.6923	0.7692	0.8	Xdh			NM_011723.3:2;XM_011246381.1:2
chr17	88636187	0.6387	0.5091	0.1296	0.009555	13.56	0.02833	0.0238	6.859e-42	1.313e-36	0.999	0.4444	0.4286	0.9	0.375	0.2727	0.2857	Ston1		XM_006525113.2:2;XM_006525111.2:2;NM_029858.2:2;XM_006525112.3:2
chr17	88636202	0.6387	0.5091	0.1296	0.00959	13.51	0.03256	0.02562	1.337e-41	2.326e-36	0.999	0.4444	0.3571	0.8	0.25	0.2727	0.4286	Ston1		XM_006525113.2:2;XM_006525111.2:2;NM_029858.2:2;XM_006525112.3:2
chr17	88636253	0.5901	0.4443	0.1458	0.01082	13.47	0.01599	0.01575	2.307e-41	3.679e-36	1	0.5556	0.5	0.9	0.4444	0.2727	0.4286	Ston1		XM_006525113.2:2;XM_006525111.2:2;NM_029858.2:2;XM_006525112.3:2
chr17	73886513	0.6893	0.3584	0.3309	0.02511	13.18	0.01251	0.01246	1.138e-39	1.448e-34	1	0.7692	0.8333	0.6111	0.3077	0.4286	0.3	Xdh		NM_011723.3:2;XM_011246381.1:2
chr17	73886393	0.6893	0.3584	0.3309	0.02511	13.18	0.01189	0.01307	1.191e-39	1.448e-34	1	0.6923	0.8333	0.6111	0.3077	0.2857	0.3	Xdh		NM_011723.3:2;XM_011246381.1:2
chr18	30267266	0.5089	0.7081	-0.1992	0.01514	-13.16	0.02469	0.04559	1.509e-39	1.699e-34	1	0.6585	0.6207	0.7179	0.7826	0.8919	0.8846
chr17	73886385	0.6893	0.3584	0.3309	0.02524	13.11	0.01202	0.01542	2.788e-39	2.964e-34	1	0.6154	0.8333	0.6111	0.6154	0.4286	0.3	Xdh		NM_011723.3:2;XM_011246381.1:2
chr17	73886423	0.6893	0.3584	0.3309	0.02525	13.11	0.01138	0.01639	3.069e-39	3.037e-34	1	0.7692	0.75	0.6111	0.2308	0.2143	0.3	Xdh		NM_011723.3:2;XM_011246381.1:2
chr17	73886455	0.6893	0.3584	0.3309	0.02526	13.1	0.01377	0.01432	3.174e-39	3.037e-34	1	0.7692	0.8333	0.5556	0.3077	0.2857	0.2	Xdh		NM_011723.3:2;XM_011246381.1:2
chr17	73886435	0.6893	0.3584	0.3309	0.02529	13.09	0.01352	0.01831	3.954e-39	3.603e-34	1	0.75	0.8333	0.5556	0.3077	0.1429	0.3	Xdh		NM_011723.3:2;XM_011246381.1:2
chr17	73886484	0.6893	0.3584	0.3309	0.02532	13.07	0.01209	0.01734	4.978e-39	4.33e-34	1	0.7692	0.8333	0.6667	0.3846	0.6429	0.3	Xdh		NM_011723.3:2;XM_011246381.1:2
chr17	73886453	0.6893	0.3584	0.3309	0.02537	13.04	0.02008	0.01307	7.007e-39	5.83e-34	1	0.6923	0.8333	0.4444	0.3077	0.2857	0.3	Xdh		NM_011723.3:2;XM_011246381.1:2
chr18	30267197	0.5089	0.7081	-0.1992	0.0153	-13.02	0.01187	0.03847	9.168e-39	7.31e-34	1	0.5122	0.4286	0.4359	0.381	0.6486	0.7083
chr18	30267263	0.5089	0.7081	-0.1992	0.01531	-13.01	0.009486	0.03543	1.074e-38	8.118e-34	1	0.5854	0.5185	0.4615	0.4286	0.8108	0.7917
chr17	73886446	0.6893	0.3584	0.3309	0.02544	13.01	0.01645	0.01639	1.103e-38	8.118e-34	1	0.6923	0.6667	0.4444	0.2308	0.2143	0.3	Xdh		NM_011723.3:2;XM_011246381.1:2
chr17	73886510	0.6893	0.3584	0.3309	0.02553	12.96	0.0126	0.0302	1.969e-38	1.396e-33	1	0.6923	0.8182	0.5556	0.3846	0.7143	0.6	Xdh		NM_011723.3:2;XM_011246381.1:2
chr18	30267224	0.5089	0.7081	-0.1992	0.01552	-12.83	0.01345	0.02851	1.062e-37	7.01e-33	1	0.5122	0.5357	0.3846	0.4286	0.7568	0.625
chr18	30267255	0.5089	0.7081	-0.1992	0.01564	-12.74	0.00921	0.01846	3.648e-37	2.252e-32	1	0.5366	0.5	0.4615	0.4762	0.7568	0.75
chr8	122864938	0.3231	0.5816	-0.2584	0.02065	-12.52	0.01099	0.2056	6.162e-36	3.573e-31	1	0.3636	0.4444	0.3846	0.1818	1	0.9091	Cdh15			NM_007662.2:10	chr8:122864937-122865178
chr11	6006526	0.4456	0.5874	-0.1417	0.01138	-12.45	0.7817	0.6463	1.323e-35	7.445e-31	0.9999	1	0.9744	1	1	0.9697	1	Camk2b;Gm40812	Gm40812		NM_001174054.1:18;NM_007595.5:18;NM_001174053.1:17;XM_017314241.1:21;XM_006514464.2:21;XM_017314239.1:18;XM_017314240.1:17;XM_006514465.2:21;XM_006514475.1:17;XM_006514467.2:20;XM_006514476.1:17;XM_006514469.2:19;XM_017314238.1:20;XM_006514477.1:17;XM_006514470.3:19;XM_017314237.1:20;XM_006514479.2:16;XR_872235.2:1
chr6	138747985	0.7369	0.5961	0.1409	0.01135	12.41	0.4776	0.3825	2.208e-35	1.207e-30	0.9998	0.9649	1	1	0.9348	1	0.913
chr10	20487025	0.3707	0.1962	0.1745	0.01406	12.41	0.1107	0.3777	2.303e-35	1.224e-30	1	0.7692	0.5484	0.6667	0.6957	0.8	0.8667	Pde7b			XM_006512758.3:11;NM_013875.5:11
chr8	122865108	0.2925	0.6579	-0.3654	0.02947	-12.4	0.0144	0.1239	2.695e-35	1.394e-30	1	0.1	0.3333	0.3077	0.2727	1	0.9091	Cdh15		NM_007662.2:11		chr8:122864937-122865178
chr18	30267419	0.5056	0.714	-0.2084	0.017	-12.26	0.09395	0.05005	1.501e-34	7.007e-30	1	0.8171	0.6667	0.7222	0.8382	0.9032	0.7679
chr6	90905600	0.6623	0.5238	0.1385	0.01131	12.25	0.2452	0.1814	1.755e-34	7.811e-30	0.9997	0.9524	0.9714	0.9091	0.8333	0.9	0.7931	Iqsec1			XM_006505983.3:15;XM_006505990.3:15;XM_011241302.2:14;XM_011241301.2:14;XM_006505991.3:14	chr6:90905567-90905844
chr8	122865115	0.2815	0.652	-0.3705	0.03036	-12.2	0.01473	0.06933	3.029e-34	1.233e-29	1	0.09091	0.4444	0.3846	0.2727	1	0.8182	Cdh15		NM_007662.2:11		chr8:122864937-122865178
chr8	122864973	0.3172	0.5921	-0.2749	0.02259	-12.17	0.01241	0.1368	4.49e-34	1.79e-29	1	0.2727	0.3333	0.2308	0.1818	1	0.8182	Cdh15			NM_007662.2:10	chr8:122864937-122865178
chr8	122865125	0.2875	0.6621	-0.3746	0.03083	-12.15	0.01556	0.1252	5.684e-34	2.22e-29	1	0.09091	0.3333	0.2308	0.2727	1	0.9091	Cdh15		NM_007662.2:11		chr8:122864937-122865178
chr11	6008082	0.3341	0.7388	-0.4048	0.03357	-12.06	0.01215	0.02158	1.758e-33	6.73e-29	1	0.4444	0.3333	0.4444	0.6	1	0.3333	Camk2b;Gm40812			NM_001174054.1:18;NM_007595.5:18;NM_001174053.1:17;XM_017314241.1:21;XM_006514464.2:21;XM_017314239.1:18;XM_017314240.1:17;XM_006514465.2:21;XM_006514475.1:17;XM_006514467.2:20;XM_006514476.1:17;XM_006514469.2:19;XM_017314238.1:20;XM_006514477.1:17;XM_006514470.3:19;XM_017314237.1:20;XM_006514479.2:16;XR_872235.2:1;XR_872234.2:1
chr8	122864978	0.3172	0.5921	-0.2749	0.02283	-12.04	0.0206	0.1332	2.063e-33	7.74e-29	1	0.09091	0.5556	0.2308	0.2727	1	0.9091	Cdh15			NM_007662.2:10	chr8:122864937-122865178
chr8	122865095	0.2925	0.6579	-0.3654	0.03047	-11.99	0.01749	0.0714	3.961e-33	1.404e-28	1	0.09091	0.3333	0.2308	0.2727	1	0.8182	Cdh15		NM_007662.2:11		chr8:122864937-122865178
chr8	122865102	0.2925	0.6579	-0.3654	0.03047	-11.99	0.01749	0.0714	3.961e-33	1.404e-28	1	0.09091	0.3333	0.2308	0.2727	1	0.8182	Cdh15		NM_007662.2:11		chr8:122864937-122865178
chr8	122865007	0.3142	0.61	-0.2958	0.02479	-11.93	0.01592	0.1294	8.136e-33	2.831e-28	1	0.09091	0.4444	0.3077	0.2727	1	0.9091	Cdh15		NM_007662.2:11		chr8:122864937-122865178
chr8	122865085	0.3023	0.6377	-0.3354	0.02815	-11.91	0.01519	0.0422	1.017e-32	3.475e-28	1	0.09091	0.3333	0.3846	0.2727	1	0.6364	Cdh15		NM_007662.2:11		chr8:122864937-122865178
chr1	78502091	0.8204	0.4937	0.3268	0.02766	11.81	0.01203	0.01729	3.351e-32	1.106e-27	1	0.6667	0.7273	0.8333	0.3	0.3333	0.3077
chr8	122865040	0.3101	0.6138	-0.3037	0.02577	-11.78	0.02446	0.1286	4.704e-32	1.526e-27	1	0.09091	0.4444	0.1538	0.2727	1	0.9091	Cdh15		NM_007662.2:11		chr8:122864937-122865178
chr8	122864944	0.3231	0.5816	-0.2584	0.02205	-11.72	0.01153	0.09421	1.01e-31	3.222e-27	1	0.2727	0.3333	0.3077	0.1818	0.6667	0.9091	Cdh15			NM_007662.2:10	chr8:122864937-122865178
chr8	122865013	0.3142	0.61	-0.2958	0.02525	-11.72	0.01306	0.06842	1.068e-31	3.349e-27	1	0.1818	0.4444	0.4545	0.2727	1	0.8182	Cdh15		NM_007662.2:11		chr8:122864937-122865178
chr18	30267327	0.5089	0.7081	-0.1992	0.01703	-11.7	0.0815	0.03975	1.32e-31	4.074e-27	1	0.7778	0.7229	0.7083	0.6912	0.871	0.8571
chr1	78502144	0.8135	0.5358	0.2777	0.02379	11.67	0.0136	0.01366	1.791e-31	5.439e-27	1	0.8889	0.8462	1	0.4	0.4444	0.6154
chr1	78502117	0.8135	0.5358	0.2777	0.02382	11.66	0.0136	0.01402	2.017e-31	6.031e-27	1	0.8889	0.8462	1	0.4	0.5556	0.6923
chr1	78502131	0.8135	0.5358	0.2777	0.02385	11.65	0.01247	0.01519	2.405e-31	7.082e-27	1	0.8889	0.6923	0.8333	0.4	0.3333	0.6154
chr8	121396603	0.3434	0.4988	-0.1554	0.01335	-11.64	0.4217	0.2057	2.587e-31	7.5e-27	1	0.8276	0.9429	0.92	0.9143	0.8421	0.8148
chr9	37429640	0.2551	0.4224	-0.1673	0.01438	-11.64	0.9895	0.1318	2.694e-31	7.693e-27	1	0	0	0	0.375	0.07692	0.1	Robo3		NM_001164767.1:27;XM_011242425.2:27;XM_006510107.3:27;XM_011242424.2:27;XR_001778823.1:23		chr9:37429562-37429782
chr8	122865001	0.3139	0.5987	-0.2849	0.02454	-11.61	0.01662	0.02262	3.655e-31	1.028e-26	1	0.09091	0.2222	0.3846	0.2727	0.6667	0.7273	Cdh15		NM_007662.2:11		chr8:122864937-122865178
chr8	122865027	0.3142	0.61	-0.2958	0.02551	-11.6	0.01412	0.06842	4.304e-31	1.194e-26	1	0.1818	0.4444	0.2308	0.2727	1	0.8182	Cdh15		NM_007662.2:11		chr8:122864937-122865178
chr11	6008072	0.3607	0.7356	-0.3749	0.0325	-11.54	0.01218	0.04807	8.737e-31	2.388e-26	1	0.3333	0.1667	0.3333	0.8	1	0.1667	Camk2b;Gm40812			NM_001174054.1:18;NM_007595.5:18;NM_001174053.1:17;XM_017314241.1:21;XM_006514464.2:21;XM_017314239.1:18;XM_017314240.1:17;XM_006514465.2:21;XM_006514475.1:17;XM_006514467.2:20;XM_006514476.1:17;XM_006514469.2:19;XM_017314238.1:20;XM_006514477.1:17;XM_006514470.3:19;XM_017314237.1:20;XM_006514479.2:16;XR_872235.2:1;XR_872234.2:1
chr11	6007959	0.4221	0.6983	-0.2762	0.024	-11.51	0.01238	0.02148	1.197e-30	3.225e-26	1	0.4444	0.3333	0.4444	0.8	1	1	Camk2b;Gm40812			NM_001174054.1:18;NM_007595.5:18;NM_001174053.1:17;XM_017314241.1:21;XM_006514464.2:21;XM_017314239.1:18;XM_017314240.1:17;XM_006514465.2:21;XM_006514475.1:17;XM_006514467.2:20;XM_006514476.1:17;XM_006514469.2:19;XM_017314238.1:20;XM_006514477.1:17;XM_006514470.3:19;XM_017314237.1:20;XM_006514479.2:16;XR_872235.2:1;XR_872234.2:1
chr18	30267151	0.5077	0.7019	-0.1942	0.01693	-11.47	0.009745	0.03544	1.882e-30	4.933e-26	1	0.561	0.5357	0.4359	0.4286	0.8108	0.7917
chr11	6007889	0.4109	0.6905	-0.2796	0.02441	-11.46	0.01388	0.01448	2.131e-30	5.366e-26	1	0.4444	0.1667	0.4444	0.6	0.8333	0.8333	Camk2b;Gm40812			NM_001174054.1:18;NM_007595.5:18;NM_001174053.1:17;XM_017314241.1:21;XM_006514464.2:21;XM_017314239.1:18;XM_017314240.1:17;XM_006514465.2:21;XM_006514475.1:17;XM_006514467.2:20;XM_006514476.1:17;XM_006514469.2:19;XM_017314238.1:20;XM_006514477.1:17;XM_006514470.3:19;XM_017314237.1:20;XM_006514479.2:16;XR_872235.2:1;XR_872234.2:1
chr3	121552717	0.439	0.1161	0.3229	0.02822	11.44	0.1227	0.17	2.522e-30	6.188e-26	1	0.7	0.9286	0.5	0.375	0.7	0.5455	Gm40135			XR_867598.1:1
chr11	6007974	0.4221	0.6983	-0.2762	0.02417	-11.43	0.05655	0.01806	3.004e-30	7.276e-26	1	0.1111	0.3333	0.2222	0.6	1	0.4	Camk2b;Gm40812			NM_001174054.1:18;NM_007595.5:18;NM_001174053.1:17;XM_017314241.1:21;XM_006514464.2:21;XM_017314239.1:18;XM_017314240.1:17;XM_006514465.2:21;XM_006514475.1:17;XM_006514467.2:20;XM_006514476.1:17;XM_006514469.2:19;XM_017314238.1:20;XM_006514477.1:17;XM_006514470.3:19;XM_017314237.1:20;XM_006514479.2:16;XR_872235.2:1;XR_872234.2:1
chr11	6007943	0.4221	0.6983	-0.2762	0.02439	-11.32	0.03614	0.01716	1.011e-29	2.331e-25	1	0.1111	0.1667	0.4444	0.8	1	0.8333	Camk2b;Gm40812			NM_001174054.1:18;NM_007595.5:18;NM_001174053.1:17;XM_017314241.1:21;XM_006514464.2:21;XM_017314239.1:18;XM_017314240.1:17;XM_006514465.2:21;XM_006514475.1:17;XM_006514467.2:20;XM_006514476.1:17;XM_006514469.2:19;XM_017314238.1:20;XM_006514477.1:17;XM_006514470.3:19;XM_017314237.1:20;XM_006514479.2:16;XR_872235.2:1;XR_872234.2:1
chr11	6007972	0.4221	0.6983	-0.2762	0.02445	-11.3	0.05655	0.01459	1.374e-29	3.092e-25	1	0.1111	0.3333	0.2222	0.6	0.8333	0.5	Camk2b;Gm40812			NM_001174054.1:18;NM_007595.5:18;NM_001174053.1:17;XM_017314241.1:21;XM_006514464.2:21;XM_017314239.1:18;XM_017314240.1:17;XM_006514465.2:21;XM_006514475.1:17;XM_006514467.2:20;XM_006514476.1:17;XM_006514469.2:19;XM_017314238.1:20;XM_006514477.1:17;XM_006514470.3:19;XM_017314237.1:20;XM_006514479.2:16;XR_872235.2:1;XR_872234.2:1
chr18	30267143	0.5077	0.7019	-0.1942	0.01721	-11.29	0.008953	0.02286	1.541e-29	3.429e-25	1	0.5366	0.5	0.4615	0.4286	0.6757	0.7083
chr11	6007841	0.4109	0.6905	-0.2796	0.02479	-11.28	0.1287	0.01448	1.667e-29	3.667e-25	1	0.4444	0	0.1111	0.6	0.8333	0.8333	Camk2b;Gm40812			NM_001174054.1:18;NM_007595.5:18;NM_001174053.1:17;XM_017314241.1:21;XM_006514464.2:21;XM_017314239.1:18;XM_017314240.1:17;XM_006514465.2:21;XM_006514475.1:17;XM_006514467.2:20;XM_006514476.1:17;XM_006514469.2:19;XM_017314238.1:20;XM_006514477.1:17;XM_006514470.3:19;XM_017314237.1:20;XM_006514479.2:16;XR_872235.2:1;XR_872234.2:1
chr2	74733553	0.1706	0.2889	-0.1183	0.01052	-11.25	0.6229	0.8269	2.314e-29	5.032e-25	0.9592	0.9286	0.9545	0.9756	1	0.9459	1	Hoxd3			NM_010468.2:1
chr4	141210094	0.4952	0.2559	0.2392	0.0214	11.18	0.5271	0.831	5.042e-29	1.06e-24	1	1	0.9756	0.9375	0.9767	1	1
chr11	6007894	0.4109	0.6905	-0.2796	0.02514	-11.12	0.1003	0.019	9.489e-29	1.952e-24	1	0.1111	0.1667	0.2222	0.4	1	0.5	Camk2b;Gm40812			NM_001174054.1:18;NM_007595.5:18;NM_001174053.1:17;XM_017314241.1:21;XM_006514464.2:21;XM_017314239.1:18;XM_017314240.1:17;XM_006514465.2:21;XM_006514475.1:17;XM_006514467.2:20;XM_006514476.1:17;XM_006514469.2:19;XM_017314238.1:20;XM_006514477.1:17;XM_006514470.3:19;XM_017314237.1:20;XM_006514479.2:16;XR_872235.2:1;XR_872234.2:1
chr5	54974381	0.6501	0.5249	0.1251	0.01126	11.11	0.1196	0.1385	1.117e-28	2.275e-24	0.9871	0.8194	0.9012	0.8764	0.8015	0.712	0.8704
chr1	78502235	0.7745	0.5311	0.2435	0.02197	11.08	0.01348	0.01741	1.491e-28	3.003e-24	1	0.8889	0.6154	0.6	0.4	0.3333	0.3846
chr1	78502210	0.7745	0.5311	0.2435	0.02197	11.08	0.01621	0.01318	1.563e-28	3.084e-24	1	0.8889	0.8462	1	0.7	0.4444	0.5385
chr11	68432943	0.2952	0.4135	-0.1183	0.01073	-11.03	0.02567	0.9895	2.664e-28	5.15e-24	0.9563	0.125	0.2	0	0	0	0	Pik3r5	Gm32046;Pik3r5		NM_177320.2:1;XM_006533548.2:1
chr3	121552744	0.439	0.1161	0.3229	0.02955	10.93	0.01784	0.01836	8.533e-28	1.585e-23	1	0.5	0.6923	0.25	0	0.1	0.3333	Gm40135			XR_867598.1:1
chr19	3083743	0.308	0.5222	-0.2142	0.01961	-10.92	0.1742	0.2487	9.064e-28	1.668e-23	1	0	0.1667	0.08696	0.3571	0	0.3
chr3	121552748	0.439	0.1161	0.3229	0.02981	10.83	0.02628	0.01444	2.404e-27	4.339e-23	1	0.5	0.7692	0.25	0	0.1	0.1667	Gm40135			XR_867598.1:1
chr8	122864873	0.3204	0.5662	-0.2458	0.02292	-10.73	0.0488	0.02133	7.603e-27	1.335e-22	1	0.2727	0.2222	0	0.2727	0.8333	0.6364	Cdh15			NM_007662.2:10
chr8	122864861	0.321	0.5628	-0.2419	0.02262	-10.69	0.2078	0.246	1.099e-26	1.913e-22	1	0.7917	0.7895	0.5455	0.5882	1	0.8947	Cdh15			NM_007662.2:10
chr3	121552934	0.4412	0.1361	0.3051	0.0286	10.67	0.01466	0.01532	1.459e-26	2.493e-22	1	0.4	0.6154	0.25	0.125	0.1111	0.09091	Gm40135			XR_867598.1:1
chr2	156363028	0.6195	0.8397	-0.2202	0.02072	-10.62	0.007924	0.03726	2.299e-26	3.761e-22	1	0.6	0.6286	0.6596	0.7838	0.9744	0.7391	Cnbd2;Gm39972	Gm39972	XM_017319390.1:3	XM_006500167.2:8;NM_027585.2:9;XM_006500170.2:9
chr1	78502320	0.74	0.5583	0.1817	0.01722	10.55	0.01643	0.01251	5.225e-26	8.402e-22	1	0.8889	0.8462	1	0.6	0.6667	0.6923
chr2	156362991	0.6195	0.8397	-0.2202	0.02093	-10.52	0.01295	0.03007	6.849e-26	1.092e-21	1	0.55	0.6	0.5957	0.7568	0.9744	0.8043	Cnbd2;Gm39972	Gm39972	XM_017319390.1:3	XM_006500167.2:8;NM_027585.2:9;XM_006500170.2:9
chr11	6007826	0.4105	0.6939	-0.2834	0.02701	-10.5	0.01413	0.01355	9.091e-26	1.438e-21	1	0.7778	0.5714	0.4	0.7143	0.8333	0.625	Camk2b;Gm40812			NM_001174054.1:18;NM_007595.5:18;NM_001174053.1:17;XM_017314241.1:21;XM_006514464.2:21;XM_017314239.1:18;XM_017314240.1:17;XM_006514465.2:21;XM_006514475.1:17;XM_006514467.2:20;XM_006514476.1:17;XM_006514469.2:19;XM_017314238.1:20;XM_006514477.1:17;XM_006514470.3:19;XM_017314237.1:20;XM_006514479.2:16;XR_872235.2:1;XR_872234.2:1
chr13	100601331	0.5309	0.3618	0.1691	0.01616	10.46	0.9895	0.9895	1.262e-25	1.947e-21	1	1	1	1	1	1	1	Marveld2			NM_178410.3:4;NM_001038602.4:4;XM_006517605.1:4
chr3	121553004	0.4027	0.1036	0.299	0.0286	10.45	0.01297	0.4164	1.394e-25	2.134e-21	1	0.5	0.3077	0.5833	0.875	0.5556	0.9091	Gm40135			XR_867598.1:1
chr3	121552946	0.4412	0.1361	0.3051	0.02939	10.38	0.03389	0.01925	2.98e-25	4.455e-21	1	0.4	0.6154	0.08333	0.25	0.1111	0	Gm40135			XR_867598.1:1
chr4	131173994	0.1517	0.3027	-0.1509	0.01455	-10.38	0.01699	0.01235	3.198e-25	4.744e-21	0.9998	0	0.1739	0.07143	0.3333	0.3571	0.2					chr4:131173993-131174213
chr3	121552913	0.4412	0.1361	0.3051	0.02944	10.36	0.02459	0.03243	3.649e-25	5.35e-21	1	0.4	0.4615	0.08333	0	0.1111	0	Gm40135			XR_867598.1:1
chr3	121552756	0.4412	0.1361	0.3051	0.02944	10.36	0.04305	0.01898	3.662e-25	5.35e-21	1	0.4	0.7692	0.1667	0	0.1111	0.09091	Gm40135			XR_867598.1:1
chr4	131173998	0.1517	0.3027	-0.1509	0.01457	-10.36	0.06604	0.01567	3.876e-25	5.619e-21	0.9998	0	0.1304	0	0.2	0.2143	0.2					chr4:131173993-131174213
chr2	156362986	0.6195	0.8397	-0.2202	0.02127	-10.35	0.007897	0.02615	4.182e-25	6.017e-21	1	0.6167	0.6143	0.6383	0.7838	0.9744	0.8043	Cnbd2;Gm39972	Gm39972	XM_017319390.1:3	XM_006500167.2:8;NM_027585.2:9;XM_006500170.2:9
chr4	131174009	0.1517	0.3027	-0.1509	0.01462	-10.33	0.06604	0.01744	5.424e-25	7.689e-21	0.9998	0	0.1304	0	0.1333	0.2857	0.2					chr4:131173993-131174213
chr15	12920304	0.6924	0.4357	0.2567	0.02487	10.32	0.02394	0.2002	5.69e-25	8.006e-21	1	0.9091	0.8571	0.8235	0.7647	0.7	0.9375	Drosha			XR_383823.2:29;XM_006520021.3:30;NM_026799.3:29;NM_001130149.1:29
chr2	156362997	0.6195	0.8397	-0.2202	0.02136	-10.31	0.007258	0.0244	6.341e-25	8.857e-21	1	0.6333	0.6286	0.6596	0.7838	0.9744	0.8261	Cnbd2;Gm39972	Gm39972	XM_017319390.1:3	XM_006500167.2:8;NM_027585.2:9;XM_006500170.2:9
chr4	131174023	0.1432	0.2977	-0.1545	0.01503	-10.28	0.04313	0.01385	8.429e-25	1.169e-20	0.9999	0	0.1739	0	0.2667	0.2143	0.2					chr4:131173993-131174213
chr3	121552754	0.4412	0.1361	0.3051	0.02969	10.28	0.02624	0.03237	9.064e-25	1.248e-20	1	0.5	0.7692	0.25	0	0	0.09091	Gm40135			XR_867598.1:1
chr5	24325210	0.8451	0.6702	0.175	0.01703	10.27	0.2027	0.1183	9.444e-25	1.282e-20	1	0.4167	0.25	0.5714	0.2222	0.2222	0.4706	Kcnh2		XR_389740.3:2	XM_006535632.3:8;XM_006535635.3:8;XM_006535633.2:8;XM_006535634.3:8;NM_001294162.1:8;NM_013569.2:8	chr5:24324955-24325266
chr2	156363024	0.6195	0.8397	-0.2202	0.02146	-10.26	0.01504	0.01554	1.072e-24	1.445e-20	1	0.5333	0.5857	0.617	0.8108	0.9231	0.7609	Cnbd2;Gm39972	Gm39972	XM_017319390.1:3	XM_006500167.2:8;NM_027585.2:9;XM_006500170.2:9
chr1	78502327	0.74	0.5583	0.1817	0.01771	10.26	0.01643	0.03097	1.088e-24	1.453e-20	1	0.8889	0.8462	1	0.6	0.2222	0.3846
chr4	131174233	0.1128	0.2778	-0.165	0.01609	-10.26	0.0198	0.123	1.093e-24	1.453e-20	1	0.25	0.2174	0.3125	0.6429	0.6667	0.6
chr9	37429689	0.2541	0.4283	-0.1742	0.01703	-10.23	0.2238	0.2325	1.507e-24	1.975e-20	1	0	0	0.1667	0.25	0.2308	0	Robo3		NM_001164767.1:27;XM_011242425.2:27;XM_006510107.3:27;XM_011242424.2:27;XR_001778823.1:23		chr9:37429562-37429782
chr3	121552767	0.4412	0.1361	0.3051	0.02993	10.19	0.04637	0.0346	2.116e-24	2.736e-20	1	0.2	0.4615	0.08333	0	0.1	0	Gm40135			XR_867598.1:1
chr11	6008151	0.3557	0.7478	-0.3922	0.0385	-10.18	0.02399	0.01595	2.324e-24	2.985e-20	1	0.6667	0.5	0.6667	0.8	1	0.6667	Camk2b;Gm40812			NM_001174054.1:18;NM_007595.5:18;NM_001174053.1:17;XM_017314241.1:21;XM_006514464.2:21;XM_017314239.1:18;XM_017314240.1:17;XM_006514465.2:21;XM_006514475.1:17;XM_006514467.2:20;XM_006514476.1:17;XM_006514469.2:19;XM_017314238.1:20;XM_006514477.1:17;XM_006514470.3:19;XM_017314237.1:20;XM_006514479.2:16;XR_872235.2:1;XR_872234.2:1
chr2	156363019	0.6195	0.8397	-0.2202	0.02167	-10.16	0.007352	0.01699	2.979e-24	3.775e-20	1	0.6167	0.6571	0.6809	0.7568	0.9231	0.7826	Cnbd2;Gm39972	Gm39972	XM_017319390.1:3	XM_006500167.2:8;NM_027585.2:9;XM_006500170.2:9
chr1	78502035	0.8024	0.4814	0.321	0.03163	10.15	0.04045	0.01552	3.365e-24	4.236e-20	1	0.4444	1	0.6667	0.6	0.4444	0.6923
chr2	156363001	0.6195	0.8397	-0.2202	0.02174	-10.13	0.009483	0.01347	4.23e-24	5.256e-20	1	0.6	0.5857	0.6596	0.8108	0.9231	0.7826	Cnbd2;Gm39972	Gm39972	XM_017319390.1:3	XM_006500167.2:8;NM_027585.2:9;XM_006500170.2:9
chr8	122865144	0.2875	0.6621	-0.3746	0.03701	-10.12	0.1746	0.07778	4.42e-24	5.456e-20	1	0.6	0.7778	0.6333	0.7857	0.9167	0.9048	Cdh15		NM_007662.2:11		chr8:122864937-122865178
chr11	68432757	0.2749	0.395	-0.1201	0.0119	-10.09	0.01377	0.01568	6.144e-24	7.489e-20	0.9543	0.25	0.4	0.1111	0.25	0.1667	0.4	Pik3r5	Gm32046;Pik3r5		NM_177320.2:1;XM_006533548.2:1
chr5	54974477	0.6501	0.5249	0.1251	0.01241	10.08	0.07848	0.07789	6.609e-24	8.005e-20	0.9785	0.5909	0.34	0.5254	0.3913	0.3617	0.2979
chr4	131174042	0.1318	0.285	-0.1532	0.01523	-10.06	0.08212	0.01768	7.974e-24	9.597e-20	0.9998	0	0.08696	0	0.3333	0.5714	0.2					chr4:131173993-131174213
chr18	30267096	0.5236	0.6978	-0.1742	0.01738	-10.03	0.1699	0.07103	1.163e-23	1.392e-19	1	0.9024	0.8214	0.8205	0.6667	0.9189	0.9167
chr4	131174212	0.1128	0.2778	-0.165	0.01648	-10.01	0.01081	0.01215	1.337e-23	1.579e-19	1	0.09091	0.1304	0.0625	0.2857	0.2667	0.2					chr4:131173993-131174213
chr4	131174032	0.1318	0.285	-0.1532	0.01539	-9.959	0.01505	0.01254	2.294e-23	2.677e-19	0.9997	0	0.1304	0.125	0.2667	0.3571	0.2					chr4:131173993-131174213
chr15	12920132	0.6842	0.4464	0.2378	0.02388	9.959	0.0121	0.01714	2.313e-23	2.682e-19	1	0.6364	0.6923	0.8125	0.2941	0.7	0.4	Drosha			XR_383823.2:29;XM_006520021.3:30;NM_026799.3:29;NM_001130149.1:29
chr15	12920154	0.6842	0.4464	0.2378	0.0239	9.949	0.01352	0.01623	2.547e-23	2.919e-19	1	0.5455	0.7692	0.8125	0.3529	0.7	0.3333	Drosha			XR_383823.2:29;XM_006520021.3:30;NM_026799.3:29;NM_001130149.1:29
chr4	131174054	0.1318	0.285	-0.1532	0.01541	-9.941	0.01717	0.01261	2.773e-23	3.158e-19	0.9997	0	0.1739	0.0625	0.2667	0.2857	0.2					chr4:131173993-131174213
chr15	12920086	0.6842	0.4464	0.2378	0.02393	9.938	0.01086	0.01323	2.836e-23	3.212e-19	1	0.6364	0.5714	0.6471	0.3529	0.6	0.4	Drosha			XR_383823.2:29;XM_006520021.3:30;NM_026799.3:29;NM_001130149.1:29
chr13	28718299	0.278	0.6374	-0.3594	0.0362	-9.927	0.0178	0.01349	3.192e-23	3.575e-19	1	0.7143	0.1667	0.3333	0.6	0.7143	0.75	2610307P16Rik			NR_045054.1:5;NR_045053.1:6
chr10	128516396	0.7843	0.6461	0.1382	0.01392	9.926	0.01713	0.01276	3.195e-23	3.575e-19	0.9969	1	0.8	1	0.5556	0.6667	0.5455	Esyt1		NM_011843.2:11
chr15	12920167	0.6842	0.4464	0.2378	0.02396	9.924	0.0129	0.01498	3.286e-23	3.623e-19	1	0.5455	0.8462	0.6471	0.4706	0.6	0.2667	Drosha			XR_383823.2:29;XM_006520021.3:30;NM_026799.3:29;NM_001130149.1:29
chr4	131174153	0.132	0.2884	-0.1564	0.01576	-9.923	0.01763	0.01221	3.294e-23	3.623e-19	0.9998	0	0.1739	0.0625	0.3333	0.3333	0.2					chr4:131173993-131174213
chr10	128516405	0.7843	0.6461	0.1382	0.01393	9.917	0.01713	0.01312	3.513e-23	3.841e-19	0.9969	0.8	1	1	0.5556	0.75	0.7273	Esyt1		NM_011843.2:11
chr4	131174155	0.132	0.2884	-0.1564	0.01577	-9.916	0.04074	0.01257	3.536e-23	3.845e-19	0.9998	0	0.1739	0	0.2667	0.3333	0.2					chr4:131173993-131174213
chr15	12920170	0.6842	0.4464	0.2378	0.024	9.908	0.01541	0.01378	3.829e-23	4.14e-19	1	0.6364	0.8462	0.8235	0.4118	0.7	0.4	Drosha			XR_383823.2:29;XM_006520021.3:30;NM_026799.3:29;NM_001130149.1:29
chr5	54974323	0.6538	0.5283	0.1254	0.01267	9.904	0.07502	0.1304	4.015e-23	4.316e-19	0.9777	0.8542	0.8304	0.8431	0.8148	0.8015	0.8165
chr4	131174157	0.132	0.2884	-0.1564	0.0158	-9.898	0.0243	0.01219	4.245e-23	4.538e-19	0.9998	0	0.3478	0.125	0.4	0.2667	0.3					chr4:131173993-131174213
chr15	12920246	0.6842	0.4464	0.2378	0.02404	9.89	0.01363	0.01639	4.608e-23	4.872e-19	1	0.5455	0.8462	0.5882	0.2941	0.6	0.3333	Drosha			XR_383823.2:29;XM_006520021.3:30;NM_026799.3:29;NM_001130149.1:29
chr4	131174179	0.1259	0.2893	-0.1634	0.01653	-9.888	0.0175	0.0144	4.689e-23	4.931e-19	0.9999	0	0.1739	0.0625	0.2	0.2667	0.2					chr4:131173993-131174213
chr4	131174183	0.1259	0.2893	-0.1634	0.01657	-9.864	0.01382	0.01754	5.97e-23	6.208e-19	0.9999	0	0.1739	0.125	0.1333	0.2667	0.2					chr4:131173993-131174213
chr4	131174113	0.1318	0.285	-0.1532	0.01555	-9.853	0.01717	0.01271	6.626e-23	6.853e-19	0.9997	0	0.1739	0.0625	0.2667	0.2667	0.2					chr4:131173993-131174213
chr4	107605985	0.6045	0.752	-0.1475	0.01497	-9.853	0.6173	0.3454	6.662e-23	6.854e-19	0.9992	0.9355	1	1	1	1	0.9655	Glis1			XM_011240485.2:4;XM_006502972.2:4;XM_006502973.3:4;XM_006502974.3:4;NM_147221.2:4;XM_006502975.1:4;XM_017320135.1:4
chr4	131174123	0.1318	0.285	-0.1532	0.01556	-9.851	0.01717	0.01281	6.795e-23	6.953e-19	0.9997	0	0.1739	0.0625	0.2667	0.4	0.2					chr4:131173993-131174213
chr2	114119742	0.6828	0.5231	0.1597	0.01623	9.839	0.1455	0.2131	7.636e-23	7.772e-19	0.9999	0.5	0.3846	0.2	0.2105	0.25	0.1786	Aqr			NM_009702.3:10;NM_001290788.1:9
chr4	131174195	0.1225	0.2901	-0.1676	0.01705	-9.829	0.01334	0.01229	8.45e-23	8.555e-19	1	0.09091	0.2174	0.0625	0.3333	0.3333	0.2					chr4:131173993-131174213
chr15	12920212	0.6842	0.4464	0.2378	0.02431	9.781	0.01541	0.0253	1.361e-22	1.356e-18	1	0.6364	0.8462	0.8235	0.2353	0.7	0.3333	Drosha			XR_383823.2:29;XM_006520021.3:30;NM_026799.3:29;NM_001130149.1:29
chr10	20486779	0.3707	0.1962	0.1745	0.01786	9.771	0.1132	0.01593	1.5e-22	1.487e-18	1	0.5769	0.7241	0.7143	0.4091	0.3571	0.2	Pde7b			XM_006512758.3:11;NM_013875.5:11
chr15	12920283	0.6797	0.4357	0.244	0.02506	9.734	0.012	0.02142	2.153e-22	2.091e-18	1	0.6364	0.5385	0.7647	0.2353	0.7	0.4	Drosha			XR_383823.2:29;XM_006520021.3:30;NM_026799.3:29;NM_001130149.1:29
chr4	131174186	0.1225	0.2901	-0.1676	0.01723	-9.73	0.01955	0.0146	2.244e-22	2.169e-18	1	0	0.2609	0.0625	0.2	0.2667	0.2					chr4:131173993-131174213
chr9	37429652	0.2551	0.4224	-0.1673	0.01726	-9.697	0.1393	0.1407	3.105e-22	2.956e-18	1	0	0.1	0	0.375	0	0.2	Robo3		NM_001164767.1:27;XM_011242425.2:27;XM_006510107.3:27;XM_011242424.2:27;XR_001778823.1:23		chr9:37429562-37429782
chr18	30267138	0.5132	0.6996	-0.1864	0.01923	-9.691	0.01014	0.02777	3.297e-22	3.124e-18	1	0.561	0.5357	0.4359	0.4286	0.7838	0.75
chr15	12920081	0.6842	0.4464	0.2378	0.02457	9.68	0.03353	0.01856	3.679e-22	3.451e-18	1	0.4545	0.5	0.4118	0.2353	0.6	0.4	Drosha			XR_383823.2:29;XM_006520021.3:30;NM_026799.3:29;NM_001130149.1:29
chr15	12920052	0.6711	0.4363	0.2348	0.02429	9.666	0.01339	0.01461	4.194e-22	3.896e-18	1	0.6364	0.5714	0.8235	0.3529	0.7	0.4	Drosha			XR_383823.2:29;XM_006520021.3:30;NM_026799.3:29;NM_001130149.1:29
chr1	187676486	0.7158	0.8874	-0.1716	0.01779	-9.643	0.01099	0.01589	5.276e-22	4.854e-18	1	0.75	0.6667	0.6875	0.6667	1	0.8	Esrrg			XM_006497165.3:2;XM_011238916.2:2;XM_011238914.2:1;NM_001243792.1:1;XM_011238917.2:1;XM_011238920.2:1;XM_006497164.3:1;XM_011238915.2:1;XM_006497167.3:1;XM_011238918.2:1;XM_011238919.2:1
chr6	92705070	0.3114	0.582	-0.2706	0.0281	-9.629	0.05383	0.1832	6.041e-22	5.479e-18	1	0.1818	0.2	0.1154	0.25	0.5714	0.05882	Prickle2			XM_006506106.3:7;NM_001081146.2:7
chr11	79748425	0.8286	0.4059	0.4227	0.04407	9.593	0.01272	0.01831	8.572e-22	7.665e-18	1	0.8333	0.8182	1	0.1429	0.8	0.5	LOC105242790			XR_001780101.1:1
chr5	24325107	0.8451	0.6702	0.175	0.01826	9.583	0.01186	0.01211	9.397e-22	8.363e-18	1	0.9167	0.8182	0.8571	0.6667	0.6667	0.7059	Kcnh2		XM_006535632.3:8;XM_006535635.3:8;XM_006535633.2:8;XM_006535634.3:8;NM_001294162.1:8;NM_013569.2:8;XR_389740.3:2		chr5:24324955-24325266
chr5	24413774	0.6091	0.3319	0.2771	0.02893	9.579	0.01588	0.01818	9.834e-22	8.712e-18	1	0.375	0.6	0.8182	0	0.3	0.1667	Cdk5;Asic3		XR_880822.1:1;XM_017320697.1:1;XM_006535638.3:1;XM_006535637.3:1;XR_389741.3:1;NM_001310474.1:1;NM_183000.2:1	XM_006535626.2:1
chr18	30267349	0.5054	0.7046	-0.1992	0.02083	-9.563	0.01555	0.02817	1.139e-21	9.97e-18	1	0.5556	0.4512	0.4028	0.5588	0.8226	0.75
chr8	108789203	0.5459	0.2736	0.2724	0.02855	9.54	0.1444	0.1259	1.429e-21	1.238e-17	1	0.9286	0.875	0.75	0.6429	0.5714	0.7273	Zfhx3			XM_006530585.3:1;XM_011248284.2:1;NM_007496.2:1
chr1	187676523	0.7158	0.8874	-0.1716	0.01798	-9.539	0.01088	0.01708	1.441e-21	1.242e-17	1	0.75	0.6667	0.7647	1	1	0.8	Esrrg			XM_006497165.3:2;XM_011238916.2:2;XM_011238914.2:1;NM_001243792.1:1;XM_011238917.2:1;XM_011238920.2:1;XM_006497164.3:1;XM_011238915.2:1;XM_006497167.3:1;XM_011238918.2:1;XM_011238919.2:1
chr15	12920048	0.6711	0.4363	0.2348	0.02462	9.537	0.01786	0.02023	1.469e-21	1.261e-17	1	0.6364	0.3571	0.6471	0.2353	0.7	0.4	Drosha			XR_383823.2:29;XM_006520021.3:30;NM_026799.3:29;NM_001130149.1:29
chr5	24325163	0.8451	0.6702	0.175	0.01835	9.533	0.01185	0.01214	1.531e-21	1.308e-17	1	0.9167	0.8333	0.8571	0.6667	0.5556	0.6471	Kcnh2		XR_389740.3:2	XM_006535632.3:8;XM_006535635.3:8;XM_006535633.2:8;XM_006535634.3:8;NM_001294162.1:8;NM_013569.2:8	chr5:24324955-24325266
chr1	187676497	0.7158	0.8874	-0.1716	0.01801	-9.527	0.01131	0.01708	1.622e-21	1.374e-17	1	0.75	0.8333	0.7647	1	1	0.8	Esrrg			XM_006497165.3:2;XM_011238916.2:2;XM_011238914.2:1;NM_001243792.1:1;XM_011238917.2:1;XM_011238920.2:1;XM_006497164.3:1;XM_011238915.2:1;XM_006497167.3:1;XM_011238918.2:1;XM_011238919.2:1
chr5	24413788	0.6091	0.3319	0.2771	0.0291	9.522	0.01161	0.02957	1.693e-21	1.424e-17	1	0.625	0.6	0.6364	0	0.1	0.1667	Cdk5;Asic3		XR_880822.1:1;XM_017320697.1:1;XM_006535638.3:1;XM_006535637.3:1;XR_389741.3:1;NM_001310474.1:1;NM_183000.2:1	XM_006535626.2:1
chr5	24325179	0.8451	0.6702	0.175	0.01837	9.522	0.01153	0.01287	1.697e-21	1.424e-17	1	0.9167	0.8333	0.7857	0.7778	0.5556	0.7059	Kcnh2		XR_389740.3:2	XM_006535632.3:8;XM_006535635.3:8;XM_006535633.2:8;XM_006535634.3:8;NM_001294162.1:8;NM_013569.2:8	chr5:24324955-24325266
chr4	131173948	0.1821	0.3277	-0.1456	0.0153	-9.513	0.2349	0.111	1.845e-21	1.542e-17	0.9985	0.6389	0.6949	0.5714	0.6857	0.5588	0.625
chr5	24413835	0.5852	0.3643	0.2208	0.02328	9.488	0.01191	0.01647	2.353e-21	1.958e-17	1	0.5	0.6	0.6364	0.1429	0.3	0.1667	Cdk5;Asic3		XR_880822.1:1;XM_017320697.1:1;XM_006535638.3:1;XM_006535637.3:1;XR_389741.3:1;NM_001310474.1:1;NM_183000.2:1	XM_006535626.2:1
chr11	117321919	0.5022	0.7855	-0.2833	0.02986	-9.488	0.5956	0.04054	2.364e-21	1.958e-17	1	0.9167	1	1	1	0.9	1	Sept9			NM_001113486.1:3;XM_006533744.1:2;NM_001113487.1:2;XM_006533746.3:1
chr5	24325204	0.8451	0.6702	0.175	0.01845	9.48	0.01362	0.01344	2.544e-21	2.089e-17	1	0.75	0.9167	0.9286	0.4444	0.5556	0.6471	Kcnh2		XR_389740.3:2	XM_006535632.3:8;XM_006535635.3:8;XM_006535633.2:8;XM_006535634.3:8;NM_001294162.1:8;NM_013569.2:8	chr5:24324955-24325266
chr13	28718365	0.3072	0.6427	-0.3356	0.0354	-9.478	0.01507	0.01472	2.589e-21	2.117e-17	1	0.6667	0.1667	0.2222	0.6	0.8571	0.75	2610307P16Rik			NR_045054.1:5;NR_045053.1:6
chr5	24325091	0.8451	0.6702	0.175	0.01847	9.472	0.01355	0.01387	2.734e-21	2.226e-17	1	0.8333	0.9167	0.9286	0.7778	0.5556	0.7647	Kcnh2		XM_006535632.3:8;XM_006535635.3:8;XM_006535633.2:8;XM_006535634.3:8;NM_001294162.1:8;NM_013569.2:8;XR_389740.3:2		chr5:24324955-24325266
chr5	24325200	0.8451	0.6702	0.175	0.01847	9.471	0.01185	0.01529	2.772e-21	2.248e-17	1	0.9167	0.8333	0.8571	0.6667	0.5556	0.8235	Kcnh2		XR_389740.3:2	XM_006535632.3:8;XM_006535635.3:8;XM_006535633.2:8;XM_006535634.3:8;NM_001294162.1:8;NM_013569.2:8	chr5:24324955-24325266
chr1	187676513	0.7158	0.8874	-0.1716	0.01812	-9.466	0.01371	0.01708	2.914e-21	2.334e-17	1	0.75	0.5	0.7059	1	1	0.8	Esrrg			XM_006497165.3:2;XM_011238916.2:2;XM_011238914.2:1;NM_001243792.1:1;XM_011238917.2:1;XM_011238920.2:1;XM_006497164.3:1;XM_011238915.2:1;XM_006497167.3:1;XM_011238918.2:1;XM_011238919.2:1
chr11	6007742	0.4187	0.6974	-0.2787	0.02944	-9.466	0.3167	0.3321	2.916e-21	2.334e-17	1	0.9206	0.9273	0.8939	0.9545	1	0.9423	Camk2b;Gm40812			NM_001174054.1:18;NM_007595.5:18;NM_001174053.1:17;XM_017314241.1:21;XM_006514464.2:21;XM_017314239.1:18;XM_017314240.1:17;XM_006514465.2:21;XM_006514475.1:17;XM_006514467.2:20;XM_006514476.1:17;XM_006514469.2:19;XM_017314238.1:20;XM_006514477.1:17;XM_006514470.3:19;XM_017314237.1:20;XM_006514479.2:16;XR_872235.2:1;XR_872234.2:1
chr5	24325254	0.8451	0.6702	0.175	0.01849	9.462	0.01095	0.01669	3.018e-21	2.406e-17	1	0.75	0.75	0.8571	0.3333	0.5556	0.5882	Kcnh2		XR_389740.3:2	XM_006535632.3:8;XM_006535635.3:8;XM_006535633.2:8;XM_006535634.3:8;NM_001294162.1:8;NM_013569.2:8	chr5:24324955-24325266
chr9	37429595	0.2523	0.4173	-0.165	0.01745	-9.459	0.02343	0.012	3.121e-21	2.455e-17	0.9999	0	0.2	0	0.375	0.3636	0.4444	Robo3		NM_001164767.1:27;XM_011242425.2:27;XM_006510107.3:27;XM_011242424.2:27;XR_001778823.1:23		chr9:37429562-37429782
chr13	104518452	0.3288	0.1241	0.2047	0.02164	9.458	0.04431	0.2738	3.141e-21	2.455e-17	1	0.6667	0.4444	0.625	0.875	0.625	0.4667
chr5	24325232	0.8451	0.6702	0.175	0.0185	9.458	0.01646	0.01281	3.143e-21	2.455e-17	1	0.8333	0.8333	1	0.6667	0.7778	0.5882	Kcnh2		XR_389740.3:2	XM_006535632.3:8;XM_006535635.3:8;XM_006535633.2:8;XM_006535634.3:8;NM_001294162.1:8;NM_013569.2:8	chr5:24324955-24325266
chr5	24325245	0.8451	0.6702	0.175	0.01851	9.453	0.01657	0.01297	3.279e-21	2.55e-17	1	0.75	0.8333	1	0.6667	0.6667	0.7647	Kcnh2		XR_389740.3:2	XM_006535632.3:8;XM_006535635.3:8;XM_006535633.2:8;XM_006535634.3:8;NM_001294162.1:8;NM_013569.2:8	chr5:24324955-24325266
chr5	24413766	0.6091	0.3319	0.2771	0.02933	9.449	0.01457	0.1193	3.408e-21	2.64e-17	1	0.625	1	0.7273	0.7143	0.7	0.8333	Cdk5;Asic3		XR_880822.1:1;XM_017320697.1:1;XM_006535638.3:1;XM_006535637.3:1;XR_389741.3:1;NM_001310474.1:1;NM_183000.2:1	XM_006535626.2:1
chr9	120662273	0.7071	0.8968	-0.1897	0.02008	-9.445	0.03477	0.02044	3.55e-21	2.728e-17	1	0.8871	0.6667	0.7759	0.9	0.9583	0.975
chr2	165985594	0.5832	0.3334	0.2497	0.02645	9.441	0.05384	0.2259	3.681e-21	2.818e-17	1	0.75	0.88	0.6818	0.6667	0.7	0.8929
chr13	28718373	0.3072	0.6427	-0.3356	0.03559	-9.428	0.01575	0.01756	4.195e-21	3.198e-17	1	0.5	0.1667	0.1111	0.4	0.8571	0.75	2610307P16Rik			NR_045054.1:5;NR_045053.1:6
chr5	24325252	0.8451	0.6702	0.175	0.01857	9.419	0.08444	0.01593	4.565e-21	3.453e-17	1	0.4167	0.5	0.7143	0.5556	0.3333	0.6471	Kcnh2		XR_389740.3:2	XM_006535632.3:8;XM_006535635.3:8;XM_006535633.2:8;XM_006535634.3:8;NM_001294162.1:8;NM_013569.2:8	chr5:24324955-24325266
chr5	24325259	0.8451	0.6702	0.175	0.01859	9.411	0.02271	0.08596	4.922e-21	3.694e-17	1	1	0.9167	0.9286	0.8889	0.8889	0.9412	Kcnh2		XR_389740.3:2	XM_006535632.3:8;XM_006535635.3:8;XM_006535633.2:8;XM_006535634.3:8;NM_001294162.1:8;NM_013569.2:8	chr5:24324955-24325266
chr18	30267411	0.5056	0.714	-0.2084	0.02216	-9.408	0.01806	0.02833	5.077e-21	3.784e-17	1	0.5802	0.4578	0.3944	0.5441	0.8065	0.7321
chr13	28718557	0.2907	0.6375	-0.3468	0.03687	-9.407	0.2966	0.01545	5.082e-21	3.784e-17	1	0.7143	1	0.7778	0.5	0.8571	0.75	2610307P16Rik			NR_045054.1:5;NR_045053.1:6
chr5	24325097	0.8451	0.6702	0.175	0.0186	9.406	0.01969	0.01387	5.175e-21	3.838e-17	1	0.9167	0.75	1	0.7778	0.5556	0.7647	Kcnh2		XM_006535632.3:8;XM_006535635.3:8;XM_006535633.2:8;XM_006535634.3:8;NM_001294162.1:8;NM_013569.2:8;XR_389740.3:2		chr5:24324955-24325266
chr19	46630009	0.7902	0.4972	0.293	0.03117	9.4	0.01174	0.01452	5.465e-21	4.022e-17	1	0.7	0.75	0.8889	0.625	0.3636	0.3333	Wbp1l			NM_146099.3:1;NM_001177812.1:2;NM_001177813.1:1
chr5	24325189	0.8451	0.6702	0.175	0.01861	9.399	0.01844	0.01488	5.532e-21	4.045e-17	1	0.8333	1	0.9286	0.7778	0.8889	0.7059	Kcnh2		XR_389740.3:2	XM_006535632.3:8;XM_006535635.3:8;XM_006535633.2:8;XM_006535634.3:8;NM_001294162.1:8;NM_013569.2:8	chr5:24324955-24325266
chr5	24325086	0.8451	0.6702	0.175	0.01862	9.396	0.02449	0.0126	5.648e-21	4.11e-17	1	0.9167	0.9167	1	0.7778	0.6667	0.7059	Kcnh2		XM_006535632.3:8;XM_006535635.3:8;XM_006535633.2:8;XM_006535634.3:8;NM_001294162.1:8;NM_013569.2:8;XR_389740.3:2		chr5:24324955-24325266
chr18	30267391	0.5055	0.7076	-0.2021	0.02153	-9.386	0.01536	0.02821	6.229e-21	4.498e-17	1	0.5556	0.4578	0.4028	0.5588	0.8065	0.7857
chr5	24325132	0.8451	0.6702	0.175	0.01865	9.383	0.02019	0.01488	6.401e-21	4.605e-17	1	0.9167	0.5833	0.9286	0.7778	0.8889	0.7059	Kcnh2		XM_006535632.3:8;XM_006535635.3:8;XM_006535633.2:8;XM_006535634.3:8;NM_001294162.1:8;NM_013569.2:8;XR_389740.3:2		chr5:24324955-24325266
chr18	30267385	0.5057	0.7057	-0.2001	0.02132	-9.382	0.01434	0.02658	6.446e-21	4.62e-17	1	0.5556	0.4578	0.4085	0.5588	0.8065	0.7679
chr13	28718474	0.3072	0.6427	-0.3356	0.0358	-9.373	0.01413	0.01472	7.05e-21	5.034e-17	1	0.5714	0.1667	0.2222	0.6	0.8571	0.75	2610307P16Rik			NR_045054.1:5;NR_045053.1:6
chr9	37429660	0.2551	0.4224	-0.1673	0.01786	-9.366	0.01549	0.01415	7.508e-21	5.321e-17	0.9999	0.3333	0.5	0	0.625	0.4615	0.55	Robo3		NM_001164767.1:27;XM_011242425.2:27;XM_006510107.3:27;XM_011242424.2:27;XR_001778823.1:23		chr9:37429562-37429782
chr19	3083519	0.308	0.5222	-0.2142	0.0229	-9.354	0.2537	0.04344	8.409e-21	5.938e-17	1	0.4706	0.8889	0.7391	0.8571	0.65	0.5
chr5	24325120	0.8451	0.6702	0.175	0.01872	9.348	0.06939	0.01667	8.937e-21	6.288e-17	1	0.9167	1	1	0.7778	0.7778	0.8235	Kcnh2		XM_006535632.3:8;XM_006535635.3:8;XM_006535633.2:8;XM_006535634.3:8;NM_001294162.1:8;NM_013569.2:8;XR_389740.3:2		chr5:24324955-24325266
chr1	187676560	0.7039	0.881	-0.1771	0.01897	-9.333	0.01073	0.0174	1.033e-20	7.216e-17	1	0.75	0.6667	0.7059	1	1	0.8	Esrrg			XM_006497165.3:2;XM_011238916.2:2;XM_011238914.2:1;NM_001243792.1:1;XM_011238917.2:1;XM_011238920.2:1;XM_006497164.3:1;XM_011238915.2:1;XM_006497167.3:1;XM_011238918.2:1;XM_011238919.2:1
chr9	37429611	0.2523	0.4173	-0.165	0.01771	-9.317	0.01434	0.01349	1.191e-20	8.23e-17	0.9999	0	0.3	0.3333	0.375	0.2308	0.4	Robo3		NM_001164767.1:27;XM_011242425.2:27;XM_006510107.3:27;XM_011242424.2:27;XR_001778823.1:23		chr9:37429562-37429782
chr13	28718310	0.3072	0.6427	-0.3356	0.03603	-9.314	0.01731	0.01524	1.235e-20	8.498e-17	1	0.1429	0.1667	0.1111	0.4	0.7143	0.5	2610307P16Rik			NR_045054.1:5;NR_045053.1:6
chr9	37429614	0.2523	0.4173	-0.165	0.01772	-9.312	0.01539	0.06133	1.254e-20	8.604e-17	0.9999	0.1667	0.3	0	0.25	0.1538	0.15	Robo3		NM_001164767.1:27;XM_011242425.2:27;XM_006510107.3:27;XM_011242424.2:27;XR_001778823.1:23		chr9:37429562-37429782
chr9	37429642	0.2551	0.4224	-0.1673	0.01797	-9.309	0.01348	0.02651	1.291e-20	8.825e-17	0.9999	0.1667	0.3	0.1667	0.375	0.3846	0.7	Robo3		NM_001164767.1:27;XM_011242425.2:27;XM_006510107.3:27;XM_011242424.2:27;XR_001778823.1:23		chr9:37429562-37429782
chr5	24413838	0.5852	0.3643	0.2208	0.02375	9.3	0.02213	0.0191	1.406e-20	9.538e-17	1	0.125	0.8	0.4545	0.1429	0.2	0.1667	Cdk5;Asic3		XR_880822.1:1;XM_017320697.1:1;XM_006535638.3:1;XM_006535637.3:1;XR_389741.3:1;NM_001310474.1:1;NM_183000.2:1	XM_006535626.2:1
chr13	28718450	0.3072	0.6427	-0.3356	0.03611	-9.293	0.01713	0.01697	1.493e-20	1.01e-16	1	0.7143	0.1667	0.2222	0.6	0.8571	0.875	2610307P16Rik			NR_045054.1:5;NR_045053.1:6
chr8	122864835	0.3338	0.551	-0.2172	0.02337	-9.291	0.0114	0.01277	1.529e-20	1.03e-16	1	0.2857	0.4	0.4444	0.5	0.6154	0.5	Cdh15			NM_007662.2:10
chr1	162188018	0.7219	0.3194	0.4025	0.04339	9.276	0.0114	0.03374	1.76e-20	1.177e-16	1	0.6	0.6923	0.7857	0.6	0.7778	0.2727	Dnm3			XM_006496604.3:7;NM_001038619.1:7;XM_006496601.3:7;XM_006496602.3:6;NM_172646.2:6;XM_006496603.3:7
chr5	24325126	0.8451	0.6702	0.175	0.01887	9.27	0.04877	0.01829	1.863e-20	1.242e-16	1	0.9167	0.4167	0.7143	0.6667	0.3333	0.5294	Kcnh2		XM_006535632.3:8;XM_006535635.3:8;XM_006535633.2:8;XM_006535634.3:8;NM_001294162.1:8;NM_013569.2:8;XR_389740.3:2		chr5:24324955-24325266
chr9	37429740	0.2721	0.4329	-0.1607	0.01734	-9.269	0.02323	0.01412	1.885e-20	1.25e-16	0.9998	0.7143	0.7143	0.1667	0.5714	0.5556	0.6	Robo3		NM_001164767.1:27;XM_011242425.2:27;XM_006510107.3:27;XM_011242424.2:27;XR_001778823.1:23		chr9:37429562-37429782
chr1	187676582	0.7039	0.881	-0.1771	0.01911	-9.268	0.01519	0.01388	1.895e-20	1.25e-16	1	0.5	0.6667	0.5294	0.8333	0.875	0.6	Esrrg			XM_006497165.3:2;XM_011238916.2:2;XM_011238914.2:1;NM_001243792.1:1;XM_011238917.2:1;XM_011238920.2:1;XM_006497164.3:1;XM_011238915.2:1;XM_006497167.3:1;XM_011238918.2:1;XM_011238919.2:1
chr9	37429563	0.2523	0.4173	-0.165	0.01781	-9.268	0.01539	0.01655	1.903e-20	1.25e-16	0.9999	0.1667	0.3	0	0.375	0.6154	0.55	Robo3		NM_001164767.1:27;XM_011242425.2:27;XM_006510107.3:27;XM_011242424.2:27;XR_001778823.1:23		chr9:37429562-37429782
chr9	37429577	0.2523	0.4173	-0.165	0.01781	-9.267	0.0175	0.01419	1.908e-20	1.25e-16	0.9999	0.1667	0.1	0.1667	0.75	0.3846	0.4	Robo3		NM_001164767.1:27;XM_011242425.2:27;XM_006510107.3:27;XM_011242424.2:27;XR_001778823.1:23		chr9:37429562-37429782
chr5	24413869	0.5706	0.3558	0.2148	0.0232	9.261	0.01322	0.1838	2.03e-20	1.321e-16	1	0.25	0.6	0.5455	0.1429	0	0	Cdk5;Asic3		XR_880822.1:1;XM_017320697.1:1;XM_006535638.3:1;XM_006535637.3:1;XR_389741.3:1;NM_001310474.1:1;NM_183000.2:1	XM_006535626.2:1
chr9	37429475	0.2517	0.414	-0.1622	0.01753	-9.254	0.01534	0.01171	2.153e-20	1.392e-16	0.9998	0	0.3	0.1667	0.375	0.4167	0.4	Robo3			NM_001164767.1:26;XM_011242425.2:26;XM_006510107.3:26;XM_011242424.2:26;XR_001778823.1:22
chr19	46630031	0.7902	0.4972	0.293	0.03168	9.25	0.02928	0.0141	2.237e-20	1.434e-16	1	0.5	0.5	0.6667	0.5	0.3636	0.3333	Wbp1l			NM_146099.3:1;NM_001177812.1:2;NM_001177813.1:1
chr8	122864841	0.3338	0.551	-0.2172	0.02348	-9.25	0.01194	0.0145	2.24e-20	1.434e-16	1	0.3571	0.3	0.5556	0.3333	0.6154	0.375	Cdh15			NM_007662.2:10
chr10	128516417	0.7828	0.6548	0.128	0.01385	9.245	0.01602	0.01276	2.349e-20	1.498e-16	0.9785	1	1	0.8571	0.6667	0.75	0.7273	Esyt1		NM_011843.2:11
chr15	12920021	0.6727	0.4383	0.2344	0.02538	9.235	0.01171	0.02226	2.594e-20	1.644e-16	1	0.7273	0.7857	0.7059	0.5882	0.8	0.4	Drosha			XR_383823.2:29;XM_006520021.3:30;NM_026799.3:29;NM_001130149.1:29
chr9	37429571	0.2523	0.4173	-0.165	0.01788	-9.23	0.02343	0.01228	2.713e-20	1.708e-16	0.9999	0	0.2	0	0.375	0.3077	0.45	Robo3		NM_001164767.1:27;XM_011242425.2:27;XM_006510107.3:27;XM_011242424.2:27;XR_001778823.1:23		chr9:37429562-37429782
chr5	24413875	0.5706	0.3558	0.2148	0.02328	9.228	0.01445	0.01341	2.748e-20	1.719e-16	1	0.5	0.4	0.7273	0.2857	0.3	0.5	Cdk5;Asic3		XR_880822.1:1;XM_017320697.1:1;XM_006535638.3:1;XM_006535637.3:1;XR_389741.3:1;NM_001310474.1:1;NM_183000.2:1	XM_006535626.2:1
chr9	37429669	0.2541	0.4283	-0.1742	0.01888	-9.226	0.01307	0.01605	2.8e-20	1.74e-16	1	0.1667	0.5	0.3333	0.375	0.3077	0.6	Robo3		NM_001164767.1:27;XM_011242425.2:27;XM_006510107.3:27;XM_011242424.2:27;XR_001778823.1:23		chr9:37429562-37429782
chr9	120662192	0.7071	0.8968	-0.1897	0.02057	-9.221	0.01448	0.04765	2.932e-20	1.815e-16	1	0.8226	0.641	0.7414	0.96	0.9375	1
chr10	127750340	0.5693	0.4073	0.162	0.01757	9.217	0.01278	0.01584	3.06e-20	1.889e-16	0.9998	0.4444	0.5263	0.3333	0.3333	0.3333	0.625	Gpr182		NM_007412.2:1
chr9	37429580	0.2523	0.4173	-0.165	0.01792	-9.211	0.02343	0.01365	3.245e-20	1.99e-16	0.9999	0	0.2	0	0.25	0.3077	0.5	Robo3		NM_001164767.1:27;XM_011242425.2:27;XM_006510107.3:27;XM_011242424.2:27;XR_001778823.1:23		chr9:37429562-37429782
chr10	127750329	0.5693	0.4073	0.162	0.01759	9.207	0.01554	0.01375	3.351e-20	2.049e-16	0.9998	0.4444	0.5263	0.2222	0.3333	0.5333	0.5625	Gpr182		NM_007412.2:1
chr9	37429667	0.2541	0.4283	-0.1742	0.01893	-9.199	0.01777	0.01264	3.602e-20	2.195e-16	1	0.1667	0.1	0.3333	0.375	0.3077	0.4	Robo3		NM_001164767.1:27;XM_011242425.2:27;XM_006510107.3:27;XM_011242424.2:27;XR_001778823.1:23		chr9:37429562-37429782
chr19	3083560	0.308	0.5222	-0.2142	0.02331	-9.187	0.05412	0.1387	4.045e-20	2.457e-16	1	0.05882	0.3889	0.1304	0.8571	0.15	0.7
chr1	62749856	0.7071	0.4983	0.2089	0.02276	9.177	0.01122	0.01235	4.442e-20	2.682e-16	1	0.7778	0.7143	0.6667	0.5	0.4375	0.4615	Nrp2			NM_001077407.1:7;NM_001077406.1:7;NM_001077405.1:7;NM_001077404.1:7;NM_010939.2:7;NM_001077403.1:7
chr18	30267343	0.5089	0.7081	-0.1992	0.02172	-9.171	0.01491	0.02024	4.674e-20	2.813e-16	1	0.5802	0.4699	0.4167	0.5882	0.8065	0.75
chr8	14255332	0.4441	0.8394	-0.3953	0.04315	-9.162	0.0138	0.01238	5.094e-20	3.046e-16	1	0.25	0.3333	0.3077	0.8235	0.875	0.8571	Dlgap2			XM_006508783.3:1;NM_001145965.1:1;XM_017312786.1:2;NM_172910.3:2
chr18	30267393	0.5055	0.7076	-0.2021	0.02206	-9.161	0.01836	0.01923	5.142e-20	3.065e-16	1	0.5926	0.4699	0.3889	0.5882	0.7903	0.7679
chr9	37429631	0.2523	0.4173	-0.165	0.01802	-9.157	0.1366	0.01228	5.357e-20	3.184e-16	0.9998	0.1667	0	0	0.375	0.3077	0.45	Robo3		NM_001164767.1:27;XM_011242425.2:27;XM_006510107.3:27;XM_011242424.2:27;XR_001778823.1:23		chr9:37429562-37429782
chr10	127750356	0.5693	0.4073	0.162	0.01773	9.138	0.01378	0.02478	6.371e-20	3.717e-16	0.9998	0.4444	0.4737	0.3333	0.1667	0.4	0.5625	Gpr182		NM_007412.2:1
chr10	77287667	0.5823	0.3754	0.2068	0.02264	9.137	0.9895	0.6864	6.415e-20	3.731e-16	1	1	1	1	1	0.9412	1
chr17	74876214	0.7426	0.5203	0.2223	0.02435	9.128	0.08504	0.9895	6.997e-20	4.057e-16	1	0.875	1	0.95	1	1	1
chrY	90828932	0.6796	0.8478	-0.1682	0.01847	-9.106	0.4396	0.02531	8.524e-20	4.913e-16	0.9999	0.8667	1	1	1	0.8571	0.9412	LOC108168644	LOC108168644	XM_017318855.1:2;XM_017318856.1:2;XM_017318853.1:2;XM_017318854.1:3;XM_017318852.1:2		chrY:90825140-90829322
chr18	30267104	0.5177	0.6988	-0.1811	0.0199	-9.101	0.01063	0.04825	8.938e-20	5.106e-16	1	0.5366	0.5357	0.4359	0.381	0.8108	0.7917
chr6	92704845	0.2808	0.5652	-0.2844	0.03138	-9.064	0.1525	0.01706	1.261e-19	7.074e-16	1	0.7273	0.5455	0.6923	0.75	0.5714	0.6471	Prickle2			XM_006506106.3:7;NM_001081146.2:7
chr7	117553388	0.5708	0.4419	0.1289	0.01424	9.055	0.186	0.2068	1.363e-19	7.584e-16	0.9789	0.1951	0.2593	0.2245	0.09524	0.1556	0.1538	Xylt1			NM_175645.3:3
chr1	62749912	0.7071	0.4983	0.2089	0.02309	9.046	0.01097	0.01182	1.481e-19	8.19e-16	1	0.6667	0.7143	0.6667	0.5	0.5	0.4615	Nrp2			NM_001077407.1:7;NM_001077406.1:7;NM_001077405.1:7;NM_001077404.1:7;NM_010939.2:7;NM_001077403.1:7
chr1	62749895	0.7071	0.4983	0.2089	0.0231	9.04	0.01132	0.01182	1.567e-19	8.641e-16	1	0.7778	0.6429	0.6667	0.5	0.5	0.4615	Nrp2			NM_001077407.1:7;NM_001077406.1:7;NM_001077405.1:7;NM_001077404.1:7;NM_010939.2:7;NM_001077403.1:7
chr13	108290236	0.7081	0.9256	-0.2175	0.02406	-9.039	0.9099	0.0167	1.58e-19	8.689e-16	1	1	1	1	1	1	0.9
chr1	62749851	0.7071	0.4983	0.2089	0.02311	9.038	0.01097	0.01223	1.591e-19	8.725e-16	1	0.6667	0.7143	0.6667	0.5	0.4444	0.4615	Nrp2			NM_001077407.1:7;NM_001077406.1:7;NM_001077405.1:7;NM_001077404.1:7;NM_010939.2:7;NM_001077403.1:7
chr19	46648732	0.7017	0.8329	-0.1312	0.01452	-9.036	0.01396	0.01929	1.627e-19	8.893e-16	0.9842	0.7143	0.875	0.875	0.8	1	0.5556	Wbp1l			NM_146099.3:2;NM_001177812.1:3;NM_001177813.1:2
chr1	62749824	0.7071	0.4983	0.2089	0.02312	9.034	0.01168	0.01182	1.659e-19	9.042e-16	1	0.7778	0.7143	0.5556	0.5	0.5	0.4615	Nrp2			NM_001077407.1:7;NM_001077406.1:7;NM_001077405.1:7;NM_001077404.1:7;NM_010939.2:7;NM_001077403.1:7
chr1	62749845	0.7071	0.4983	0.2089	0.02312	9.033	0.01097	0.01252	1.673e-19	9.095e-16	1	0.6667	0.7143	0.6667	0.5	0.5	0.3846	Nrp2			NM_001077407.1:7;NM_001077406.1:7;NM_001077405.1:7;NM_001077404.1:7;NM_010939.2:7;NM_001077403.1:7
chr1	62749838	0.7071	0.4983	0.2089	0.02314	9.026	0.01122	0.01262	1.773e-19	9.584e-16	1	0.7778	0.7143	0.6667	0.5	0.5556	0.3846	Nrp2			NM_001077407.1:7;NM_001077406.1:7;NM_001077405.1:7;NM_001077404.1:7;NM_010939.2:7;NM_001077403.1:7
chr18	30267405	0.5056	0.714	-0.2084	0.0231	-9.025	0.01454	0.02123	1.798e-19	9.662e-16	1	0.5802	0.4878	0.4028	0.5882	0.8065	0.7679
chr6	90905726	0.6623	0.5238	0.1385	0.01535	9.023	0.03557	0.1072	1.832e-19	9.79e-16	0.9939	0.619	0.5588	0.375	0.2	0.2	0.5172	Iqsec1			XM_006505983.3:15;XM_006505990.3:15;XM_011241302.2:14;XM_011241301.2:14;XM_006505991.3:14	chr6:90905567-90905844
chr19	46629970	0.7902	0.4972	0.293	0.0325	9.015	0.01238	0.01867	1.967e-19	1.046e-15	1	0.6364	0.75	0.8889	0.3	0.3636	0.1667	Wbp1l			NM_146099.3:1;NM_001177812.1:2;NM_001177813.1:1
chr8	108788933	0.5317	0.2725	0.2592	0.02877	9.009	0.01105	0.02059	2.082e-19	1.103e-15	1	0.6429	0.5	0.5	0.5	0.4286	0.4545	Zfhx3			XM_006530585.3:1;XM_011248284.2:1;NM_007496.2:1
chr9	120662248	0.7071	0.8968	-0.1897	0.02107	-9.002	0.02259	0.01811	2.207e-19	1.167e-15	1	0.7097	0.5641	0.569	0.8	0.8125	0.9
chr9	37429584	0.2523	0.4173	-0.165	0.01834	-8.997	0.06179	0.01831	2.32e-19	1.223e-15	0.9998	0	0.1	0	0.625	0.1538	0.4	Robo3		NM_001164767.1:27;XM_011242425.2:27;XM_006510107.3:27;XM_011242424.2:27;XR_001778823.1:23		chr9:37429562-37429782
chr13	104518190	0.3275	0.126	0.2015	0.02242	8.987	0.1165	0.1101	2.55e-19	1.333e-15	1	0.8	0.6667	0.5882	0.375	0.375	0.6
chr19	46630073	0.7902	0.4972	0.293	0.03261	8.984	0.0191	0.01625	2.607e-19	1.359e-15	1	0.8182	1	0.8889	0.7	0.4545	0.8333	Wbp1l			NM_146099.3:1;NM_001177812.1:2;NM_001177813.1:1
chr19	46630091	0.7902	0.4972	0.293	0.03264	8.977	0.01737	0.01762	2.791e-19	1.444e-15	1	0.8182	0.9167	1	0.5	0.4545	1	Wbp1l			NM_146099.3:1;NM_001177812.1:2;NM_001177813.1:1
chr1	62749981	0.7071	0.4983	0.2089	0.02328	8.971	0.0114	0.01173	2.929e-19	1.511e-15	1	0.6667	0.7143	0.5556	0.5	0.5556	0.5	Nrp2			NM_001077407.1:7;NM_001077406.1:7;NM_001077405.1:7;NM_001077404.1:7;NM_010939.2:7;NM_001077403.1:7
chr1	62750022	0.7071	0.4983	0.2089	0.0233	8.964	0.01151	0.01201	3.132e-19	1.611e-15	1	0.6667	0.7857	0.6667	0.375	0.5	0.5	Nrp2			NM_001077407.1:7;NM_001077406.1:7;NM_001077405.1:7;NM_001077404.1:7;NM_010939.2:7;NM_001077403.1:7
chr2	171630414	0.5317	0.7006	-0.1688	0.01885	-8.959	0.01124	0.01718	3.27e-19	1.678e-15	0.9999	0.5455	0.4762	0.4211	0.8182	0.3333	0.8	Gm35481			XR_867052.1:1;XR_867051.1:1;XR_375336.2:1
chr11	19014967	0.2383	0.4769	-0.2385	0.02663	-8.959	0.1314	0.04551	3.284e-19	1.68e-15	1	0.5	0.6429	0.6316	0.4286	0.7778	0.8	Meis1;LOC101055656		XR_381070.3:3	XM_017314313.1:10;NM_001193271.1:11;NM_010789.3:10;XR_001779899.1:10;XM_017314312.1:10;XM_006514559.3:9;XR_001779900.1:10
chr5	113789701	0.3788	0.1679	0.211	0.02356	8.955	0.6514	0.9895	3.383e-19	1.726e-15	1	1	0.7222	1	1	1	1
chr12	109033161	0.4328	0.25	0.1828	0.02042	8.952	0.04314	0.1495	3.48e-19	1.771e-15	1	0.6667	0.6667	0.6471	0.6923	0.4737	0.7368	Begain		XM_011244130.2:1;XM_006516040.3:1;XM_006516042.1:1;XM_006516041.3:1;XM_006516043.3:1;XM_006516044.2:1;XM_011244128.2:1;XM_006516039.2:1;NM_001163175.1:1
chr19	3083706	0.308	0.5222	-0.2142	0.02393	-8.951	0.02102	0.1248	3.513e-19	1.783e-15	1	0.05882	0.3333	0.2609	0.8571	0.15	0.6
chr1	62750031	0.7071	0.4983	0.2089	0.02335	8.945	0.01309	0.01173	3.735e-19	1.884e-15	1	0.8889	0.7857	0.6667	0.5	0.5556	0.5	Nrp2			NM_001077407.1:7;NM_001077406.1:7;NM_001077405.1:7;NM_001077404.1:7;NM_010939.2:7;NM_001077403.1:7
chr19	46629927	0.7902	0.4972	0.293	0.03277	8.94	0.03078	0.01474	3.88e-19	1.938e-15	1	0.7273	1	1	0.4	0.5455	0.8333	Wbp1l			NM_146099.3:1;NM_001177812.1:2;NM_001177813.1:1
chr19	46629857	0.7902	0.4972	0.293	0.03286	8.918	0.0171	0.02183	4.751e-19	2.362e-15	1	0.5455	0.5833	0.7778	0.6	0.1818	0.3333	Wbp1l			NM_146099.3:1;NM_001177812.1:2;NM_001177813.1:1
chr5	24413901	0.546	0.351	0.195	0.02188	8.912	0.01568	0.01331	4.993e-19	2.475e-15	1	0.75	0.6	0.6364	0.4286	0.3	0.5	Cdk5;Asic3		XR_880822.1:1;XM_017320697.1:1;XM_006535638.3:1;XM_006535637.3:1;XR_389741.3:1;NM_001310474.1:1;NM_183000.2:1	XM_006535626.2:1
chrY	90829075	0.6397	0.8177	-0.178	0.01998	-8.909	0.4212	0.2125	5.172e-19	2.557e-15	1	1	0.9444	0.9706	1	1	0.9474	LOC108168644	LOC108168644	XM_017318855.1:2;XM_017318856.1:2;XM_017318853.1:2;XM_017318854.1:3;XM_017318852.1:2		chrY:90825140-90829322
chr1	74404754	0.8645	0.7193	0.1452	0.01631	8.905	0.01557	0.3795	5.346e-19	2.634e-15	0.9972	0.6667	0.9231	0.625	0.6364	0	0.1667
chr5	35973971	0.3602	0.1737	0.1865	0.02094	8.905	0.1911	0.3218	5.355e-19	2.634e-15	1	0.8	0.7059	0.6667	0.8125	0.7368	0.6316	Afap1			XM_006504098.2:9;NM_027373.2:9;XM_006504100.3:6
chr1	62749967	0.7071	0.4983	0.2089	0.0235	8.888	0.01106	0.0175	6.223e-19	3.039e-15	1	0.6667	0.6429	0.6667	0.5	0.3333	0.3571	Nrp2			NM_001077407.1:7;NM_001077406.1:7;NM_001077405.1:7;NM_001077404.1:7;NM_010939.2:7;NM_001077403.1:7
chr6	92705086	0.3114	0.582	-0.2706	0.0305	-8.873	0.0106	0.0121	7.105e-19	3.43e-15	1	0.2727	0.3	0.3462	0.625	0.5714	0.6471	Prickle2			XM_006506106.3:7;NM_001081146.2:7
chr13	28718421	0.3072	0.6427	-0.3356	0.03783	-8.869	0.04508	0.08779	7.365e-19	3.541e-15	1	0.2857	0	0	0.1	0.5714	0.375	2610307P16Rik			NR_045054.1:5;NR_045053.1:6
chr3	101591383	0.5873	0.7907	-0.2034	0.02293	-8.869	0.1923	0.05556	7.387e-19	3.543e-15	1	0.9091	0.88	0.9412	0.7778	0.9048	1	Atp1a1		NM_144900.2:18
chr5	24413907	0.546	0.351	0.195	0.02199	8.866	0.01629	0.01621	7.552e-19	3.613e-15	1	0.625	0.6	0.7273	0.2857	0.6	0.5	Cdk5;Asic3		XR_880822.1:1;XM_017320697.1:1;XM_006535638.3:1;XM_006535637.3:1;XR_389741.3:1;NM_001310474.1:1;NM_183000.2:1	XM_006535626.2:1
chr9	37429765	0.3	0.4548	-0.1548	0.01748	-8.852	0.01335	0.1268	8.616e-19	4.112e-15	0.9991	0.5714	0.5714	0.3333	0.5714	0.8889	1	Robo3		NM_001164767.1:27;XM_011242425.2:27;XM_006510107.3:27;XM_011242424.2:27;XR_001778823.1:23		chr9:37429562-37429782
chr6	92705040	0.3114	0.582	-0.2706	0.0306	-8.843	0.01154	0.01296	9.339e-19	4.445e-15	1	0.3636	0.3	0.2692	0.625	0.7143	0.5294	Prickle2			XM_006506106.3:7;NM_001081146.2:7
chr8	122864817	0.3368	0.5493	-0.2126	0.02407	-8.83	0.01284	0.01555	1.05e-18	4.947e-15	1	0.2857	0.5	0.5556	0.3333	0.6923	0.375	Cdh15			NM_007662.2:10
chr11	19014861	0.2383	0.4769	-0.2385	0.02704	-8.821	0.01293	0.01323	1.132e-18	5.311e-15	1	0.2857	0.1429	0.1579	0.2857	0.5556	0.5333	Meis1;LOC101055656		XR_381070.3:3	XM_017314313.1:10;NM_001193271.1:11;NM_010789.3:10;XR_001779899.1:10;XM_017314312.1:10;XM_006514559.3:9;XR_001779900.1:10
chr11	19014935	0.2383	0.4769	-0.2385	0.02706	-8.815	0.01354	0.01313	1.193e-18	5.566e-15	1	0.3571	0.1429	0.1579	0.2857	0.4444	0.5333	Meis1;LOC101055656		XR_381070.3:3	XM_017314313.1:10;NM_001193271.1:11;NM_010789.3:10;XR_001779899.1:10;XM_017314312.1:10;XM_006514559.3:9;XR_001779900.1:10
chr11	19014924	0.2383	0.4769	-0.2385	0.02706	-8.815	0.01326	0.01333	1.197e-18	5.571e-15	1	0.4286	0.2857	0.1579	0.4286	0.5556	0.6	Meis1;LOC101055656		XR_381070.3:3	XM_017314313.1:10;NM_001193271.1:11;NM_010789.3:10;XR_001779899.1:10;XM_017314312.1:10;XM_006514559.3:9;XR_001779900.1:10
chr9	120662286	0.7071	0.8968	-0.1897	0.02153	-8.812	0.01061	0.0264	1.225e-18	5.688e-15	1	0.8065	0.7179	0.7069	0.76	0.875	0.8
chr11	19014767	0.2383	0.4769	-0.2385	0.02709	-8.804	0.01293	0.01419	1.324e-18	6.119e-15	1	0.2857	0.1429	0.1579	0.2857	0.6667	0.5333	Meis1;LOC101055656		XR_381070.3:3	XM_017314313.1:10;NM_001193271.1:11;NM_010789.3:10;XR_001779899.1:10;XM_017314312.1:10;XM_006514559.3:9;XR_001779900.1:10
chr8	122864804	0.3368	0.5493	-0.2126	0.02415	-8.802	0.01157	0.01836	1.348e-18	6.215e-15	1	0.2857	0.3	0.4444	0.3333	0.4615	0.25	Cdh15			NM_007662.2:10
chr17	74875930	0.7258	0.4388	0.287	0.03264	8.794	0.01203	0.02007	1.442e-18	6.634e-15	1	0.5	0.8	0.75	0.5	0.1818	0.2
chr11	19014900	0.2383	0.4769	-0.2385	0.02713	-8.793	0.01707	0.01239	1.457e-18	6.685e-15	1	0.3571	0.1429	0.1053	0.5714	0.4444	0.4667	Meis1;LOC101055656		XR_381070.3:3	XM_017314313.1:10;NM_001193271.1:11;NM_010789.3:10;XR_001779899.1:10;XM_017314312.1:10;XM_006514559.3:9;XR_001779900.1:10
chr2	120494693	0.8221	0.6745	0.1476	0.0168	8.787	0.02321	0.02987	1.531e-18	6.993e-15	0.9977	1	0.8889	0.8462	0.8824	0.7273	0.9167	Capn3			NM_001177799.1:9;NM_007601.3:10;NM_001109761.2:9
chr19	46630098	0.7902	0.4972	0.293	0.03335	8.787	0.03345	0.1249	1.535e-18	6.996e-15	1	0.8333	1	1	0.5455	0.9091	1	Wbp1l			NM_146099.3:1;NM_001177812.1:2;NM_001177813.1:1
chr11	19014820	0.2383	0.4769	-0.2385	0.02716	-8.781	0.01608	0.01348	1.616e-18	7.324e-15	1	0.2857	0.1429	0.1053	0.2857	0.4444	0.4	Meis1;LOC101055656		XR_381070.3:3	XM_017314313.1:10;NM_001193271.1:11;NM_010789.3:10;XR_001779899.1:10;XM_017314312.1:10;XM_006514559.3:9;XR_001779900.1:10
chr3	149226048	0.5233	0.6865	-0.1632	0.01858	-8.781	0.1759	0.1392	1.619e-18	7.324e-15	0.9997	0.8378	0.8857	0.8125	0.9231	0.9048	0.9375	LOC108167379			XR_001784032.1:1
chr13	104518349	0.3437	0.1408	0.203	0.02312	8.779	0.01283	0.01748	1.642e-18	7.412e-15	1	0.3636	0.1111	0.3333	0.25	0	0.07143
chr14	55712436	0.7836	0.4975	0.2861	0.03261	8.774	0.04485	0.01495	1.729e-18	7.768e-15	1	0.8333	0.4444	0.2	0.6667	0.3333	0.3333	Tgm1		NM_019984.3:14;NM_001161715.1:14;NM_001161714.1:14;XM_006518808.2:14;XM_006518809.3:14
chr13	104518436	0.3437	0.1408	0.203	0.02314	8.772	0.1031	0.03345	1.75e-18	7.841e-15	1	0.2222	0.2222	0	0.25	0	0
chr9	120662201	0.7071	0.8968	-0.1897	0.02163	-8.771	0.01108	0.02338	1.772e-18	7.923e-15	1	0.7581	0.5897	0.6724	0.96	0.9583	0.95
chr6	92704939	0.3114	0.582	-0.2706	0.03087	-8.766	0.01955	0.01589	1.858e-18	8.284e-15	1	0.1818	0.4	0.1923	0.375	0.6923	0.6471	Prickle2			XM_006506106.3:7;NM_001081146.2:7
chr13	104518205	0.3437	0.1408	0.203	0.02316	8.765	0.01166	0.01493	1.862e-18	8.284e-15	1	0.3	0.2222	0.3125	0.25	0.125	0.06667
chr8	108789032	0.546	0.2941	0.2519	0.02875	8.763	0.01257	0.01643	1.895e-18	8.393e-15	1	0.6154	0.6875	0.4167	0.2308	0.4286	0.09091	Zfhx3			XM_006530585.3:1;XM_011248284.2:1;NM_007496.2:1
chr12	83726679	0.4	0.7035	-0.3035	0.03463	-8.763	0.1587	0.0243	1.901e-18	8.4e-15	1	0.8571	0.8235	0.3	0.5455	0.9286	0.8333	Psen1			XM_006515605.3:7;NM_008943.2:7
chr11	19014758	0.2383	0.4769	-0.2385	0.02722	-8.762	0.02673	0.01342	1.916e-18	8.45e-15	1	0.4286	0.4286	0.5	0.5714	0.5556	0.6	Meis1;LOC101055656		XR_381070.3:3	XM_017314313.1:10;NM_001193271.1:11;NM_010789.3:10;XR_001779899.1:10;XM_017314312.1:10;XM_006514559.3:9;XR_001779900.1:10
chr19	3083574	0.308	0.5222	-0.2142	0.02445	-8.761	0.04185	0.09367	1.928e-18	8.482e-15	1	0.05882	0.1667	0.2174	0.7857	0.15	0.4
chr8	108789020	0.546	0.2941	0.2519	0.02877	8.756	0.01144	0.01297	2.016e-18	8.829e-15	1	0.5385	0.625	0.4167	0.2143	0.2857	0.2727	Zfhx3			XM_006530585.3:1;XM_011248284.2:1;NM_007496.2:1
chr10	127750532	0.6141	0.4239	0.1902	0.02173	8.756	0.03764	0.2039	2.022e-18	8.835e-15	1	0.7727	0.8158	0.7429	0.7955	0.7647	0.8293	Gpr182		NM_007412.2:1
chr17	64274106	0.743	0.4533	0.2897	0.03311	8.752	0.2173	0.9895	2.105e-18	9.155e-15	1	0.9444	1	1	1	1	1	Gm34858		XR_001782206.1:1;XR_001782203.1:1;XR_001782204.1:1;XR_001782202.1:1	XR_001782205.1:1
chr6	92705025	0.3114	0.582	-0.2706	0.03092	-8.751	0.02407	0.01239	2.118e-18	9.186e-15	1	0.2727	0.3	0.1538	0.625	0.6429	0.4706	Prickle2			XM_006506106.3:7;NM_001081146.2:7
chr13	104518421	0.3437	0.1408	0.203	0.02323	8.737	0.01167	0.01808	2.4e-18	1.034e-14	1	0.4545	0.3333	0.2667	0.25	0	0.06667
chr5	24413949	0.5393	0.3722	0.1672	0.01915	8.731	0.01207	0.01481	2.532e-18	1.082e-14	0.9998	0.375	0.6	0.5455	0.4286	0.2	0.3333	Cdk5;Asic3		XR_880822.1:1;XM_017320697.1:1;XM_006535638.3:1;XM_006535637.3:1;XR_389741.3:1;NM_001310474.1:1;NM_183000.2:1	XM_006535626.2:1
chr9	120662233	0.7071	0.8968	-0.1897	0.02173	-8.73	0.01592	0.01156	2.539e-18	1.082e-14	1	0.7903	0.5641	0.6724	0.88	0.9583	0.875
chr4	33118440	0.6547	0.5216	0.1332	0.01525	8.729	0.4385	0.9895	2.566e-18	1.091e-14	0.9851	0.9333	1	0.875	1	1	1
chr13	104518366	0.3437	0.1408	0.203	0.02326	8.728	0.01206	0.01808	2.587e-18	1.098e-14	1	0.5455	0.3333	0.3333	0.25	0	0.06667
chr8	22780446	0.655	0.5255	0.1294	0.01483	8.728	0.03876	0.08885	2.603e-18	1.102e-14	0.9764	0.7794	0.7971	0.7917	0.697	0.8254	0.6935	Plat		NM_008872.3:13
chr13	104518380	0.3437	0.1408	0.203	0.02326	8.725	0.01219	0.01808	2.653e-18	1.118e-14	1	0.5455	0.4444	0.3333	0.25	0	0.06667
chr10	20486789	0.3707	0.1962	0.1745	0.02	8.725	0.01293	0.02086	2.658e-18	1.118e-14	0.9999	0.2692	0.3103	0.3333	0.1364	0.2143	0.1	Pde7b			XM_006512758.3:11;NM_013875.5:11
chr10	20486918	0.3707	0.1962	0.1745	0.02001	8.723	0.01215	0.01331	2.719e-18	1.141e-14	0.9999	0.2692	0.3333	0.3333	0.2273	0.2143	0.1333	Pde7b			XM_006512758.3:11;NM_013875.5:11
chr10	20486804	0.3707	0.1962	0.1745	0.02001	8.722	0.01561	0.01362	2.737e-18	1.146e-14	0.9999	0.2308	0.3103	0.3333	0.1364	0.2143	0.1667	Pde7b			XM_006512758.3:11;NM_013875.5:11
chr13	104518230	0.3437	0.1408	0.203	0.02328	8.718	0.0124	0.01808	2.826e-18	1.181e-14	1	0.4	0.2222	0.25	0.25	0	0.06667
chr11	19014812	0.2383	0.4769	-0.2385	0.02736	-8.717	0.03963	0.01422	2.861e-18	1.193e-14	1	0.2857	0.07143	0.05263	0.2857	0.3333	0.4	Meis1;LOC101055656		XR_381070.3:3	XM_017314313.1:10;NM_001193271.1:11;NM_010789.3:10;XR_001779899.1:10;XM_017314312.1:10;XM_006514559.3:9;XR_001779900.1:10
chr10	20486943	0.3707	0.1962	0.1745	0.02003	8.716	0.01033	0.01358	2.88e-18	1.198e-14	0.9999	0.3462	0.3871	0.5238	0.1364	0.2857	0.1667	Pde7b			XM_006512758.3:11;NM_013875.5:11
chr4	100335600	0.4147	0.5696	-0.1548	0.01776	-8.716	0.9895	0.9895	2.889e-18	1.199e-14	0.999	1	1	1	1	1	1	Ror1		NM_001312690.1:4	NM_013845.5:4
chr10	20486896	0.3707	0.1962	0.1745	0.02003	8.713	0.01173	0.01603	2.964e-18	1.228e-14	0.9999	0.3462	0.4	0.5714	0.1364	0.2143	0.1333	Pde7b			XM_006512758.3:11;NM_013875.5:11
chr10	20486970	0.3707	0.1962	0.1745	0.02004	8.708	0.01097	0.0132	3.096e-18	1.277e-14	0.9999	0.3846	0.3226	0.5238	0.1364	0.3571	0.2	Pde7b			XM_006512758.3:11;NM_013875.5:11
chr10	20487017	0.3707	0.1962	0.1745	0.02005	8.707	0.009808	0.02079	3.107e-18	1.279e-14	0.9999	0.3077	0.3871	0.4286	0.1364	0.2857	0.1	Pde7b			XM_006512758.3:11;NM_013875.5:11
chr11	19014778	0.2383	0.4769	-0.2385	0.0274	-8.707	0.01669	0.01783	3.12e-18	1.281e-14	1	0.2143	0.1429	0.1053	0.2857	0.4444	0.2667	Meis1;LOC101055656		XR_381070.3:3	XM_017314313.1:10;NM_001193271.1:11;NM_010789.3:10;XR_001779899.1:10;XM_017314312.1:10;XM_006514559.3:9;XR_001779900.1:10
chr7	28140088	0.6888	0.843	-0.1542	0.01771	-8.705	0.6778	0.02251	3.183e-18	1.296e-14	0.9989	1	1	1	1	1	1	9530053A07Rik		NM_001164655.1:5
chr7	28140099	0.6888	0.843	-0.1542	0.01771	-8.705	0.6778	0.02251	3.183e-18	1.296e-14	0.9989	1	1	1	1	1	1	9530053A07Rik		NM_001164655.1:5
chr7	28140108	0.6888	0.843	-0.1542	0.01771	-8.705	0.6778	0.02251	3.183e-18	1.296e-14	0.9989	1	1	1	1	1	1	9530053A07Rik		NM_001164655.1:5
chr8	108789012	0.546	0.2941	0.2519	0.02894	8.704	0.0144	0.01315	3.19e-18	1.296e-14	1	0.5385	0.75	0.4167	0.2857	0.4286	0.4545	Zfhx3			XM_006530585.3:1;XM_011248284.2:1;NM_007496.2:1
chr8	108789038	0.546	0.2941	0.2519	0.02894	8.704	0.0144	0.0189	3.197e-18	1.296e-14	1	0.5385	0.75	0.4167	0.1538	0.2857	0.09091	Zfhx3			XM_006530585.3:1;XM_011248284.2:1;NM_007496.2:1
chr10	20486799	0.3707	0.1962	0.1745	0.02006	8.701	0.02141	0.02175	3.289e-18	1.328e-14	0.9999	0.2308	0.2414	0.4286	0.2727	0.4286	0.1	Pde7b			XM_006512758.3:11;NM_013875.5:11
chr13	104518262	0.3437	0.1408	0.203	0.02334	8.698	0.0124	0.02061	3.386e-18	1.364e-14	1	0.4	0.2222	0.25	0.375	0	0.06667
chr10	20486975	0.3707	0.1962	0.1745	0.02007	8.695	0.01063	0.01682	3.473e-18	1.393e-14	0.9999	0.3462	0.3548	0.5238	0.09091	0.2857	0.1667	Pde7b			XM_006512758.3:11;NM_013875.5:11
chr10	20486812	0.3707	0.1962	0.1745	0.02008	8.691	0.02438	0.02338	3.594e-18	1.436e-14	0.9999	0.2308	0.2333	0.3333	0.1364	0.1429	0.1	Pde7b			XM_006512758.3:11;NM_013875.5:11
chr13	104518416	0.3437	0.1408	0.203	0.02337	8.686	0.01414	0.01808	3.744e-18	1.487e-14	1	0.4545	0.1111	0.2667	0.25	0	0.06667
chr13	104518419	0.3437	0.1408	0.203	0.02337	8.686	0.01414	0.01808	3.744e-18	1.487e-14	1	0.4545	0.1111	0.2667	0.25	0	0.06667
chr9	64012496	0.512	0.7661	-0.2541	0.02927	-8.682	0.4477	0.0277	3.898e-18	1.541e-14	1	0.7778	1	1	0.9167	0.9091	0.9333	Smad6			NM_008542.3:3;XM_006510822.2:3
chr6	92704909	0.3114	0.582	-0.2706	0.0312	-8.673	0.03519	0.0355	4.224e-18	1.659e-14	1	0.3636	0.3	0.1154	0.1875	0.5714	0.5294	Prickle2			XM_006506106.3:7;NM_001081146.2:7
chr9	37429538	0.2725	0.4252	-0.1527	0.01761	-8.672	0.01291	0.02224	4.231e-18	1.659e-14	0.9986	0.3333	0.3	0.1667	0.75	0.6923	0.55	Robo3		NM_001164767.1:27;XM_011242425.2:27;XM_006510107.3:27;XM_011242424.2:27;XR_001778823.1:23
chr10	20486950	0.3707	0.1962	0.1745	0.02013	8.67	0.01401	0.01358	4.338e-18	1.698e-14	0.9999	0.2308	0.3548	0.4762	0.1364	0.2857	0.1667	Pde7b			XM_006512758.3:11;NM_013875.5:11
chr6	66877022	0.6042	0.4706	0.1336	0.01543	8.659	0.3516	0.74	4.767e-18	1.858e-14	0.9853	0.9643	0.9538	0.9778	0.9375	1	1
chr4	11440858	0.9023	0.6131	0.2892	0.03341	8.658	0.01827	0.7409	4.814e-18	1.872e-14	1	0.7143	1	1	1	1	1
chr1	91108506	0.7476	0.9056	-0.158	0.01826	-8.656	0.2819	0.0372	4.877e-18	1.893e-14	0.9993	0.9231	1	1	1	1	1	Lrrfip1			XM_006529175.3:18;XM_006529209.3:18;XM_006529177.3:17;XM_006529178.3:17;XM_006529180.3:17;XM_017318722.1:16;XM_006529187.3:15;XM_006529181.3:17;XM_006529189.3:14;XM_006529191.3:14;XM_017318761.1:16;XM_006529194.3:13;XM_017318813.1:15;XM_017318958.1:17;XM_017318961.1:16;XM_006529198.3:10;XM_017318914.1:14;XM_017318965.1:16;XM_006529199.3:9;XM_017318969.1:15;XM_006529196.3:12;XM_006529201.3:8;XM_01…
chr8	108789008	0.546	0.2941	0.2519	0.02914	8.644	0.01976	0.01299	5.41e-18	2.087e-14	1	0.7692	0.75	0.4167	0.2857	0.2857	0.4545	Zfhx3			XM_006530585.3:1;XM_011248284.2:1;NM_007496.2:1
chr9	37429781	0.3059	0.4584	-0.1525	0.01767	-8.634	0.0146	0.01435	5.924e-18	2.281e-14	0.9985	0.1429	0.2857	0.1667	0.4286	0.3333	0.2	Robo3		NM_001164767.1:27;XM_011242425.2:27;XM_006510107.3:27;XM_011242424.2:27;XR_001778823.1:23		chr9:37429562-37429782
chr13	104518306	0.3437	0.1408	0.203	0.02351	8.632	0.0154	0.02197	6.014e-18	2.311e-14	1	0.5	0.2222	0.1875	0.25	0.125	0
chr1	62750067	0.6943	0.486	0.2082	0.02414	8.627	0.01101	0.01389	6.307e-18	2.404e-14	1	0.6667	0.7143	0.6667	0.625	0.6111	0.5714	Nrp2			NM_001077407.1:7;NM_001077406.1:7;NM_001077405.1:7;NM_001077404.1:7;NM_010939.2:7;NM_001077403.1:7
chr9	44538095	0.4967	0.2571	0.2395	0.02778	8.623	0.03394	0.15	6.518e-18	2.48e-14	1	0.8182	0.75	0.5556	0.7143	0.625	0.5556
chr19	5937952	0.3264	0.189	0.1374	0.01595	8.613	0.2017	0.3041	7.147e-18	2.714e-14	0.9904	0.697	0.7561	0.7105	0.6739	0.7241	0.7407
chr18	39081640	0.7064	0.5421	0.1643	0.0191	8.598	0.6101	0.5743	8.086e-18	3.052e-14	0.9996	1	1	1	0.9286	1	1	Arhgap26			XM_017317989.1:4;XM_017317985.1:2;XM_017317991.1:2;XM_017317990.1:2;XM_017317988.1:2;XM_017317987.1:2;XM_017317986.1:2;XM_017317984.1:2;XM_006526269.3:1;XM_006526267.3:1;XM_006526268.3:1;NM_175164.4:1
chr19	3083528	0.308	0.5222	-0.2142	0.02495	-8.585	0.02247	0.077	9.087e-18	3.404e-14	1	0.05882	0.3889	0.2609	0.7143	0.2	0.2
chr8	108788981	0.546	0.2941	0.2519	0.02935	8.585	0.01609	0.01613	9.089e-18	3.404e-14	1	0.5	0.5	0.25	0.1429	0.2857	0.1818	Zfhx3			XM_006530585.3:1;XM_011248284.2:1;NM_007496.2:1
chr9	37429776	0.3059	0.4584	-0.1525	0.01778	-8.581	0.01815	0.01421	9.445e-18	3.523e-14	0.9984	0.2857	0.1429	0	0.2857	0.3333	0.4	Robo3		NM_001164767.1:27;XM_011242425.2:27;XM_006510107.3:27;XM_011242424.2:27;XR_001778823.1:23		chr9:37429562-37429782
chr5	35974160	0.3602	0.1737	0.1865	0.02176	8.571	0.2086	0.2278	1.029e-17	3.825e-14	1	0.12	0	0.1667	0	0.05263	0	Afap1			XM_006504098.2:9;NM_027373.2:9;XM_006504100.3:6
chr8	108789152	0.546	0.2941	0.2519	0.02944	8.558	0.01925	0.01556	1.148e-17	4.249e-14	1	0.3571	0.75	0.4167	0.2857	0.4286	0.09091	Zfhx3			XM_006530585.3:1;XM_011248284.2:1;NM_007496.2:1
chr6	28928265	0.5773	0.8692	-0.2919	0.03413	-8.552	0.1917	0.01513	1.21e-17	4.469e-14	1	1	0.6571	0.7333	0.9167	0.8333	1	Snd1			XM_006505142.2:16
chr19	3083723	0.308	0.5222	-0.2142	0.02507	-8.542	0.06814	0.02453	1.32e-17	4.85e-14	1	0	0.3889	0.2174	0.6429	0.25	0.5
chr8	108789063	0.546	0.2941	0.2519	0.0295	8.54	0.03425	0.1041	1.339e-17	4.91e-14	1	0.3571	0.375	0.25	0.07143	0.1429	0	Zfhx3			XM_006530585.3:1;XM_011248284.2:1;NM_007496.2:1
chr19	3083617	0.308	0.5222	-0.2142	0.02509	-8.535	0.06852	0.03344	1.401e-17	5.119e-14	1	0	0.4444	0.3913	0.7143	0.25	0.6
chr11	88690470	0.5864	0.4463	0.1402	0.01642	8.535	0.5062	0.4074	1.402e-17	5.119e-14	0.9928	0.2857	0	0	0.06667	0.09091	0	Msi2			NM_054043.3:9;XM_011249302.1:10;XM_006534442.3:9;XM_017314830.1:10;XR_001780073.1:12;XR_388550.2:12;XM_006534432.2:11;XM_006534431.2:10;XM_006534439.2:11;XM_006534438.2:10;XR_879764.1:11;XM_006534435.2:10;XM_006534434.2:9;XM_006534440.2:10;XM_006534441.3:11;XM_011249304.2:7;NM_001201341.1:3
chr6	124812349	0.4549	0.6031	-0.1482	0.01739	-8.518	0.1842	0.2003	1.617e-17	5.872e-14	0.9972	0.7333	0.8462	0.8158	0.9062	0.8788	0.9111	Tpi1			NM_009415.2:3
chr19	3083530	0.308	0.5222	-0.2142	0.0252	-8.5	0.0519	0.01695	1.889e-17	6.819e-14	1	0	0.3333	0.2609	0.5714	0.3	0.4
chr19	3083727	0.308	0.5222	-0.2142	0.02525	-8.481	0.01579	0.05851	2.228e-17	7.959e-14	1	0.1176	0.4444	0.3043	0.7857	0.25	0.7
chr6	28928070	0.5773	0.8692	-0.2919	0.03443	-8.477	0.1858	0.03753	2.32e-17	8.269e-14	1	1	0.2941	0.4286	0.6667	1	1	Snd1			XM_006505142.2:16
chr3	87986306	0.6893	0.3855	0.3038	0.0359	8.464	0.0136	0.01216	2.581e-17	9.162e-14	1	0.8	0.5714	0.8333	0.4	0.2857	0.4444
chr12	3891049	0.1867	0.3633	-0.1766	0.02087	-8.462	0.4461	0.6299	2.622e-17	9.291e-14	0.9999	0.5833	0.9286	0.8462	0.75	1	1	Dnmt3a;Gm31623			XM_006514956.3:6;XM_006514953.3:6;NM_007872.4:6;NM_001271753.1:6;XR_001780542.1:2;XR_872447.2:2
chr9	29732339	0.7678	0.5505	0.2173	0.02569	8.46	0.2085	0.5205	2.67e-17	9.446e-14	1	0.9474	1	1	0.8667	1	1	Ntm			XM_006510206.3:9;XM_017313305.1:8;XM_017313304.1:8;NM_172290.3:7
chr19	3083673	0.308	0.5222	-0.2142	0.02535	-8.45	0.02014	0.05691	2.918e-17	1.03e-13	1	0.2353	0.5556	0.4348	0.8571	0.3	0.6
chr5	140651268	0.6871	0.4874	0.1997	0.02364	8.447	0.01458	0.1178	2.981e-17	1.049e-13	1	0.7368	0.8824	0.7333	0.8438	0.5294	0.8
chr19	3083690	0.308	0.5222	-0.2142	0.02538	-8.439	0.02014	0.05514	3.203e-17	1.123e-13	1	0.2353	0.5556	0.4348	0.8571	0.35	0.7
chr12	72303793	0.6777	0.5372	0.1406	0.01669	8.422	0.0862	0.2015	3.7e-17	1.287e-13	0.9925	0.8	0.931	0.8889	0.4643	0.92	0.9333	Rtn1		NM_153457.7:7;XM_006515324.1:7;XM_006515323.1:7	NM_001286448.1:6	chr12:72303786-72304071
chr9	60616505	0.4848	0.3538	0.131	0.01555	8.422	0.9895	0.9895	3.708e-17	1.288e-13	0.9769	1	1	1	1	1	1	Lrrc49			NM_001311095.1:7;NM_001146047.1:7;NM_145616.4:7;NM_001146046.1:7;XR_001778785.1:7;XM_017313094.1:7;XM_006510754.3:7;XM_017313092.1:7;XM_006510753.2:7;XM_017313093.1:7
chr15	80061440	0.6739	0.8274	-0.1536	0.01825	-8.413	0.07691	0.08429	3.986e-17	1.382e-13	0.9983	0.8571	0.8857	0.8354	0.9459	0.96	0.9155
chr9	37429700	0.2522	0.4234	-0.1711	0.02034	-8.412	0.09505	0.02658	4.027e-17	1.393e-13	0.9998	0	0.1	0	0.5	0.07692	0.45	Robo3		NM_001164767.1:27;XM_011242425.2:27;XM_006510107.3:27;XM_011242424.2:27;XR_001778823.1:23		chr9:37429562-37429782
chr19	3083649	0.308	0.5222	-0.2142	0.02546	-8.411	0.01226	0.02381	4.054e-17	1.4e-13	1	0.1765	0.3889	0.3913	0.7143	0.3	0.6
chr19	3083631	0.308	0.5222	-0.2142	0.02547	-8.408	0.01163	0.03423	4.172e-17	1.438e-13	1	0.2353	0.3333	0.4348	0.7857	0.3	0.6
chr6	91357566	0.5577	0.4118	0.1459	0.01735	8.405	0.01491	0.0143	4.28e-17	1.473e-13	0.9959	0.75	0.4	0.375	0.5714	0.375	0.2
chr1	187676637	0.6886	0.8693	-0.1808	0.02152	-8.398	0.01127	0.01512	4.544e-17	1.561e-13	0.9999	0.625	0.6667	0.5882	1	0.875	0.8	Esrrg			XM_006497165.3:2;XM_011238916.2:2;XM_011238914.2:1;NM_001243792.1:1;XM_011238917.2:1;XM_011238920.2:1;XM_006497164.3:1;XM_011238915.2:1;XM_006497167.3:1;XM_011238918.2:1;XM_011238919.2:1
chr6	90905686	0.6623	0.5238	0.1385	0.01649	8.396	0.05488	0.03184	4.623e-17	1.586e-13	0.9902	0.6667	0.6571	0.2917	0.3	0.35	0.4828	Iqsec1			XM_006505983.3:15;XM_006505990.3:15;XM_011241302.2:14;XM_011241301.2:14;XM_006505991.3:14	chr6:90905567-90905844
chr12	83726674	0.4	0.7035	-0.3035	0.03616	-8.394	0.01251	0.01283	4.693e-17	1.604e-13	1	0.2857	0.3529	0.5	0.6364	0.6429	0.8182	Psen1			XM_006515605.3:7;NM_008943.2:7
chr5	31254421	0.7504	0.5835	0.1669	0.01988	8.394	0.2688	0.1824	4.702e-17	1.604e-13	0.9996	0.2857	0.4615	0.08333	0.2222	0	0.1667	Ift172		NM_026298.5:5
chr9	37429519	0.2779	0.4288	-0.1509	0.01799	-8.388	0.02057	0.01421	4.93e-17	1.676e-13	0.9977	0.1667	0.2	0	0.375	0.4615	0.3	Robo3		NM_001164767.1:27;XM_011242425.2:27;XM_006510107.3:27;XM_011242424.2:27;XR_001778823.1:23
chrX	169980914	0.4986	0.6621	-0.1635	0.01949	-8.388	0.1358	0.08668	4.947e-17	1.678e-13	0.9994	0.2787	0.25	0.2167	0.4348	0.4567	0.4938	Mid1			XM_017318411.1:3;NM_010797.3:4;NM_001290512.1:4;XM_017318409.1:5;XM_011247789.2:5;NM_001290504.1:4;XR_878259.2:4;XM_017318408.1:4;XM_017318412.1:4;NM_001290506.1:4;NM_001290505.1:4;XM_017318410.1:4;XM_017318413.1:3;XM_006528736.3:1;XM_006528737.3:1;XM_006528739.3:1
chr19	3083546	0.308	0.5222	-0.2142	0.02554	-8.386	0.02465	0.01855	5.013e-17	1.698e-13	1	0.05882	0.4444	0.3478	0.7143	0.4	0.7
chr17	86377685	0.6853	0.8837	-0.1984	0.02366	-8.384	0.8197	0.02744	5.127e-17	1.733e-13	1	1	1	1	1	1	1	Prkce			XM_017317328.1:2;NM_011104.3:2
chr19	3083757	0.308	0.5222	-0.2142	0.02555	-8.383	0.04799	0.02157	5.171e-17	1.745e-13	1	0.5882	0.5	0.5217	0.6667	0.6	0.8
chr19	3083657	0.308	0.5222	-0.2142	0.02558	-8.373	0.01516	0.02845	5.604e-17	1.881e-13	1	0.1765	0.4444	0.4348	0.7143	0.3	0.7
chr19	3083639	0.308	0.5222	-0.2142	0.02559	-8.371	0.03761	0.03423	5.727e-17	1.919e-13	1	0.1176	0.3333	0.5652	0.7857	0.3	0.6
chr10	42055204	0.5871	0.3329	0.2542	0.03038	8.37	0.01203	0.01248	5.775e-17	1.929e-13	1	0.5455	0.6	0.7143	0.3333	0.3636	0.3333	Gm40630;Gm9855	Gm9855	NR_037190.1:1	XR_871600.2:1;XR_871601.1:1
chr10	42055210	0.5871	0.3329	0.2542	0.03038	8.368	0.01213	0.01245	5.836e-17	1.946e-13	1	0.6364	0.6	0.7143	0.3333	0.3636	0.4167	Gm40630;Gm9855	Gm9855	NR_037190.1:1	XR_871600.2:1;XR_871601.1:1
chr17	86377702	0.6853	0.8837	-0.1984	0.02372	-8.363	0.8074	0.02744	6.128e-17	2.039e-13	1	1	1	1	1	1	1	Prkce			XM_017317328.1:2;NM_011104.3:2
chr19	3083666	0.308	0.5222	-0.2142	0.02562	-8.361	0.01683	0.03115	6.203e-17	2.061e-13	1	0.1176	0.4444	0.2609	0.6429	0.25	0.7
chr1	187676625	0.6886	0.8693	-0.1808	0.02164	-8.351	0.01084	0.02009	6.746e-17	2.233e-13	0.9999	0.75	0.6667	0.7059	1	1	0.6	Esrrg			XM_006497165.3:2;XM_011238916.2:2;XM_011238914.2:1;NM_001243792.1:1;XM_011238917.2:1;XM_011238920.2:1;XM_006497164.3:1;XM_011238915.2:1;XM_006497167.3:1;XM_011238918.2:1;XM_011238919.2:1
chr5	90608943	0.5313	0.2839	0.2474	0.02964	8.346	0.06912	0.3622	7.038e-17	2.318e-13	1	0.8571	0.8421	0.75	1	0.5385	0.6875	Rassf6		NM_001310656.1:6;XM_006535244.3:6;XM_011249579.2:6;NM_028478.3:6;XM_006535241.3:6;XM_006535249.3:6;XM_006535245.3:6;XM_006535242.3:6;XM_006535247.3:6;XM_006535243.3:6;XM_006535246.3:6;XR_001784751.1:4
chr6	28928213	0.5773	0.8692	-0.2919	0.03502	-8.334	0.1715	0.01671	7.815e-17	2.56e-13	1	1	0.3143	0.4667	0.75	0.9167	1	Snd1			XM_006505142.2:16
chr6	28928227	0.5773	0.8692	-0.2919	0.03502	-8.334	0.1715	0.01671	7.815e-17	2.56e-13	1	1	0.3143	0.4667	0.75	0.9167	1	Snd1			XM_006505142.2:16
chr5	31254311	0.7694	0.6401	0.1293	0.01552	8.334	0.02259	0.01417	7.827e-17	2.56e-13	0.9706	0.7143	1	0.8333	0.5556	0.8	0.5	Ift172		NM_026298.5:4
chr6	28928187	0.5773	0.8692	-0.2919	0.03503	-8.333	0.1715	0.01708	7.878e-17	2.572e-13	1	1	0.3143	0.4667	0.75	1	0.9091	Snd1			XM_006505142.2:16
chr8	22958562	0.4431	0.6207	-0.1776	0.02133	-8.328	0.6554	0.1988	8.251e-17	2.69e-13	0.9999	1	0.875	1	0.875	1	0.8889
chr6	28928236	0.5773	0.8692	-0.2919	0.03509	-8.319	0.1701	0.01708	8.885e-17	2.881e-13	1	1	0.3143	0.5333	0.75	1	0.9091	Snd1			XM_006505142.2:16
chr6	28928157	0.5773	0.8692	-0.2919	0.03509	-8.318	0.1715	0.02439	8.914e-17	2.881e-13	1	1	0.3143	0.4667	0.75	1	1	Snd1			XM_006505142.2:16
chr6	28928202	0.5773	0.8692	-0.2919	0.03509	-8.318	0.1715	0.02439	8.914e-17	2.881e-13	1	1	0.3143	0.4667	0.75	1	1	Snd1			XM_006505142.2:16
chr6	28928220	0.5773	0.8692	-0.2919	0.03509	-8.318	0.1715	0.02439	8.914e-17	2.881e-13	1	1	0.3143	0.4667	0.75	1	1	Snd1			XM_006505142.2:16
chr7	28218162	0.3685	0.562	-0.1935	0.02326	-8.317	0.5827	0.9895	8.992e-17	2.902e-13	1	1	1	0.75	1	1	1
chr9	37429506	0.2711	0.4241	-0.153	0.0184	-8.316	0.03659	0.0254	9.077e-17	2.915e-13	0.998	0	0.2	0	0.375	0.1538	0.3	Robo3		NM_001164767.1:27;XM_011242425.2:27;XM_006510107.3:27;XM_011242424.2:27;XR_001778823.1:23
chr2	121301691	0.4802	0.2987	0.1815	0.02183	8.312	0.1349	0.2819	9.392e-17	3.011e-13	0.9999	0.7632	0.7619	0.7941	0.6429	0.8333	0.8235	Map1a		XM_006498872.3:5;NM_032393.2:5;NM_001173506.1:4
chr6	28928245	0.5773	0.8692	-0.2919	0.03512	-8.31	0.1715	0.03215	9.576e-17	3.059e-13	1	1	0.3143	0.4667	0.5833	1	0.8182	Snd1			XM_006505142.2:16
chr10	76684086	0.2794	0.4157	-0.1363	0.01641	-8.305	0.4745	0.2255	9.948e-17	3.168e-13	0.9865	0.9333	0.9574	0.814	0.7059	0.9355	0.7568	Gm35608		XR_380583.2:2
chr5	72706872	0.5473	0.2315	0.3158	0.03805	8.301	0.01572	0.02327	1.031e-16	3.273e-13	1	0.4286	0.2222	0.4	0	0.2	0.375	Txk			NM_013698.3:4;NM_001289495.1:4;NM_001122754.2:4;NM_001289494.1:4;XM_011240722.1:4
chr8	122864777	0.3424	0.5444	-0.2019	0.02437	-8.287	0.01443	0.01441	1.162e-16	3.675e-13	1	0.2857	0.3	0.6667	0.3333	0.6923	0.5	Cdh15			NM_007662.2:10
chr14	60731937	0.7502	0.3463	0.4039	0.04888	8.263	0.02539	0.9895	1.419e-16	4.465e-13	1	0.7143	0.8571	1	1	1	1	Spata13			XM_011245026.1:5;NM_001033272.2:4;XM_017315973.1:4;XM_011245027.1:2;XM_011245025.1:3;XM_006518870.2:3;XM_017315975.1:1
chr2	97035408	0.7662	0.623	0.1432	0.01734	8.26	0.01432	0.02872	1.458e-16	4.58e-13	0.9937	0.9	0.8182	0.8667	0.9091	0.75	0.8571	Lrrc4c			XM_017318140.1:3;NM_001289743.1:3;NM_001289742.1:3
chr3	87986251	0.6893	0.3855	0.3038	0.03681	8.255	0.01802	0.0162	1.522e-16	4.766e-13	1	1	0.8571	0.8462	0.55	0.4286	0.5556
chr10	42055231	0.5871	0.3329	0.2542	0.03084	8.244	0.01359	0.01454	1.668e-16	5.197e-13	1	0.5455	0.2	0.7143	0.1667	0.3636	0.2308	Gm40630;Gm9855	Gm9855	NR_037190.1:1	XR_871600.2:1;XR_871601.1:1
chr6	28928088	0.5773	0.8692	-0.2919	0.03552	-8.218	0.1567	0.01564	2.074e-16	6.423e-13	1	0.9286	0.2353	0.2857	0.75	0.8333	0.6364	Snd1			XM_006505142.2:16
chr1	146805949	0.7735	0.5548	0.2187	0.02663	8.211	0.03632	0.9895	2.185e-16	6.744e-13	1	1	1	0.8125	1	1	1	Brinp3			NM_153539.3:6;XM_017319792.1:7;XM_006529367.3:7;XM_006529368.3:7;XM_011247972.2:7;NM_001145807.1:6
chr10	42055274	0.5871	0.3329	0.2542	0.03098	8.207	0.01805	0.01259	2.259e-16	6.962e-13	1	0.2727	0.4	0.5714	0.3333	0.3636	0.3077	Gm40630;Gm9855	Gm9855	NR_037190.1:1	XR_871600.2:1;XR_871601.1:1
chr10	42055090	0.6648	0.3825	0.2823	0.0344	8.206	0.02651	0.2473	2.278e-16	7.009e-13	1	0.8182	1	1	0.8333	0.9091	0.8462	Gm40630;Gm9855	Gm9855	NR_037190.1:1	XR_871600.2:1;XR_871601.1:1
chr13	29016213	0.6845	0.8296	-0.1451	0.01775	-8.179	0.01323	0.01302	2.865e-16	8.744e-13	0.9945	0.6	0.875	0.75	0.8333	0.8889	0.8333	A330102I10Rik			NR_045077.1:1
chr12	20230922	0.6358	0.8329	-0.1971	0.02411	-8.174	0.011	0.01949	2.99e-16	9.11e-13	1	0.5455	0.6	0.6667	1	0.9286	1
chr15	6869979	0.7663	0.9145	-0.1483	0.01814	-8.172	0.0116	0.0137	3.041e-16	9.236e-13	0.9961	0.6667	0.6667	0.7143	0.8889	1	0.9	Osmr			NM_011019.3:17;NM_001310469.1:17;XM_006519973.3:17
chr12	83726492	0.4208	0.6956	-0.2748	0.03365	-8.167	0.01411	0.01208	3.15e-16	9.537e-13	1	0.3571	0.2941	0.3	0.7273	0.6429	0.7273	Psen1			XM_006515605.3:7;NM_008943.2:7
chr6	122391046	0.6859	0.4731	0.2128	0.02606	8.165	0.04526	0.3551	3.202e-16	9.679e-13	1	0.9	0.8667	0.8333	0.8889	0.875	1		1700063H04Rik
chr17	26057456	0.4898	0.6276	-0.1378	0.01688	-8.164	0.2034	0.1214	3.24e-16	9.779e-13	0.9874	0.85	0.7857	0.875	0.85	0.9032	0.8378	Rab11fip3			NM_001162869.1:14;NM_001162868.1:13;XM_006524023.2:12;XM_011246362.2:9;XR_876466.1:3
chr12	83726619	0.4208	0.6956	-0.2748	0.03367	-8.163	0.0133	0.01342	3.263e-16	9.832e-13	1	0.3571	0.4118	0.2	0.5455	0.5714	0.6364	Psen1			XM_006515605.3:7;NM_008943.2:7
chr11	109559603	0.721	0.5863	0.1347	0.01651	8.158	0.0416	0.014	3.395e-16	1.02e-12	0.9822	0.5385	0.7	0.3571	0.4545	0.5	0.4	Arsg			XM_017314803.1:11;XM_006534348.2:13;XM_006534349.3:10;NM_028710.3:12;XM_017314800.1:12;XM_006534350.3:10;XM_017314801.1:10;XM_017314802.1:10;NM_001166177.1:3
chr15	6869973	0.7663	0.9145	-0.1483	0.0182	-8.148	0.0116	0.01666	3.708e-16	1.107e-12	0.996	0.6667	0.6667	0.7143	0.8889	1	1	Osmr			NM_011019.3:17;NM_001310469.1:17;XM_006519973.3:17
chr13	29016230	0.6845	0.8296	-0.1451	0.01782	-8.147	0.01381	0.01499	3.738e-16	1.114e-12	0.9944	0.4	0.625	0.5	0.5	0.8889	0.75	A330102I10Rik			NR_045077.1:1
chr5	72706903	0.5473	0.2315	0.3158	0.03878	8.143	0.01635	0.01827	3.843e-16	1.14e-12	1	0.5714	0.5556	1	0.09091	0.2	0.1111	Txk			NM_013698.3:4;NM_001289495.1:4;NM_001122754.2:4;NM_001289494.1:4;XM_011240722.1:4
chr1	187676640	0.6886	0.8693	-0.1808	0.0222	-8.141	0.04564	0.02199	3.936e-16	1.165e-12	0.9999	1	0.9167	0.8235	1	1	1	Esrrg			XM_006497165.3:2;XM_011238916.2:2;XM_011238914.2:1;NM_001243792.1:1;XM_011238917.2:1;XM_011238920.2:1;XM_006497164.3:1;XM_011238915.2:1;XM_006497167.3:1;XM_011238918.2:1;XM_011238919.2:1
chr13	29016217	0.6845	0.8296	-0.1451	0.01783	-8.139	0.01275	0.01766	3.977e-16	1.174e-12	0.9943	0.6	0.875	0.6667	0.8333	1	0.9167	A330102I10Rik			NR_045077.1:1
chr15	6870202	0.7663	0.9145	-0.1483	0.01822	-8.136	0.122	0.01706	4.073e-16	1.197e-12	0.996	1	1	0.8571	1	0.875	1	Osmr			NM_011019.3:17;NM_001310469.1:17;XM_006519973.3:17
chr13	29016242	0.6845	0.8296	-0.1451	0.01784	-8.136	0.01411	0.01548	4.073e-16	1.197e-12	0.9943	0.4	0.875	0.75	0.8333	1	0.8333	A330102I10Rik			NR_045077.1:1
chr13	29016224	0.6845	0.8296	-0.1451	0.01784	-8.134	0.01418	0.01556	4.14e-16	1.215e-12	0.9943	0.2	0.75	0.6667	0.8333	1	0.75	A330102I10Rik			NR_045077.1:1
chr11	109559672	0.7322	0.5983	0.1339	0.01647	8.128	0.05638	0.01633	4.357e-16	1.271e-12	0.9802	0.5455	0.5	0.4286	0.4545	0.5556	0.3333	Arsg			XM_017314803.1:11;XM_006534348.2:13;XM_006534349.3:10;NM_028710.3:12;XM_017314800.1:12;XM_006534350.3:10;XM_017314801.1:10;XM_017314802.1:10;NM_001166177.1:3
chr2	114119767	0.6828	0.5231	0.1597	0.01965	8.127	0.01086	0.0732	4.412e-16	1.284e-12	0.9988	0.6667	0.6429	0.6	0.4211	0.375	0.2857	Aqr			NM_009702.3:10;NM_001290788.1:9
chr14	55712475	0.7772	0.5041	0.2731	0.0336	8.127	0.01454	0.01465	4.414e-16	1.284e-12	1	0.8333	0.8889	1	0.3333	0.5	0.3333	Tgm1		NM_019984.3:14;NM_001161715.1:14;NM_001161714.1:14;XM_006518808.2:14;XM_006518809.3:14
chr6	90905640	0.6623	0.5238	0.1385	0.01705	8.12	0.009134	0.01074	4.653e-16	1.345e-12	0.988	0.6667	0.6286	0.6364	0.4667	0.5	0.5862	Iqsec1			XM_006505983.3:15;XM_006505990.3:15;XM_011241302.2:14;XM_011241301.2:14;XM_006505991.3:14	chr6:90905567-90905844
chr10	91249761	0.3859	0.1701	0.2158	0.02659	8.118	0.01537	0.02595	4.727e-16	1.364e-12	1	0.6667	0.5625	0.5	0.4286	0.5	0.125
chr14	57734016	0.4749	0.2165	0.2584	0.03185	8.115	0.2236	0.05905	4.877e-16	1.403e-12	1	0	0.3571	0.1667	0.1905	0	0.1	Lats2		NM_015771.2:7;XM_006519224.3:6;NM_153382.1:2;XM_006519225.2:2
chr12	70881513	0.5041	0.2445	0.2596	0.03203	8.105	0.01098	0.01722	5.253e-16	1.507e-12	1	0.5	0.4167	0.5294	0	0.1818	0.125	Frmd6			XM_006515978.1:6;NM_028127.3:6;XM_006515977.3:6;XM_006515979.3:6
chr12	70881381	0.5208	0.2833	0.2375	0.02933	8.097	0.01111	0.01776	5.625e-16	1.609e-12	1	0.5	0.5833	0.4667	0.1667	0.1818	0	Frmd6			XM_006515978.1:6;NM_028127.3:6;XM_006515977.3:6;XM_006515979.3:6
chr8	86512803	0.6402	0.4595	0.1807	0.02232	8.096	0.4307	0.5625	5.668e-16	1.616e-12	0.9999	0	0.4667	0.2222	0	0.1429	0	Abcc12			XM_006530986.2:7;XM_006530985.3:7;XM_006530984.3:7;NM_172912.4:7;XM_017312816.1:6;XM_017312818.1:5
chr12	83726450	0.4208	0.6956	-0.2748	0.03395	-8.095	0.01299	0.01514	5.714e-16	1.627e-12	1	0.3571	0.4118	0.7	0.75	0.7143	0.9091	Psen1			XM_006515605.3:7;NM_008943.2:7
chr6	90905618	0.6623	0.5238	0.1385	0.01711	8.092	0.03047	0.01834	5.862e-16	1.664e-12	0.9877	0.8571	0.8286	0.6818	0.5333	0.6	0.7241	Iqsec1			XM_006505983.3:15;XM_006505990.3:15;XM_011241302.2:14;XM_011241301.2:14;XM_006505991.3:14	chr6:90905567-90905844
chr6	90905625	0.6623	0.5238	0.1385	0.01712	8.089	0.009575	0.01335	5.992e-16	1.699e-12	0.9877	0.7143	0.7143	0.6364	0.4667	0.6	0.6552	Iqsec1			XM_006505983.3:15;XM_006505990.3:15;XM_011241302.2:14;XM_011241301.2:14;XM_006505991.3:14	chr6:90905567-90905844
chr6	28928172	0.5773	0.8692	-0.2919	0.03609	-8.088	0.1468	0.02439	6.056e-16	1.714e-12	1	1	0.3714	0.5	0.75	1	1	Snd1			XM_006505142.2:16
chr14	57733918	0.4508	0.1954	0.2555	0.03161	8.081	0.07057	0.3301	6.403e-16	1.807e-12	1	0.5	0.8571	0.6667	0.9048	0.6667	0.65	Lats2		NM_015771.2:7;XM_006519224.3:6;NM_153382.1:2;XM_006519225.2:2
chr6	90905662	0.6623	0.5238	0.1385	0.01715	8.072	0.0276	0.01937	6.904e-16	1.94e-12	0.9875	0.9048	0.7714	0.6818	0.5	0.7	0.6897	Iqsec1			XM_006505983.3:15;XM_006505990.3:15;XM_011241302.2:14;XM_011241301.2:14;XM_006505991.3:14	chr6:90905567-90905844
chr6	90905603	0.6623	0.5238	0.1385	0.01717	8.063	0.01143	0.01377	7.424e-16	2.083e-12	0.9875	0.8095	0.6571	0.5909	0.5333	0.65	0.6552	Iqsec1			XM_006505983.3:15;XM_006505990.3:15;XM_011241302.2:14;XM_011241301.2:14;XM_006505991.3:14	chr6:90905567-90905844
chr15	6869968	0.7663	0.9145	-0.1483	0.01839	-8.061	0.01695	0.0137	7.573e-16	2.119e-12	0.9957	0.9167	0.6667	1	0.8889	1	0.9	Osmr			NM_011019.3:17;NM_001310469.1:17;XM_006519973.3:17
chr15	6870163	0.7663	0.9145	-0.1483	0.01839	-8.06	0.0172	0.01332	7.636e-16	2.133e-12	0.9956	0.6667	0.5	0.5714	0.7778	0.75	0.9	Osmr			NM_011019.3:17;NM_001310469.1:17;XM_006519973.3:17
chr15	6870074	0.7663	0.9145	-0.1483	0.01841	-8.055	0.0159	0.01689	7.952e-16	2.209e-12	0.9956	0.6667	0.5833	1	1	1	0.8	Osmr			NM_011019.3:17;NM_001310469.1:17;XM_006519973.3:17
chr6	90905631	0.6623	0.5238	0.1385	0.01719	8.054	0.0145	0.01198	8.006e-16	2.22e-12	0.9874	0.8095	0.7714	0.6364	0.4667	0.65	0.5862	Iqsec1			XM_006505983.3:15;XM_006505990.3:15;XM_011241302.2:14;XM_011241301.2:14;XM_006505991.3:14	chr6:90905567-90905844
chr6	90905614	0.6623	0.5238	0.1385	0.01721	8.045	0.01336	0.01428	8.622e-16	2.384e-12	0.9873	0.8095	0.7143	0.7727	0.5	0.55	0.6897	Iqsec1			XM_006505983.3:15;XM_006505990.3:15;XM_011241302.2:14;XM_011241301.2:14;XM_006505991.3:14	chr6:90905567-90905844
chr6	90905645	0.6623	0.5238	0.1385	0.01722	8.043	0.01569	0.01282	8.734e-16	2.412e-12	0.9873	0.8571	0.7429	0.6818	0.4667	0.5	0.6552	Iqsec1			XM_006505983.3:15;XM_006505990.3:15;XM_011241302.2:14;XM_011241301.2:14;XM_006505991.3:14	chr6:90905567-90905844
chr6	90905606	0.6623	0.5238	0.1385	0.01722	8.042	0.0228	0.01889	8.82e-16	2.432e-12	0.9873	0.8571	0.7714	0.7727	0.5667	0.6	0.7241	Iqsec1			XM_006505983.3:15;XM_006505990.3:15;XM_011241302.2:14;XM_011241301.2:14;XM_006505991.3:14	chr6:90905567-90905844
chr6	90905768	0.6623	0.5238	0.1385	0.01722	8.041	0.01137	0.01335	8.941e-16	2.458e-12	0.9873	0.8095	0.7059	0.625	0.4667	0.6	0.6552	Iqsec1			XM_006505983.3:15;XM_006505990.3:15;XM_011241302.2:14;XM_011241301.2:14;XM_006505991.3:14	chr6:90905567-90905844
chr6	90905668	0.6623	0.5238	0.1385	0.01723	8.039	0.02037	0.01384	9.043e-16	2.479e-12	0.9872	0.7143	0.7143	0.4091	0.4	0.5	0.6207	Iqsec1			XM_006505983.3:15;XM_006505990.3:15;XM_011241302.2:14;XM_011241301.2:14;XM_006505991.3:14	chr6:90905567-90905844
chr4	148286631	0.3791	0.2093	0.1699	0.02113	8.038	0.2452	0.1735	9.102e-16	2.492e-12	0.9995	0	0	0.8	0	0	0	Ptchd2			NM_001083342.1:20;XR_390748.3:20;XR_390749.3:20;XM_011250255.2:12;XM_011250254.2:12
chr15	6870027	0.7663	0.9145	-0.1483	0.01844	-8.038	0.01695	0.01666	9.138e-16	2.498e-12	0.9956	0.9167	0.6667	1	0.8889	1	1	Osmr			NM_011019.3:17;NM_001310469.1:17;XM_006519973.3:17
chr6	90905750	0.6623	0.5238	0.1385	0.01723	8.036	0.0281	0.01402	9.275e-16	2.532e-12	0.9872	0.619	0.6857	0.375	0.4333	0.35	0.5172	Iqsec1			XM_006505983.3:15;XM_006505990.3:15;XM_011241302.2:14;XM_011241301.2:14;XM_006505991.3:14	chr6:90905567-90905844
chr6	90905621	0.6623	0.5238	0.1385	0.01723	8.035	0.01528	0.0145	9.33e-16	2.543e-12	0.9872	0.8095	0.7714	0.7273	0.5667	0.55	0.6897	Iqsec1			XM_006505983.3:15;XM_006505990.3:15;XM_011241302.2:14;XM_011241301.2:14;XM_006505991.3:14	chr6:90905567-90905844
chr5	72707008	0.5473	0.2315	0.3158	0.03931	8.035	0.0291	0.01412	9.385e-16	2.555e-12	1	0.4286	0.2222	1	0.2727	0	0.3333	Txk			NM_013698.3:4;NM_001289495.1:4;NM_001122754.2:4;NM_001289494.1:4;XM_011240722.1:4
chr13	29016272	0.6868	0.8245	-0.1377	0.01714	-8.031	0.0128	0.01563	9.638e-16	2.62e-12	0.986	0.6	0.8571	0.75	0.8333	1	0.8182	A330102I10Rik		NR_045075.1:1;NR_045073.1:1;NR_045074.1:1	NR_045077.1:1
chr6	90905623	0.6623	0.5238	0.1385	0.01724	8.031	0.01595	0.01535	9.673e-16	2.622e-12	0.9872	0.6667	0.5429	0.5	0.4	0.45	0.4138	Iqsec1			XM_006505983.3:15;XM_006505990.3:15;XM_011241302.2:14;XM_011241301.2:14;XM_006505991.3:14	chr6:90905567-90905844
chr6	90905657	0.6623	0.5238	0.1385	0.01724	8.031	0.0171	0.01485	9.674e-16	2.622e-12	0.9872	0.5238	0.5429	0.5455	0.4333	0.35	0.5862	Iqsec1			XM_006505983.3:15;XM_006505990.3:15;XM_011241302.2:14;XM_011241301.2:14;XM_006505991.3:14	chr6:90905567-90905844
chr3	89308791	0.7984	0.4402	0.3582	0.04463	8.025	0.01193	0.01317	1.011e-15	2.729e-12	1	0.9091	0.7857	0.75	0.4444	0.2857	0.4444	Gm34014			XR_001783917.1:1;XR_867453.2:1;XR_001783916.1:1
chr9	63644238	0.5317	0.7878	-0.2561	0.03198	-8.008	0.01184	0.0138	1.166e-15	3.13e-12	1	0.5714	0.4615	0.4	0.8333	0.8	0.8571
chr11	109559708	0.7322	0.5983	0.1339	0.01672	8.007	0.03258	0.01605	1.179e-15	3.161e-12	0.9786	0.4615	0.7	0.5333	0.5455	0.4444	0.3333	Arsg			XM_017314803.1:11;XM_006534348.2:13;XM_006534349.3:10;NM_028710.3:12;XM_017314800.1:12;XM_006534350.3:10;XM_017314801.1:10;XM_017314802.1:10;NM_001166177.1:3
chr6	90905675	0.6623	0.5238	0.1385	0.01731	8	0.01986	0.01237	1.247e-15	3.322e-12	0.9869	0.5714	0.5714	0.4583	0.4333	0.45	0.4483	Iqsec1			XM_006505983.3:15;XM_006505990.3:15;XM_011241302.2:14;XM_011241301.2:14;XM_006505991.3:14	chr6:90905567-90905844
chr9	63644243	0.5317	0.7878	-0.2561	0.03203	-7.997	0.01247	0.0138	1.278e-15	3.391e-12	1	0.7143	0.4615	0.4	0.8333	0.8	0.8571
chr9	63644252	0.5317	0.7878	-0.2561	0.03203	-7.997	0.01247	0.0138	1.278e-15	3.391e-12	1	0.7143	0.4615	0.4	0.8333	0.8	0.8571
chrY	90828848	0.6796	0.8478	-0.1682	0.02104	-7.991	0.3163	0.08262	1.334e-15	3.531e-12	0.9994	1	0.9375	0.9286	1	0.9643	0.9231	LOC108168644	LOC108168644	XM_017318855.1:2;XM_017318856.1:2;XM_017318853.1:2;XM_017318854.1:3;XM_017318852.1:2		chrY:90825140-90829322
chr15	6870016	0.7663	0.9145	-0.1483	0.01856	-7.989	0.0201	0.01666	1.361e-15	3.597e-12	0.9953	1	0.6667	0.8571	0.8889	1	1	Osmr			NM_011019.3:17;NM_001310469.1:17;XM_006519973.3:17
chr6	90905684	0.6623	0.5238	0.1385	0.01735	7.984	0.02006	0.01637	1.422e-15	3.753e-12	0.9867	0.7143	0.6857	0.4167	0.3667	0.4	0.5517	Iqsec1			XM_006505983.3:15;XM_006505990.3:15;XM_011241302.2:14;XM_011241301.2:14;XM_006505991.3:14	chr6:90905567-90905844
chr12	70881286	0.5183	0.2578	0.2605	0.03264	7.983	0.01588	0.01569	1.425e-15	3.756e-12	1	0.375	0.25	0.4706	0.125	0.1818	0.125	Frmd6			XM_006515978.1:6;NM_028127.3:6;XM_006515977.3:6;XM_006515979.3:6
chr6	90905692	0.6623	0.5238	0.1385	0.01735	7.982	0.01533	0.01831	1.439e-15	3.783e-12	0.9867	0.7143	0.6286	0.4583	0.4333	0.3	0.5862	Iqsec1			XM_006505983.3:15;XM_006505990.3:15;XM_011241302.2:14;XM_011241301.2:14;XM_006505991.3:14	chr6:90905567-90905844
chr6	90905698	0.6623	0.5238	0.1385	0.01736	7.979	0.01697	0.01704	1.477e-15	3.872e-12	0.9867	0.5714	0.7143	0.4583	0.3667	0.45	0.6207	Iqsec1			XM_006505983.3:15;XM_006505990.3:15;XM_011241302.2:14;XM_011241301.2:14;XM_006505991.3:14	chr6:90905567-90905844
chr5	90609110	0.5156	0.284	0.2316	0.02903	7.978	0.05754	0.0879	1.492e-15	3.905e-12	1	0.4286	0.2105	0.25	0.07692	0.07692	0.2	Rassf6			NM_001310656.1:6;XM_006535244.3:6;XM_011249579.2:6;NM_028478.3:6;XM_006535241.3:6;XM_006535249.3:6;XM_006535245.3:6;XM_006535242.3:6;XM_006535247.3:6;XM_006535243.3:6;XM_006535246.3:6;XR_001784751.1:4
chr5	115866762	0.5196	0.6816	-0.1621	0.02032	-7.975	0.01821	0.01275	1.521e-15	3.955e-12	0.9989	0.8571	0.3846	0.2	0.75	0.7143	0.6667	Cit			XM_006530131.1:5;XM_006530146.3:5;XM_017320640.1:5;XM_006530142.3:5;XM_006530138.3:5;XM_006530139.3:5;XM_006530135.3:5;XM_006530136.3:5;XM_006530137.3:5;XM_006530134.3:5;XM_006530130.3:5;XM_011248163.2:5;XM_006530145.3:5;XM_006530143.3:5;XM_006530141.3:5;XM_006530140.3:5;XM_006530133.3:5;XM_006530132.3:5;NM_007708.3:4
chr1	74404687	0.8635	0.6994	0.1641	0.02059	7.967	0.01776	0.01282	1.625e-15	4.208e-12	0.9991	1	0.9231	1	0.7273	0.625	0.6667
chr15	6870031	0.7663	0.9145	-0.1483	0.01861	-7.966	0.0218	0.01666	1.633e-15	4.213e-12	0.9952	0.9167	0.5	0.8571	0.8889	1	1	Osmr			NM_011019.3:17;NM_001310469.1:17;XM_006519973.3:17
chr9	44538073	0.4736	0.2514	0.2223	0.02791	7.963	0.01528	0.03362	1.676e-15	4.304e-12	1	0.1818	0.4375	0.4444	0.1875	0.125	0.05556
chr1	74404681	0.8635	0.6994	0.1641	0.02061	7.962	0.01481	0.01405	1.688e-15	4.331e-12	0.9991	0.6667	0.7692	1	0.5455	0.75	0.5
chr5	24414006	0.5349	0.3867	0.1482	0.01864	7.95	0.01883	0.01294	1.864e-15	4.755e-12	0.9951	0.5	0.6	0.8182	0.4286	0.4	0.5	Cdk5;Asic3		XR_880822.1:1;XM_017320697.1:1;XM_006535638.3:1;XM_006535637.3:1;XR_389741.3:1;NM_001310474.1:1;NM_183000.2:1	XM_006535626.2:1
chr15	6870197	0.7663	0.9145	-0.1483	0.01865	-7.949	0.02071	0.02176	1.887e-15	4.794e-12	0.9952	0.8333	1	0.8571	1	1	1	Osmr			NM_011019.3:17;NM_001310469.1:17;XM_006519973.3:17
chr16	43807192	0.2896	0.51	-0.2203	0.02773	-7.945	0.09485	0.1551	1.94e-15	4.925e-12	1	0.5455	0.6	0.6364	0.7727	0.9474	0.6207	Drd3			XM_006521777.2:3;NM_007877.2:2
chr9	63644261	0.5317	0.7878	-0.2561	0.03224	-7.945	0.0151	0.01458	1.948e-15	4.936e-12	1	0.4286	0.3077	0.4	0.6667	0.4	0.7143
chr15	6870116	0.7663	0.9145	-0.1483	0.01867	-7.942	0.08721	0.01742	1.989e-15	5.028e-12	0.9951	1	0.4167	0.5714	0.7778	0.625	0.8	Osmr			NM_011019.3:17;NM_001310469.1:17;XM_006519973.3:17
chr1	62749805	0.709	0.4896	0.2194	0.02763	7.941	0.01488	0.1231	2.001e-15	5.051e-12	1	0.8462	0.7917	0.8462	0.7059	0.88	0.75	Nrp2			NM_001077407.1:7;NM_001077406.1:7;NM_001077405.1:7;NM_001077404.1:7;NM_010939.2:7;NM_001077403.1:7
chr15	6870067	0.7663	0.9145	-0.1483	0.01867	-7.94	0.02587	0.01418	2.019e-15	5.083e-12	0.9951	1	0.5833	0.8571	0.8889	0.875	1	Osmr			NM_011019.3:17;NM_001310469.1:17;XM_006519973.3:17
chr17	12305809	0.5744	0.887	-0.3126	0.03938	-7.938	0.2591	0.01602	2.062e-15	5.178e-12	1	0.9524	0.8889	1	1	0.875	1	Map3k4			XR_001782079.1:24;XR_001782077.1:25;NM_011948.2:26;XR_001782078.1:24;XM_006523329.3:25;XR_001782076.1:25
chr12	70881373	0.5208	0.2833	0.2375	0.02993	7.936	0.01354	0.01771	2.086e-15	5.233e-12	1	0.5	0.5833	0.7059	0.1667	0.4545	0	Frmd6			XM_006515978.1:6;NM_028127.3:6;XM_006515977.3:6;XM_006515979.3:6
chr5	140651442	0.6871	0.4874	0.1997	0.02521	7.92	0.06686	0.01011	2.374e-15	5.913e-12	1	0.9474	0.8824	0.5862	0.5	0.4706	0.48
chr5	72706905	0.5473	0.2315	0.3158	0.03989	7.918	0.04529	0.01528	2.407e-15	5.982e-12	1	0.2857	0.2222	1	0.1818	0	0.2222	Txk			NM_013698.3:4;NM_001289495.1:4;NM_001122754.2:4;NM_001289494.1:4;XM_011240722.1:4
chr10	91249946	0.4196	0.2316	0.188	0.02377	7.91	0.01175	0.01351	2.577e-15	6.389e-12	0.9999	0.4	0.3846	0.5	0.1429	0.2	0.25
chr13	29016276	0.6868	0.8245	-0.1377	0.0174	-7.91	0.01183	0.01311	2.58e-15	6.389e-12	0.9847	0.6	0.625	0.75	0.8333	0.8889	0.8333	A330102I10Rik		NR_045075.1:1;NR_045073.1:1;NR_045074.1:1	NR_045077.1:1
chr8	95887079	0.5896	0.4138	0.1758	0.02223	7.91	0.9895	0.9895	2.581e-15	6.389e-12	0.9997	0	0	0	0	0	0	Got2			NM_010325.2:9
chr14	55712482	0.7932	0.518	0.2752	0.0348	7.908	0.02542	0.01462	2.606e-15	6.435e-12	1	1	1	1	0.3333	0.6667	0.6667	Tgm1		NM_019984.3:14;NM_001161715.1:14;NM_001161714.1:14;XM_006518808.2:14;XM_006518809.3:14
chr5	72706765	0.5149	0.1993	0.3156	0.03992	7.907	0.01422	0.03678	2.629e-15	6.457e-12	1	0.7143	0.6667	0.6667	0.09091	0.8	0.4444	Txk			NM_013698.3:4;NM_001289495.1:4;NM_001122754.2:4;NM_001289494.1:4;XM_011240722.1:4
chr8	121396340	0.3411	0.4749	-0.1338	0.01693	-7.9	0.1339	0.0717	2.787e-15	6.829e-12	0.977	0.06061	0.1818	0.1818	0.1875	0.2632	0.2917
chr13	29016282	0.6868	0.8245	-0.1377	0.01743	-7.898	0.0125	0.01311	2.841e-15	6.953e-12	0.9846	0.4	0.625	0.5833	0.8333	0.8889	0.8333	A330102I10Rik		NR_045075.1:1;NR_045073.1:1;NR_045074.1:1	NR_045077.1:1
chr13	29016286	0.6868	0.8245	-0.1377	0.01744	-7.892	0.01273	0.01323	2.971e-15	7.26e-12	0.9846	0.6	0.875	0.6667	0.6667	0.8889	0.8333	A330102I10Rik		NR_045075.1:1;NR_045073.1:1;NR_045074.1:1	NR_045077.1:1
chrY	90829047	0.6796	0.8478	-0.1682	0.02132	-7.888	0.2055	0.1173	3.079e-15	7.506e-12	0.9993	0.4615	0.2222	0.3235	0.7222	0.5714	0.4211	LOC108168644	LOC108168644	XM_017318855.1:2;XM_017318856.1:2;XM_017318853.1:2;XM_017318854.1:3;XM_017318852.1:2		chrY:90825140-90829322
chr5	72706959	0.5473	0.2315	0.3158	0.04005	7.886	0.1143	0.01827	3.12e-15	7.558e-12	1	0.1429	0.1111	0.8333	0.09091	0.2	0.1111	Txk			NM_013698.3:4;NM_001289495.1:4;NM_001122754.2:4;NM_001289494.1:4;XM_011240722.1:4
chr9	63644232	0.5317	0.7878	-0.2561	0.03253	-7.874	0.01963	0.01563	3.434e-15	8.254e-12	1	0.2857	0.7692	0.7	1	0.8	0.8571
chrY	90828806	0.7351	0.8929	-0.1578	0.02006	-7.868	0.1927	0.1218	3.605e-15	8.603e-12	0.998	0.9783	0.913	0.9688	0.9333	1	1	LOC108168644	LOC108168644	XM_017318855.1:2;XM_017318856.1:2;XM_017318853.1:2;XM_017318854.1:3;XM_017318852.1:2		chrY:90825140-90829322
chr13	29016288	0.6868	0.8245	-0.1377	0.0175	-7.866	0.01273	0.01562	3.652e-15	8.702e-12	0.9843	0.6	0.875	0.6667	0.8333	1	0.75	A330102I10Rik		NR_045075.1:1;NR_045073.1:1;NR_045074.1:1	NR_045077.1:1
chr13	29016280	0.6868	0.8245	-0.1377	0.0175	-7.864	0.01273	0.01582	3.712e-15	8.835e-12	0.9843	0.6	0.875	0.6667	0.6667	1	0.8333	A330102I10Rik		NR_045075.1:1;NR_045073.1:1;NR_045074.1:1	NR_045077.1:1
chr13	29016278	0.6868	0.8245	-0.1377	0.0175	-7.864	0.01354	0.01452	3.723e-15	8.851e-12	0.9843	0.4	0.875	0.6667	0.8333	0.8889	0.9167	A330102I10Rik		NR_045075.1:1;NR_045073.1:1;NR_045074.1:1	NR_045077.1:1
chr7	117553406	0.5708	0.4419	0.1289	0.0164	7.863	0.1154	0.1479	3.736e-15	8.869e-12	0.9612	0.2927	0.4074	0.2245	0.1667	0.2045	0.1538	Xylt1			NM_175645.3:3
chr13	29016266	0.6868	0.8245	-0.1377	0.01752	-7.858	0.01318	0.01563	3.891e-15	9.192e-12	0.9842	0.6	0.875	0.75	0.8333	1	0.8333	A330102I10Rik		NR_045075.1:1;NR_045073.1:1;NR_045074.1:1	NR_045077.1:1
chr13	29016270	0.6868	0.8245	-0.1377	0.01752	-7.858	0.01318	0.01563	3.891e-15	9.192e-12	0.9842	0.6	0.875	0.75	0.8333	1	0.8333	A330102I10Rik		NR_045075.1:1;NR_045073.1:1;NR_045074.1:1	NR_045077.1:1
chr4	148286637	0.3791	0.2093	0.1699	0.02163	7.851	0.03104	0.02518	4.113e-15	9.694e-12	0.9994	0	0	0.4	0.1	0	0	Ptchd2			NM_001083342.1:20;XR_390748.3:20;XR_390749.3:20;XM_011250255.2:12;XM_011250254.2:12
chr13	29016268	0.6868	0.8245	-0.1377	0.01755	-7.844	0.01408	0.01563	4.38e-15	1.03e-11	0.984	0.4	0.875	0.5833	0.8333	1	0.8333	A330102I10Rik		NR_045075.1:1;NR_045073.1:1;NR_045074.1:1	NR_045077.1:1
chr6	127717890	0.3048	0.1775	0.1274	0.01625	7.839	0.2869	0.5824	4.555e-15	1.066e-11	0.954	0.9048	0.7692	0.65	0.85	0.8462	1	Prmt8			NM_201371.2:6;XM_006506352.3:6;XR_001785148.1:6
chr13	29016274	0.6868	0.8245	-0.1377	0.01758	-7.83	0.01318	0.01867	4.873e-15	1.139e-11	0.9839	0.6	0.875	0.75	0.5	1	0.8333	A330102I10Rik		NR_045075.1:1;NR_045073.1:1;NR_045074.1:1	NR_045077.1:1
chr11	109193341	0.4218	0.2948	0.127	0.01622	7.826	0.493	0.621	5.034e-15	1.172e-11	0.9518	0	0	0.09091	0	0	0
chr5	114413225	0.7753	0.5268	0.2486	0.03178	7.822	0.02122	0.3236	5.196e-15	1.201e-11	1	0.9091	1	0.7143	0.8	1	1	Ube3b			XM_006530126.2:23;NM_054093.2:24;XM_011248161.1:12
chr10	42055100	0.6648	0.3825	0.2823	0.03611	7.818	0.01294	0.01275	5.374e-15	1.239e-11	1	0.7273	0.6	0.8571	0.3333	0.3636	0.3846	Gm40630;Gm9855	Gm9855	NR_037190.1:1	XR_871600.2:1;XR_871601.1:1
chr2	52050944	0.7302	0.5281	0.2021	0.02586	7.815	0.01015	0.01257	5.497e-15	1.263e-11	1	0.6667	0.7692	0.7742	0.6316	0.4706	0.6364	Tnfaip6		NM_009398.2:4
chr2	52050894	0.7302	0.5281	0.2021	0.02588	7.809	0.02676	0.05983	5.742e-15	1.316e-11	1	0.7619	1	0.8387	0.6842	0.7647	0.9091	Tnfaip6		NM_009398.2:4
chr5	114413102	0.778	0.5646	0.2133	0.02732	7.809	0.01161	0.01376	5.761e-15	1.317e-11	1	0.8	0.8333	0.7143	0.5714	0.3333	0.4545	Ube3b			XM_006530126.2:23;NM_054093.2:24;XM_011248161.1:12
chr9	63644343	0.582	0.8105	-0.2285	0.02926	-7.809	0.01203	0.01601	5.764e-15	1.317e-11	1	0.5714	0.6923	0.7	0.6667	0.6	0.6429
chr2	52050962	0.7302	0.5281	0.2021	0.02588	7.809	0.01092	0.01246	5.766e-15	1.317e-11	1	0.6667	0.6923	0.8065	0.5789	0.4118	0.5455	Tnfaip6		NM_009398.2:4
chr11	109559858	0.7664	0.6107	0.1557	0.01995	7.806	0.08531	0.1731	5.917e-15	1.35e-11	0.9974	0.9167	0.94	0.9355	0.8438	0.9118	0.9524	Arsg			XM_017314803.1:11;XM_006534348.2:13;XM_006534349.3:10;NM_028710.3:12;XM_017314800.1:12;XM_006534350.3:10;XM_017314801.1:10;XM_017314802.1:10;NM_001166177.1:3
chr15	6870137	0.7663	0.9145	-0.1483	0.019	-7.804	0.04482	0.02176	5.984e-15	1.363e-11	0.9945	1	0.5	0.8571	1	1	1	Osmr			NM_011019.3:17;NM_001310469.1:17;XM_006519973.3:17
chr9	63644411	0.582	0.8105	-0.2285	0.02928	-7.804	0.01339	0.01427	6.015e-15	1.369e-11	1	0.4286	0.5385	0.8	0.8333	1	0.8571
chr2	52050955	0.7302	0.5281	0.2021	0.02592	7.797	0.01145	0.01284	6.328e-15	1.436e-11	1	0.6667	0.6154	0.8065	0.5789	0.4118	0.6364	Tnfaip6		NM_009398.2:4
chr2	114119877	0.6828	0.5231	0.1597	0.02049	7.797	0.01394	0.0449	6.354e-15	1.438e-11	0.9982	0.9167	0.6429	0.6429	0.5263	0.25	0.3571	Aqr			NM_009702.3:10;NM_001290788.1:9
chr8	27257660	0.9097	0.6354	0.2743	0.03519	7.797	0.01154	0.01665	6.362e-15	1.438e-11	1	0.9375	0.8889	0.7778	0.5714	0.2	0.4
chr5	90609062	0.5156	0.284	0.2316	0.02972	7.792	0.01264	0.0113	6.58e-15	1.48e-11	1	0.7143	0.4211	0.5	0.3077	0.2692	0.3125	Rassf6			NM_001310656.1:6;XM_006535244.3:6;XM_011249579.2:6;NM_028478.3:6;XM_006535241.3:6;XM_006535249.3:6;XM_006535245.3:6;XM_006535242.3:6;XM_006535247.3:6;XM_006535243.3:6;XM_006535246.3:6;XR_001784751.1:4
chr2	97035386	0.7657	0.6219	0.1438	0.01846	7.791	0.01287	0.01424	6.658e-15	1.495e-11	0.9912	0.8	0.5455	0.8	0.4545	0.5	0.7143	Lrrc4c			XM_017318140.1:3;NM_001289743.1:3;NM_001289742.1:3
chr2	52051057	0.7302	0.5281	0.2021	0.02595	7.788	0.009767	0.0145	6.789e-15	1.521e-11	1	0.6667	0.7692	0.7419	0.4737	0.3529	0.5455	Tnfaip6		NM_009398.2:4
chr5	24414009	0.5349	0.3867	0.1482	0.01904	7.785	0.0493	0.01294	6.973e-15	1.555e-11	0.9943	0.875	0.6	0.8182	0.4286	0.4	0.5	Cdk5;Asic3		XR_880822.1:1;XM_017320697.1:1;XM_006535638.3:1;XM_006535637.3:1;XR_389741.3:1;NM_001310474.1:1;NM_183000.2:1	XM_006535626.2:1
chr2	52051112	0.7302	0.5281	0.2021	0.02597	7.782	0.02462	0.05687	7.162e-15	1.592e-11	1	0.8095	0.7692	0.9032	0.8947	0.5882	0.6364	Tnfaip6			NM_009398.2:4
chr2	52050913	0.7302	0.5281	0.2021	0.02599	7.777	0.01005	0.01507	7.422e-15	1.642e-11	1	0.6667	0.6923	0.7742	0.6316	0.3529	0.5455	Tnfaip6		NM_009398.2:4
chr5	114413131	0.778	0.5646	0.2133	0.02744	7.776	0.01153	0.0159	7.466e-15	1.65e-11	1	0.8	0.75	0.8571	0.4286	0.3333	0.4545	Ube3b			XM_006530126.2:23;NM_054093.2:24;XM_011248161.1:12
chr11	109193285	0.4218	0.2948	0.127	0.01634	7.771	0.9895	0.4867	7.808e-15	1.717e-11	0.9506	0	0	0	0	0	0.04167
chrX	169979068	0.4434	0.6244	-0.1809	0.02329	-7.768	0.1627	0.1181	8e-15	1.758e-11	0.9997	0.7303	0.6168	0.8056	0.8679	0.837	0.856	Mid1	G530011O06Rik		XM_017318411.1:3;NM_010797.3:4;NM_001290512.1:4;XM_017318409.1:5;XM_011247789.2:5;NM_001290504.1:4;XR_878259.2:4;XM_017318408.1:4;XM_017318412.1:4;NM_001290506.1:4;NM_001290505.1:4;XM_017318410.1:4;XM_017318413.1:3
chr5	90609018	0.5156	0.284	0.2316	0.02983	7.764	0.01377	0.01228	8.229e-15	1.806e-11	1	0.8571	0.5789	0.375	0.3077	0.2308	0.3125	Rassf6			NM_001310656.1:6;XM_006535244.3:6;XM_011249579.2:6;NM_028478.3:6;XM_006535241.3:6;XM_006535249.3:6;XM_006535245.3:6;XM_006535242.3:6;XM_006535247.3:6;XM_006535243.3:6;XM_006535246.3:6;XR_001784751.1:4
chr10	60780017	0.6719	0.5334	0.1385	0.01785	7.761	0.2137	0.32	8.452e-15	1.846e-11	0.9846	0.4	0	0.3333	0.25	0.1111	0	Unc5b			XM_006513028.3:13;NM_029770.2:14
chr5	140651393	0.6871	0.4874	0.1997	0.02577	7.748	0.04783	0.01097	9.349e-15	2.024e-11	0.9999	0.9474	0.7059	0.5172	0.4688	0.4118	0.56
chr5	72707040	0.5228	0.2075	0.3153	0.04071	7.744	0.01952	0.199	9.604e-15	2.077e-11	1	0.7143	0.5556	1	0.9091	0.4	0.5455	Txk			NM_013698.3:4;NM_001289495.1:4;NM_001122754.2:4;NM_001289494.1:4;XM_011240722.1:4
chr10	42055103	0.6648	0.3825	0.2823	0.03646	7.743	0.01953	0.01247	9.726e-15	2.098e-11	1	0.9091	0.8	0.8571	0.3333	0.4545	0.4615	Gm40630;Gm9855	Gm9855	NR_037190.1:1	XR_871600.2:1;XR_871601.1:1
chrY	90828986	0.6796	0.8478	-0.1682	0.02172	-7.742	0.1187	0.1443	9.811e-15	2.114e-11	0.9991	0.5333	0.3	0.4	0.5333	0.7143	0.3529	LOC108168644	LOC108168644	XM_017318855.1:2;XM_017318856.1:2;XM_017318853.1:2;XM_017318854.1:3;XM_017318852.1:2		chrY:90825140-90829322
chr13	29016416	0.6843	0.8194	-0.1351	0.01746	-7.737	0.01281	0.01748	1.018e-14	2.186e-11	0.9778	0.8571	0.5	0.6667	0.4	0.875	0.9091	A330102I10Rik			NR_045077.1:1;NR_045075.1:1;NR_045073.1:1;NR_045074.1:1
chr5	115866759	0.5112	0.6672	-0.156	0.02018	-7.73	0.01416	0.01416	1.071e-14	2.288e-11	0.9972	0.8571	0.4615	0.6	0.875	0.7143	0.6667	Cit			XM_006530131.1:5;XM_006530146.3:5;XM_017320640.1:5;XM_006530142.3:5;XM_006530138.3:5;XM_006530139.3:5;XM_006530135.3:5;XM_006530136.3:5;XM_006530137.3:5;XM_006530134.3:5;XM_006530130.3:5;XM_011248163.2:5;XM_006530145.3:5;XM_006530143.3:5;XM_006530141.3:5;XM_006530140.3:5;XM_006530133.3:5;XM_006530132.3:5;NM_007708.3:4
chr2	52051051	0.7302	0.5281	0.2021	0.02618	7.721	0.01049	0.02011	1.152e-14	2.45e-11	1	0.6667	0.6154	0.7742	0.4211	0.2941	0.5455	Tnfaip6		NM_009398.2:4
chr5	90609056	0.5156	0.284	0.2316	0.03	7.721	0.0144	0.01721	1.158e-14	2.46e-11	1	0.2857	0.4737	0.25	0.1538	0.1923	0.3125	Rassf6			NM_001310656.1:6;XM_006535244.3:6;XM_011249579.2:6;NM_028478.3:6;XM_006535241.3:6;XM_006535249.3:6;XM_006535245.3:6;XM_006535242.3:6;XM_006535247.3:6;XM_006535243.3:6;XM_006535246.3:6;XR_001784751.1:4
chr11	103194424	0.8412	0.6385	0.2027	0.02627	7.717	0.08249	0.01217	1.194e-14	2.527e-11	1	1	1	0.8	0.6364	0.7222	0.5263	Fmnl1			XM_006533839.2:17;XM_006533845.2:15;XM_006533841.2:17;XM_006533844.2:15;XM_006533843.2:16;XM_006533842.2:17;XM_006533838.2:17;XM_006533840.2:17;XM_006533837.2:17;NM_001077698.1:16;NM_019679.2:16
chr7	112686687	0.5409	0.7623	-0.2214	0.0287	-7.715	0.9895	0.131	1.21e-14	2.556e-11	1	1	1	1	1	1	1	Tead1			NM_009346.3:1;NM_001166584.1:1;XM_006507565.2:1;XM_006507564.2:1;XM_011241723.1:1;XM_006507562.2:1;XM_006507561.2:1;XM_006507563.2:1
chr2	114119849	0.6828	0.5231	0.1597	0.02071	7.711	0.02132	0.04081	1.252e-14	2.636e-11	0.998	0.75	0.4286	0.5	0.5263	0.5	0.3214	Aqr			NM_009702.3:10;NM_001290788.1:9
chr2	97035392	0.7612	0.6129	0.1484	0.01925	7.71	0.03549	0.02045	1.259e-14	2.648e-11	0.994	1	0.6364	0.9333	0.5455	0.8125	0.8571	Lrrc4c			XM_017318140.1:3;NM_001289743.1:3;NM_001289742.1:3
chr16	43807209	0.2896	0.51	-0.2203	0.02858	-7.71	0.06695	0.07534	1.263e-14	2.653e-11	1	0.0625	0.1538	0.125	0.25	0.4	0.2174	Drd3			XM_006521777.2:3;NM_007877.2:2
chr17	74876103	0.7375	0.4917	0.2459	0.0319	7.708	0.0122	0.01335	1.276e-14	2.675e-11	1	0.625	0.9	0.7	0.5714	0.3636	0.6
chr14	63343816	0.5734	0.4385	0.1349	0.0175	7.706	0.01152	0.04011	1.296e-14	2.711e-11	0.9768	0.4211	0.6	0.5833	0.3226	0.2381	0.3913	Gm4151			XR_001781283.1:2;XR_001781285.1:2;XR_001781284.1:2;XR_874694.1:1;XR_874693.1:1;XR_001781287.1:1;XR_874701.2:1;XR_001781286.1:1;XR_874695.2:1
chr12	70881487	0.5208	0.2833	0.2375	0.03082	7.706	0.01354	0.01566	1.3e-14	2.715e-11	1	0.5	0.5833	0.7059	0.5714	0.3636	0.125	Frmd6			XM_006515978.1:6;NM_028127.3:6;XM_006515977.3:6;XM_006515979.3:6
chr17	74875980	0.7375	0.4917	0.2459	0.03191	7.706	0.01133	0.01409	1.303e-14	2.719e-11	1	0.625	0.7	0.8	0.5714	0.3636	0.4
chr2	97035375	0.7657	0.6219	0.1438	0.01866	7.705	0.02342	0.01443	1.313e-14	2.736e-11	0.9905	0.9	0.4545	0.8667	0.4545	0.625	0.8571	Lrrc4c			XM_017318140.1:3;NM_001289743.1:3;NM_001289742.1:3
chr2	52051095	0.7302	0.5281	0.2021	0.02624	7.704	0.01686	0.01772	1.319e-14	2.743e-11	1	0.5714	0.5385	0.6452	0.5263	0.2941	0.4545	Tnfaip6			NM_009398.2:4
chr5	24414015	0.5386	0.3936	0.145	0.01883	7.702	0.01454	0.0144	1.342e-14	2.789e-11	0.9916	0.625	0.6	0.7273	0.4286	0.3	0.6667	Cdk5;Asic3		XR_880822.1:1;XM_017320697.1:1;XM_006535638.3:1;XM_006535637.3:1;XR_389741.3:1;NM_001310474.1:1;NM_183000.2:1	XM_006535626.2:1
chr5	147614990	0.7267	0.5052	0.2215	0.02877	7.7	0.09999	0.1828	1.357e-14	2.813e-11	1	0.875	0.963	0.9062	0.7826	0.8857	0.9048	Flt1			NM_010228.3:15;XM_011241000.2:1
chr13	29016378	0.6843	0.8194	-0.1351	0.01755	-7.7	0.01397	0.0184	1.365e-14	2.824e-11	0.9773	0.4	0.875	0.75	0.5	1	0.75	A330102I10Rik		NR_045075.1:1;NR_045073.1:1;NR_045074.1:1	NR_045077.1:1
chr17	74876004	0.7375	0.4917	0.2459	0.03194	7.698	0.01201	0.01409	1.387e-14	2.854e-11	1	0.75	0.9	0.7	0.5714	0.3636	0.4
chr1	74404739	0.8645	0.7193	0.1452	0.01887	7.698	0.01397	0.01296	1.387e-14	2.854e-11	0.9917	0.8889	0.9231	1	0.7273	0.625	0.6667
chr17	74876115	0.7375	0.4917	0.2459	0.03196	7.693	0.01201	0.01435	1.432e-14	2.938e-11	1	0.75	0.9	0.7	0.4286	0.3636	0.6
chr11	95962644	0.2799	0.5305	-0.2507	0.03259	-7.692	0.4256	0.4747	1.451e-14	2.973e-11	1	0.9091	1	0.7692	1	0.9444	1	Igf2bp1	Mir3063	NM_009951.4:1
chr11	79230506	0.5392	0.2964	0.2429	0.03158	7.689	0.02066	0.2374	1.477e-14	3.024e-11	1	1	0.375	0.5714	0.6667	0.7143	1	Gm30470			XR_388878.3:1;XR_388877.3:1;XR_880030.1:1
chr5	140651369	0.6871	0.4874	0.1997	0.02597	7.689	0.01587	0.03543	1.488e-14	3.041e-11	0.9999	0.7368	0.7647	0.5172	0.4062	0.2941	0.28
chr13	29016302	0.6868	0.8245	-0.1377	0.01791	-7.687	0.02569	0.01742	1.501e-14	3.062e-11	0.9823	0.2	0.5	0.4167	0.6667	0.5556	0.6667	A330102I10Rik		NR_045075.1:1;NR_045073.1:1;NR_045074.1:1	NR_045077.1:1
chr1	162187942	0.6795	0.383	0.2965	0.0386	7.683	0.02104	0.1847	1.555e-14	3.166e-11	1	0.6	0.7692	0.9286	0.2	0.7778	0	Dnm3			XM_006496604.3:7;NM_001038619.1:7;XM_006496601.3:7;XM_006496602.3:6;NM_172646.2:6;XM_006496603.3:7
chr2	165985661	0.5832	0.3334	0.2497	0.03252	7.679	0.01137	0.02915	1.608e-14	3.259e-11	1	0.5	0.48	0.5909	0.2381	0.15	0.3214
chr5	90609048	0.5156	0.284	0.2316	0.03018	7.673	0.02566	0.04326	1.686e-14	3.415e-11	1	0.5714	0.5263	0	0.1538	0.1154	0.1875	Rassf6			NM_001310656.1:6;XM_006535244.3:6;XM_011249579.2:6;NM_028478.3:6;XM_006535241.3:6;XM_006535249.3:6;XM_006535245.3:6;XM_006535242.3:6;XM_006535247.3:6;XM_006535243.3:6;XM_006535246.3:6;XR_001784751.1:4
chrY	90829063	0.6657	0.8373	-0.1716	0.02237	-7.672	0.1954	0.118	1.698e-14	3.434e-11	0.9993	0.5769	0.2222	0.2647	0.6111	0.4762	0.5263	LOC108168644	LOC108168644	XM_017318855.1:2;XM_017318856.1:2;XM_017318853.1:2;XM_017318854.1:3;XM_017318852.1:2		chrY:90825140-90829322
chr2	165985614	0.5832	0.3334	0.2497	0.03257	7.668	0.01036	0.01619	1.753e-14	3.541e-11	1	0.5833	0.52	0.5455	0.2857	0.2	0.3571
chr4	139536956	0.5723	0.7588	-0.1865	0.02432	-7.667	0.1231	0.04436	1.765e-14	3.558e-11	0.9998	0.8	0.7568	0.9286	0.9412	0.9412	0.8636	Iffo2			NM_183148.3:4
chr6	22045406	0.4795	0.188	0.2916	0.03804	7.665	0.046	0.3488	1.788e-14	3.597e-11	1	0.8462	0.7143	0.7	0.625	1	0.625	Cped1			XM_006505040.3:2;XM_011241054.2:2;XM_006505039.3:2;XM_006505038.3:3;NM_001081351.1:2;XM_006505042.3:2
chr1	36552276	0.7178	0.5649	0.1529	0.01995	7.665	0.1124	0.2611	1.79e-14	3.597e-11	0.996	1	0.9091	0.9	0.9167	0.9231	0.95	Sema4c		NM_001304330.1:6;NM_001304329.1:6;NM_001126047.3:6;XM_017319410.1:6;XM_006495809.3:6;XM_006495810.3:6;XM_006495807.1:6;XM_006495808.2:6;XM_006495805.2:6;XM_006495803.2:6;XM_006495804.2:6
chr2	165985621	0.5832	0.3334	0.2497	0.0326	7.66	0.01036	0.01879	1.858e-14	3.722e-11	1	0.5833	0.52	0.5455	0.2381	0.25	0.2857
chr2	165985600	0.5832	0.3334	0.2497	0.03262	7.656	0.01064	0.0207	1.922e-14	3.848e-11	1	0.5	0.52	0.5455	0.2381	0.2	0.3214
chr17	43148679	0.8149	0.6091	0.2057	0.02687	7.655	0.07072	0.2921	1.929e-14	3.857e-11	1	0.9333	0.9231	1	0.9412	0.9545	1	E130008D07Rik			NR_045155.1:1
chrY	90828976	0.6796	0.8478	-0.1682	0.02198	-7.651	0.1308	0.01308	1.994e-14	3.97e-11	0.999	0.7333	0.25	0.4	0.7333	0.7143	0.7647	LOC108168644	LOC108168644	XM_017318855.1:2;XM_017318856.1:2;XM_017318853.1:2;XM_017318854.1:3;XM_017318852.1:2		chrY:90825140-90829322
chr17	83079488	0.7007	0.8644	-0.1637	0.02142	-7.644	0.0107	0.01642	2.109e-14	4.186e-11	0.9985	0.7778	0.6667	0.7143	0.7778	1	1
chr7	49400805	0.871	0.7016	0.1694	0.02218	7.641	0.01306	0.01361	2.159e-14	4.282e-11	0.9991	0.8	1	0.8571	0.5556	0.5833	0.5714	Nav2			XM_006541300.3:5;XM_006541297.3:5;NM_001111016.1:5;XM_006541311.3:4;XM_006541289.3:4;XM_006541304.3:4;XM_006541292.3:4;XM_006541291.3:4;XM_006541288.3:4;XM_006541294.3:4;XM_006541290.3:4;XM_006541296.3:4;XM_006541305.3:4;NM_175272.3:4;XM_006541293.3:4;XM_006541295.3:4;XM_006541299.3:4;XM_017312397.1:4;XM_017312396.1:4;XM_006541298.3:4;XM_006541303.2:3;XM_006541302.2:3
chr7	49400809	0.871	0.7016	0.1694	0.02219	7.637	0.01559	0.01242	2.224e-14	4.405e-11	0.9991	0.6	0.875	0.8571	0.6667	0.6667	0.7143	Nav2			XM_006541300.3:5;XM_006541297.3:5;NM_001111016.1:5;XM_006541311.3:4;XM_006541289.3:4;XM_006541304.3:4;XM_006541292.3:4;XM_006541291.3:4;XM_006541288.3:4;XM_006541294.3:4;XM_006541290.3:4;XM_006541296.3:4;XM_006541305.3:4;NM_175272.3:4;XM_006541293.3:4;XM_006541295.3:4;XM_006541299.3:4;XM_017312397.1:4;XM_017312396.1:4;XM_006541298.3:4;XM_006541303.2:3;XM_006541302.2:3
chr12	70881452	0.5208	0.2833	0.2375	0.0311	7.636	0.01425	0.02122	2.242e-14	4.436e-11	1	0.375	0.3333	0.4118	0.1429	0.4545	0	Frmd6			XM_006515978.1:6;NM_028127.3:6;XM_006515977.3:6;XM_006515979.3:6
chr5	140651480	0.6871	0.4874	0.1997	0.02617	7.629	0.01236	0.02786	2.375e-14	4.675e-11	0.9999	0.6842	0.4706	0.6552	0.625	0.7778	0.6
chr11	114166190	0.3434	0.1803	0.163	0.02138	7.625	0.3404	0.2664	2.435e-14	4.785e-11	0.9984	0.9167	0.75	0.8889	0.6667	0.75	0.7391
chr17	74876171	0.7375	0.4917	0.2459	0.03225	7.624	0.01332	0.01828	2.459e-14	4.821e-11	1	0.625	0.8	0.6	0.2857	0.4545	0.6
chr4	148286698	0.318	0.1608	0.1572	0.02063	7.622	0.186	0.01732	2.506e-14	4.903e-11	0.9972	0	0	0	0.2	0	0	Ptchd2			NM_001083342.1:20;XR_390748.3:20;XR_390749.3:20;XM_011250255.2:12;XM_011250254.2:12
chr7	49400898	0.8648	0.6999	0.1649	0.02164	7.62	0.02389	0.01242	2.537e-14	4.959e-11	0.9986	1	1	0.5714	0.6667	0.6667	0.7143	Nav2			XM_006541300.3:5;XM_006541297.3:5;NM_001111016.1:5;XM_006541311.3:4;XM_006541289.3:4;XM_006541304.3:4;XM_006541292.3:4;XM_006541291.3:4;XM_006541288.3:4;XM_006541294.3:4;XM_006541290.3:4;XM_006541296.3:4;XM_006541305.3:4;NM_175272.3:4;XM_006541293.3:4;XM_006541295.3:4;XM_006541299.3:4;XM_017312397.1:4;XM_017312396.1:4;XM_006541298.3:4;XM_006541303.2:3;XM_006541302.2:3
chr1	193174721	0.6881	0.491	0.1971	0.02589	7.613	0.1209	0.2306	2.68e-14	5.202e-11	0.9999	0.8421	0.9231	0.9583	0.8	1	0.8571	A130010J15Rik		NM_001160360.1:2;NM_001160359.1:2;NM_181048.3:2;XM_006497253.3:2
chr5	140651432	0.6871	0.4874	0.1997	0.02623	7.612	0.01763	0.01075	2.697e-14	5.23e-11	0.9999	0.6842	0.8235	0.5172	0.4375	0.4706	0.52
chr5	140651372	0.6871	0.4874	0.1997	0.02623	7.611	0.0178	0.0108	2.722e-14	5.262e-11	0.9999	0.8421	0.8235	0.5862	0.4375	0.4706	0.48
chr14	117746415	0.8946	0.7604	0.1342	0.01763	7.611	0.05637	0.1906	2.725e-14	5.262e-11	0.9737	1	0.9524	0.9744	0.9259	1	0.9762	Gpc6			NM_011821.3:4;NM_001079844.2:4
chr6	28928078	0.5773	0.8692	-0.2919	0.03837	-7.608	0.103	0.01708	2.788e-14	5.379e-11	1	0.9286	0.2941	0.4286	0.75	1	0.9091	Snd1			XM_006505142.2:16
chr5	111436169	0.8931	0.6864	0.2068	0.0272	7.602	0.01474	0.01322	2.908e-14	5.603e-11	1	1	1	0.8889	0.625	0.6667	0.5714	Mn1			NM_001081235.1:1
chr1	74404769	0.8645	0.7193	0.1452	0.01911	7.601	0.01368	0.01924	2.946e-14	5.66e-11	0.991	0.8889	0.9231	1	0.4545	0.75	0.6667
chr12	70881554	0.5248	0.2611	0.2636	0.03469	7.598	0.01192	0.01691	2.998e-14	5.748e-11	1	0.375	0.6667	0.5294	0.5714	0.4545	0.375	Frmd6			XM_006515978.1:6;NM_028127.3:6;XM_006515977.3:6;XM_006515979.3:6
chr5	140651286	0.6871	0.4874	0.1997	0.02629	7.595	0.01709	0.01007	3.074e-14	5.874e-11	0.9999	0.8947	0.5882	0.6333	0.5	0.4706	0.52
chr7	49400843	0.8648	0.6999	0.1649	0.02176	7.579	0.01704	0.01421	3.471e-14	6.589e-11	0.9986	1	0.75	1	0.8889	0.6667	0.7143	Nav2			XM_006541300.3:5;XM_006541297.3:5;NM_001111016.1:5;XM_006541311.3:4;XM_006541289.3:4;XM_006541304.3:4;XM_006541292.3:4;XM_006541291.3:4;XM_006541288.3:4;XM_006541294.3:4;XM_006541290.3:4;XM_006541296.3:4;XM_006541305.3:4;NM_175272.3:4;XM_006541293.3:4;XM_006541295.3:4;XM_006541299.3:4;XM_017312397.1:4;XM_017312396.1:4;XM_006541298.3:4;XM_006541303.2:3;XM_006541302.2:3
chr5	140651375	0.6871	0.4874	0.1997	0.02636	7.574	0.0187	0.0163	3.616e-14	6.824e-11	0.9999	0.7368	0.7059	0.4828	0.3438	0.4118	0.48
chr9	60849323	0.7763	0.5338	0.2425	0.03203	7.57	0.02049	0.01375	3.742e-14	7.028e-11	1	1	0.5455	0.875	0.6667	0.4167	0.5	Uaca			XM_017313609.1:6;XM_006511481.1:4;NM_028283.2:4;XM_006511483.3:4;XM_006511482.3:4
chr9	60849295	0.7763	0.5338	0.2425	0.03203	7.569	0.01857	0.01504	3.759e-14	7.053e-11	1	0.5	0.5455	0.875	0.5	0.3333	0.5	Uaca			XM_017313609.1:6;XM_006511481.1:4;NM_028283.2:4;XM_006511483.3:4;XM_006511482.3:4
chr9	60849426	0.7763	0.5338	0.2425	0.03205	7.566	0.03579	0.01452	3.863e-14	7.233e-11	1	1	0.4545	0.875	0.5	0.3636	0.6667	Uaca			XM_017313609.1:6;XM_006511481.1:4;NM_028283.2:4;XM_006511483.3:4;XM_006511482.3:4
chr11	79230481	0.5392	0.2964	0.2429	0.03211	7.565	0.01468	0.01318	3.892e-14	7.273e-11	1	0.6667	0.25	0.4286	0.3571	0.2857	0.1667	Gm30470			XR_388878.3:1;XR_388877.3:1;XR_880030.1:1
chr2	165985753	0.5832	0.3334	0.2497	0.03302	7.563	0.02064	0.01705	3.931e-14	7.325e-11	1	0.6667	0.56	0.8261	0.5714	0.55	0.3929
chr11	79230471	0.5392	0.2964	0.2429	0.03212	7.562	0.01468	0.0134	3.967e-14	7.385e-11	1	0.6667	0.25	0.4286	0.2857	0.2857	0.1667	Gm30470			XR_388878.3:1;XR_388877.3:1;XR_880030.1:1
chr9	60849429	0.7763	0.5338	0.2425	0.03207	7.561	0.03579	0.01488	4.006e-14	7.443e-11	1	1	0.4545	0.875	0.6667	0.3636	0.6667	Uaca			XM_017313609.1:6;XM_006511481.1:4;NM_028283.2:4;XM_006511483.3:4;XM_006511482.3:4
chr11	110344909	0.5641	0.6974	-0.1333	0.01764	-7.558	0.5377	0.502	4.094e-14	7.592e-11	0.9705	0.05263	0.07692	0	0.08333	0.25	0
chr14	63343826	0.5734	0.4385	0.1349	0.01785	7.556	0.01299	0.01227	4.169e-14	7.716e-11	0.9746	0.6316	0.75	0.5	0.5806	0.381	0.5217	Gm4151			XR_001781283.1:2;XR_001781285.1:2;XR_001781284.1:2;XR_874694.1:1;XR_874693.1:1;XR_001781287.1:1;XR_874701.2:1;XR_001781286.1:1;XR_874695.2:1
chr8	27257593	0.9097	0.6354	0.2743	0.03636	7.545	0.01958	0.01823	4.54e-14	8.37e-11	1	1	1	0.7778	0.7143	0.8	1
chr10	127750240	0.5412	0.3967	0.1445	0.01916	7.542	0.06515	0.02458	4.633e-14	8.533e-11	0.9899	0.3333	0.3158	0.1111	0.2222	0.1333	0.4375	Gpr182		NM_007412.2:1
chr11	114597903	0.3837	0.5223	-0.1386	0.01838	-7.54	0.08929	0.1539	4.716e-14	8.673e-11	0.9821	0.6275	0.6087	0.7045	0.7551	0.898	0.7234	Gm31724			XR_880310.1:3
chr5	127691916	0.5367	0.3881	0.1486	0.01971	7.539	0.03546	0.02795	4.718e-14	8.673e-11	0.9932	0.1875	0.4286	0.5	0.2083	0.2857	0.2857	Glt1d1			XM_006504310.2:9;XM_006504311.2:9;NM_177005.4:10;XM_006504312.1:8;XR_377057.2:10;XM_006504309.3:11
chr8	27257639	0.9097	0.6354	0.2743	0.03639	7.538	0.02672	0.01753	4.764e-14	8.749e-11	1	1	1	1	0.7143	1	0.8333
chr10	91249896	0.4196	0.2316	0.188	0.02494	7.537	0.01372	0.01351	4.806e-14	8.817e-11	0.9998	0.1667	0.3125	0.5	0.1429	0.2	0.25
chr10	91249829	0.3961	0.2026	0.1936	0.02569	7.534	0.05549	0.01793	4.912e-14	8.987e-11	0.9999	0	0.125	0.5	0.1429	0.1	0
chr10	91250091	0.421	0.2334	0.1876	0.02491	7.533	0.1533	0.2574	4.957e-14	9.051e-11	0.9998	0.8333	0.6875	1	0.7143	0.7	0.875
chr17	45530256	0.6595	0.4377	0.2218	0.02945	7.531	0.221	0.3081	5.037e-14	9.188e-11	1	0.9444	0.8065	1	0.8125	0.9444	0.95	Tcte1			NM_013688.2:1
chr2	118427920	0.8734	0.6861	0.1873	0.02487	7.53	0.01544	0.7756	5.062e-14	9.225e-11	0.9998	0.8889	0.9167	1	1	1	1	Eif2ak4		XM_017318909.1:10;XM_006499627.3:7;XM_006499626.3:8;XM_006499625.3:10;NM_013719.3:11;XM_017318915.1:8;NM_001177806.1:10
chr7	49400797	0.871	0.7016	0.1694	0.0225	7.53	0.01586	0.01939	5.083e-14	9.256e-11	0.999	0.9	1	1	1	0.5833	0.7143	Nav2			XM_006541300.3:5;XM_006541297.3:5;NM_001111016.1:5;XM_006541311.3:4;XM_006541289.3:4;XM_006541304.3:4;XM_006541292.3:4;XM_006541291.3:4;XM_006541288.3:4;XM_006541294.3:4;XM_006541290.3:4;XM_006541296.3:4;XM_006541305.3:4;NM_175272.3:4;XM_006541293.3:4;XM_006541295.3:4;XM_006541299.3:4;XM_017312397.1:4;XM_017312396.1:4;XM_006541298.3:4;XM_006541303.2:3;XM_006541302.2:3
chr4	131173935	0.1858	0.3331	-0.1472	0.01956	-7.528	0.0139	0.03175	5.159e-14	9.367e-11	0.9921	0.16	0.1944	0.1154	0.45	0.1	0.2727
chr5	105581703	0.8218	0.6909	0.1309	0.0174	7.527	0.02805	0.09031	5.198e-14	9.428e-11	0.9623	0.8	0.8571	0.4545	0.3333	0.1429	0.625	Lrrc8c			XM_006534685.3:2;XM_017320573.1:4;NM_133897.2:3
chr11	79230426	0.5392	0.2964	0.2429	0.03229	7.522	0.01468	0.01744	5.402e-14	9.78e-11	1	0.6667	0.25	0.4286	0.1429	0.2857	0.1667	Gm30470			XR_388878.3:1;XR_388877.3:1;XR_880030.1:1
chr7	49400788	0.871	0.7016	0.1694	0.02254	7.518	0.012	0.0238	5.542e-14	1.002e-10	0.999	0.9	0.875	0.7143	1	0.5	0.7143	Nav2			XM_006541300.3:5;XM_006541297.3:5;NM_001111016.1:5;XM_006541311.3:4;XM_006541289.3:4;XM_006541304.3:4;XM_006541292.3:4;XM_006541291.3:4;XM_006541288.3:4;XM_006541294.3:4;XM_006541290.3:4;XM_006541296.3:4;XM_006541305.3:4;NM_175272.3:4;XM_006541293.3:4;XM_006541295.3:4;XM_006541299.3:4;XM_017312397.1:4;XM_017312396.1:4;XM_006541298.3:4;XM_006541303.2:3;XM_006541302.2:3
chr12	71640752	0.5098	0.7681	-0.2584	0.03438	-7.514	0.9895	0.01525	5.723e-14	1.032e-10	1	1	1	1	0.7778	1	0.8333	9630002D21Rik			XR_872813.1:2;XR_872814.1:2;XR_872810.1:3;XR_872811.1:3;XR_872808.1:3;XR_872812.1:2;XR_872809.1:2
chr13	44535637	0.465	0.606	-0.1411	0.01877	-7.514	0.1537	0.0275	5.742e-14	1.034e-10	0.9856	0.05882	0.3636	0.2941	0.1111	0.6	0.4444	Gm34276			XR_873342.2:1;XR_873339.2:1;XR_873341.2:1;XR_873340.2:1
chrY	90829072	0.652	0.824	-0.172	0.0229	-7.511	0.1874	0.1594	5.889e-14	1.057e-10	0.9992	0.4231	0.25	0.2647	0.6667	0.4286	0.3684	LOC108168644	LOC108168644	XM_017318855.1:2;XM_017318856.1:2;XM_017318853.1:2;XM_017318854.1:3;XM_017318852.1:2		chrY:90825140-90829322
chr10	91250006	0.4196	0.2316	0.188	0.02504	7.509	0.01261	0.01782	5.971e-14	1.071e-10	0.9998	0.3333	0.3125	0.5	0.1429	0.2	0
chr9	60849380	0.7763	0.5338	0.2425	0.0323	7.506	0.04272	0.0177	6.096e-14	1.09e-10	1	0.875	0.3636	0.875	0.5	0.2727	0.3333	Uaca			XM_017313609.1:6;XM_006511481.1:4;NM_028283.2:4;XM_006511483.3:4;XM_006511482.3:4
chr7	49400793	0.871	0.7016	0.1694	0.02258	7.505	0.01893	0.01939	6.162e-14	1.101e-10	0.9989	0.6	0.875	1	1	0.5833	0.7143	Nav2			XM_006541300.3:5;XM_006541297.3:5;NM_001111016.1:5;XM_006541311.3:4;XM_006541289.3:4;XM_006541304.3:4;XM_006541292.3:4;XM_006541291.3:4;XM_006541288.3:4;XM_006541294.3:4;XM_006541290.3:4;XM_006541296.3:4;XM_006541305.3:4;NM_175272.3:4;XM_006541293.3:4;XM_006541295.3:4;XM_006541299.3:4;XM_017312397.1:4;XM_017312396.1:4;XM_006541298.3:4;XM_006541303.2:3;XM_006541302.2:3
chr11	103194354	0.8412	0.6385	0.2027	0.02704	7.497	0.05145	0.0347	6.549e-14	1.164e-10	0.9999	0.75	0.5	0.7308	0.5909	0.7222	0.3158	Fmnl1			XM_006533839.2:17;XM_006533845.2:15;XM_006533841.2:17;XM_006533844.2:15;XM_006533843.2:16;XM_006533842.2:17;XM_006533838.2:17;XM_006533840.2:17;XM_006533837.2:17;NM_001077698.1:16;NM_019679.2:16
chr7	49400784	0.871	0.7016	0.1694	0.02261	7.493	0.02294	0.01807	6.738e-14	1.196e-10	0.9989	1	1	1	1	0.6667	0.7143	Nav2			XM_006541300.3:5;XM_006541297.3:5;NM_001111016.1:5;XM_006541311.3:4;XM_006541289.3:4;XM_006541304.3:4;XM_006541292.3:4;XM_006541291.3:4;XM_006541288.3:4;XM_006541294.3:4;XM_006541290.3:4;XM_006541296.3:4;XM_006541305.3:4;NM_175272.3:4;XM_006541293.3:4;XM_006541295.3:4;XM_006541299.3:4;XM_017312397.1:4;XM_017312396.1:4;XM_006541298.3:4;XM_006541303.2:3;XM_006541302.2:3
chr11	117322132	0.5288	0.7847	-0.2559	0.03416	-7.49	0.1042	0.01794	6.872e-14	1.217e-10	1	0.08333	0.4	0.3636	0.8571	0.6	0.5455	Sept9;Gm34065		XR_880324.2:1	NM_001113486.1:3;XM_006533744.1:2;NM_001113487.1:2;XM_006533746.3:1
chr7	49400896	0.8648	0.6999	0.1649	0.02202	7.487	0.02389	0.02209	7.045e-14	1.242e-10	0.9984	1	1	0.5714	1	0.5833	0.8571	Nav2			XM_006541300.3:5;XM_006541297.3:5;NM_001111016.1:5;XM_006541311.3:4;XM_006541289.3:4;XM_006541304.3:4;XM_006541292.3:4;XM_006541291.3:4;XM_006541288.3:4;XM_006541294.3:4;XM_006541290.3:4;XM_006541296.3:4;XM_006541305.3:4;NM_175272.3:4;XM_006541293.3:4;XM_006541295.3:4;XM_006541299.3:4;XM_017312397.1:4;XM_017312396.1:4;XM_006541298.3:4;XM_006541303.2:3;XM_006541302.2:3
chr5	90608957	0.5107	0.2744	0.2363	0.03157	7.487	0.09795	0.0113	7.062e-14	1.244e-10	1	1	0.6842	0.875	0.3846	0.3077	0.375	Rassf6		XM_011249579.2:6;NM_028478.3:6;XM_006535241.3:6;XM_006535249.3:6;XM_006535245.3:6;XM_006535242.3:6;XM_006535247.3:6;XM_006535243.3:6;XM_006535246.3:6;XR_001784751.1:4	NM_001310656.1:6;XM_006535244.3:6
chr11	103194317	0.8412	0.6385	0.2027	0.02709	7.482	0.008797	0.09148	7.294e-14	1.282e-10	0.9999	0.8333	0.8077	0.8276	0.6538	0.85	0.9545	Fmnl1			XM_006533839.2:17;XM_006533845.2:15;XM_006533841.2:17;XM_006533844.2:15;XM_006533843.2:16;XM_006533842.2:17;XM_006533838.2:17;XM_006533840.2:17;XM_006533837.2:17;NM_001077698.1:16;NM_019679.2:16
chr11	103194418	0.8412	0.6385	0.2027	0.0271	7.48	0.02458	0.01118	7.407e-14	1.3e-10	0.9999	0.9375	0.9	0.96	0.6364	0.7222	0.6842	Fmnl1			XM_006533839.2:17;XM_006533845.2:15;XM_006533841.2:17;XM_006533844.2:15;XM_006533843.2:16;XM_006533842.2:17;XM_006533838.2:17;XM_006533840.2:17;XM_006533837.2:17;NM_001077698.1:16;NM_019679.2:16
chrY	90829040	0.6796	0.8478	-0.1682	0.02249	-7.477	0.1813	0.1435	7.58e-14	1.328e-10	0.9988	0.561	0.2909	0.2969	0.7273	0.4643	0.4857	LOC108168644	LOC108168644	XM_017318855.1:2;XM_017318856.1:2;XM_017318853.1:2;XM_017318854.1:3;XM_017318852.1:2		chrY:90825140-90829322
chr13	44535651	0.465	0.606	-0.1411	0.01887	-7.475	0.1358	0.01717	7.733e-14	1.349e-10	0.9852	0.1176	0.3182	0.2353	0.2222	0.5	0.5556	Gm34276			XR_873342.2:1;XR_873339.2:1;XR_873341.2:1;XR_873340.2:1
chr16	91542192	0.6678	0.47	0.1978	0.02647	7.471	0.1791	0.1819	7.957e-14	1.387e-10	0.9999	0.8333	0.9091	1	0.7	0.8333	0.9091
chr16	43807262	0.2896	0.51	-0.2203	0.0295	-7.469	0.01194	0.01403	8.091e-14	1.408e-10	1	0.3125	0.2308	0.4667	0.7	0.5333	0.5217	Drd3			XM_006521777.2:3;NM_007877.2:2
chrX	66761031	0.9544	0.7325	0.2218	0.02971	7.468	0.01911	0.3934	8.161e-14	1.418e-10	1	1	1	1	1	1	1
chr13	63120387	0.704	0.338	0.3661	0.04903	7.466	0.01217	0.01552	8.277e-14	1.436e-10	1	0.75	0.7778	0.5714	0.625	0.2222	0.3333	2010111I01Rik;Gm30409			NM_001289924.1:5;NM_001289926.1:5;XR_382554.2:1
chr5	114413171	0.7967	0.5867	0.2101	0.02814	7.466	0.01262	0.01334	8.294e-14	1.438e-10	1	0.6	0.75	0.8571	0.6429	0.5	0.4545	Ube3b			XM_006530126.2:23;NM_054093.2:24;XM_011248161.1:12
chr11	79230461	0.5392	0.2964	0.2429	0.03254	7.464	0.02262	0.0134	8.41e-14	1.455e-10	1	1	0.25	0.5714	0.2857	0.2857	0.1667	Gm30470			XR_388878.3:1;XR_388877.3:1;XR_880030.1:1
chr11	79230312	0.5392	0.2964	0.2429	0.03258	7.455	0.02365	0.01318	8.961e-14	1.547e-10	1	1	0.25	0.4286	0.3571	0.2857	0.1667	Gm30470			XR_388878.3:1;XR_388877.3:1;XR_880030.1:1
chr6	120644615	0.5512	0.2914	0.2598	0.03485	7.455	0.01904	0.01362	9.002e-14	1.549e-10	1	0.875	0.7778	0.4286	0.375	0.2	0.2222
chr11	79230335	0.5392	0.2964	0.2429	0.03259	7.453	0.02365	0.0134	9.125e-14	1.565e-10	1	1	0.25	0.4286	0.2857	0.2857	0.1667	Gm30470			XR_388878.3:1;XR_388877.3:1;XR_880030.1:1
chr11	79230459	0.5392	0.2964	0.2429	0.03259	7.453	0.02365	0.0134	9.125e-14	1.565e-10	1	1	0.25	0.4286	0.2857	0.2857	0.1667	Gm30470			XR_388878.3:1;XR_388877.3:1;XR_880030.1:1
chr11	117322041	0.5288	0.7847	-0.2559	0.03433	-7.452	0.01171	0.01448	9.197e-14	1.574e-10	1	0.6667	0.6667	0.5455	0.8571	0.7	0.9091	Sept9;Gm34065		XR_880324.2:1	NM_001113486.1:3;XM_006533744.1:2;NM_001113487.1:2;XM_006533746.3:1
chrY	90828832	0.6796	0.8478	-0.1682	0.02257	-7.451	0.1313	0.206	9.267e-14	1.583e-10	0.9987	0.8974	0.9375	0.8929	0.96	1	1	LOC108168644	LOC108168644	XM_017318855.1:2;XM_017318856.1:2;XM_017318853.1:2;XM_017318854.1:3;XM_017318852.1:2		chrY:90825140-90829322
chrY	90828859	0.6796	0.8478	-0.1682	0.02257	-7.45	0.2384	0.06095	9.361e-14	1.598e-10	0.9987	1	0.9062	0.8214	0.96	0.9643	0.9615	LOC108168644	LOC108168644	XM_017318855.1:2;XM_017318856.1:2;XM_017318853.1:2;XM_017318854.1:3;XM_017318852.1:2		chrY:90825140-90829322
chr18	38597204	0.4938	0.3324	0.1614	0.02169	7.443	0.624	0.6757	9.818e-14	1.669e-10	0.9977	0.9333	1	1	1	1	0.9565	Spry4			NM_011898.2:1
chr1	162187855	0.6795	0.383	0.2965	0.03984	7.443	0.01331	0.02118	9.82e-14	1.669e-10	1	0.2	0.6923	0.7143	0.2	0.2222	0.1818	Dnm3			XM_006496604.3:7;NM_001038619.1:7;XM_006496601.3:7;XM_006496602.3:6;NM_172646.2:6;XM_006496603.3:7
chr6	124812387	0.4549	0.6031	-0.1482	0.01991	-7.443	0.193	0.08803	9.844e-14	1.671e-10	0.9922	0.1333	0.1346	0.2632	0.2812	0.4545	0.4	Tpi1			NM_009415.2:3
chr11	79230325	0.5392	0.2964	0.2429	0.03263	7.442	0.02365	0.01444	9.911e-14	1.681e-10	1	1	0.25	0.4286	0.2857	0.1429	0.1667	Gm30470			XR_388878.3:1;XR_388877.3:1;XR_880030.1:1
chr10	91249984	0.4196	0.2316	0.188	0.02526	7.442	0.01504	0.02165	9.94e-14	1.685e-10	0.9998	0	0.375	0.5	0.1429	0.1	0
chrY	90828893	0.6796	0.8478	-0.1682	0.0226	-7.441	0.2033	0.0814	9.983e-14	1.691e-10	0.9987	1	0.875	0.7143	1	0.9286	0.9615	LOC108168644	LOC108168644	XM_017318855.1:2;XM_017318856.1:2;XM_017318853.1:2;XM_017318854.1:3;XM_017318852.1:2		chrY:90825140-90829322
chr16	43807350	0.2896	0.51	-0.2203	0.02963	-7.436	0.01161	0.0138	1.036e-13	1.75e-10	1	0.25	0.2308	0.25	0.65	0.6667	0.5217	Drd3			XM_006521777.2:3;NM_007877.2:2
chr10	91249863	0.4196	0.2316	0.188	0.02528	7.436	0.01684	0.01971	1.038e-13	1.752e-10	0.9998	0	0.3125	0.5	0.2857	0.1	0
chr16	43807274	0.2896	0.51	-0.2203	0.02965	-7.432	0.0126	0.01295	1.069e-13	1.802e-10	1	0.375	0.1538	0.25	0.4	0.6	0.4348	Drd3			XM_006521777.2:3;NM_007877.2:2
chr16	43807311	0.2896	0.51	-0.2203	0.02965	-7.43	0.01393	0.01505	1.085e-13	1.828e-10	1	0.1875	0.3846	0.1875	0.5	0.6667	0.3636	Drd3			XM_006521777.2:3;NM_007877.2:2
chr13	63120476	0.704	0.338	0.3661	0.04928	7.428	0.01229	0.02781	1.1e-13	1.851e-10	1	0.625	0.6667	0.8571	0	0.625	0.2222	2010111I01Rik;Gm30409			NM_001289924.1:5;NM_001289926.1:5;XR_382554.2:1
chr6	120644647	0.5512	0.2914	0.2598	0.03501	7.421	0.01823	0.01743	1.163e-13	1.951e-10	1	0.5	0.3333	0.1429	0.125	0.2	0.1111
chr10	91249860	0.4196	0.2316	0.188	0.02534	7.42	0.01684	0.02165	1.169e-13	1.961e-10	0.9997	0	0.3125	0.5	0.1429	0.1	0
chr5	114413163	0.7967	0.5867	0.2101	0.02831	7.419	0.01326	0.01592	1.181e-13	1.979e-10	0.9999	0.6	0.75	0.5714	0.4286	0.5	0.4545	Ube3b			XM_006530126.2:23;NM_054093.2:24;XM_011248161.1:12
chr14	57734170	0.4527	0.1972	0.2555	0.03444	7.418	0.06681	0.08727	1.193e-13	1.996e-10	1	0.8571	0.5714	0.6154	0.2381	0.6923	0.3889	Lats2		NM_015771.2:7;XM_006519224.3:6;NM_153382.1:2;XM_006519225.2:2
chr11	62901714	0.47	0.277	0.1929	0.02601	7.417	0.5649	0.5502	1.195e-13	1.997e-10	0.9998	0	0.2222	0	0	0	0.1
chr5	127691893	0.5233	0.3801	0.1432	0.01933	7.408	0.01166	0.01361	1.278e-13	2.129e-10	0.9873	0.625	0.6429	0.4667	0.375	0.5714	0.2857	Glt1d1			XM_006504310.2:9;XM_006504311.2:9;NM_177005.4:10;XM_006504312.1:8;XR_377057.2:10;XM_006504309.3:11
chr11	116083840	0.4773	0.6987	-0.2213	0.02988	-7.408	0.331	0.08062	1.284e-13	2.137e-10	1	0.8889	0.84	1	1	0.8667	0.9412	Wbp2		NM_016852.2:7;XM_006533167.3:6;XR_001779973.1:5;XR_001779974.1:6
chr11	103194398	0.8412	0.6385	0.2027	0.02736	7.408	0.01634	0.01864	1.287e-13	2.139e-10	0.9999	1	0.85	0.88	0.7273	0.7222	0.4211	Fmnl1			XM_006533839.2:17;XM_006533845.2:15;XM_006533841.2:17;XM_006533844.2:15;XM_006533843.2:16;XM_006533842.2:17;XM_006533838.2:17;XM_006533840.2:17;XM_006533837.2:17;NM_001077698.1:16;NM_019679.2:16
chr5	66560720	0.7	0.5159	0.1841	0.02486	7.404	0.3543	0.1584	1.317e-13	2.18e-10	0.9996	1	0.9444	1	0.8333	0.9231	0.8	Apbb2			XM_006503691.3:16;NM_001201414.1:15;NM_009686.2:17;NM_001201413.1:16;NM_001201415.1:15;NM_001310626.1:15;XM_006503688.3:17;XM_011240693.2:17;XM_017320620.1:16;XM_006503692.3:16;XM_006503693.3:16;XM_006503694.3:15;XM_017320621.1:17;XM_006503690.3:16
chr11	117322051	0.5288	0.7847	-0.2559	0.03456	-7.403	0.01301	0.01721	1.33e-13	2.199e-10	1	0.6667	0.4	0.6364	0.8571	0.5	0.8182	Sept9;Gm34065		XR_880324.2:1	NM_001113486.1:3;XM_006533744.1:2;NM_001113487.1:2;XM_006533746.3:1
chrY	90828880	0.6796	0.8478	-0.1682	0.02272	-7.401	0.1524	0.1352	1.347e-13	2.225e-10	0.9987	0.9744	0.9062	0.7857	1	0.8571	1	LOC108168644	LOC108168644	XM_017318855.1:2;XM_017318856.1:2;XM_017318853.1:2;XM_017318854.1:3;XM_017318852.1:2		chrY:90825140-90829322
chr6	28928258	0.5773	0.8692	-0.2919	0.03945	-7.399	0.09091	0.02439	1.373e-13	2.265e-10	1	0.9286	0.3143	0.4667	0.75	1	1	Snd1			XM_006505142.2:16
chr1	162187876	0.6795	0.383	0.2965	0.04008	7.398	0.01791	0.02251	1.386e-13	2.285e-10	1	0.8	0.9231	0.7143	0.4	0.4444	0.09091	Dnm3			XM_006496604.3:7;NM_001038619.1:7;XM_006496601.3:7;XM_006496602.3:6;NM_172646.2:6;XM_006496603.3:7
chr17	7097810	0.711	0.8595	-0.1485	0.02008	-7.397	0.9895	0.06532	1.393e-13	2.292e-10	0.9921	1	1	1	0.9167	1	1	Rps6ka2			XM_006523199.3:1
chr2	97035349	0.7608	0.6127	0.1481	0.02004	7.388	0.1482	0.04734	1.491e-13	2.434e-10	0.9918	0.3	0.4545	0.3333	0.2727	0.3125	0.5714	Lrrc4c			XM_017318140.1:3;NM_001289743.1:3;NM_001289742.1:3
chr5	127691877	0.5233	0.3801	0.1432	0.01938	7.387	0.05947	0.0181	1.496e-13	2.439e-10	0.9871	0.1875	0.5	0.2667	0.2273	0.2857	0.2857	Glt1d1			XM_006504310.2:9;XM_006504311.2:9;NM_177005.4:10;XM_006504312.1:8;XR_377057.2:10;XM_006504309.3:11
chr10	91249975	0.4196	0.2316	0.188	0.02546	7.385	0.03413	0.01388	1.522e-13	2.472e-10	0.9997	1	0.625	0.5	0.1429	0.4	0.25
chr16	43807420	0.2896	0.51	-0.2203	0.02987	-7.377	0.06074	0.02505	1.62e-13	2.622e-10	1	0.5	0.6154	0.625	0.7	0.6429	0.6957	Drd3		XM_006521777.2:4;NM_007877.2:3
chr4	131173896	0.2023	0.3508	-0.1484	0.02012	-7.377	0.03978	0.09076	1.622e-13	2.624e-10	0.992	0.16	0.1389	0.07692	0.25	0.05	0.2273
chr11	117322058	0.5288	0.7847	-0.2559	0.03469	-7.375	0.01612	0.01448	1.641e-13	2.652e-10	1	0.25	0.5333	0.5455	0.8571	0.7	0.9091	Sept9;Gm34065		XR_880324.2:1	NM_001113486.1:3;XM_006533744.1:2;NM_001113487.1:2;XM_006533746.3:1
chr5	127691900	0.5233	0.3801	0.1432	0.01942	7.375	0.01193	0.01271	1.642e-13	2.652e-10	0.987	0.6875	0.5714	0.5	0.4167	0.5714	0.4762	Glt1d1			XM_006504310.2:9;XM_006504311.2:9;NM_177005.4:10;XM_006504312.1:8;XR_377057.2:10;XM_006504309.3:11
chr17	83079502	0.7214	0.8776	-0.1563	0.0212	-7.372	0.01077	0.01633	1.681e-13	2.711e-10	0.996	0.7778	0.7222	0.7857	0.8889	1	1
chr10	91249853	0.4196	0.2316	0.188	0.02553	7.365	0.01525	0.03437	1.767e-13	2.841e-10	0.9997	0	0.375	0.3333	0	0.1	0
chr5	114412946	0.7614	0.5463	0.2151	0.0292	7.365	0.01213	0.01473	1.775e-13	2.852e-10	1	0.7	0.8333	0.8571	0.4286	0.5	0.7273	Ube3b			XM_006530126.2:23;NM_054093.2:24;XM_011248161.1:12
chr8	120693991	0.3502	0.5043	-0.1541	0.02094	-7.359	0.1567	0.1555	1.851e-13	2.962e-10	0.9951	0.05263	0.05	0.2273	0.1	0.1818	0.1765	Gm39265			XR_879259.1:2
chr5	92503433	0.6127	0.4158	0.1968	0.02676	7.356	0.4139	0.2668	1.888e-13	3.016e-10	0.9999	1	0.8571	1	0.8696	0.8333	0.9286	Scarb2			NM_007644.4:11
chr5	35974043	0.3602	0.1737	0.1865	0.02535	7.356	0.2098	0.06979	1.898e-13	3.026e-10	0.9997	0.08	0	0.2917	0.1875	0	0.05263	Afap1			XM_006504098.2:9;NM_027373.2:9;XM_006504100.3:6
chrX	169981005	0.4986	0.6621	-0.1635	0.02222	-7.356	0.1144	0.03906	1.9e-13	3.028e-10	0.9979	0.4098	0.2222	0.2333	0.5362	0.4961	0.642	Mid1			XM_017318411.1:3;NM_010797.3:4;NM_001290512.1:4;XM_017318409.1:5;XM_011247789.2:5;NM_001290504.1:4;XR_878259.2:4;XM_017318408.1:4;XM_017318412.1:4;NM_001290506.1:4;NM_001290505.1:4;XM_017318410.1:4;XM_017318413.1:3;XM_006528736.3:1;XM_006528737.3:1;XM_006528739.3:1
chr16	43807202	0.2896	0.51	-0.2203	0.02996	-7.355	0.01489	0.0283	1.906e-13	3.034e-10	1	0.25	0.1538	0.1875	0.25	0.6	0.3913	Drd3			XM_006521777.2:3;NM_007877.2:2
chr4	123353737	0.7848	0.9312	-0.1463	0.01991	-7.349	0.01015	0.01676	1.995e-13	3.162e-10	0.99	0.7619	0.7	0.7857	1	0.9545	0.8333	Macf1			XM_011240414.2:2;XM_017319920.1:2;XM_011240418.1:2;XM_011240415.1:2;NM_001199136.1:2;NM_001199137.1:2;XM_011240411.1:2;XM_011240416.1:2;XM_011240417.1:2
chr11	79230268	0.5392	0.2964	0.2429	0.03305	7.348	0.04878	0.01897	2.012e-13	3.185e-10	1	0.6667	1	0.8333	0.5714	0.4286	0.1667	Gm30470			XR_388878.3:1;XR_388877.3:1;XR_880030.1:1
chrY	90829061	0.6737	0.8441	-0.1704	0.02319	-7.348	0.1664	0.06002	2.018e-13	3.192e-10	0.9988	0.5769	0.25	0.3235	0.6667	0.5714	0.6316	LOC108168644	LOC108168644	XM_017318855.1:2;XM_017318856.1:2;XM_017318853.1:2;XM_017318854.1:3;XM_017318852.1:2		chrY:90825140-90829322
chr4	123164276	0.6699	0.4763	0.1936	0.02635	7.345	0.05748	0.1454	2.056e-13	3.246e-10	0.9998	0.8696	0.7857	0.85	0.8333	0.7778	0.75
chr13	29016195	0.6845	0.8296	-0.1451	0.01976	-7.344	0.01343	0.01246	2.071e-13	3.267e-10	0.9888	0.6667	0.9	0.6154	0.7143	0.875	0.8125	A330102I10Rik			NR_045077.1:1
chr4	131173918	0.1928	0.3437	-0.1509	0.02055	-7.343	0.01078	0.0185	2.094e-13	3.298e-10	0.9934	0.24	0.1944	0.1538	0.35	0.15	0.3182
chr8	98875180	0.8946	0.7105	0.1841	0.0251	7.332	0.02104	0.5522	2.276e-13	3.564e-10	0.9996	1	1	0.8571	1	1	1
chr11	79748335	0.7969	0.4817	0.3153	0.04303	7.327	0.01312	0.01696	2.359e-13	3.683e-10	1	0.6667	0.7	1	0.1429	0.4	0.5	LOC105242790			XR_001780101.1:1
chr11	117321939	0.5288	0.7847	-0.2559	0.03492	-7.326	0.0157	0.01514	2.375e-13	3.703e-10	1	0.4167	0.5333	0.2727	1	0.7	0.7273	Sept9;Gm34065		XR_880324.2:1	NM_001113486.1:3;XM_006533744.1:2;NM_001113487.1:2;XM_006533746.3:1
chr11	79748252	0.7969	0.4817	0.3153	0.04304	7.325	0.01675	0.015	2.39e-13	3.722e-10	1	0.8333	1	0.8	0.2857	0.6	0.3333	LOC105242790			XR_001780101.1:1
chr3	141982004	0.4205	0.5512	-0.1307	0.01784	-7.324	0.1448	0.05339	2.406e-13	3.741e-10	0.9572	0.125	0.1	0.3333	0.4	0.7	0.2	Bmpr1b		XM_011240001.1:11;XM_006500942.1:11;NM_001277217.1:11;XM_006500939.3:11;XM_006500940.3:11;NM_007560.4:11	NM_001277216.1:10
chr10	91249973	0.4196	0.2316	0.188	0.02569	7.319	0.03413	0.02121	2.496e-13	3.867e-10	0.9997	1	0.625	0.5	0.1429	0.6	0.25
chr10	63061520	0.3516	0.5792	-0.2275	0.03109	-7.317	0.04917	0.02183	2.53e-13	3.914e-10	1	0.2727	0.0625	0.2308	0.7778	0.2222	0.5	Pbld1	Pbld1		XM_006514030.3:1;XM_006514029.3:1;XM_006514032.3:1;XM_006514031.1:2
chrX	108049258	0.7022	0.9597	-0.2575	0.03519	-7.317	0.395	0.0157	2.532e-13	3.914e-10	1	1	1	1	1	0.8889	1
chr9	14860880	0.618	0.4769	0.1411	0.01929	7.315	0.1536	0.9895	2.58e-13	3.982e-10	0.9834	0.9412	1	0.8333	1	1	1	Gpr83		XM_006510017.2:1;NM_001310734.1:1;NM_010287.3:1
chr11	79748316	0.7969	0.4817	0.3153	0.04311	7.314	0.01322	0.01787	2.602e-13	4.013e-10	1	0.8333	0.7	1	0.1429	0.6	0.6667	LOC105242790			XR_001780101.1:1
chr2	114119905	0.6927	0.536	0.1567	0.02144	7.309	0.09083	0.01188	2.685e-13	4.131e-10	0.9959	1	0.9286	0.6429	0.6316	0.5	0.5357	Aqr			NM_009702.3:10;NM_001290788.1:9
chr5	45177003	0.6535	0.4455	0.2079	0.02846	7.307	0.1518	0.4548	2.722e-13	4.181e-10	0.9999	0.95	0.9412	0.8889	0.9444	1	0.9412	D5Ertd615e			NR_131933.1:2
chr6	28928138	0.5773	0.8692	-0.2919	0.03995	-7.305	0.08313	0.01907	2.768e-13	4.248e-10	1	0.8571	0.2857	0.3333	0.5833	0.8333	0.8182	Snd1			XM_006505142.2:16
chr5	114412963	0.7614	0.5463	0.2151	0.02947	7.298	0.01677	0.01602	2.918e-13	4.449e-10	1	1	0.75	0.5714	0.7143	0.5	0.7273	Ube3b			XM_006530126.2:23;NM_054093.2:24;XM_011248161.1:12
chr6	124694365	0.2157	0.4755	-0.2598	0.03564	-7.289	0.1697	0.0424	3.129e-13	4.76e-10	1	0.5625	0.0625	0.7333	0.5455	0.75	0.8333	Lpcat3			XM_006505563.3:1;XR_377423.2:1;NM_145130.2:1
chr16	33755339	0.6279	0.8247	-0.1967	0.02701	-7.284	0.1221	0.01765	3.242e-13	4.921e-10	0.9998	0.8235	0.8333	0.96	0.9444	0.75	0.9231	Heg1			XM_006522717.1:15;XM_006522715.3:15;XM_006522716.1:14;XM_006522718.2:13;NM_175256.5:12;XM_017317159.1:11
chr10	63061577	0.3516	0.5792	-0.2275	0.03124	-7.283	0.0143	0.0204	3.257e-13	4.939e-10	1	0.4545	0.1875	0.3077	0.7	0.2222	0.4545	Pbld1	Pbld1	XM_006514030.3:2;XM_006514029.3:2;XM_006514031.1:3;XM_006514032.3:2
chr10	63061570	0.3516	0.5792	-0.2275	0.03125	-7.281	0.01577	0.01904	3.325e-13	5.029e-10	1	0.5455	0.1875	0.3077	0.8	0.3333	0.7273	Pbld1	Pbld1	XM_006514030.3:2;XM_006514029.3:2;XM_006514031.1:3;XM_006514032.3:2
chr6	120644655	0.5512	0.2914	0.2598	0.03569	7.28	0.01335	0.06623	3.336e-13	5.042e-10	1	0.75	0.6667	0.4286	0.625	0.2	0.7778
chr16	43807301	0.2896	0.51	-0.2203	0.03026	-7.28	0.02659	0.02633	3.338e-13	5.042e-10	1	0.125	0.2308	0.125	0.3	0.4	0.3478	Drd3			XM_006521777.2:3;NM_007877.2:2
chr10	91250034	0.4088	0.2229	0.1859	0.02554	7.28	0.01235	0.01421	3.349e-13	5.054e-10	0.9996	0.5	0.3125	0.5	0.1429	0.4	0.375
chr14	77707258	0.5761	0.4426	0.1336	0.01837	7.272	0.01082	0.01415	3.553e-13	5.332e-10	0.9661	0.6471	0.5294	0.5	0.5	0.3077	0.3333	Enox1			XR_383180.2:16;XM_006519005.3:18;XR_001781120.1:16;XM_011245067.2:17;XM_006519006.3:19;XR_383179.2:15;XM_011245063.2:18;XM_006518999.3:18;XM_011245064.2:19;XM_006519000.3:19;XM_006519001.3:19;XM_011245066.2:17;XM_017316018.1:18;NM_172813.3:17;NM_001253759.1:18;XM_011245065.2:15
chr2	154354631	0.8333	0.6496	0.1837	0.02527	7.271	0.2402	0.6225	3.574e-13	5.35e-10	0.9995	1	0.9545	1	1	0.9697	1	Cdk5rap1			XR_001783167.1:9;XR_001783168.1:8;NM_025876.2:8
chr4	123353678	0.7848	0.9312	-0.1463	0.02013	-7.271	0.01238	0.02154	3.576e-13	5.35e-10	0.9893	0.8095	0.9	0.7857	0.8333	0.7826	0.8333	Macf1			XM_011240414.2:2;XM_017319920.1:2;XM_011240418.1:2;XM_011240415.1:2;NM_001199136.1:2;NM_001199137.1:2;XM_011240411.1:2;XM_011240416.1:2;XM_011240417.1:2
chr1	162187902	0.6795	0.383	0.2965	0.04079	7.27	0.01395	0.05421	3.594e-13	5.374e-10	1	0.4	0.8462	0.6429	0.4	0.4444	0	Dnm3			XM_006496604.3:7;NM_001038619.1:7;XM_006496601.3:7;XM_006496602.3:6;NM_172646.2:6;XM_006496603.3:7
chr6	100070869	0.7069	0.4932	0.2138	0.02941	7.269	0.6045	0.9895	3.621e-13	5.409e-10	0.9999	1	1	1	1	1	1	Gm33243			XR_377911.2:1
chr10	91249905	0.4196	0.2316	0.188	0.02586	7.269	0.0215	0.04733	3.627e-13	5.414e-10	0.9997	0	0.25	0.5	0.1429	0	0
chr17	46350228	0.8182	0.5825	0.2357	0.03243	7.268	0.01199	0.01613	3.649e-13	5.442e-10	1	0.7143	0.7143	0.8571	0.4	0.625	0.3333
chr5	24325065	0.8451	0.6702	0.175	0.02407	7.268	0.03686	0.02481	3.654e-13	5.442e-10	0.9991	1	0.7037	0.9333	0.6111	0.75	0.9	Kcnh2		XM_006535632.3:8;XM_006535635.3:8;XM_006535633.2:8;XM_006535634.3:8;NM_001294162.1:8;NM_013569.2:8;XR_389740.3:2		chr5:24324955-24325266
chr4	148952927	0.5215	0.3747	0.1468	0.0202	7.268	0.01723	0.01537	3.654e-13	5.442e-10	0.9897	0.2727	0.4545	0.25	0.4	0.5333	0.1818	Casz1		NM_001159344.1:21;XM_006539158.1:22;XM_006539159.3:22;XM_006539157.3:20;XM_006539160.3:19
chr4	123353750	0.7848	0.9312	-0.1463	0.02014	-7.266	0.01236	0.01373	3.711e-13	5.518e-10	0.9893	0.8095	0.7143	0.9286	1	0.9091	0.9444	Macf1			XM_011240414.2:2;XM_017319920.1:2;XM_011240418.1:2;XM_011240415.1:2;NM_001199136.1:2;NM_001199137.1:2;XM_011240411.1:2;XM_011240416.1:2;XM_011240417.1:2
chr17	46350277	0.8182	0.5825	0.2357	0.03245	7.263	0.01633	0.01411	3.776e-13	5.598e-10	1	0.5714	1	0.6667	0.4	0.625	0.4444
chr10	63061482	0.3516	0.5792	-0.2275	0.03132	-7.263	0.02228	0.0159	3.776e-13	5.598e-10	1	0.5455	0.125	0.3077	0.7	0.3333	0.4545	Pbld1	Pbld1		XM_006514030.3:1;XM_006514029.3:1;XM_006514032.3:1;XM_006514031.1:2
chr16	91942350	0.6729	0.8342	-0.1613	0.02221	-7.262	0.01155	0.01247	3.81e-13	5.634e-10	0.9971	0.6842	0.7778	0.5385	0.8571	0.7778	0.8462
chr14	57733952	0.4749	0.2165	0.2584	0.03559	7.262	0.02308	0.06503	3.817e-13	5.641e-10	1	0.2857	0.2143	0.3333	0.09524	0.1538	0.05	Lats2		NM_015771.2:7;XM_006519224.3:6;NM_153382.1:2;XM_006519225.2:2
chr17	46350131	0.8182	0.5825	0.2357	0.03246	7.261	0.01393	0.0155	3.838e-13	5.667e-10	1	0.8571	1	0.7143	0.4	0.75	0.7778
chr3	87986375	0.6461	0.4093	0.2368	0.03263	7.256	0.01327	0.01356	3.975e-13	5.86e-10	1	0.4	0.4286	0.5455	0.35	0.1667	0.3333
chr6	119412574	0.9715	0.7101	0.2614	0.03602	7.256	0.01321	0.01861	3.991e-13	5.879e-10	1	1	0.8571	1	0.7143	1	0.5	Adipor2			NM_197985.3:7
chr13	43237521	0.409	0.749	-0.3401	0.0469	-7.25	0.9895	0.0479	4.175e-13	6.112e-10	1	1	1	1	0.9333	0.8333	1	Gfod1			XM_006516932.3:1;NM_001033399.4:1
chr17	46350144	0.8182	0.5825	0.2357	0.03252	7.249	0.01672	0.01491	4.209e-13	6.153e-10	1	0.7143	1	1	0.4	0.75	0.4444
chr3	101591300	0.5873	0.7907	-0.2034	0.02806	-7.249	0.01377	0.01214	4.209e-13	6.153e-10	0.9999	0.6364	0.52	0.4118	0.6667	0.7619	0.7273	Atp1a1			NM_144900.2:17
chr16	91942408	0.6729	0.8342	-0.1613	0.02226	-7.245	0.01155	0.01397	4.319e-13	6.3e-10	0.9971	0.6842	0.7778	0.5385	0.7143	0.8889	0.6923
chr2	169034070	0.6916	0.8241	-0.1326	0.0183	-7.244	0.01415	0.0193	4.341e-13	6.326e-10	0.9624	0.9	0.6667	0.75	1	0.9091	0.9
chr3	101591195	0.5873	0.7907	-0.2034	0.02808	-7.243	0.01211	0.01667	4.377e-13	6.365e-10	0.9999	0.7273	0.64	0.4706	0.6667	0.9048	0.8636	Atp1a1		NM_144900.2:17
chr4	123353765	0.7848	0.9312	-0.1463	0.02021	-7.242	0.01218	0.02313	4.414e-13	6.408e-10	0.9891	0.8095	0.8095	0.9286	1	0.9545	1	Macf1			XM_011240414.2:2;XM_017319920.1:2;XM_011240418.1:2;XM_011240415.1:2;NM_001199136.1:2;NM_001199137.1:2;XM_011240411.1:2;XM_011240416.1:2;XM_011240417.1:2
chr9	116104393	0.8563	0.4866	0.3697	0.05105	7.242	0.02319	0.496	4.437e-13	6.432e-10	1	1	0.95	0.9048	1	1	0.9091	Tgfbr2			NM_009371.3:2;NM_029575.3:2
chr17	46350148	0.8182	0.5825	0.2357	0.03257	7.237	0.01715	0.0155	4.6e-13	6.654e-10	1	0.8571	1	1	0.4	0.75	0.7778
chr3	79288359	0.159	0.3666	-0.2077	0.0287	-7.236	0.2877	0.611	4.615e-13	6.67e-10	0.9999	0.75	0.8333	0.6667	0.8696	1	1
chr5	114412927	0.7614	0.5463	0.2151	0.02972	7.236	0.01829	0.02052	4.625e-13	6.679e-10	0.9999	1	0.8333	0.8571	0.7857	0.6667	0.7273	Ube3b			XM_006530126.2:23;NM_054093.2:24;XM_011248161.1:12
chr4	123164415	0.6699	0.4763	0.1936	0.02676	7.233	0.04785	0.1405	4.736e-13	6.819e-10	0.9998	0.4348	0.4815	0.4	0.08333	0.3704	0.125
chr16	91942404	0.6729	0.8342	-0.1613	0.02231	-7.232	0.01155	0.01526	4.773e-13	6.867e-10	0.997	0.6316	0.7778	0.5385	0.7143	1	0.8462
chr6	101083610	0.5252	0.321	0.2042	0.02826	7.227	0.2592	0.3945	4.951e-13	7.097e-10	0.9999	0.9333	0.9615	0.7619	0.75	0.8889	1
chr5	133671409	0.5858	0.3914	0.1944	0.02692	7.223	0.3645	0.2586	5.091e-13	7.287e-10	0.9998	0.9412	1	0.9167	0.8571	0.875	0.8462
chr4	123164341	0.6699	0.4763	0.1936	0.0268	7.223	0.1267	0.05613	5.104e-13	7.299e-10	0.9998	0.3913	0.2963	0.35	0.3333	0.2593	0.2083
chr3	101591285	0.5873	0.7907	-0.2034	0.02818	-7.218	0.01828	0.01145	5.268e-13	7.506e-10	0.9999	0.7273	0.6	0.3529	0.7778	0.8095	0.8636	Atp1a1			NM_144900.2:17
chr3	101591348	0.5873	0.7907	-0.2034	0.0282	-7.213	0.0241	0.01113	5.464e-13	7.78e-10	0.9999	0.5	0.44	0.4118	0.7222	0.7619	0.7273	Atp1a1		NM_144900.2:18
chr14	77707246	0.5761	0.4426	0.1336	0.01852	7.213	0.01082	0.02071	5.479e-13	7.795e-10	0.965	0.6471	0.5294	0.5	0.5	0.2308	0.25	Enox1			XR_383180.2:16;XM_006519005.3:18;XR_001781120.1:16;XM_011245067.2:17;XM_006519006.3:19;XR_383179.2:15;XM_011245063.2:18;XM_006518999.3:18;XM_011245064.2:19;XM_006519000.3:19;XM_006519001.3:19;XM_011245066.2:17;XM_017316018.1:18;NM_172813.3:17;NM_001253759.1:18;XM_011245065.2:15
chr2	169034088	0.6916	0.8241	-0.1326	0.01838	-7.212	0.01713	0.0193	5.497e-13	7.815e-10	0.9618	0.9	0.7778	0.875	1	0.9091	0.9
chr4	123353762	0.7848	0.9312	-0.1463	0.02029	-7.211	0.01403	0.02534	5.564e-13	7.899e-10	0.9888	0.7143	0.6667	0.9286	1	1	0.9444	Macf1			XM_011240414.2:2;XM_017319920.1:2;XM_011240418.1:2;XM_011240415.1:2;NM_001199136.1:2;NM_001199137.1:2;XM_011240411.1:2;XM_011240416.1:2;XM_011240417.1:2
chr14	57733938	0.4749	0.2165	0.2584	0.03584	7.21	0.0131	0.0212	5.581e-13	7.917e-10	1	0.4286	0.6429	0.3333	0.1429	0.4615	0.15	Lats2		NM_015771.2:7;XM_006519224.3:6;NM_153382.1:2;XM_006519225.2:2
chr3	101591188	0.5873	0.7907	-0.2034	0.02821	-7.209	0.02192	0.01146	5.636e-13	7.983e-10	0.9999	0.5455	0.84	0.6471	0.8333	0.8571	0.7727	Atp1a1		NM_144900.2:17
chr1	133376411	0.4866	0.6827	-0.1962	0.02721	-7.209	0.1702	0.02248	5.651e-13	7.999e-10	0.9998	0.8	0.8824	0.8261	0.8182	0.9	0.8571	Etnk2			XM_006529364.2:4;NM_175443.5:5
chr4	123353739	0.7848	0.9312	-0.1463	0.02031	-7.205	0.02566	0.01423	5.824e-13	8.218e-10	0.9887	0.5714	0.6	0.7143	1	0.8636	0.8889	Macf1			XM_011240414.2:2;XM_017319920.1:2;XM_011240418.1:2;XM_011240415.1:2;NM_001199136.1:2;NM_001199137.1:2;XM_011240411.1:2;XM_011240416.1:2;XM_011240417.1:2
chr14	57734149	0.4749	0.2165	0.2584	0.03588	7.203	0.01369	0.03001	5.893e-13	8.309e-10	1	0.4286	0.5	0.2308	0.1429	0.3077	0.05556	Lats2		NM_015771.2:7;XM_006519224.3:6;NM_153382.1:2;XM_006519225.2:2
chr3	153642957	0.8299	0.6126	0.2173	0.03018	7.2	0.01194	0.01868	6.017e-13	8.478e-10	0.9999	0.6667	0.8333	0.8889	0.25	0.5833	0.7692	St6galnac3			NM_011372.2:4
chr3	153643034	0.8299	0.6126	0.2173	0.03018	7.2	0.01849	0.01737	6.029e-13	8.49e-10	0.9999	0.5833	0.7778	0.9412	0.25	0.5	0.6923	St6galnac3			NM_011372.2:4
chr9	60849258	0.7557	0.5007	0.255	0.03542	7.199	0.01644	0.01402	6.061e-13	8.528e-10	1	1	0.6364	0.875	0.6667	0.5833	0.3333	Uaca			XM_017313609.1:6;XM_006511481.1:4;NM_028283.2:4;XM_006511483.3:4;XM_006511482.3:4
chr3	153643044	0.8299	0.6126	0.2173	0.03019	7.198	0.01304	0.03011	6.122e-13	8.602e-10	0.9999	0.6667	0.7222	0.8824	0.125	0.6364	0.7692	St6galnac3			NM_011372.2:4
chr6	120644516	0.5508	0.3303	0.2205	0.03067	7.191	0.01476	0.01521	6.432e-13	8.991e-10	1	0.75	0.7778	0.5714	0.4286	0	0.3333
chr2	21199002	0.2895	0.8022	-0.5127	0.07131	-7.19	0.2111	0.0228	6.472e-13	9.04e-10	1	0.8	0.2	1	1	0.8	1	Enkur			NM_027728.2:4
chr5	90608951	0.5313	0.2839	0.2474	0.03441	7.189	0.02092	0.01179	6.529e-13	9.112e-10	1	0.8571	0.6842	0.25	0.4615	0.3462	0.3125	Rassf6		NM_001310656.1:6;XM_006535244.3:6;XM_011249579.2:6;NM_028478.3:6;XM_006535241.3:6;XM_006535249.3:6;XM_006535245.3:6;XM_006535242.3:6;XM_006535247.3:6;XM_006535243.3:6;XM_006535246.3:6;XR_001784751.1:4
chr3	153642979	0.8299	0.6126	0.2173	0.03023	7.188	0.01423	0.02014	6.562e-13	9.152e-10	0.9999	0.6667	0.7778	0.9412	0.25	0.5	0.7692	St6galnac3			NM_011372.2:4
chr10	127750498	0.6141	0.4239	0.1902	0.02647	7.187	0.01168	0.01281	6.641e-13	9.249e-10	0.9997	0.6154	0.6286	0.7586	0.3684	0.5556	0.3784	Gpr182		NM_007412.2:1
chr2	21199096	0.2895	0.8022	-0.5127	0.07134	-7.186	0.04073	0.2721	6.65e-13	9.252e-10	1	0.2	0	0	0.5	0	1	Enkur			NM_027728.2:4
chr16	91942412	0.6729	0.8342	-0.1613	0.02246	-7.183	0.01148	0.02109	6.797e-13	9.439e-10	0.9968	0.7368	0.7778	0.6154	0.5714	1	0.9231
chr6	120644456	0.5508	0.3303	0.2205	0.0307	7.183	0.01377	0.01705	6.835e-13	9.485e-10	1	0.625	0.7778	0.4286	0.7143	0.2	0.4444
chr5	127691792	0.5194	0.3742	0.1452	0.02021	7.182	0.01067	0.01179	6.845e-13	9.492e-10	0.9873	0.4375	0.5714	0.5	0.4167	0.4286	0.2857	Glt1d1		XR_377057.2:10;XM_006504309.3:11	XM_006504310.2:9;XM_006504311.2:9;NM_177005.4:10;XM_006504312.1:8
chr5	89953010	0.8942	0.7495	0.1447	0.02016	7.179	0.01108	0.01325	7.035e-13	9.734e-10	0.9867	0.8	0.8	0.8462	0.6	0.6	0.75
chr10	128779009	0.5008	0.1893	0.3115	0.0434	7.178	0.01218	0.01419	7.068e-13	9.766e-10	1	0.6667	0.3846	0.5714	0.07692	0.2857	0.1667
chr14	77707265	0.5761	0.4426	0.1336	0.01862	7.175	0.01306	0.02205	7.256e-13	9.989e-10	0.9643	0.6471	0.4118	0.5	0.3333	0.2308	0.3333	Enox1			XR_383180.2:16;XM_006519005.3:18;XR_001781120.1:16;XM_011245067.2:17;XM_006519006.3:19;XR_383179.2:15;XM_011245063.2:18;XM_006518999.3:18;XM_011245064.2:19;XM_006519000.3:19;XM_006519001.3:19;XM_011245066.2:17;XM_017316018.1:18;NM_172813.3:17;NM_001253759.1:18;XM_011245065.2:15
chr5	75263829	0.652	0.8659	-0.2139	0.02982	-7.174	0.8421	0.02837	7.284e-13	1.002e-09	0.9999	1	1	1	1	1	1
chr3	101591305	0.5873	0.7907	-0.2034	0.02836	-7.173	0.01828	0.02135	7.335e-13	1.008e-09	0.9999	0.7273	0.6	0.3529	0.6667	0.9524	0.7273	Atp1a1			NM_144900.2:17
chr11	98451979	0.5884	0.4527	0.1357	0.01892	7.172	0.01594	0.01619	7.407e-13	1.017e-09	0.9704	0.3333	0.625	0.5	0.3333	0.4286	0.25	Grb7;Gm38975			XR_880195.2:2;XR_001780316.1:2;NM_010346.2:6;XM_006532233.1:6
chr13	44535742	0.465	0.606	-0.1411	0.01967	-7.17	0.09227	0.01495	7.51e-13	1.031e-09	0.9816	0.1176	0.3182	0.4118	0.3333	0.7	0.5556	Gm34276			XR_873342.2:1;XR_873339.2:1;XR_873341.2:1;XR_873340.2:1
chr4	124527380	0.4268	0.6247	-0.1979	0.0276	-7.168	0.02558	0.01469	7.635e-13	1.047e-09	0.9998	0.375	0.2727	0.2308	0.8	0.5385	0.8	Gm2164		XR_868120.2:3;XR_868121.2:3;XR_868123.2:3;XR_868119.2:3;XR_868122.2:3;XR_001784425.1:4;XR_868114.1:3;XR_001784424.1:3;XR_001784428.1:3;XR_868117.1:3;XR_868116.1:3;XR_001784426.1:3;XR_376635.3:3;XR_868115.2:3;XR_001784427.1:4;XR_001784430.1:4	XR_001784431.1:3;XR_868124.2:3;XR_001784429.1:3
chr14	59716118	0.6181	0.3393	0.2787	0.0389	7.165	0.01505	0.01283	7.78e-13	1.066e-09	1	0.8571	0.625	0.8571	0.2	0.5	0.35	Atp8a2			XM_006519232.3:4;XM_006519235.3:4;XM_006519234.3:4;XM_017316077.1:4;NM_015803.2:4
chr3	87986466	0.6461	0.4093	0.2368	0.03305	7.164	0.01806	0.01222	7.823e-13	1.072e-09	1	0.8	0.7143	0.9091	0.4	0.2857	0.4444
chr5	127691841	0.5194	0.3742	0.1452	0.02027	7.162	0.01223	0.01158	7.944e-13	1.087e-09	0.9871	0.625	0.5	0.375	0.3333	0.5	0.4286	Glt1d1		XR_377057.2:10;XM_006504309.3:11	XM_006504310.2:9;XM_006504311.2:9;NM_177005.4:10;XM_006504312.1:8
chr14	77707157	0.5708	0.4313	0.1395	0.01948	7.162	0.0124	0.01599	7.951e-13	1.087e-09	0.9788	0.5294	0.4706	0.4167	0.5	0.2308	0.3333	Enox1			XR_383180.2:16;XM_006519005.3:18;XR_001781120.1:16;XM_011245067.2:17;XM_006519006.3:19;XR_383179.2:15;XM_011245063.2:18;XM_006518999.3:18;XM_011245064.2:19;XM_006519000.3:19;XM_006519001.3:19;XM_011245066.2:17;XM_017316018.1:18;NM_172813.3:17;NM_001253759.1:18;XM_011245065.2:15
chr1	133796285	0.8088	0.6142	0.1946	0.02718	7.161	0.35	0.9895	7.995e-13	1.091e-09	0.9998	1	1	1	1	1	1	Atp2b4			XM_011248038.1:21;XM_006529723.2:20;XM_006529726.2:19;XM_006529727.2:21;XM_006529728.3:21;XM_006529724.3:21
chr5	114412953	0.7614	0.5463	0.2151	0.03003	7.161	0.01698	0.0483	8.035e-13	1.096e-09	0.9999	1	0.8333	0.7143	0.7857	0.5	0.9091	Ube3b			XM_006530126.2:23;NM_054093.2:24;XM_011248161.1:12
chr16	91942317	0.6729	0.8342	-0.1613	0.02254	-7.156	0.01576	0.01694	8.313e-13	1.133e-09	0.9967	0.5263	0.7778	0.4615	0.7143	1	0.6923
chr10	89686758	0.4127	0.1417	0.271	0.03788	7.156	0.01473	0.02101	8.322e-13	1.133e-09	1	0.4	0.6364	0.2727	0.3333	0	0	1500026H17Rik	Scyl2;1500026H17Rik		NR_130956.1:1
chr6	91357704	0.5394	0.3955	0.1439	0.02012	7.155	0.2271	0.204	8.365e-13	1.138e-09	0.9855	0.1667	0.08333	0.24	0.1538	0	0.1613
chr2	169034079	0.6916	0.8241	-0.1326	0.01853	-7.155	0.01446	0.03153	8.367e-13	1.138e-09	0.9606	0.5	0.7778	0.875	1	0.9091	1
chr9	121948843	0.7823	0.5422	0.2401	0.03356	7.154	0.07312	0.4082	8.404e-13	1.142e-09	1	0.75	1	1	0.9333	1	1
chr16	91942272	0.6729	0.8342	-0.1613	0.02255	-7.152	0.05611	0.01422	8.55e-13	1.161e-09	0.9967	0.3158	0.6667	0.4615	0.5714	0.8889	0.7692
chr13	44535622	0.465	0.606	-0.1411	0.01972	-7.152	0.09108	0.01584	8.552e-13	1.161e-09	0.9813	0.1176	0.5909	0.2941	0.4444	0.8	0.6667	Gm34276			XR_873342.2:1;XR_873339.2:1;XR_873341.2:1;XR_873340.2:1
chr8	120545467	0.6989	0.8303	-0.1314	0.01839	-7.147	0.1308	0.02126	8.876e-13	1.2e-09	0.9563	0.8627	0.9636	0.9111	0.9429	0.8485	0.9091	Gse1			XM_006531146.3:2;XM_006531145.3:2;XM_006531147.3:2;NM_198671.2:1;XM_006531148.3:1;NM_001145897.1:1;NM_001145896.1:1;XM_006531149.3:1
chr3	87986442	0.6461	0.4093	0.2368	0.03313	7.147	0.01579	0.02722	8.897e-13	1.202e-09	1	0.4	0.2857	0.7273	0.1579	0.2857	0.3333
chr10	89686769	0.4127	0.1417	0.271	0.03793	7.146	0.01864	0.01602	8.963e-13	1.21e-09	1	0.6	0.6364	0.1818	0.3333	0.1111	0	1500026H17Rik	Scyl2;1500026H17Rik		NR_130956.1:1
chr7	24994109	0.6737	0.8083	-0.1346	0.01884	-7.145	0.07542	0.01636	8.99e-13	1.212e-09	0.9668	0.8182	0.7561	0.9318	0.7949	0.9355	0.8571	Atp1a3			XM_011250520.2:12;NM_001290469.1:12;XM_011250519.2:11;XM_011250518.2:11
chr1	184716553	0.09551	0.302	-0.2065	0.0289	-7.144	0.3889	0.05684	9.076e-13	1.221e-09	0.9999	0.875	0.625	0.8182	0.6923	0.4	0.5833	4930488B22Rik			NR_040627.1:2
chr13	44535784	0.465	0.606	-0.1411	0.01976	-7.14	0.0873	0.0139	9.321e-13	1.251e-09	0.9812	0.1176	0.5	0.2941	0.4444	0.7	0.6667	Gm34276			XR_873342.2:1;XR_873339.2:1;XR_873341.2:1;XR_873340.2:1
chr5	127691853	0.5194	0.3742	0.1452	0.02034	7.138	0.01222	0.02466	9.436e-13	1.265e-09	0.9869	0.375	0.4615	0.4375	0.2083	0.2857	0.2381	Glt1d1		XR_377057.2:10;XM_006504309.3:11	XM_006504310.2:9;XM_006504311.2:9;NM_177005.4:10;XM_006504312.1:8
chr4	123353832	0.7848	0.9312	-0.1463	0.0205	-7.138	0.0331	0.02618	9.494e-13	1.271e-09	0.9881	0.8571	0.9524	0.9286	1	1	0.9444	Macf1			XM_011240414.2:2;XM_017319920.1:2;XM_011240418.1:2;XM_011240415.1:2;NM_001199136.1:2;NM_001199137.1:2;XM_011240411.1:2;XM_011240416.1:2;XM_011240417.1:2
chr19	5938124	0.3264	0.189	0.1374	0.01925	7.135	0.1331	0.1503	9.685e-13	1.295e-09	0.9738	0.07692	0.125	0.1613	0.02778	0.03846	0.04348
chr16	91942488	0.6608	0.8291	-0.1683	0.02359	-7.135	0.01347	0.01757	9.687e-13	1.295e-09	0.9981	0.5789	0.8889	0.5385	0.5714	1	0.8462
chr10	63061610	0.3281	0.5608	-0.2328	0.03263	-7.134	0.01743	0.01688	9.774e-13	1.304e-09	1	0.4545	0.125	0.3077	0.6	0.2222	0.5455	Pbld1	Pbld1	XM_006514030.3:2;XM_006514029.3:2;XM_006514031.1:3;XM_006514032.3:2
chr3	87986320	0.6461	0.4093	0.2368	0.03319	7.133	0.01269	0.01304	9.798e-13	1.305e-09	1	0.8	0.5714	0.75	0.5	0.2857	0.4444
chr5	89952992	0.8942	0.7495	0.1447	0.02028	7.133	0.01358	0.01472	9.799e-13	1.305e-09	0.9862	0.9333	0.8667	1	1	0.7	0.8333
chr7	74058495	0.5241	0.7856	-0.2615	0.03666	-7.132	0.9895	0.0709	9.887e-13	1.315e-09	1	1	1	1	0.9474	1	0.8846
chr10	63061666	0.3205	0.5471	-0.2266	0.03177	-7.132	0.2086	0.1044	9.906e-13	1.316e-09	1	0.8182	0.8125	0.6154	0.8	0.5556	1	Pbld1		XM_006514030.3:2;XM_006514029.3:2;XM_006514031.1:3;XM_006514032.3:2;NM_026701.2:1
chr5	127691801	0.5194	0.3742	0.1452	0.02036	7.13	0.0134	0.01301	1.004e-12	1.333e-09	0.9868	0.3125	0.5	0.5625	0.3333	0.5714	0.3333	Glt1d1		XR_377057.2:10;XM_006504309.3:11	XM_006504310.2:9;XM_006504311.2:9;NM_177005.4:10;XM_006504312.1:8
chr8	47369970	0.6585	0.791	-0.1325	0.01859	-7.128	0.3626	0.1211	1.015e-12	1.347e-09	0.9599	1	0.9706	0.9773	0.8947	0.9412	1	Stox2			XM_006509495.3:3
chr15	76188603	0.7295	0.8774	-0.148	0.02077	-7.124	0.08054	0.01866	1.05e-12	1.392e-09	0.9895	0.8571	0.9487	0.9048	0.8824	0.9474	0.9655	Plec		NM_201394.2:17;NM_201393.2:17;NM_201392.2:17;NM_001163549.1:17;NM_201391.2:17;NM_201390.2:17;NM_001163540.1:17;NM_201389.2:17;NM_001164203.1:17;NM_201388.2:17;NM_201387.3:17;NM_201386.2:17;NM_201385.2:17;NM_001163542.1:17;NM_011117.2:17
chr5	127691790	0.5194	0.3742	0.1452	0.02039	7.121	0.0125	0.03281	1.069e-12	1.416e-09	0.9867	0.375	0.4286	0.4375	0.25	0.4286	0.1429	Glt1d1		XR_377057.2:10;XM_006504309.3:11	XM_006504310.2:9;XM_006504311.2:9;NM_177005.4:10;XM_006504312.1:8
chr14	57734164	0.4749	0.2165	0.2584	0.03632	7.116	0.02125	0.02555	1.112e-12	1.467e-09	1	0.3571	0.7857	0.4615	0.1429	0.4615	0.1111	Lats2		NM_015771.2:7;XM_006519224.3:6;NM_153382.1:2;XM_006519225.2:2
chr12	83726387	0.4094	0.6782	-0.2687	0.03778	-7.113	0.01791	0.01419	1.139e-12	1.501e-09	1	0.3571	0.4706	0.8	0.6667	0.5333	0.8182	Psen1			XM_006515605.3:7;NM_008943.2:7
chr16	91942435	0.6729	0.8342	-0.1613	0.02268	-7.112	0.02259	0.01545	1.14e-12	1.501e-09	0.9966	0.8947	0.7778	0.6154	0.5714	0.7778	0.9231
chr5	89953056	0.8942	0.7495	0.1447	0.02035	7.111	0.02346	0.01347	1.153e-12	1.515e-09	0.986	1	0.9333	1	0.8	0.6	0.6667
chr14	57733978	0.4749	0.2165	0.2584	0.03635	7.11	0.05678	0.01718	1.157e-12	1.52e-09	1	0.5	0.8571	0.25	0.1429	0.2308	0.15	Lats2		NM_015771.2:7;XM_006519224.3:6;NM_153382.1:2;XM_006519225.2:2
chr17	28058596	0.7154	0.5593	0.1562	0.02196	7.11	0.2675	0.9895	1.158e-12	1.52e-09	0.9947	1	0.8824	1	1	1	1	Anks1			NM_001286041.1:22;NM_001286040.1:23;XM_006524087.1:23;XM_006524089.3:23;NM_181413.4:23;XM_006524090.1:22;XM_006524088.1:23;XM_006524091.3:12
chr15	25758883	0.4392	0.6419	-0.2027	0.02852	-7.105	0.01446	0.02139	1.201e-12	1.571e-09	0.9998	0.4444	0.2	0.25	0.8333	0.6	0.3333	Myo10		XM_006520025.3:1	NM_019472.2:19
chr6	120644598	0.5508	0.3303	0.2205	0.03104	7.104	0.01281	0.01674	1.21e-12	1.581e-09	0.9999	0.75	0.5556	0.4286	0.125	0.2	0.2222
chr5	89953127	0.8942	0.7495	0.1447	0.02037	7.104	0.01241	0.02909	1.21e-12	1.581e-09	0.9859	0.7333	0.8571	0.8462	1	0.4444	0.9167
chr16	91942256	0.6729	0.8342	-0.1613	0.02271	-7.102	0.01088	0.01402	1.231e-12	1.605e-09	0.9965	0.6316	0.6667	0.5625	0.8571	0.8889	0.6923
chr8	27257725	0.9101	0.629	0.2811	0.03959	7.1	0.01388	0.01698	1.244e-12	1.62e-09	1	0.8125	0.7778	1	0.2857	0.4	0.6667
chr17	55966475	0.4776	0.6918	-0.2142	0.03017	-7.099	0.4165	0.196	1.255e-12	1.634e-09	0.9999	0.9412	0.9167	1	1	0.9412	0.9615	Ccdc94			NM_028381.3:6;XM_006524982.1:5
chr6	120644581	0.5508	0.3303	0.2205	0.03108	7.095	0.01618	0.01415	1.295e-12	1.683e-09	0.9999	0.5	0.6667	0.1429	0.375	0.2	0.2222
chr3	153643059	0.8299	0.6126	0.2173	0.03064	7.091	0.02114	0.02745	1.328e-12	1.723e-09	0.9999	0.75	0.8889	1	1	0.75	0.7692	St6galnac3			NM_011372.2:4
chr15	97003945	0.9222	0.7698	0.1524	0.0215	7.087	0.01202	0.01223	1.367e-12	1.766e-09	0.9926	0.8824	1	0.9412	0.6429	0.7	0.7857	Slc38a4			NM_027052.3:3;XM_006521349.3:3;XM_006521351.2:3;XM_006521350.3:3;XM_006521348.3:3;XM_006521346.3:3
chr5	89952984	0.8942	0.7495	0.1447	0.02043	7.083	0.01179	0.01251	1.411e-12	1.816e-09	0.9857	0.9333	0.9333	0.9231	0.8	0.7273	0.75
chr5	89953041	0.8942	0.7495	0.1447	0.02043	7.083	0.01406	0.01774	1.413e-12	1.817e-09	0.9857	0.8667	1	0.9231	1	0.7	0.9167
chr10	91250072	0.4088	0.2229	0.1859	0.02625	7.082	0.01406	0.04795	1.424e-12	1.83e-09	0.9995	0.8333	0.375	0.5	0.2857	0.7	0.5
chr7	49401027	0.8631	0.6919	0.1712	0.02418	7.08	0.01288	0.01644	1.443e-12	1.852e-09	0.9984	0.8	1	0.8571	0.4444	0.5833	0.4286	Nav2			XM_006541300.3:5;XM_006541297.3:5;NM_001111016.1:5;XM_006541311.3:4;XM_006541289.3:4;XM_006541304.3:4;XM_006541292.3:4;XM_006541291.3:4;XM_006541288.3:4;XM_006541294.3:4;XM_006541290.3:4;XM_006541296.3:4;XM_006541305.3:4;NM_175272.3:4;XM_006541293.3:4;XM_006541295.3:4;XM_006541299.3:4;XM_017312397.1:4;XM_017312396.1:4;XM_006541298.3:4;XM_006541303.2:3;XM_006541302.2:3
chr10	89686796	0.4127	0.1417	0.271	0.03829	7.078	0.01392	0.1449	1.465e-12	1.878e-09	1	0.6	0.4545	0.6364	0.3333	0.5	0.8571	1500026H17Rik	Scyl2;1500026H17Rik		NR_130956.1:1
chr5	89953063	0.8942	0.7495	0.1447	0.02045	7.074	0.01138	0.01978	1.503e-12	1.919e-09	0.9856	0.8667	0.8	0.7692	0.6	0.4	0.75
chr5	89953081	0.8942	0.7495	0.1447	0.02045	7.074	0.01053	0.02033	1.503e-12	1.919e-09	0.9856	0.8667	0.8	0.8462	0.8	0.4	0.6667
chr19	15340497	0.5387	0.3602	0.1786	0.02525	7.073	0.1383	0.2108	1.512e-12	1.929e-09	0.9991	0.125	0.3333	0.1	0	0	0.1111		LOC108168406
chr16	91942389	0.6729	0.8342	-0.1613	0.02282	-7.07	0.02066	0.02252	1.551e-12	1.977e-09	0.9964	0.8947	0.6667	0.6923	1	1	0.9231
chr14	103432214	0.8819	0.6544	0.2275	0.03218	7.07	0.02091	0.6591	1.553e-12	1.978e-09	1	1	0.9167	1	1	1	1	1700087I21Rik			XR_001781434.1:1;XR_001781430.1:1;XR_001781427.1:2;XR_001781425.1:3;XR_001781426.1:3;XR_001781431.1:3;XR_001781429.1:3;XR_001781433.1:3;XR_001781432.1:3
chr3	153642846	0.8299	0.6126	0.2173	0.03075	7.067	0.01944	0.02539	1.587e-12	2.02e-09	0.9999	0.8462	0.7778	1	0.75	0.8333	0.8462	St6galnac3			NM_011372.2:4
chr5	89952994	0.8942	0.7495	0.1447	0.02048	7.065	0.01334	0.01936	1.601e-12	2.032e-09	0.9855	1	0.8667	0.8462	1	0.6	0.9167
chr16	91942426	0.6729	0.8342	-0.1613	0.02286	-7.058	0.02259	0.02252	1.69e-12	2.136e-09	0.9963	0.8947	0.7778	0.6154	1	1	0.9231
chr10	127750463	0.6004	0.4138	0.1866	0.02643	7.058	0.01139	0.01351	1.691e-12	2.136e-09	0.9995	0.6923	0.6857	0.6897	0.3158	0.4815	0.3784	Gpr182		NM_007412.2:1
chr1	91108698	0.7476	0.9056	-0.158	0.0224	-7.055	0.009669	0.01488	1.731e-12	2.185e-09	0.9952	0.7308	0.7727	0.6875	0.6667	0.8947	1	Lrrfip1			XM_006529182.3:18;XM_017318960.1:18;XM_017318966.1:17;XM_017318999.1:14;XM_017319004.1:13;XM_006529212.3:18;XM_006529213.3:17;XM_017319017.1:14;XM_017319019.1:13;XM_006529208.3:6;XM_006529216.2:6;NM_001111312.1:7;XM_006529215.1:6;NM_001111311.1:6;XM_006529175.3:19;XM_006529209.3:19;XM_006529177.3:18;XM_006529178.3:18;XM_006529180.3:18;XM_017318722.1:17;XM_006529187.3:16;XM_006529181.3:18;XM_00652…
chr5	89953018	0.8942	0.7495	0.1447	0.02051	7.054	0.01977	0.01774	1.737e-12	2.191e-09	0.9853	0.8667	1	1	1	0.7	0.9167
chr5	89953078	0.8942	0.7495	0.1447	0.02051	7.053	0.02527	0.01669	1.746e-12	2.201e-09	0.9853	1	1	0.9231	0.8	0.6	0.9167
chr11	117322171	0.5173	0.76	-0.2427	0.03441	-7.053	0.01747	0.01299	1.756e-12	2.213e-09	1	0.75	0.5333	0.7273	0.7143	0.8	0.8182	Sept9;Gm34065		XR_880324.2:1	NM_001113486.1:3;XM_006533744.1:2;NM_001113487.1:2;XM_006533746.3:1
chr12	71640776	0.5571	0.8142	-0.257	0.03645	-7.051	0.9895	0.02596	1.773e-12	2.232e-09	1	1	1	1	1	1	1	9630002D21Rik			XR_872813.1:2;XR_872814.1:2;XR_872810.1:3;XR_872811.1:3;XR_872808.1:3;XR_872812.1:2;XR_872809.1:2
chr6	122390875	0.6859	0.4731	0.2128	0.0302	7.048	0.06646	0.01744	1.821e-12	2.291e-09	0.9999	0.8421	0.9333	0.8889	0.4444	0.4667	0.8182		1700063H04Rik
chr6	28928065	0.5773	0.8692	-0.2919	0.04142	-7.046	0.057	0.01585	1.837e-12	2.306e-09	1	0.9286	0.5758	0.6429	0.8333	1	0.9091	Snd1			XM_006505142.2:16
chr10	127750456	0.6004	0.4138	0.1866	0.02648	7.046	0.01856	0.01175	1.843e-12	2.311e-09	0.9995	0.6154	0.6857	0.7931	0.4211	0.5926	0.4595	Gpr182		NM_007412.2:1
chr3	146630401	0.7004	0.4785	0.2219	0.0315	7.045	0.02774	0.3709	1.86e-12	2.329e-09	0.9999	0.8	1	1	0.9286	0.9091	1	Uox			NM_009474.5:7
chr17	4197335	0.694	0.3767	0.3173	0.04505	7.043	0.01209	0.01597	1.876e-12	2.344e-09	1	0.6667	0.7273	0.5	0.2222	0.1667	0.5714
chr1	91108644	0.7476	0.9056	-0.158	0.02244	-7.042	0.01021	0.01516	1.898e-12	2.369e-09	0.9951	0.7308	0.6818	0.6875	1	0.8947	1	Lrrfip1		XM_006529175.3:19;XM_006529209.3:19;XM_006529177.3:18;XM_006529178.3:18;XM_006529180.3:18;XM_017318722.1:17;XM_006529187.3:16;XM_006529181.3:18;XM_006529189.3:15;XM_006529191.3:15;XM_017318761.1:17;XM_006529194.3:14;XM_017318813.1:16;XM_017318958.1:18;XM_017318961.1:17;XM_006529198.3:11;XM_017318914.1:15;XM_017318965.1:17;XM_006529199.3:10;XM_017318969.1:16;XM_006529196.3:13;XM_006529201.3:9;XM_0…	XM_006529182.3:18;XM_017318960.1:18;XM_017318966.1:17;XM_017318999.1:14;XM_017319004.1:13;XM_006529212.3:18;XM_006529213.3:17;XM_017319017.1:14;XM_017319019.1:13;XM_006529208.3:6;XM_006529216.2:6;NM_001111312.1:7;XM_006529215.1:6;NM_001111311.1:6
chr3	153642888	0.8299	0.6126	0.2173	0.03088	7.037	0.02228	0.03361	1.968e-12	2.453e-09	0.9999	0.8333	0.8889	1	0.125	0.5	0.7692	St6galnac3			NM_011372.2:4
chr15	97003963	0.9222	0.7698	0.1524	0.02166	7.036	0.01101	0.01315	1.983e-12	2.469e-09	0.9922	0.9412	0.8333	0.9444	0.8571	0.8	0.8571	Slc38a4			NM_027052.3:3;XM_006521349.3:3;XM_006521351.2:3;XM_006521350.3:3;XM_006521348.3:3;XM_006521346.3:3
chr15	99434013	0.5859	0.426	0.16	0.02274	7.035	0.517	0.2697	1.994e-12	2.481e-09	0.9958	1	0.9333	1	1	0.8	0.8	Nckap5l;LOC102637966			XR_001781770.1:1;XM_006521123.3:10;NM_001001884.1:10;XM_006521122.3:10
chr15	78782863	0.6734	0.496	0.1774	0.02524	7.031	0.09295	0.3086	2.046e-12	2.543e-09	0.9989	0.8636	0.8077	0.95	0.9583	0.8947	0.8824	Card10			XM_006520253.3:9;NM_130859.2:9
chr6	122390917	0.6859	0.4731	0.2128	0.03029	7.026	0.0125	0.01467	2.118e-12	2.62e-09	0.9999	0.6316	0.7333	0.8333	0.3333	0.4	0.3636		1700063H04Rik
chr17	64273854	0.717	0.4352	0.2817	0.04011	7.024	0.01266	0.01416	2.163e-12	2.67e-09	1	0.7778	0.7857	0.5385	0.6	0.4	0.3333	Gm34858		XR_001782206.1:1;XR_001782203.1:1;XR_001782204.1:1;XR_001782202.1:1	XR_001782205.1:1
chr1	91108691	0.7476	0.9056	-0.158	0.0225	-7.022	0.01566	0.03444	2.184e-12	2.693e-09	0.995	0.7692	0.7727	1	1	1	1	Lrrfip1			XM_006529182.3:18;XM_017318960.1:18;XM_017318966.1:17;XM_017318999.1:14;XM_017319004.1:13;XM_006529212.3:18;XM_006529213.3:17;XM_017319017.1:14;XM_017319019.1:13;XM_006529208.3:6;XM_006529216.2:6;NM_001111312.1:7;XM_006529215.1:6;NM_001111311.1:6;XM_006529175.3:19;XM_006529209.3:19;XM_006529177.3:18;XM_006529178.3:18;XM_006529180.3:18;XM_017318722.1:17;XM_006529187.3:16;XM_006529181.3:18;XM_00652…
chr5	89953052	0.8942	0.7495	0.1447	0.02061	7.022	0.01979	0.02021	2.194e-12	2.703e-09	0.9849	1	0.7333	0.9231	0.8	0.5	0.9167
chr15	97003948	0.9222	0.7698	0.1524	0.02171	7.021	0.01402	0.01539	2.196e-12	2.704e-09	0.9921	0.9412	0.9091	1	0.5714	0.65	0.7143	Slc38a4			NM_027052.3:3;XM_006521349.3:3;XM_006521351.2:3;XM_006521350.3:3;XM_006521348.3:3;XM_006521346.3:3
chr5	115866717	0.4712	0.6295	-0.1583	0.02256	-7.018	0.01536	0.01969	2.257e-12	2.772e-09	0.9951	0.5714	0.3846	0	0.875	0.4286	0.4167	Cit			XM_006530131.1:5;XM_006530146.3:5;XM_017320640.1:5;XM_006530142.3:5;XM_006530138.3:5;XM_006530139.3:5;XM_006530135.3:5;XM_006530136.3:5;XM_006530137.3:5;XM_006530134.3:5;XM_006530130.3:5;XM_011248163.2:5;XM_006530145.3:5;XM_006530143.3:5;XM_006530141.3:5;XM_006530140.3:5;XM_006530133.3:5;XM_006530132.3:5;NM_007708.3:4
chr6	122390993	0.6859	0.4731	0.2128	0.03033	7.017	0.01504	0.01372	2.264e-12	2.779e-09	0.9999	0.4737	0.6667	0.6111	0.3333	0.4	0.4545		1700063H04Rik
chr6	31210173	0.9052	0.6522	0.253	0.03605	7.017	0.01676	0.0171	2.265e-12	2.779e-09	1	1	1	1	0.8	0.7	1	Lncpint			NR_110471.1:3;NR_110470.1:2;NR_110469.1:3
chr6	31210178	0.9052	0.6522	0.253	0.03605	7.016	0.01676	0.01714	2.276e-12	2.786e-09	1	1	1	1	0.4	0.6	1	Lncpint			NR_110471.1:3;NR_110470.1:2;NR_110469.1:3
chr1	91108608	0.7476	0.9056	-0.158	0.02253	-7.014	0.009727	0.0218	2.322e-12	2.838e-09	0.995	0.7308	0.7273	0.8125	0.8333	0.7368	1	Lrrfip1		XM_006529175.3:19;XM_006529209.3:19;XM_006529177.3:18;XM_006529178.3:18;XM_006529180.3:18;XM_017318722.1:17;XM_006529187.3:16;XM_006529181.3:18;XM_006529189.3:15;XM_006529191.3:15;XM_017318761.1:17;XM_006529194.3:14;XM_017318813.1:16;XM_017318958.1:18;XM_017318961.1:17;XM_006529198.3:11;XM_017318914.1:15;XM_017318965.1:17;XM_006529199.3:10;XM_017318969.1:16;XM_006529196.3:13;XM_006529201.3:9;XM_0…	XM_006529182.3:18;XM_017318960.1:18;XM_017318966.1:17;XM_017318999.1:14;XM_017319004.1:13;XM_006529212.3:18;XM_006529213.3:17;XM_017319017.1:14;XM_017319019.1:13;XM_006529208.3:6;XM_006529216.2:6;NM_001111312.1:7;XM_006529215.1:6;NM_001111311.1:6
chr18	19235234	0.7855	0.991	-0.2055	0.02931	-7.01	0.01148	0.01678	2.38e-12	2.899e-09	0.9998	0.7692	0.8333	0.7143	1	1	1
chr16	33755533	0.6279	0.8247	-0.1967	0.02807	-7.009	0.01012	0.01152	2.395e-12	2.914e-09	0.9997	0.5455	0.6957	0.6522	0.8125	0.8182	0.7692	Heg1			XM_006522717.1:15;XM_006522715.3:15;XM_006522716.1:14;XM_006522718.2:13;NM_175256.5:12;XM_017317159.1:11
chr6	122390817	0.6859	0.4731	0.2128	0.03039	7.002	0.03463	0.01217	2.522e-12	3.058e-09	0.9999	0.5263	0.4667	0.4444	0.5556	0.4667	0.4545		1700063H04Rik
chr5	115866709	0.4712	0.6295	-0.1583	0.02261	-7.002	0.02095	0.01555	2.523e-12	3.058e-09	0.9951	0.7143	0.3077	0	0.875	0.5714	0.5	Cit			XM_006530131.1:5;XM_006530146.3:5;XM_017320640.1:5;XM_006530142.3:5;XM_006530138.3:5;XM_006530139.3:5;XM_006530135.3:5;XM_006530136.3:5;XM_006530137.3:5;XM_006530134.3:5;XM_006530130.3:5;XM_011248163.2:5;XM_006530145.3:5;XM_006530143.3:5;XM_006530141.3:5;XM_006530140.3:5;XM_006530133.3:5;XM_006530132.3:5;NM_007708.3:4
chr14	77707149	0.5708	0.4313	0.1395	0.01993	7.002	0.04028	0.03068	2.532e-12	3.064e-09	0.9763	0.4706	0.3529	0.25	0.2778	0.2308	0.25	Enox1			XR_383180.2:16;XM_006519005.3:18;XR_001781120.1:16;XM_011245067.2:17;XM_006519006.3:19;XR_383179.2:15;XM_011245063.2:18;XM_006518999.3:18;XM_011245064.2:19;XM_006519000.3:19;XM_006519001.3:19;XM_011245066.2:17;XM_017316018.1:18;NM_172813.3:17;NM_001253759.1:18;XM_011245065.2:15
chr16	58435539	0.905	0.7729	0.1321	0.01887	7.002	0.0162	0.01418	2.532e-12	3.064e-09	0.9556	1	0.9167	1	0.8462	0.9	0.6667	Dcbld2			XM_006522624.1:3;XM_011246022.1:2;XR_001781870.1:3;XM_006522622.1:3;NM_028523.3:3
chr16	33755419	0.6279	0.8247	-0.1967	0.02812	-6.996	0.01213	0.01303	2.625e-12	3.169e-09	0.9997	0.5455	0.5217	0.6087	0.75	0.7	0.6923	Heg1			XM_006522717.1:15;XM_006522715.3:15;XM_006522716.1:14;XM_006522718.2:13;NM_175256.5:12;XM_017317159.1:11
chr10	89686722	0.3571	0.1192	0.238	0.03401	6.996	0.01167	0.01845	2.631e-12	3.174e-09	1	0.4	0.4545	0.3636	0	0	0.1429	1500026H17Rik	Scyl2;1500026H17Rik		NR_130956.1:1
chr12	109425005	0.1361	0.2846	-0.1485	0.02123	-6.994	0.2225	0.02785	2.673e-12	3.219e-09	0.9888	0.5625	0.7857	0.2143	0.4706	0.4444	0.5333
chr1	91108586	0.7476	0.9056	-0.158	0.0226	-6.992	0.0154	0.01314	2.71e-12	3.257e-09	0.9949	0.6538	0.6364	0.875	1	0.8421	0.8	Lrrfip1		XM_006529175.3:19;XM_006529209.3:19;XM_006529177.3:18;XM_006529178.3:18;XM_006529180.3:18;XM_017318722.1:17;XM_006529187.3:16;XM_006529181.3:18;XM_006529189.3:15;XM_006529191.3:15;XM_017318761.1:17;XM_006529194.3:14;XM_017318813.1:16;XM_017318958.1:18;XM_017318961.1:17;XM_006529198.3:11;XM_017318914.1:15;XM_017318965.1:17;XM_006529199.3:10;XM_017318969.1:16;XM_006529196.3:13;XM_006529201.3:9;XM_0…	XM_006529182.3:18;XM_017318960.1:18;XM_017318966.1:17;XM_017318999.1:14;XM_017319004.1:13;XM_006529212.3:18;XM_006529213.3:17;XM_017319017.1:14;XM_017319019.1:13;XM_006529208.3:6;XM_006529216.2:6;NM_001111312.1:7;XM_006529215.1:6;NM_001111311.1:6
chr9	60849213	0.7557	0.5007	0.255	0.03648	6.99	0.01744	0.01817	2.752e-12	3.302e-09	1	1	0.8182	0.8889	0.5	0.6923	0.8333	Uaca			XM_017313609.1:6;XM_006511481.1:4;NM_028283.2:4;XM_006511483.3:4;XM_006511482.3:4
chr5	89953139	0.8942	0.7495	0.1447	0.02071	6.986	0.02138	0.05011	2.837e-12	3.399e-09	0.9845	1	1	0.8462	1	0.8889	1
chr16	33755448	0.6279	0.8247	-0.1967	0.02817	-6.982	0.01218	0.01445	2.905e-12	3.475e-09	0.9997	0.5455	0.5217	0.6957	0.8125	1	0.7692	Heg1			XM_006522717.1:15;XM_006522715.3:15;XM_006522716.1:14;XM_006522718.2:13;NM_175256.5:12;XM_017317159.1:11
chr17	4197348	0.694	0.3767	0.3173	0.04547	6.978	0.01669	0.01717	2.99e-12	3.568e-09	1	0.8333	0.9091	0.5	0.6667	0.3333	0.5714
chr2	68447975	0.8786	0.7077	0.1708	0.02451	6.971	0.01271	0.01295	3.137e-12	3.731e-09	0.9981	0.8824	0.875	1	0.6	0.7	0.6	Stk39			NM_016866.2:17
chr13	44535712	0.465	0.606	-0.1411	0.02025	-6.965	0.06502	0.01351	3.291e-12	3.902e-09	0.9787	0.1176	0.5909	0.4118	0.4444	0.7	0.5556	Gm34276			XR_873342.2:1;XR_873339.2:1;XR_873341.2:1;XR_873340.2:1
chr10	127750390	0.5802	0.4105	0.1697	0.02437	6.964	0.009211	0.05823	3.306e-12	3.918e-09	0.9979	0.5385	0.6	0.6207	0.2895	0.2963	0.1842	Gpr182		NM_007412.2:1
chr16	33755524	0.6279	0.8247	-0.1967	0.02825	-6.963	0.01058	0.01522	3.327e-12	3.938e-09	0.9997	0.6364	0.5652	0.6087	0.8125	1	0.8462	Heg1			XM_006522717.1:15;XM_006522715.3:15;XM_006522716.1:14;XM_006522718.2:13;NM_175256.5:12;XM_017317159.1:11
chr4	141296379	0.525	0.6577	-0.1326	0.01906	-6.958	0.06347	0.01699	3.446e-12	4.071e-09	0.9566	0.6842	0.1818	0.1429	0.7143	0.6667	0.3636
chr3	55779906	0.7373	0.5385	0.1989	0.02859	6.957	0.01548	0.1613	3.479e-12	4.103e-09	0.9997	0.6923	0.8333	1	0.875	1	0.6923	Nbea			XM_011240127.2:18;XM_006501521.2:18;XM_006501523.3:17;XM_006501522.3:18;XM_017319587.1:17;XM_017319586.1:17;XM_017319588.1:17;XM_006501519.3:18;XM_006501520.3:18;XM_006501527.3:17;NM_030595.1:17
chr17	46350190	0.8182	0.5825	0.2357	0.03388	6.956	0.01859	0.09002	3.5e-12	4.119e-09	1	0.5714	0.7143	0.4286	0.2	0.125	0.3333
chr16	33755541	0.6279	0.8247	-0.1967	0.0283	-6.952	0.01003	0.01792	3.591e-12	4.219e-09	0.9997	0.6364	0.6957	0.6087	0.875	1	0.6923	Heg1			XM_006522717.1:15;XM_006522715.3:15;XM_006522716.1:14;XM_006522718.2:13;NM_175256.5:12;XM_017317159.1:11
chr10	91250085	0.421	0.2334	0.1876	0.02701	6.947	0.01352	0.03137	3.723e-12	4.368e-09	0.9994	0.8333	0.4375	0.5	0.2857	0.7	0.25
chr1	91108520	0.7476	0.9056	-0.158	0.02275	-6.946	0.01789	0.03245	3.749e-12	4.396e-09	0.9946	0.5769	0.6818	0.6875	0.8333	0.6842	1	Lrrfip1			XM_006529175.3:18;XM_006529209.3:18;XM_006529177.3:17;XM_006529178.3:17;XM_006529180.3:17;XM_017318722.1:16;XM_006529187.3:15;XM_006529181.3:17;XM_006529189.3:14;XM_006529191.3:14;XM_017318761.1:16;XM_006529194.3:13;XM_017318813.1:15;XM_017318958.1:17;XM_017318961.1:16;XM_006529198.3:10;XM_017318914.1:14;XM_017318965.1:16;XM_006529199.3:9;XM_017318969.1:15;XM_006529196.3:12;XM_006529201.3:8;XM_01…
chr2	128008947	0.6644	0.8066	-0.1422	0.02049	-6.939	0.1008	0.01451	3.958e-12	4.63e-09	0.9802	0.9016	0.8889	0.873	0.875	0.8627	0.8723	Acoxl			XM_006500273.2:12;NM_028765.3:11;XM_011239808.1:4
chr2	68447956	0.8786	0.7077	0.1708	0.02463	6.936	0.01656	0.01349	4.025e-12	4.702e-09	0.998	0.7647	0.9375	1	0.8	0.7	0.8	Stk39			NM_016866.2:17
chr6	120644567	0.5508	0.3303	0.2205	0.03182	6.932	0.03267	0.01728	4.158e-12	4.855e-09	0.9999	0.375	0.6667	0	0.25	0.2	0.1111
chr14	114856905	0.4472	0.6605	-0.2133	0.03078	-6.931	0.6101	0.4605	4.174e-12	4.871e-09	0.9999	1	0.9	1	1	1	1	4930524C18Rik			NR_045661.1:4
chr6	122391033	0.6859	0.4731	0.2128	0.03071	6.93	0.0139	0.02273	4.208e-12	4.904e-09	0.9999	0.7368	0.8	0.8333	0.5556	0.3333	0.8182		1700063H04Rik
chr6	122390933	0.6859	0.4731	0.2128	0.03071	6.929	0.03035	0.01716	4.228e-12	4.924e-09	0.9999	0.4211	0.4667	0.6667	0.2222	0.4	0.3636		1700063H04Rik
chr1	138385592	0.1991	0.4172	-0.2181	0.03149	-6.926	0.3797	0.01886	4.315e-12	5.02e-09	0.9999	0	0	0	0.3333	0.1667	0.1667
chrY	90828818	0.6849	0.8538	-0.1689	0.02442	-6.916	0.1084	0.09782	4.653e-12	5.397e-09	0.9976	0.9231	0.9062	0.8571	1	0.9643	0.9615	LOC108168644	LOC108168644	XM_017318855.1:2;XM_017318856.1:2;XM_017318853.1:2;XM_017318854.1:3;XM_017318852.1:2		chrY:90825140-90829322
chr18	40258919	0.5644	0.4212	0.1433	0.02072	6.914	0.193	0.359	4.695e-12	5.442e-09	0.9816	0.8421	0.8378	0.9091	0.7917	0.9615	0.8333	Kctd16		XM_017317937.1:2;XM_017317936.1:2;XM_017317938.1:2;XM_017317939.1:2;NM_026135.1:1
chr1	91108704	0.7476	0.9056	-0.158	0.02286	-6.914	0.01573	0.01809	4.723e-12	5.471e-09	0.9944	0.7692	0.9091	0.875	1	0.9474	1	Lrrfip1			XM_006529182.3:18;XM_017318960.1:18;XM_017318966.1:17;XM_017318999.1:14;XM_017319004.1:13;XM_006529212.3:18;XM_006529213.3:17;XM_017319017.1:14;XM_017319019.1:13;XM_006529208.3:6;XM_006529216.2:6;NM_001111312.1:7;XM_006529215.1:6;NM_001111311.1:6;XM_006529175.3:19;XM_006529209.3:19;XM_006529177.3:18;XM_006529178.3:18;XM_006529180.3:18;XM_017318722.1:17;XM_006529187.3:16;XM_006529181.3:18;XM_00652…
chr6	122390840	0.6859	0.4731	0.2128	0.0308	6.91	0.02254	0.07354	4.835e-12	5.593e-09	0.9999	0.6842	0.8667	0.8889	0.5556	0.5333	1		1700063H04Rik
chr3	55779929	0.7373	0.5385	0.1989	0.02879	6.906	0.1585	0.02488	4.968e-12	5.741e-09	0.9997	0.2308	0.3333	0.5714	0.625	0.25	0.3846	Nbea			XM_011240127.2:18;XM_006501521.2:18;XM_006501523.3:17;XM_006501522.3:18;XM_017319587.1:17;XM_017319586.1:17;XM_017319588.1:17;XM_006501519.3:18;XM_006501520.3:18;XM_006501527.3:17;NM_030595.1:17
chr6	122390927	0.6859	0.4731	0.2128	0.03082	6.906	0.01531	0.02468	4.994e-12	5.764e-09	0.9999	0.5263	0.6667	0.8333	0.2222	0.4667	0.8182		1700063H04Rik
chr13	44535739	0.465	0.606	-0.1411	0.02043	-6.904	0.05911	0.01521	5.056e-12	5.825e-09	0.9778	0.1176	0.5909	0.4706	0.5556	0.8	0.6667	Gm34276			XR_873342.2:1;XR_873339.2:1;XR_873341.2:1;XR_873340.2:1
chr17	4197252	0.6112	0.3173	0.2939	0.04261	6.897	0.01192	0.01813	5.322e-12	6.087e-09	1	0.6667	0.5455	0.5	0.1111	0.1667	0.5714
chr5	90609207	0.4795	0.2622	0.2173	0.03158	6.881	0.0195	0.0284	5.935e-12	6.74e-09	0.9999	0.5714	0.2632	0.375	0.2308	0.07692	0.3333	Rassf6			NM_001310656.1:6;XM_006535244.3:6;XM_011249579.2:6;NM_028478.3:6;XM_006535241.3:6;XM_006535249.3:6;XM_006535245.3:6;XM_006535242.3:6;XM_006535247.3:6;XM_006535243.3:6;XM_006535246.3:6;XR_001784751.1:4
chr12	109424734	0.14	0.2798	-0.1398	0.02033	-6.877	0.4441	0.1693	6.092e-12	6.902e-09	0.9749	0.9333	0.5	0.8571	0.5294	0.8889	0.6
chr5	124715219	0.6001	0.4485	0.1516	0.02205	6.874	0.04113	0.124	6.24e-12	7.057e-09	0.9903	0.807	0.7119	0.7213	0.7222	0.8293	0.6531	Atp6v0a2			NM_011596.5:14
chr8	122864753	0.3497	0.5271	-0.1774	0.02581	-6.874	0.01318	0.01625	6.256e-12	7.068e-09	0.9986	0.2143	0.3	0.4444	0.1667	0.5385	0.375	Cdh15			NM_007662.2:10
chr6	122390947	0.6859	0.4731	0.2128	0.03102	6.861	0.03474	0.06042	6.829e-12	7.667e-09	0.9999	0.4211	0.5333	0.8333	0.1111	0.4	0.1818		1700063H04Rik
chr12	106312133	0.5819	0.8066	-0.2248	0.03276	-6.861	0.01213	0.01386	6.846e-12	7.679e-09	0.9999	0.5	0.7059	0.5	0.6667	0.8571	0.875
chr4	123164468	0.6699	0.4763	0.1936	0.02822	6.859	0.07034	0.06077	6.923e-12	7.757e-09	0.9995	0.3043	0.4444	0.55	0.08333	0.4074	0.25
chr1	173455406	0.4166	0.7153	-0.2988	0.0436	-6.852	0.01732	0.01751	7.28e-12	8.114e-09	1	0.2222	0.8	0.2222	0.8	1	0.4	Aim2		XM_017321511.1:11;XM_017321515.1:11;XM_017321516.1:11;XM_006496919.2:4;XM_011238842.1:8;XM_011238835.1:10;XM_017321498.1:5;XM_017321492.1:9;XM_017321501.1:6;XM_017321486.1:10;XM_017321496.1:7;XM_017321510.1:8;XM_017321488.1:9;XM_017321482.1:9;XM_017321480.1:10;XM_017321507.1:11;XM_017321487.1:12;XM_017321483.1:11;XM_011238831.2:10;XM_017321505.1:4;XM_017321494.1:7;NM_001013779.2:5;XM_006496926.1:2
chr8	11348814	0.4926	0.333	0.1596	0.0233	6.851	0.01992	0.3983	7.35e-12	8.173e-09	0.9947	0.5455	0.72	0.65	0.7917	0.5	1	Col4a2;LOC108167519		XR_001778511.1:3	NM_009932.4:3
chr8	47876141	0.5988	0.4489	0.1499	0.02188	6.85	0.1439	0.1535	7.373e-12	8.193e-09	0.9887	0.9524	0.8824	0.7143	0.8333	0.7826	0.7826	Wwc2			NM_133791.4:15
chr10	89686703	0.3571	0.1192	0.238	0.03478	6.841	0.02773	0.02308	7.858e-12	8.681e-09	1	0.2	0.3636	0	0	0	0	1500026H17Rik	Scyl2;1500026H17Rik		NR_130956.1:1
chr7	101474334	0.6667	0.3914	0.2753	0.04024	6.841	0.05443	0.3467	7.878e-12	8.699e-09	1	1	0.625	0.9231	0.9412	0.7143	1	Pde2a			NM_001008548.4:2;NM_001143848.2:2;NM_001243758.1:2;XM_006507524.3:2;XM_017322073.1:2;NM_001143849.2:1;XM_006507525.3:3;XM_006507527.3:3;XM_006507526.3:3;NM_001243757.1:2;XM_011241718.2:2;XM_017322074.1:2;XM_006507528.3:2;XM_006507529.3:2;XM_006507523.3:1
chr10	127750430	0.5905	0.4163	0.1742	0.02548	6.839	0.009307	0.0283	7.95e-12	8.763e-09	0.9982	0.5385	0.6	0.5517	0.3421	0.2593	0.2973	Gpr182		NM_007412.2:1
chr1	173455473	0.4166	0.7153	-0.2988	0.04369	-6.839	0.01381	0.01504	7.956e-12	8.765e-09	1	0.2222	0.6	0.3	0.6	0.8	0.4	Aim2		XM_017321511.1:11;XM_017321515.1:11;XM_017321516.1:11;XM_006496919.2:4;XM_011238842.1:8;XM_011238835.1:10;XM_017321498.1:5;XM_017321492.1:9;XM_017321501.1:6;XM_017321486.1:10;XM_017321496.1:7;XM_017321510.1:8;XM_017321488.1:9;XM_017321482.1:9;XM_017321480.1:10;XM_017321507.1:11;XM_017321487.1:12;XM_017321483.1:11;XM_011238831.2:10;XM_017321505.1:4;XM_017321494.1:7;NM_001013779.2:5;XM_006496926.1:2
chr5	111665823	0.8454	0.6669	0.1785	0.0261	6.838	0.01926	0.1335	8.032e-12	8.839e-09	0.9987	1	0.9	1	0.8182	1	1	Gm36434		XR_389526.2:3
chr1	138560729	0.7814	0.6272	0.1542	0.02255	6.837	0.02747	0.05669	8.106e-12	8.91e-09	0.9919	0.8571	0.8696	0.8837	0.8235	0.7582	0.7838	Nek7			NM_021605.4:8;NM_001311148.1:6
chr3	55779899	0.7373	0.5385	0.1989	0.02909	6.836	0.01575	0.1432	8.154e-12	8.957e-09	0.9997	0.8462	0.7778	1	0.7778	1	0.7692	Nbea			XM_011240127.2:18;XM_006501521.2:18;XM_006501523.3:17;XM_006501522.3:18;XM_017319587.1:17;XM_017319586.1:17;XM_017319588.1:17;XM_006501519.3:18;XM_006501520.3:18;XM_006501527.3:17;NM_030595.1:17
chr9	121948933	0.772	0.5102	0.2618	0.03831	6.835	0.01994	0.4183	8.219e-12	9.013e-09	1	0.9167	0.7778	0.9333	1	1	0.8889
chr2	68448019	0.8786	0.7077	0.1708	0.02501	6.831	0.01048	0.01315	8.42e-12	9.213e-09	0.9977	0.875	0.7857	0.8462	0.8	0.6364	0.6667	Stk39			NM_016866.2:17
chr16	35982052	0.582	0.7172	-0.1352	0.01979	-6.83	0.04808	0.01336	8.477e-12	9.264e-09	0.9622	0.4	0.3478	0.4231	0.4286	0.6471	0.6923	Gm15564		XR_001781899.1:3	XR_001781900.1:1
chr2	121301683	0.4802	0.2987	0.1815	0.02658	6.829	0.1412	0.06692	8.546e-12	9.335e-09	0.9989	0.08571	0.4762	0.2941	0.2222	0.1071	0.1515	Map1a		XM_006498872.3:5;NM_032393.2:5;NM_001173506.1:4
chr9	64012666	0.512	0.7661	-0.2541	0.03722	-6.828	0.01166	0.01195	8.617e-12	9.407e-09	1	0.4167	0.5333	0.5	0.7692	0.7692	0.8235	Smad6			NM_008542.3:3;XM_006510822.2:3
chr5	114413220	0.7753	0.5268	0.2486	0.03641	6.827	0.01263	0.01337	8.667e-12	9.453e-09	1	0.9	0.75	0.8571	0.6	0.5	0.7273	Ube3b			XM_006530126.2:23;NM_054093.2:24;XM_011248161.1:12
chr9	64012557	0.512	0.7661	-0.2541	0.03722	-6.827	0.0133	0.01193	8.669e-12	9.453e-09	1	0.3333	0.6	0.5	0.6923	0.7692	0.8125	Smad6			NM_008542.3:3;XM_006510822.2:3
chr8	91330206	0.7241	0.878	-0.1539	0.02255	-6.826	0.01367	0.01832	8.707e-12	9.488e-09	0.9916	0.8	0.9	0.6154	1	0.9167	1	Fto			XM_006531036.1:1;NM_011936.2:1
chrY	90828815	0.718	0.8725	-0.1545	0.02265	-6.819	0.1572	0.04038	9.171e-12	9.965e-09	0.9919	1	0.8125	0.7143	0.96	0.9643	0.9615	LOC108168644	LOC108168644	XM_017318855.1:2;XM_017318856.1:2;XM_017318853.1:2;XM_017318854.1:3;XM_017318852.1:2		chrY:90825140-90829322
chr7	49400773	0.8712	0.7188	0.1524	0.02235	6.818	0.01409	0.01421	9.248e-12	1.004e-08	0.9904	1	0.8571	0.8571	0.7778	0.5455	0.5714	Nav2			XM_006541300.3:5;XM_006541297.3:5;NM_001111016.1:5;XM_006541311.3:4;XM_006541289.3:4;XM_006541304.3:4;XM_006541292.3:4;XM_006541291.3:4;XM_006541288.3:4;XM_006541294.3:4;XM_006541290.3:4;XM_006541296.3:4;XM_006541305.3:4;NM_175272.3:4;XM_006541293.3:4;XM_006541295.3:4;XM_006541299.3:4;XM_017312397.1:4;XM_017312396.1:4;XM_006541298.3:4;XM_006541303.2:3;XM_006541302.2:3
chr1	170897813	0.6119	0.857	-0.2451	0.03595	-6.817	0.01582	0.01406	9.283e-12	1.007e-08	1	0.8889	0.7273	0.6667	0.875	0.75	0.9231
chr8	120435834	0.7323	0.8827	-0.1505	0.02208	-6.814	0.1895	0.01379	9.498e-12	1.029e-08	0.9888	0.9375	0.9474	1	0.9412	0.9091	0.9286	Gse1			XM_006531146.3:2;XM_006531145.3:2;XM_006531147.3:2
chr1	170897820	0.6119	0.857	-0.2451	0.03599	-6.81	0.01582	0.01496	9.784e-12	1.058e-08	1	0.8889	0.7273	0.6667	0.875	1	0.8462
chr9	45933258	0.1561	0.5251	-0.369	0.05423	-6.804	0.4483	0.02647	1.015e-11	1.094e-08	1	1	1	0.3333	0.8571	0.8	0.8571	Tagln			NM_011526.5:4
chr9	64012652	0.512	0.7661	-0.2541	0.03735	-6.803	0.01292	0.01204	1.022e-11	1.1e-08	1	0.4167	0.6667	0.7	0.8462	0.7692	0.7647	Smad6			NM_008542.3:3;XM_006510822.2:3
chr5	127691749	0.51	0.3694	0.1406	0.02068	6.8	0.0106	0.01553	1.049e-11	1.127e-08	0.9753	0.4375	0.5714	0.5	0.375	0.5714	0.2381	Glt1d1		XR_377057.2:10;XM_006504309.3:11	XM_006504310.2:9;XM_006504311.2:9;NM_177005.4:10;XM_006504312.1:8
chr16	35982070	0.582	0.7172	-0.1352	0.01989	-6.797	0.03974	0.01221	1.066e-11	1.144e-08	0.9615	0.7333	0.3913	0.3846	0.7143	0.6875	0.6154	Gm15564		XR_001781899.1:3	XR_001781900.1:1
chr14	38856243	0.9346	0.7077	0.2269	0.0334	6.794	0.01468	0.01445	1.087e-11	1.163e-08	0.9999	0.9	1	1	0.5	0.8571	0.7273	Nrg3;LOC108168202			XM_017315910.1:8;XM_006518685.3:8;XM_006518686.3:7;XM_017315911.1:7;XM_011244987.2:8;XM_006518687.3:7;XM_017315912.1:7;NM_001190188.1:7;NM_008734.3:8;NM_001190187.1:8;XR_001781474.1:1
chr14	38856333	0.9346	0.7077	0.2269	0.03341	6.792	0.01904	0.01497	1.104e-11	1.18e-08	0.9999	1	1	1	0.875	0.7143	0.5455	Nrg3;LOC108168202			XM_017315910.1:8;XM_006518685.3:8;XM_006518686.3:7;XM_017315911.1:7;XM_011244987.2:8;XM_006518687.3:7;XM_017315912.1:7;NM_001190188.1:7;NM_008734.3:8;NM_001190187.1:8;XR_001781474.1:1
chr1	43710404	0.7238	0.415	0.3088	0.04548	6.79	0.01277	0.01335	1.124e-11	1.2e-08	1	0.7	0.8333	0.6	0.5333	0.4444	0.3
chr1	173455476	0.4166	0.7153	-0.2988	0.04401	-6.789	0.01858	0.01504	1.126e-11	1.201e-08	1	0.1111	0.6	0.6	0.6	0.8	0.4	Aim2		XM_017321511.1:11;XM_017321515.1:11;XM_017321516.1:11;XM_006496919.2:4;XM_011238842.1:8;XM_011238835.1:10;XM_017321498.1:5;XM_017321492.1:9;XM_017321501.1:6;XM_017321486.1:10;XM_017321496.1:7;XM_017321510.1:8;XM_017321488.1:9;XM_017321482.1:9;XM_017321480.1:10;XM_017321507.1:11;XM_017321487.1:12;XM_017321483.1:11;XM_011238831.2:10;XM_017321505.1:4;XM_017321494.1:7;NM_001013779.2:5;XM_006496926.1:2
chr1	184716494	0.09551	0.302	-0.2065	0.03042	-6.787	0.01833	0.01764	1.143e-11	1.217e-08	0.9998	0	0	0.09091	0.1538	0	0.25	4930488B22Rik			NR_040627.1:2
chr5	114412891	0.7833	0.5604	0.2229	0.03284	6.787	0.01817	0.02004	1.145e-11	1.218e-08	0.9999	0.7	0.5	0.5714	0.3571	0.3333	0.3636	Ube3b		XM_006530126.2:23;NM_054093.2:24;XM_011248161.1:12
chrX	169979253	0.3936	0.6008	-0.2072	0.03053	-6.787	0.185	0.09217	1.147e-11	1.22e-08	0.9998	0.125	0.09302	0.2273	0.5116	0.2963	0.5208	Mid1	G530011O06Rik	XM_006528736.3:1;XM_006528737.3:1	XM_017318411.1:3;NM_010797.3:4;NM_001290512.1:4;XM_017318409.1:5;XM_011247789.2:5;NM_001290504.1:4;XR_878259.2:4;XM_017318408.1:4;XM_017318412.1:4;NM_001290506.1:4;NM_001290505.1:4;XM_017318410.1:4;XM_017318413.1:3
chr3	138287494	0.9353	0.735	0.2002	0.02952	6.783	0.01231	0.0126	1.18e-11	1.248e-08	0.9997	0.9167	0.9524	1	0.625	0.6923	0.6364	Adh1			NM_007409.2:6
chr11	22973670	0.167	0.3486	-0.1816	0.02678	-6.782	0.0361	0.08776	1.187e-11	1.255e-08	0.9988	0.4	0.4118	0.3636	0.65	0.6471	0.6667	Commd1;Zrsr1		NM_011663.3:1	XM_017314316.1:2;NM_144514.2:2;XM_006514563.3:3
chr3	89308950	0.8511	0.504	0.3472	0.05122	6.778	0.01091	0.01731	1.215e-11	1.282e-08	1	0.8182	0.7857	0.75	0.3333	0.7143	0.4444	Gm34014			XR_001783917.1:1;XR_867453.2:1;XR_001783916.1:1
chr6	31210119	0.8173	0.5789	0.2384	0.03519	6.777	0.01215	0.01487	1.231e-11	1.298e-08	1	0.6667	0.7143	0.8333	0.2	0.5	0.5	Lncpint			NR_110471.1:3;NR_110470.1:2;NR_110469.1:3
chr14	55712499	0.802	0.5531	0.2489	0.03674	6.775	0.01879	0.01747	1.247e-11	1.314e-08	1	0.8333	0.7778	0.2	0.6667	0.1667	0.6667	Tgm1		NM_019984.3:14;NM_001161715.1:14;NM_001161714.1:14;XM_006518808.2:14;XM_006518809.3:14
chr3	30752891	0.9703	0.7934	0.177	0.02613	6.774	0.01512	0.01344	1.256e-11	1.323e-08	0.9984	1	1	1	0.75	0.8	0.8571	Samd7;Gm33590		XR_389645.2:1	NM_029489.3:2;XM_017319791.1:1;NR_028060.1:2
chr14	31315107	0.6549	0.3568	0.2981	0.04401	6.773	0.01266	0.01474	1.261e-11	1.326e-08	1	0.6667	0.5714	0.4	0.4	0.6667	0.2	Dnah1;Gm35823		XM_017315798.1:73;NM_001033668.1:73;XM_017315799.1:73;XM_006518426.3:70;XM_006518427.3:64	XR_874493.1:2;XR_001781209.1:2;XR_383327.1:2
chr5	90609223	0.4532	0.2482	0.205	0.03026	6.773	0.06716	0.1383	1.261e-11	1.326e-08	0.9997	0.5714	0.7368	0.875	0.5	0.7097	0.5	Rassf6			NM_001310656.1:6;XM_006535244.3:6;XM_011249579.2:6;NM_028478.3:6;XM_006535241.3:6;XM_006535249.3:6;XM_006535245.3:6;XM_006535242.3:6;XM_006535247.3:6;XM_006535243.3:6;XM_006535246.3:6;XR_001784751.1:4
chr10	70150919	0.5652	0.4194	0.1458	0.02153	6.771	0.09408	0.1182	1.282e-11	1.346e-08	0.9833	0.8333	0.7885	0.7727	0.7755	0.725	0.6512	Ccdc6			XM_006514276.3:2;NM_001111121.1:2;XM_006514277.2:2
chr8	69954004	0.3848	0.7073	-0.3225	0.04763	-6.77	0.01646	0.01359	1.285e-11	1.348e-08	1	0.4	0.6667	0.3	0.8	0.7778	0.7692	Gatad2a			XM_017312717.1:11;XM_017312716.1:11;NM_001113346.1:12;XM_017312715.1:12;NM_001286450.1:12;NM_145596.4:12;XM_017312714.1:12;XM_006509638.3:11;XM_006509636.3:12;XM_017312720.1:11;XM_017312719.1:12;XM_017312721.1:11;XM_011242295.2:12;XM_017312722.1:11;XM_017312718.1:12
chr1	173455423	0.4166	0.7153	-0.2988	0.04413	-6.77	0.02046	0.01528	1.285e-11	1.348e-08	1	0.1111	0.8	0.3	0.8	0.8	0.4	Aim2		XM_017321511.1:11;XM_017321515.1:11;XM_017321516.1:11;XM_006496919.2:4;XM_011238842.1:8;XM_011238835.1:10;XM_017321498.1:5;XM_017321492.1:9;XM_017321501.1:6;XM_017321486.1:10;XM_017321496.1:7;XM_017321510.1:8;XM_017321488.1:9;XM_017321482.1:9;XM_017321480.1:10;XM_017321507.1:11;XM_017321487.1:12;XM_017321483.1:11;XM_011238831.2:10;XM_017321505.1:4;XM_017321494.1:7;NM_001013779.2:5;XM_006496926.1:2
chr3	30752908	0.9703	0.7934	0.177	0.02614	6.77	0.01512	0.01362	1.285e-11	1.348e-08	0.9984	1	1	1	0.75	0.6	0.8571	Samd7;Gm33590		XR_389645.2:1	NM_029489.3:2;XM_017319791.1:1;NR_028060.1:2
chr18	66412716	0.7212	0.582	0.1392	0.02058	6.762	0.08813	0.2355	1.362e-11	1.421e-08	0.9715	0.9231	0.907	0.8936	0.8667	0.9375	0.9565
chr12	112687866	0.6782	0.504	0.1742	0.02576	6.761	0.4055	0.4078	1.366e-11	1.424e-08	0.998	1	0.9231	1	0.8667	1	1
chr17	27718627	0.5679	0.3981	0.1698	0.02514	6.753	0.1855	0.3292	1.451e-11	1.506e-08	0.9972	0.8286	0.9362	0.8667	0.7714	0.931	0.9375	Spdef			XM_006524381.3:4;XM_006524379.3:4;XM_006524380.3:4;XM_017317499.1:4;NM_013891.4:4
chr3	30752900	0.9703	0.7934	0.177	0.02622	6.749	0.01512	0.01479	1.487e-11	1.541e-08	0.9983	1	1	1	0.75	1	0.8571	Samd7;Gm33590		XR_389645.2:1	NM_029489.3:2;XM_017319791.1:1;NR_028060.1:2
chr5	127691781	0.51	0.3694	0.1406	0.02084	6.748	0.01277	0.02283	1.501e-11	1.554e-08	0.9744	0.5625	0.3571	0.375	0.2083	0.2857	0.2381	Glt1d1		XR_377057.2:10;XM_006504309.3:11	XM_006504310.2:9;XM_006504311.2:9;NM_177005.4:10;XM_006504312.1:8
chr5	21305178	0.3528	0.6027	-0.2499	0.03703	-6.747	0.01329	0.01745	1.505e-11	1.557e-08	1	0.6667	0.4	0.1429	0.4211	0.7692	0.5556	Ccdc146			XM_017321126.1:6;NM_029195.1:6
chr5	111527895	0.7098	0.4434	0.2664	0.03949	6.745	0.01336	0.0136	1.529e-11	1.58e-08	1	0.6	0.7778	0.8889	0.5385	0.3333	0.4
chr6	92705096	0.2904	0.5714	-0.281	0.04168	-6.742	0.07153	0.01617	1.56e-11	1.61e-08	1	0.6154	0.55	0.4318	0.7	0.6207	0.6216	Prickle2			XM_006506106.3:7;NM_001081146.2:7
chr11	117444775	0.699	0.907	-0.2081	0.03086	-6.742	0.4899	0.02231	1.561e-11	1.61e-08	0.9998	1	1	1	0.9167	1	0.7778
chr2	33794553	0.5675	0.3644	0.2031	0.03012	6.741	0.1083	0.3031	1.568e-11	1.616e-08	0.9997	0.7727	0.9333	0.8462	0.9	0.7391	0.9286	Mvb12b;Gm33856	Gm33856	XR_374267.3:1;XR_374266.3:1;XR_374265.3:1;XR_374264.3:1;XR_374263.3:1	XM_006498370.1:1;NM_175184.4:3;XM_006498373.1:3;XM_011239194.2:1;XM_006498368.3:1;XM_017319281.1:1;XM_006498367.3:1;XM_006498372.1:1;XM_006498371.3:1;XM_006498369.2:1
chr3	55779918	0.7373	0.5385	0.1989	0.02953	6.734	0.01097	0.01387	1.645e-11	1.692e-08	0.9996	0.6154	0.7222	0.7143	0.75	0.5833	0.6923	Nbea			XM_011240127.2:18;XM_006501521.2:18;XM_006501523.3:17;XM_006501522.3:18;XM_017319587.1:17;XM_017319586.1:17;XM_017319588.1:17;XM_006501519.3:18;XM_006501520.3:18;XM_006501527.3:17;NM_030595.1:17
chr3	30752860	0.9703	0.7934	0.177	0.02628	6.734	0.01512	0.01568	1.655e-11	1.7e-08	0.9983	1	1	1	0.875	1	0.8571	Samd7;Gm33590		XR_389645.2:1	NM_029489.3:2;XM_017319791.1:1;NR_028060.1:2
chr11	83444741	0.153	0.2866	-0.1336	0.01984	-6.732	0.03601	0.1021	1.673e-11	1.717e-08	0.9547	0.5	0.1667	0.2857	0.6429	0.5455	0.625	Mmp28			NM_001320300.1:3;NM_080453.3:3;NM_172797.3:3
chr3	30752879	0.9703	0.7934	0.177	0.02631	6.727	0.01782	0.01558	1.734e-11	1.776e-08	0.9983	1	1	0.7143	0.625	1	0.8571	Samd7;Gm33590		XR_389645.2:1	NM_029489.3:2;XM_017319791.1:1;NR_028060.1:2
chrY	90828872	0.6796	0.8478	-0.1682	0.02501	-6.724	0.08803	0.1438	1.769e-11	1.811e-08	0.9968	0.9487	0.8438	0.75	1	0.8929	1	LOC108168644	LOC108168644	XM_017318855.1:2;XM_017318856.1:2;XM_017318853.1:2;XM_017318854.1:3;XM_017318852.1:2		chrY:90825140-90829322
chr16	22624175	0.9358	0.7038	0.232	0.03452	6.719	0.01774	0.4125	1.826e-11	1.867e-08	0.9999	0.8571	1	1	1	1	1	Dgkg			NM_138650.2:24;XM_017316850.1:25;XM_017316851.1:24;XM_006521709.3:23;XM_017316852.1:23
chr16	35982030	0.582	0.7172	-0.1352	0.02012	-6.718	0.01201	0.01413	1.842e-11	1.881e-08	0.9598	0.7333	0.4783	0.5769	1	0.7059	0.6923	Gm15564		XR_001781899.1:3	XR_001781900.1:1
chr14	112455180	0.9698	0.7689	0.2009	0.02991	6.717	0.01282	0.01209	1.849e-11	1.887e-08	0.9996	0.9	1	1	0.6667	0.7778	0.75
chr6	22045376	0.4307	0.1823	0.2484	0.03703	6.708	0.01685	0.01822	1.97e-11	2e-08	1	0.6154	0.2857	0.2	0.25	0.2222	0.0625	Cped1			XM_006505040.3:2;XM_011241054.2:2;XM_006505039.3:2;XM_006505038.3:3;NM_001081351.1:2;XM_006505042.3:2
chr6	76065691	0.3559	0.624	-0.2681	0.03996	-6.708	0.0143	0.01318	1.973e-11	2.002e-08	1	0.25	0	0.4	0.5	0.5833	0.5
chr8	69954052	0.3848	0.7073	-0.3225	0.04808	-6.706	0.01366	0.02664	1.994e-11	2.022e-08	1	0	0.4167	0.3	0.7	0.8889	0.3846	Gatad2a			XM_017312717.1:11;XM_017312716.1:11;NM_001113346.1:12;XM_017312715.1:12;NM_001286450.1:12;NM_145596.4:12;XM_017312714.1:12;XM_006509638.3:11;XM_006509636.3:12;XM_017312720.1:11;XM_017312719.1:12;XM_017312721.1:11;XM_011242295.2:12;XM_017312722.1:11;XM_017312718.1:12
chr3	30752958	0.9749	0.824	0.1509	0.0225	6.705	0.01501	0.01405	2.021e-11	2.048e-08	0.9881	1	1	1	0.625	0.8	0.7143	Samd7;Gm33590		XR_389645.2:1	NM_029489.3:2;XM_017319791.1:1;NR_028060.1:2
chr5	146737234	0.7294	0.9056	-0.1762	0.02628	-6.704	0.4033	0.01703	2.035e-11	2.061e-08	0.9981	1	1	1	1	0.8571	1	Usp12		XM_006504818.2:1;NM_011669.3:1
chr14	31315077	0.6549	0.3568	0.2981	0.04447	6.702	0.01513	0.01909	2.055e-11	2.079e-08	1	0.3333	0.8571	0.6	0.2	0.5	0	Dnah1;Gm35823		XM_017315798.1:73;NM_001033668.1:73;XM_017315799.1:73;XM_006518426.3:70;XM_006518427.3:64	XR_874493.1:2;XR_001781209.1:2;XR_383327.1:2
chr11	107310844	0.5924	0.3576	0.2348	0.03505	6.7	0.1295	0.06484	2.086e-11	2.107e-08	0.9999	0.8333	1	0.8462	0.6429	0.5714	0.75	Pitpnc1			XM_006534263.3:5;NM_145823.2:6;XM_006534262.3:5;XM_006534264.3:6
chr13	112772320	0.4718	0.3214	0.1504	0.02245	6.699	0.01255	0.01505	2.098e-11	2.116e-08	0.9876	0.5	0.3333	0.6364	0.3077	0.2	0.3	Gm41067		XR_873969.1:2
chr19	7844009	0.8184	0.5234	0.295	0.04406	6.695	0.03034	0.9895	2.159e-11	2.171e-08	1	1	0.9412	0.9375	1	1	1
chrY	90828956	0.6796	0.8478	-0.1682	0.02512	-6.694	0.01316	0.01417	2.171e-11	2.182e-08	0.9967	0.7333	0.5	0.6667	0.8667	0.8571	0.9412	LOC108168644	LOC108168644	XM_017318855.1:2;XM_017318856.1:2;XM_017318853.1:2;XM_017318854.1:3;XM_017318852.1:2		chrY:90825140-90829322
chr3	141982139	0.3495	0.5207	-0.1712	0.02558	-6.692	0.1164	0.01719	2.2e-11	2.209e-08	0.9973	0.125	0.1	0.3889	0.4	0.6	0.3333	Bmpr1b		NM_007560.4:11	NM_001277216.1:10;XM_006500940.3:11;XM_011240001.1:11;XM_006500942.1:11;XM_006500939.3:11;NM_001277217.1:11
chr9	60849509	0.7519	0.5123	0.2396	0.03581	6.692	0.0144	0.01502	2.209e-11	2.217e-08	1	0.625	0.9091	0.875	0.8333	0.4545	0.6	Uaca			XM_017313609.1:7;XM_006511481.1:5;NM_028283.2:5;XM_006511483.3:5;XM_006511482.3:5
chr16	55865996	0.8406	0.7017	0.1389	0.02077	6.689	0.01921	0.1813	2.246e-11	2.251e-08	0.9696	0.4	0.625	0.8	0.25	0.3636	0.3333	Nxpe3		XM_011245942.2:4;XM_011245944.2:4;XM_011245941.2:4;XM_011245943.2:4;NM_001134457.1:4;XM_006522325.3:4
chr9	46195252	0.6747	0.5073	0.1675	0.02505	6.686	0.0311	0.08817	2.299e-11	2.301e-08	0.9965	0.7429	0.875	0.7812	0.8158	0.5789	0.7838	Sik3		NM_027498.3:9;XM_006510590.2:9
chr8	126759527	0.7831	0.6168	0.1664	0.02489	6.683	0.07453	0.2134	2.334e-11	2.332e-08	0.9962	0.9286	0.94	0.8947	0.8684	0.9268	0.9556
chr17	4197266	0.6112	0.3173	0.2939	0.04398	6.683	0.03832	0.0193	2.341e-11	2.338e-08	1	1	0.9091	0.5	0.2222	0.1667	0.7143
chr8	47975295	0.4779	0.2172	0.2607	0.03901	6.682	0.01668	0.01607	2.36e-11	2.355e-08	1	0.5	0.25	0.8571	0.3333	0	0.1429	Wwc2;Gm31984	Gm31984	XR_378953.2:2	NM_133791.4:22
chr2	68448107	0.8786	0.7077	0.1708	0.02557	6.68	0.02034	0.01477	2.382e-11	2.374e-08	0.9972	1	0.75	0.9231	0.7	0.6364	1	Stk39			NM_016866.2:17
chr6	124694167	0.2524	0.5018	-0.2494	0.03734	-6.678	0.01625	0.01336	2.415e-11	2.405e-08	1	0.25	0.125	0.4	0.5833	0.3636	0.4167	Lpcat3			XM_006505563.3:1;XR_377423.2:1;NM_145130.2:1
chrX	169979204	0.3783	0.5911	-0.2128	0.03187	-6.675	0.149	0.05009	2.466e-11	2.454e-08	0.9998	0.1707	0.1163	0.1591	0.5581	0.3889	0.4792	Mid1	G530011O06Rik		XM_017318411.1:3;NM_010797.3:4;NM_001290512.1:4;XM_017318409.1:5;XM_011247789.2:5;NM_001290504.1:4;XR_878259.2:4;XM_017318408.1:4;XM_017318412.1:4;NM_001290506.1:4;NM_001290505.1:4;XM_017318410.1:4;XM_017318413.1:3
chr6	31210107	0.8173	0.5789	0.2384	0.03573	6.673	0.01651	0.02073	2.512e-11	2.498e-08	0.9999	1	1	0.8333	0.8	0.7	1	Lncpint			NR_110471.1:3;NR_110470.1:2;NR_110469.1:3
chr4	139536937	0.5723	0.7588	-0.1865	0.02797	-6.668	0.0109	0.01122	2.586e-11	2.568e-08	0.999	0.6	0.6486	0.4643	0.7647	0.8235	0.7273	Iffo2			NM_183148.3:4
chrY	90828939	0.6796	0.8478	-0.1682	0.02523	-6.666	0.01297	0.02683	2.626e-11	2.604e-08	0.9966	0.8667	0.65	0.7667	0.9333	0.8571	1	LOC108168644	LOC108168644	XM_017318855.1:2;XM_017318856.1:2;XM_017318853.1:2;XM_017318854.1:3;XM_017318852.1:2		chrY:90825140-90829322
chr4	139536886	0.5723	0.7588	-0.1865	0.02798	-6.665	0.01104	0.01138	2.643e-11	2.619e-08	0.999	0.6	0.4865	0.5357	0.7647	0.7059	0.6818	Iffo2			NM_183148.3:4
chr16	91542169	0.6678	0.47	0.1978	0.02969	6.662	0.0118	0.0133	2.702e-11	2.677e-08	0.9995	0.6667	0.7	0.7778	0.5556	0.5455	0.3684
chr9	64012636	0.512	0.7661	-0.2541	0.03815	-6.661	0.01883	0.02177	2.713e-11	2.685e-08	1	0.25	0.5333	0.4	0.4615	0.6154	0.7059	Smad6			NM_008542.3:3;XM_006510822.2:3
chr14	77707112	0.5561	0.4069	0.1493	0.02241	6.661	0.02001	0.01718	2.716e-11	2.686e-08	0.9861	0.4706	0.4706	0.25	0.4444	0.2308	0.25	Enox1			XR_383180.2:16;XM_006519005.3:18;XR_001781120.1:16;XM_011245067.2:17;XM_006519006.3:19;XR_383179.2:15;XM_011245063.2:18;XM_006518999.3:18;XM_011245064.2:19;XM_006519000.3:19;XM_006519001.3:19;XM_011245066.2:17;XM_017316018.1:18;NM_172813.3:17;NM_001253759.1:18;XM_011245065.2:15
chr2	163866775	0.6297	0.4565	0.1732	0.026	6.661	0.9895	0.9895	2.717e-11	2.686e-08	0.9976	1	1	1	1	1	1	Rims4			XM_006499537.2:4;NM_183023.1:4
chr12	109424870	0.1469	0.2971	-0.1502	0.02257	-6.655	0.1498	0.02391	2.835e-11	2.798e-08	0.9869	0	0	0.07692	0.1176	0.3333	0.1333
chr1	133376393	0.4754	0.6597	-0.1844	0.02771	-6.654	0.01027	0.01545	2.85e-11	2.811e-08	0.9988	0.6	0.5	0.4783	0.7	0.9	0.6923	Etnk2			XM_006529364.2:4;NM_175443.5:5
chr2	68448098	0.8786	0.7077	0.1708	0.02568	6.653	0.01813	0.01719	2.865e-11	2.825e-08	0.9971	0.9412	0.9375	1	0.8	0.5455	1	Stk39			NM_016866.2:17
chr13	44535568	0.4482	0.6029	-0.1547	0.02326	-6.652	0.01314	0.01638	2.883e-11	2.841e-08	0.9907	0.3529	0.5909	0.5882	0.6667	0.8	0.6667	Gm34276			XR_873342.2:1;XR_873339.2:1;XR_873341.2:1;XR_873340.2:1
chr14	31315074	0.6549	0.3568	0.2981	0.0448	6.652	0.01228	0.04412	2.884e-11	2.841e-08	1	0.6	0.7143	0.6	0	0.5	0.2	Dnah1;Gm35823		XM_017315798.1:73;NM_001033668.1:73;XM_017315799.1:73;XM_006518426.3:70;XM_006518427.3:64	XR_874493.1:2;XR_001781209.1:2;XR_383327.1:2
chr17	55996509	0.57	0.7942	-0.2242	0.03371	-6.652	0.01448	0.01287	2.896e-11	2.85e-08	0.9999	0.5	0.3333	0.375	0.6667	0.75	0.6667	Fsd1		XR_385326.1:12;NM_183178.2:12	XR_385326.1:12;NM_183178.2:12
chr1	184716529	0.09551	0.302	-0.2065	0.03105	-6.651	0.0372	0.02333	2.918e-11	2.869e-08	0.9997	0	0	0	0.2308	0	0.08333	4930488B22Rik			NR_040627.1:2
chr13	44535574	0.4482	0.6029	-0.1547	0.02327	-6.649	0.03786	0.01333	2.951e-11	2.899e-08	0.9906	0.1176	0.5	0.5294	0.6667	0.6	0.6667	Gm34276			XR_873342.2:1;XR_873339.2:1;XR_873341.2:1;XR_873340.2:1
chr6	76065684	0.3559	0.624	-0.2681	0.04035	-6.643	0.0539	0.01522	3.065e-11	2.998e-08	1	0.5385	0.3333	0.7368	0.5556	0.75	0.875
chr13	112772304	0.4718	0.3214	0.1504	0.02264	6.643	0.01255	0.02085	3.067e-11	2.999e-08	0.987	0.5	0.3333	0.6364	0.3846	0.1	0.2	Gm41067		XR_873969.1:2
chrY	90828942	0.6796	0.8478	-0.1682	0.02532	-6.642	0.01581	0.02683	3.087e-11	3.017e-08	0.9965	0.7333	0.6	0.5333	0.9333	0.8571	1	LOC108168644	LOC108168644	XM_017318855.1:2;XM_017318856.1:2;XM_017318853.1:2;XM_017318854.1:3;XM_017318852.1:2		chrY:90825140-90829322
chr2	148441529	0.6354	0.4311	0.2043	0.03076	6.642	0.1028	0.1645	3.093e-11	3.021e-08	0.9997	1	0.9167	0.8182	0.875	0.75	0.8182	Cd93		NM_010740.3:2
chr3	30077010	0.6888	0.4632	0.2256	0.03396	6.641	0.03472	0.4981	3.11e-11	3.035e-08	0.9999	0.9091	0.9231	0.8333	0.9	1	1	Mecom			XM_011249657.1:14;XM_011249662.1:15;XM_011249656.1:15;XM_011249658.1:14;XM_011249663.1:14;XM_006535387.2:15;XM_011249664.2:13;XM_011249659.2:14;XM_011249660.2:14;XM_017319454.1:6
chr4	123164490	0.6699	0.4763	0.1936	0.02918	6.634	0.07094	0.01197	3.273e-11	3.189e-08	0.9993	0.7826	0.9259	0.75	0.6667	0.4815	0.5
chr2	68447989	0.8786	0.7077	0.1708	0.02576	6.634	0.02485	0.01719	3.278e-11	3.192e-08	0.997	0.8824	1	1	0.8	0.8182	1	Stk39			NM_016866.2:17
chr14	38856269	0.9346	0.7077	0.2269	0.03421	6.632	0.03964	0.021	3.303e-11	3.215e-08	0.9999	0.6	1	0.8333	0.75	0.7143	0.3636	Nrg3;LOC108168202			XM_017315910.1:8;XM_006518685.3:8;XM_006518686.3:7;XM_017315911.1:7;XM_011244987.2:8;XM_006518687.3:7;XM_017315912.1:7;NM_001190188.1:7;NM_008734.3:8;NM_001190187.1:8;XR_001781474.1:1
chr13	103927385	0.8074	0.6198	0.1876	0.02829	6.632	0.228	0.3078	3.321e-11	3.231e-08	0.999	1	1	1	1	1	0.9091
chr4	139536817	0.5723	0.7588	-0.1865	0.02812	-6.631	0.01132	0.01256	3.336e-11	3.244e-08	0.9989	0.7097	0.5946	0.5	0.7059	0.7647	0.6364	Iffo2			NM_183148.3:4
chr17	55996484	0.57	0.7942	-0.2242	0.03382	-6.631	0.01162	0.01426	3.342e-11	3.248e-08	0.9999	0.5	0.5556	0.625	1	0.8333	0.8	Fsd1		XR_385326.1:12;NM_183178.2:12
chr4	76024409	0.9038	0.6526	0.2512	0.03789	6.63	0.0191	0.01326	3.362e-11	3.265e-08	1	1	1	0.7	0.4286	0.6667	0.6667	Ptprd			NM_011211.3:11;XM_017320064.1:11;XM_011249966.1:11;XM_011249963.1:11;XM_011249962.1:11;XM_011249964.1:11;XM_011249965.1:11;XM_017320081.1:11;XM_017320080.1:11;XM_017320068.1:11;XM_017320070.1:11;XM_017320047.1:11;XM_017320046.1:11;XM_017320048.1:11;XM_017320049.1:11;XM_017320051.1:11;XM_011249949.1:11;XM_017320053.1:11;XM_017320050.1:11;XM_017320058.1:11;XM_011249954.1:11;XM_017320057.1:11;XM_011…
chr7	49400765	0.8712	0.7188	0.1524	0.02299	6.628	0.01143	0.02054	3.409e-11	3.306e-08	0.9886	0.8	0.875	0.8571	1	0.8333	0.7143	Nav2			XM_006541300.3:5;XM_006541297.3:5;NM_001111016.1:5;XM_006541311.3:4;XM_006541289.3:4;XM_006541304.3:4;XM_006541292.3:4;XM_006541291.3:4;XM_006541288.3:4;XM_006541294.3:4;XM_006541290.3:4;XM_006541296.3:4;XM_006541305.3:4;NM_175272.3:4;XM_006541293.3:4;XM_006541295.3:4;XM_006541299.3:4;XM_017312397.1:4;XM_017312396.1:4;XM_006541298.3:4;XM_006541303.2:3;XM_006541302.2:3
chr11	107310839	0.5924	0.3576	0.2348	0.03543	6.628	0.01132	0.02657	3.41e-11	3.306e-08	0.9999	0.5	0.5556	0.5385	0.07143	0.2857	0.4167	Pitpnc1			XM_006534263.3:5;NM_145823.2:6;XM_006534262.3:5;XM_006534264.3:6
chr5	146737350	0.7137	0.8866	-0.1729	0.0261	-6.626	0.01639	0.01401	3.448e-11	3.334e-08	0.9974	0.75	0.4286	0.4286	0.7778	0.8333	1	Usp12		XM_006504818.2:1;NM_011669.3:1
chr18	43568949	0.9911	0.8017	0.1894	0.0286	6.624	0.01511	0.01607	3.494e-11	3.375e-08	0.9991	1	1	1	0.7059	0.6	1	Jakmip2			XM_006526340.3:14;XM_006526337.3:14;XM_006526338.3:13;XM_011247034.2:14;NM_001163637.1:15
chr13	44535601	0.4482	0.6029	-0.1547	0.02337	-6.62	0.03786	0.0162	3.599e-11	3.471e-08	0.9904	0.1176	0.5	0.5294	0.4444	0.8	0.6667	Gm34276			XR_873342.2:1;XR_873339.2:1;XR_873341.2:1;XR_873340.2:1
chr10	68137857	0.6986	0.8394	-0.1408	0.02128	-6.618	0.3649	0.02313	3.645e-11	3.509e-08	0.9724	1	1	1	1	1	0.875	Arid5b			XM_006514132.2:6;XM_006514133.2:6;XM_006514129.3:6;XM_006514130.3:6;NM_023598.2:6
chr16	91942234	0.6763	0.8355	-0.1592	0.02406	-6.617	0.0245	0.01438	3.656e-11	3.516e-08	0.9931	0.8421	0.6667	0.875	0.8571	0.8889	0.9231
chr4	124527420	0.4494	0.6292	-0.1797	0.02718	-6.614	0.1502	0.01521	3.743e-11	3.59e-08	0.9983	0.5	0.09091	0.1538	0.6	0.4615	0.8	Gm2164		XR_868120.2:3;XR_868121.2:3;XR_868123.2:3;XR_868119.2:3;XR_868122.2:3;XR_001784425.1:4;XR_868114.1:3;XR_001784424.1:3;XR_001784428.1:3;XR_868117.1:3;XR_868116.1:3;XR_001784426.1:3;XR_376635.3:3;XR_868115.2:3;XR_001784427.1:4;XR_001784430.1:4	XR_001784431.1:3;XR_868124.2:3;XR_001784429.1:3
chr19	46648759	0.6983	0.833	-0.1347	0.02037	-6.612	0.012	0.01498	3.793e-11	3.631e-08	0.9557	0.6667	0.6364	0.5625	0.9286	0.7333	0.6923	Wbp1l			NM_146099.3:2;NM_001177812.1:3;NM_001177813.1:2
chr4	139536901	0.5723	0.7588	-0.1865	0.02821	-6.61	0.01034	0.01975	3.846e-11	3.677e-08	0.9989	0.6	0.5946	0.4643	0.8235	0.7647	0.5455	Iffo2			NM_183148.3:4
chr9	29732110	0.8177	0.5634	0.2543	0.03849	6.607	0.03462	0.0493	3.911e-11	3.725e-08	1	0.6667	0.5333	0.7143	0.4	0.3333	0.3077	Ntm			XM_006510206.3:9;XM_017313305.1:8;XM_017313304.1:8;NM_172290.3:7
chr8	120693997	0.3542	0.5069	-0.1527	0.02312	-6.606	0.1538	0.02869	3.945e-11	3.756e-08	0.9887	0.1053	0.05	0.1364	0.1	0.4545	0.3529	Gm39265			XR_879259.1:2
chrY	90829051	0.6796	0.8478	-0.1682	0.02546	-6.606	0.1004	0.03458	3.955e-11	3.761e-08	0.9963	0.6154	0.3889	0.3824	0.8333	0.5714	0.7368	LOC108168644	LOC108168644	XM_017318855.1:2;XM_017318856.1:2;XM_017318853.1:2;XM_017318854.1:3;XM_017318852.1:2		chrY:90825140-90829322
chr10	60581162	0.6966	0.5519	0.1447	0.0219	6.605	0.1182	0.4279	3.98e-11	3.779e-08	0.9793	0.9048	0.8824	0.96	0.9444	1	0.9677	Cdh23			XM_017313927.1:63;XM_017313926.1:63;XM_017313930.1:63;NM_023370.3:64;NR_045556.1:63;NM_001252635.1:63;XM_017313928.1:61
chr6	124694143	0.2524	0.5018	-0.2494	0.03777	-6.603	0.02521	0.0152	4.032e-11	3.823e-08	1	0.1875	0.125	0.2	0.5833	0.2727	0.4167	Lpcat3			XM_006505563.3:1;XR_377423.2:1;NM_145130.2:1
chr13	112772136	0.4615	0.3095	0.1519	0.02301	6.602	0.01182	0.01347	4.051e-11	3.835e-08	0.988	0.4	0.3333	0.5	0.3077	0.2	0.3333	Gm41067			XR_873969.1:1
chr14	70288009	0.5316	0.6775	-0.1458	0.0221	-6.599	0.01378	0.9543	4.151e-11	3.919e-08	0.9809	0.5	0.6923	0.6364	1	1	1	Ppp3cc			XM_006518714.3:12;XM_017315924.1:12;NM_001304991.1:14;NM_008915.3:13;NM_001304992.1:12;XM_006518715.3:12;XM_017315922.1:10
chr13	103927728	0.8013	0.5831	0.2182	0.03308	6.598	0.01082	0.01743	4.161e-11	3.926e-08	0.9998	0.75	0.75	0.7692	0.6667	0.1667	0.7273
chr11	99120797	0.4511	0.299	0.1521	0.02305	6.598	0.3434	0.4988	4.176e-11	3.939e-08	0.9881	0.9667	0.7959	0.9057	0.8974	0.9375	0.973
chr6	124694136	0.2524	0.5018	-0.2494	0.0378	-6.597	0.03754	0.0152	4.195e-11	3.953e-08	1	0.1875	0.125	0.1333	0.5833	0.2727	0.4167	Lpcat3			XM_006505563.3:1;XR_377423.2:1;NM_145130.2:1
chr8	11348618	0.4926	0.333	0.1596	0.0242	6.597	0.2859	0.01525	4.199e-11	3.954e-08	0.9931	0.8182	0.68	1	0.4167	0.6667	0.4211	Col4a2;LOC108167519		XR_001778511.1:3	NM_009932.4:3
chr13	44535581	0.4482	0.6029	-0.1547	0.02346	-6.595	0.02315	0.01638	4.246e-11	3.992e-08	0.9902	0.1765	0.5455	0.4118	0.6667	0.8	0.6667	Gm34276			XR_873342.2:1;XR_873339.2:1;XR_873341.2:1;XR_873340.2:1
chr17	55996544	0.57	0.7942	-0.2242	0.034	-6.594	0.01438	0.02048	4.272e-11	4.011e-08	0.9999	0.75	0.3333	0.5	0.3333	0.6667	0.8889	Fsd1			XR_385326.1:12;NM_183178.2:12
chr12	109424850	0.1469	0.2971	-0.1502	0.02278	-6.594	0.01642	0.01481	4.291e-11	4.027e-08	0.9862	0.2143	0	0.2143	0.4375	0.5556	0.3077
chr7	49400771	0.8712	0.7188	0.1524	0.02312	6.591	0.01175	0.02423	4.359e-11	4.085e-08	0.9883	0.9	0.875	0.8571	1	0.5	0.7143	Nav2			XM_006541300.3:5;XM_006541297.3:5;NM_001111016.1:5;XM_006541311.3:4;XM_006541289.3:4;XM_006541304.3:4;XM_006541292.3:4;XM_006541291.3:4;XM_006541288.3:4;XM_006541294.3:4;XM_006541290.3:4;XM_006541296.3:4;XM_006541305.3:4;NM_175272.3:4;XM_006541293.3:4;XM_006541295.3:4;XM_006541299.3:4;XM_017312397.1:4;XM_017312396.1:4;XM_006541298.3:4;XM_006541303.2:3;XM_006541302.2:3
chr5	127691975	0.5294	0.3792	0.1502	0.02279	6.59	0.0228	0.0189	4.4e-11	4.122e-08	0.9862	0.5833	0.7407	0.3913	0.3448	0.1765	0.2778	Glt1d1			XM_006504310.2:9;XM_006504311.2:9;NM_177005.4:10;XM_006504312.1:8;XR_377057.2:10;XM_006504309.3:11
chr14	31315062	0.6549	0.3568	0.2981	0.04523	6.589	0.01994	0.0281	4.422e-11	4.14e-08	1	0.1667	0.8571	0.6	0.1	0.5	0	Dnah1;Gm35823		XM_017315798.1:73;NM_001033668.1:73;XM_017315799.1:73;XM_006518426.3:70;XM_006518427.3:64	XR_874493.1:2;XR_001781209.1:2;XR_383327.1:2
chr4	139536923	0.5723	0.7588	-0.1865	0.02831	-6.586	0.01653	0.0221	4.51e-11	4.214e-08	0.9989	0.4667	0.6216	0.4286	0.9412	0.8824	0.6818	Iffo2			NM_183148.3:4
chr7	89407277	0.4074	0.2262	0.1811	0.0275	6.586	0.232	0.3494	4.523e-11	4.224e-08	0.9984	0.9286	0.8462	0.7	1	0.7778	0.5	Fzd4		NM_008055.4:2
chr11	113105363	0.7096	0.5574	0.1522	0.02312	6.585	0.01097	0.02674	4.546e-11	4.243e-08	0.9881	0.7917	0.7619	0.6667	0.7826	0.75	0.6471	2610035D17Rik			NR_015556.1:2
chr19	46648763	0.6983	0.833	-0.1347	0.02046	-6.584	0.01215	0.01826	4.588e-11	4.278e-08	0.955	0.5833	0.8182	0.625	1	0.7333	0.7692	Wbp1l			NM_146099.3:2;NM_001177812.1:3;NM_001177813.1:2
chr14	112455166	0.9698	0.7689	0.2009	0.03052	6.583	0.01577	0.01276	4.602e-11	4.289e-08	0.9995	1	1	1	0.8	0.8333	0.75
chr5	115866852	0.5196	0.6816	-0.1621	0.02462	-6.582	0.0194	0.01366	4.632e-11	4.313e-08	0.9941	0.6364	0.3	0.5833	0.625	0.5714	0.4286	Cit			XM_006530131.1:5;XM_006530146.3:5;XM_017320640.1:5;XM_006530142.3:5;XM_006530138.3:5;XM_006530139.3:5;XM_006530135.3:5;XM_006530136.3:5;XM_006530137.3:5;XM_006530134.3:5;XM_006530130.3:5;XM_011248163.2:5;XM_006530145.3:5;XM_006530143.3:5;XM_006530141.3:5;XM_006530140.3:5;XM_006530133.3:5;XM_006530132.3:5;NM_007708.3:4
chr6	124694162	0.2524	0.5018	-0.2494	0.03789	-6.582	0.02521	0.01763	4.65e-11	4.328e-08	1	0.125	0.1875	0.2	0.5833	0.3636	0.25	Lpcat3			XM_006505563.3:1;XR_377423.2:1;NM_145130.2:1
chr10	63061655	0.3205	0.5471	-0.2266	0.03442	-6.581	0.02939	0.01551	4.664e-11	4.339e-08	0.9999	0.7273	0.1875	0.3077	0.6	0.3333	0.7273	Pbld1		XM_006514030.3:2;XM_006514029.3:2;XM_006514031.1:3;XM_006514032.3:2;NM_026701.2:1
chrY	90828827	0.6796	0.8478	-0.1682	0.02557	-6.578	0.09675	0.08507	4.78e-11	4.438e-08	0.9962	0.9231	0.9062	0.7857	0.92	1	0.9615	LOC108168644	LOC108168644	XM_017318855.1:2;XM_017318856.1:2;XM_017318853.1:2;XM_017318854.1:3;XM_017318852.1:2		chrY:90825140-90829322
chr11	6006462	0.4456	0.5874	-0.1417	0.02155	-6.576	0.09192	0.0164	4.84e-11	4.487e-08	0.9736	0.76	0.1724	0.5	0.375	0.6923	0.5652	Camk2b;Gm40812	Gm40812	XR_872235.2:1	NM_001174054.1:18;NM_007595.5:18;NM_001174053.1:17;XM_017314241.1:21;XM_006514464.2:21;XM_017314239.1:18;XM_017314240.1:17;XM_006514465.2:21;XM_006514475.1:17;XM_006514467.2:20;XM_006514476.1:17;XM_006514469.2:19;XM_017314238.1:20;XM_006514477.1:17;XM_006514470.3:19;XM_017314237.1:20;XM_006514479.2:16
chr10	26738763	0.8963	0.7543	0.142	0.0216	6.574	0.1101	0.63	4.891e-11	4.528e-08	0.9741	1	1	1	1	1	1
chr8	120693911	0.3656	0.5244	-0.1588	0.02417	-6.569	0.01107	0.01325	5.076e-11	4.688e-08	0.9925	0.2632	0.35	0.4091	0.4	0.3636	0.5294	Gm39265			XR_879259.1:2
chr2	75669797	0.4588	0.7759	-0.3172	0.04829	-6.568	0.01314	0.01375	5.102e-11	4.707e-08	1	0.5714	0.5556	0.25	0.7143	0.8889	0.7143
chr14	31315166	0.6137	0.3111	0.3026	0.04609	6.565	0.01546	0.03729	5.203e-11	4.794e-08	1	1	0.5714	0.6	0.5	0.8333	0	Dnah1;Gm35823		XM_017315798.1:73;NM_001033668.1:73;XM_017315799.1:73;XM_006518426.3:70;XM_006518427.3:64	XR_874493.1:2;XR_001781209.1:2;XR_383327.1:2
chr9	46195100	0.6747	0.5073	0.1675	0.02551	6.564	0.04054	0.06812	5.224e-11	4.811e-08	0.9959	0.8	0.875	0.7812	0.5789	0.9	0.6757	Sik3			NM_027498.3:8;XM_006510590.2:8
chr10	63061646	0.3205	0.5471	-0.2266	0.03451	-6.564	0.01615	0.02536	5.23e-11	4.813e-08	0.9999	0.3636	0.125	0.3846	0.9	0.3333	0.4545	Pbld1		XM_006514030.3:2;XM_006514029.3:2;XM_006514031.1:3;XM_006514032.3:2;NM_026701.2:1
chr7	75049752	0.8779	0.582	0.2958	0.04513	6.556	0.01608	0.01295	5.542e-11	5.075e-08	1	1	1	0.8333	0.625	0.6	0.6	4930533N22Rik			NR_131122.1:3
chr15	76188688	0.7295	0.8774	-0.148	0.02258	-6.554	0.008967	0.0133	5.592e-11	5.112e-08	0.9832	0.7	0.7436	0.7619	0.9375	0.8947	0.931	Plec			NM_201394.2:17;NM_201393.2:17;NM_201392.2:17;NM_001163549.1:17;NM_201391.2:17;NM_201390.2:17;NM_001163540.1:17;NM_201389.2:17;NM_001164203.1:17;NM_201388.2:17;NM_201387.3:17;NM_201386.2:17;NM_201385.2:17;NM_001163542.1:17;NM_011117.2:17
chr6	7983159	0.4448	0.2404	0.2044	0.03119	6.553	0.01565	0.0236	5.644e-11	5.155e-08	0.9996	0.5	0.2857	0.2	0	0.1429	0	Gm35446			XR_868796.1:1;XR_377335.1:1
chr17	26383780	0.7075	0.3623	0.3452	0.05271	6.55	0.01313	0.02363	5.769e-11	5.252e-08	1	0.6	0.75	0.875	0.2857	0.125	0.8333
chr11	108212241	0.8615	0.6634	0.1981	0.03025	6.547	0.01373	0.0138	5.852e-11	5.325e-08	0.9994	1	0.7333	0.8889	0.8571	0.7333	0.6667	Prkca			NM_011101.3:15
chr18	47269339	0.8966	0.7466	0.15	0.02291	6.546	0.01726	0.0311	5.906e-11	5.366e-08	0.9854	1	1	0.8462	0.4444	0.8667	0.9286	Sema6a			XM_006525727.3:1;NM_018744.2:1;XM_006525726.1:1;NM_001311097.1:1
chr15	25758873	0.4392	0.6419	-0.2027	0.03097	-6.545	0.03562	0.01435	5.959e-11	5.409e-08	0.9995	0.5455	0.8571	0.8889	0.5833	0.4	0.5	Myo10		XM_006520025.3:1	NM_019472.2:19
chr17	66432769	0.8022	0.9607	-0.1585	0.02422	-6.544	0.01685	0.01329	5.985e-11	5.43e-08	0.9921	0.6154	0.4	0.875	1	0.8	0.9	Mtcl1			XM_006524849.2:13;NM_001114098.1:12;NM_172963.4:11;XM_006524856.3:14;XM_017317622.1:13;XM_011246587.2:13;XM_006524853.3:12;XM_006524851.3:12;XM_006524852.3:12;XR_001782108.1:13
chr14	31314871	0.6427	0.3328	0.3099	0.04735	6.544	0.01631	0.2635	5.994e-11	5.436e-08	1	0.8333	0.875	0.8333	0.8	0.8333	1	Dnah1;Gm35823			XM_017315798.1:72;NM_001033668.1:72;XM_017315799.1:72;XM_006518426.3:69;XM_006518427.3:63;XR_874493.1:2;XR_001781209.1:2;XR_383327.1:2
chr1	166307313	0.9023	0.739	0.1633	0.02497	6.54	0.02346	0.6145	6.15e-11	5.567e-08	0.9944	0.9048	1	1	1	1	1	Ildr2			XM_011238731.2:3;XM_006496596.3:4;XM_006496593.3:6;XM_006496595.3:6;NM_001164528.1:7;XM_006496594.3:7
chr15	76188609	0.7295	0.8774	-0.148	0.02263	-6.539	0.01014	0.01289	6.211e-11	5.617e-08	0.983	0.65	0.7692	0.8095	0.8125	0.7895	0.931	Plec		NM_201394.2:17;NM_201393.2:17;NM_201392.2:17;NM_001163549.1:17;NM_201391.2:17;NM_201390.2:17;NM_001163540.1:17;NM_201389.2:17;NM_001164203.1:17;NM_201388.2:17;NM_201387.3:17;NM_201386.2:17;NM_201385.2:17;NM_001163542.1:17;NM_011117.2:17
chr6	22045271	0.4258	0.2001	0.2257	0.03452	6.538	0.0322	0.01451	6.217e-11	5.619e-08	0.9999	0.7692	0.1667	0.3	0.25	0.25	0.125	Cped1			XM_006505040.3:2;XM_011241054.2:2;XM_006505039.3:2;XM_006505038.3:3;NM_001081351.1:2;XM_006505042.3:2
chr1	184716365	0.1338	0.3305	-0.1967	0.0301	-6.537	0.01401	0.01327	6.281e-11	5.675e-08	0.9993	0	0.125	0.1818	0.2308	0.4	0.3636	4930488B22Rik			NR_040627.1:2
chr12	109424989	0.1361	0.2846	-0.1485	0.02271	-6.536	0.0176	0.01501	6.306e-11	5.695e-08	0.9836	0.125	0	0.07143	0.2353	0.4444	0.1333
chr5	115866780	0.5196	0.6816	-0.1621	0.02481	-6.534	0.04908	0.01376	6.416e-11	5.785e-08	0.9938	0.8182	0.25	0.5833	0.625	0.875	0.7143	Cit			XM_006530131.1:5;XM_006530146.3:5;XM_017320640.1:5;XM_006530142.3:5;XM_006530138.3:5;XM_006530139.3:5;XM_006530135.3:5;XM_006530136.3:5;XM_006530137.3:5;XM_006530134.3:5;XM_006530130.3:5;XM_011248163.2:5;XM_006530145.3:5;XM_006530143.3:5;XM_006530141.3:5;XM_006530140.3:5;XM_006530133.3:5;XM_006530132.3:5;NM_007708.3:4
chr6	7983286	0.4603	0.2737	0.1866	0.02856	6.533	0.01245	0.01483	6.462e-11	5.819e-08	0.9988	0.5	0.5714	0.3333	0.1111	0.2857	0.2	Gm35446			XR_868796.1:1;XR_377335.1:1
chr15	76188751	0.7295	0.8774	-0.148	0.02266	-6.531	0.01068	0.01301	6.533e-11	5.869e-08	0.9829	0.85	0.6923	0.7143	0.875	0.7368	0.8966	Plec		NM_201394.2:18;NM_201393.2:18;NM_201392.2:18;NM_001163549.1:18;NM_201391.2:18;NM_201390.2:18;NM_001163540.1:18;NM_201389.2:18;NM_001164203.1:18;NM_201388.2:18;NM_201387.3:18;NM_201386.2:18;NM_201385.2:18;NM_001163542.1:18;NM_011117.2:18
chr15	76188657	0.7295	0.8774	-0.148	0.02266	-6.531	0.01027	0.01404	6.542e-11	5.874e-08	0.9829	0.7	0.7179	0.619	0.9375	0.7895	0.931	Plec			NM_201394.2:17;NM_201393.2:17;NM_201392.2:17;NM_001163549.1:17;NM_201391.2:17;NM_201390.2:17;NM_001163540.1:17;NM_201389.2:17;NM_001164203.1:17;NM_201388.2:17;NM_201387.3:17;NM_201386.2:17;NM_201385.2:17;NM_001163542.1:17;NM_011117.2:17
chr17	55996378	0.57	0.7942	-0.2242	0.03434	-6.53	0.01564	0.01976	6.587e-11	5.912e-08	0.9999	0.625	0.8889	0.625	0.8333	1	0.7	Fsd1			XR_385326.1:11;NM_183178.2:11
chr13	44535565	0.4482	0.6029	-0.1547	0.0237	-6.527	0.04822	0.08846	6.716e-11	6.003e-08	0.9895	0.4375	0.7826	0.6471	0.8889	0.8182	0.8889	Gm34276			XR_873342.2:1;XR_873339.2:1;XR_873341.2:1;XR_873340.2:1
chr5	115866863	0.5196	0.6816	-0.1621	0.02487	-6.517	0.03016	0.01692	7.193e-11	6.384e-08	0.9937	0.5455	0.25	0.6667	0.5	0.7143	0.4286	Cit			XM_006530131.1:5;XM_006530146.3:5;XM_017320640.1:5;XM_006530142.3:5;XM_006530138.3:5;XM_006530139.3:5;XM_006530135.3:5;XM_006530136.3:5;XM_006530137.3:5;XM_006530134.3:5;XM_006530130.3:5;XM_011248163.2:5;XM_006530145.3:5;XM_006530143.3:5;XM_006530141.3:5;XM_006530140.3:5;XM_006530133.3:5;XM_006530132.3:5;NM_007708.3:4
chr15	76188736	0.7295	0.8774	-0.148	0.02271	-6.516	0.01293	0.01231	7.238e-11	6.418e-08	0.9827	0.55	0.7436	0.6667	0.9375	0.7895	0.8276	Plec		NM_201394.2:18;NM_201393.2:18;NM_201392.2:18;NM_001163549.1:18;NM_201391.2:18;NM_201390.2:18;NM_001163540.1:18;NM_201389.2:18;NM_001164203.1:18;NM_201388.2:18;NM_201387.3:18;NM_201386.2:18;NM_201385.2:18;NM_001163542.1:18;NM_011117.2:18
chr8	120693899	0.3656	0.5244	-0.1588	0.02439	-6.51	0.02115	0.01218	7.503e-11	6.638e-08	0.992	0.2105	0.25	0.2727	0.5	0.4545	0.5882	Gm39265			XR_879259.1:2
chr5	115866778	0.5196	0.6816	-0.1621	0.0249	-6.51	0.03165	0.01785	7.533e-11	6.662e-08	0.9937	0.8182	0.3	0.5833	0.75	1	0.6667	Cit			XM_006530131.1:5;XM_006530146.3:5;XM_017320640.1:5;XM_006530142.3:5;XM_006530138.3:5;XM_006530139.3:5;XM_006530135.3:5;XM_006530136.3:5;XM_006530137.3:5;XM_006530134.3:5;XM_006530130.3:5;XM_011248163.2:5;XM_006530145.3:5;XM_006530143.3:5;XM_006530141.3:5;XM_006530140.3:5;XM_006530133.3:5;XM_006530132.3:5;NM_007708.3:4
chr17	55996444	0.57	0.7942	-0.2242	0.03445	-6.509	0.02093	0.01426	7.56e-11	6.679e-08	0.9998	0.125	0.4444	0.625	0.8333	0.8333	0.6	Fsd1		XR_385326.1:12;NM_183178.2:12
chr19	46648794	0.6946	0.8289	-0.1344	0.02065	-6.506	0.01108	0.01825	7.728e-11	6.811e-08	0.9519	0.75	0.6364	0.625	1	0.7333	0.7692	Wbp1l			NM_146099.3:2;NM_001177812.1:3;NM_001177813.1:2
chr1	168408775	0.4692	0.7591	-0.2899	0.04458	-6.503	0.01232	0.01356	7.867e-11	6.924e-08	1	0.3636	0.375	0.5	0.6	0.8	0.75	Pbx1			NM_008783.3:6;XM_006496700.2:7;NM_183355.3:7;NM_001291508.1:6;NM_001291509.1:5;XM_006496699.2:8
chr12	109424790	0.1469	0.2971	-0.1502	0.0231	-6.501	0.01059	0.01737	7.974e-11	7.011e-08	0.9851	0.2143	0.2143	0.1538	0.2941	0.5556	0.1333
chr5	75947872	0.8999	0.6976	0.2023	0.03112	6.501	0.01711	0.2768	7.98e-11	7.011e-08	0.9995	1	1	1	1	0.9474	1	Kdr			NM_010612.2:9;XM_011240817.2:9
chr5	111527916	0.7098	0.4434	0.2664	0.04099	6.5	0.02067	0.06823	8.057e-11	7.069e-08	1	0.5333	0.3333	0.6667	0.07692	0.1667	0.2
chr16	55866000	0.8406	0.7017	0.1389	0.02138	6.499	0.03496	0.1455	8.11e-11	7.103e-08	0.9657	0.4	0.5	0.8	0.25	0.4545	0.3333	Nxpe3		XM_011245942.2:4;XM_011245944.2:4;XM_011245941.2:4;XM_011245943.2:4;NM_001134457.1:4;XM_006522325.3:4
chr13	112772139	0.4615	0.3095	0.1519	0.02338	6.498	0.01733	0.01765	8.138e-11	7.12e-08	0.9868	0.5	0.1111	0.5833	0.2308	0.1	0.3333	Gm41067			XR_873969.1:1
chr8	120693914	0.3656	0.5244	-0.1588	0.02444	-6.497	0.01986	0.01363	8.173e-11	7.148e-08	0.9919	0.2105	0.35	0.2273	0.4	0.4545	0.6471	Gm39265			XR_879259.1:2
chr11	53046208	0.5329	0.9898	-0.4569	0.07032	-6.497	0.01269	0.01661	8.183e-11	7.153e-08	1	0.5	0.6667	0.4	1	1	1	Fstl4			XR_388477.3:4;XM_006533539.3:4;NM_177059.3:4
chr2	30369393	0.9292	0.7278	0.2014	0.03101	6.496	0.02204	0.3766	8.237e-11	7.191e-08	0.9995	1	1	1	1	1	1	Fam73b			XM_006497595.2:3;NM_001242407.1:3;XR_866005.1:3;XR_001780361.1:3;XM_006497594.2:3;XM_006497593.2:3;NM_175392.3:3
chr5	115866804	0.5196	0.6816	-0.1621	0.02496	-6.494	0.04561	0.01792	8.355e-11	7.287e-08	0.9936	0.6364	0.2	0.5	0.5	0.5	0.4286	Cit			XM_006530131.1:5;XM_006530146.3:5;XM_017320640.1:5;XM_006530142.3:5;XM_006530138.3:5;XM_006530139.3:5;XM_006530135.3:5;XM_006530136.3:5;XM_006530137.3:5;XM_006530134.3:5;XM_006530130.3:5;XM_011248163.2:5;XM_006530145.3:5;XM_006530143.3:5;XM_006530141.3:5;XM_006530140.3:5;XM_006530133.3:5;XM_006530132.3:5;NM_007708.3:4
chr6	127979361	0.4498	0.6285	-0.1787	0.02754	-6.488	0.02371	0.01529	8.691e-11	7.566e-08	0.9979	0.4	0.1429	0.2222	0.4444	0.5	0.4	Tspan9			XM_006505330.3:6;XM_006505333.3:6;XM_006505335.2:6;XM_006505332.3:6;NM_175414.4:6
chr14	77707073	0.5464	0.3936	0.1528	0.02355	6.488	0.01047	0.01489	8.71e-11	7.58e-08	0.9875	0.5294	0.5294	0.5	0.4118	0.2308	0.3333	Enox1			XR_383180.2:16;XM_006519005.3:18;XR_001781120.1:16;XM_011245067.2:17;XM_006519006.3:19;XR_383179.2:15;XM_011245063.2:18;XM_006518999.3:18;XM_011245064.2:19;XM_006519000.3:19;XM_006519001.3:19;XM_011245066.2:17;XM_017316018.1:18;NM_172813.3:17;NM_001253759.1:18;XM_011245065.2:15
chr17	46350128	0.8182	0.5825	0.2357	0.03634	6.487	0.02143	0.01652	8.766e-11	7.622e-08	0.9999	0.8571	1	1	0.5	0.625	0.8889
chr1	133376196	0.4754	0.6597	-0.1844	0.02844	-6.483	0.0115	0.01208	8.982e-11	7.798e-08	0.9985	0.5333	0.4118	0.6087	0.6364	0.7273	0.6429	Etnk2			XM_006529364.2:4;NM_175443.5:5
chr5	111436191	0.9091	0.6931	0.216	0.03332	6.482	0.01728	0.02053	9.031e-11	7.834e-08	0.9998	1	1	1	0.875	0.8333	1	Mn1			NM_001081235.1:1
chr12	109424985	0.1361	0.2846	-0.1485	0.0229	-6.482	0.01616	0.02326	9.052e-11	7.848e-08	0.9828	0.3125	0.07143	0.07143	0.2941	0.6667	0.1333
chr13	45239382	0.4321	0.2534	0.1787	0.02757	6.48	0.9895	0.2566	9.147e-11	7.927e-08	0.9978	0	0	0	0	0.1	0
chr17	85818317	0.5088	0.3494	0.1594	0.02459	6.48	0.5664	0.105	9.191e-11	7.955e-08	0.9921	1	0.8571	1	0.5882	0.8	0.6923
chr4	124527250	0.3126	0.508	-0.1955	0.03017	-6.479	0.01513	0.01734	9.252e-11	8.004e-08	0.9992	0.25	0.1818	0.2308	0.5	0.3077	0	Gm2164		XR_001784429.1:3;XR_868120.2:3;XR_868121.2:3;XR_868123.2:3;XR_868119.2:3;XR_868122.2:3;XR_001784425.1:4;XR_868114.1:3;XR_001784424.1:3;XR_001784428.1:3;XR_868117.1:3;XR_868116.1:3;XR_001784426.1:3;XR_376635.3:3;XR_868115.2:3;XR_001784427.1:4;XR_001784430.1:4	XR_001784431.1:3;XR_868124.2:3
chr7	136743438	0.97	0.768	0.202	0.03119	6.476	0.0122	0.01625	9.404e-11	8.128e-08	0.9995	1	1	0.9524	0.7647	0.8	0.9333
chr13	104610458	0.5229	0.3702	0.1527	0.02358	6.475	0.03755	0.117	9.468e-11	8.165e-08	0.9872	0.6	0.4	0.25	0.1875	0.09091	0.3333
chr5	115866776	0.5196	0.6816	-0.1621	0.02503	-6.475	0.02659	0.0187	9.493e-11	8.182e-08	0.9934	0.5455	0.25	0.5	0.5625	1	0.7143	Cit			XM_006530131.1:5;XM_006530146.3:5;XM_017320640.1:5;XM_006530142.3:5;XM_006530138.3:5;XM_006530139.3:5;XM_006530135.3:5;XM_006530136.3:5;XM_006530137.3:5;XM_006530134.3:5;XM_006530130.3:5;XM_011248163.2:5;XM_006530145.3:5;XM_006530143.3:5;XM_006530141.3:5;XM_006530140.3:5;XM_006530133.3:5;XM_006530132.3:5;NM_007708.3:4
chr19	46648777	0.6946	0.8289	-0.1344	0.02075	-6.475	0.01205	0.021	9.512e-11	8.195e-08	0.9511	0.75	0.7273	0.5625	1	0.7333	0.6923	Wbp1l			NM_146099.3:2;NM_001177812.1:3;NM_001177813.1:2
chr14	61904602	0.8171	0.6379	0.1793	0.02769	6.474	0.01193	0.9895	9.525e-11	8.203e-08	0.9979	0.6667	0.9091	0.8235	1	1	1
chr14	77707080	0.5464	0.3936	0.1528	0.0236	6.474	0.01071	0.01206	9.533e-11	8.206e-08	0.9874	0.6471	0.5882	0.5	0.4444	0.3846	0.3333	Enox1			XR_383180.2:16;XM_006519005.3:18;XR_001781120.1:16;XM_011245067.2:17;XM_006519006.3:19;XR_383179.2:15;XM_011245063.2:18;XM_006518999.3:18;XM_011245064.2:19;XM_006519000.3:19;XM_006519001.3:19;XM_011245066.2:17;XM_017316018.1:18;NM_172813.3:17;NM_001253759.1:18;XM_011245065.2:15
chr10	117851920	0.7193	0.9659	-0.2466	0.0381	-6.473	0.02068	0.01435	9.601e-11	8.261e-08	0.9999	0.5556	0.3333	0.8	1	0.8889	1
chr14	77707062	0.5464	0.3936	0.1528	0.02361	6.473	0.01057	0.01232	9.621e-11	8.274e-08	0.9874	0.6471	0.5882	0.5833	0.5	0.3846	0.3333	Enox1			XR_383180.2:16;XM_006519005.3:18;XR_001781120.1:16;XM_011245067.2:17;XM_006519006.3:19;XR_383179.2:15;XM_011245063.2:18;XM_006518999.3:18;XM_011245064.2:19;XM_006519000.3:19;XM_006519001.3:19;XM_011245066.2:17;XM_017316018.1:18;NM_172813.3:17;NM_001253759.1:18;XM_011245065.2:15
chr3	30076799	0.6962	0.4657	0.2305	0.03563	6.471	0.01217	0.01433	9.731e-11	8.358e-08	0.9999	0.8	0.7692	0.5833	0.4	0.5	0.2857	Mecom			XM_011249657.1:14;XM_011249662.1:15;XM_011249656.1:15;XM_011249658.1:14;XM_011249663.1:14;XM_006535387.2:15;XM_011249664.2:13;XM_011249659.2:14;XM_011249660.2:14;XM_017319454.1:6
chr3	30076903	0.6962	0.4657	0.2305	0.03563	6.471	0.01168	0.01469	9.755e-11	8.37e-08	0.9999	0.8	0.6923	0.5833	0.4	0.625	0.2857	Mecom			XM_011249657.1:14;XM_011249662.1:15;XM_011249656.1:15;XM_011249658.1:14;XM_011249663.1:14;XM_006535387.2:15;XM_011249664.2:13;XM_011249659.2:14;XM_011249660.2:14;XM_017319454.1:6
chr12	109424861	0.1469	0.2971	-0.1502	0.02321	-6.47	0.04686	0.01607	9.785e-11	8.389e-08	0.9847	0.07143	0	0.07143	0.2353	0.5	0.1429
chr19	46648819	0.6946	0.8289	-0.1344	0.02077	-6.47	0.01614	0.06847	9.792e-11	8.391e-08	0.951	0.5833	0.8182	0.5	0.8571	0.6667	0.3846	Wbp1l			NM_146099.3:2;NM_001177812.1:3;NM_001177813.1:2
chr2	166216313	0.5169	0.7381	-0.2212	0.0342	-6.469	0.1649	0.01524	9.87e-11	8.454e-08	0.9998	0.6522	0.9524	0.84	0.8333	0.7647	0.8667
chr1	133376254	0.4754	0.6597	-0.1844	0.02851	-6.468	0.01338	0.01611	9.958e-11	8.526e-08	0.9985	0.4	0.3529	0.3913	0.6364	0.4	0.5	Etnk2			XM_006529364.2:4;NM_175443.5:5
chr19	46648858	0.6946	0.8289	-0.1344	0.02078	-6.466	0.01269	0.01404	1.003e-10	8.576e-08	0.9509	0.6923	0.5455	0.5625	0.9286	0.8	0.6923	Wbp1l			NM_146099.3:2;NM_001177812.1:3;NM_001177813.1:2
chr6	22045324	0.4258	0.2001	0.2257	0.03491	6.466	0.02371	0.01566	1.004e-10	8.581e-08	0.9998	0.7692	0.4286	0.3	0.125	0.2222	0.125	Cped1			XM_006505040.3:2;XM_011241054.2:2;XM_006505039.3:2;XM_006505038.3:3;NM_001081351.1:2;XM_006505042.3:2
chr14	63343726	0.5933	0.4538	0.1395	0.02157	6.466	0.05904	0.1302	1.006e-10	8.594e-08	0.9663	0.8163	0.73	0.7573	0.7895	0.7407	0.7778	Gm4151			XR_001781283.1:2;XR_001781285.1:2;XR_001781284.1:2;XR_874694.1:1;XR_874693.1:1;XR_001781287.1:1;XR_874701.2:1;XR_001781286.1:1;XR_874695.2:1
chr1	184716427	0.1338	0.3305	-0.1967	0.03043	-6.466	0.01567	0.01621	1.008e-10	8.606e-08	0.9993	0	0.1429	0.09091	0.3077	0.2	0.5833	4930488B22Rik			NR_040627.1:2
chr19	46648869	0.6946	0.8289	-0.1344	0.02078	-6.466	0.01118	0.0169	1.008e-10	8.606e-08	0.9509	0.7692	0.6364	0.625	1	0.8	0.7692	Wbp1l			NM_146099.3:2;NM_001177812.1:3;NM_001177813.1:2
chr4	124527225	0.3126	0.508	-0.1955	0.03026	-6.46	0.01793	0.01555	1.05e-10	8.926e-08	0.9992	0.125	0.1818	0.2308	0.5	0.3846	0	Gm2164		XR_001784429.1:3;XR_868120.2:3;XR_868121.2:3;XR_868123.2:3;XR_868119.2:3;XR_868122.2:3;XR_001784425.1:4;XR_868114.1:3;XR_001784424.1:3;XR_001784428.1:3;XR_868117.1:3;XR_868116.1:3;XR_001784426.1:3;XR_376635.3:3;XR_868115.2:3;XR_001784427.1:4;XR_001784430.1:4	XR_001784431.1:3;XR_868124.2:3
chr3	30076899	0.6962	0.4657	0.2305	0.0357	6.458	0.013	0.01469	1.059e-10	8.993e-08	0.9999	0.8	0.6923	0.5	0.4	0.625	0.2857	Mecom			XM_011249657.1:14;XM_011249662.1:15;XM_011249656.1:15;XM_011249658.1:14;XM_011249663.1:14;XM_006535387.2:15;XM_011249664.2:13;XM_011249659.2:14;XM_011249660.2:14;XM_017319454.1:6
chr4	45742337	0.8135	0.9622	-0.1487	0.02302	-6.458	0.01931	0.0145	1.062e-10	9.014e-08	0.9827	0.7333	1	1	0.875	1	1
chr12	109424773	0.1469	0.2971	-0.1502	0.02326	-6.457	0.0108	0.01518	1.067e-10	9.054e-08	0.9845	0.2667	0.2143	0.1429	0.2941	0.4444	0.1333
chr5	35531439	0.4818	0.7837	-0.3019	0.04677	-6.455	0.01843	0.01417	1.082e-10	9.163e-08	1	0.8889	0.4444	0.4118	0.7143	0.7692	1
chr1	184716468	0.1338	0.3305	-0.1967	0.03048	-6.455	0.01582	0.01289	1.082e-10	9.163e-08	0.9992	0	0.125	0.09091	0.3077	0.2	0.4167	4930488B22Rik			NR_040627.1:2
chr19	55552919	0.7439	0.9536	-0.2096	0.03248	-6.455	0.01207	0.01454	1.085e-10	9.175e-08	0.9996	0.6667	0.7778	0.6	0.8889	1	1	Vti1a			XM_006527189.2:7;XM_006527188.2:8;XM_006527192.3:8;XM_017318251.1:8;NM_016862.4:7;NM_001293685.1:8;XM_006527191.2:8;NM_001293686.1:7;XM_006527190.2:8
chr19	46648939	0.6946	0.8289	-0.1344	0.02082	-6.453	0.01144	0.01369	1.095e-10	9.263e-08	0.9505	0.6923	0.8182	0.625	0.9286	0.7333	0.8571	Wbp1l			NM_146099.3:2;NM_001177812.1:3;NM_001177813.1:2
chr5	24365162	0.5622	0.3929	0.1693	0.02624	6.451	0.2348	0.1554	1.109e-10	9.357e-08	0.9959	0.9474	0.9	0.9167	0.85	0.75	0.75	Nos3	Nos3		NM_008713.4:1;XM_006535639.3:1
chr3	85430373	0.686	0.4602	0.2258	0.03501	6.449	0.0269	0.9895	1.126e-10	9.49e-08	0.9998	1	0.8571	0.8333	1	1	1	Gm31419			XR_867405.1:2;XR_001783866.1:2
chr6	124694106	0.2343	0.4693	-0.2351	0.03646	-6.448	0.1915	0.01843	1.134e-10	9.545e-08	0.9999	0.6111	0.8077	0.6	0.7059	0.5455	0.5714	Lpcat3			XM_006505563.3:1;XR_377423.2:1;NM_145130.2:1
chr9	44944019	0.7567	0.9893	-0.2325	0.03606	-6.447	0.01251	0.01664	1.139e-10	9.581e-08	0.9999	0.6	0.6667	0.8333	1	1	1	Ube4a			NM_145400.3:9;XM_006510001.3:10;XM_017313132.1:10;XM_011242394.2:10;XM_011242396.2:10;XM_011242395.2:10;XM_006510003.3:10;XM_006510002.3:10
chr10	45001066	0.224	0.51	-0.286	0.04439	-6.443	0.03518	0.4799	1.172e-10	9.834e-08	1	0	0	0.1053	0	0	0.08333
chr12	20231041	0.6086	0.7898	-0.1812	0.02813	-6.442	0.0109	0.0115	1.18e-10	9.897e-08	0.9981	0.5714	0.7059	0.5714	0.8	0.7647	0.8182
chr12	109424931	0.1469	0.2971	-0.1502	0.02331	-6.442	0.01296	0.06406	1.181e-10	9.903e-08	0.9843	0.1333	0.2143	0.07143	0.2941	0.5556	0
chr17	66432795	0.7796	0.9551	-0.1754	0.02724	-6.441	0.01271	0.01638	1.186e-10	9.936e-08	0.9972	0.8462	0.8	0.875	1	0.8	1	Mtcl1			XM_006524849.2:13;NM_001114098.1:12;NM_172963.4:11;XM_006524856.3:14;XM_017317622.1:13;XM_011246587.2:13;XM_006524853.3:12;XM_006524851.3:12;XM_006524852.3:12;XR_001782108.1:13
chr1	133376382	0.4754	0.6597	-0.1844	0.02863	-6.44	0.01066	0.02279	1.196e-10	1.001e-07	0.9984	0.6	0.5294	0.4348	0.7273	1	0.5714	Etnk2			XM_006529364.2:4;NM_175443.5:5
chr3	30076787	0.6962	0.4657	0.2305	0.0358	6.439	0.01525	0.01469	1.201e-10	1.004e-07	0.9999	0.6	0.6923	0.4167	0.4	0.625	0.2857	Mecom			XM_011249657.1:14;XM_011249662.1:15;XM_011249656.1:15;XM_011249658.1:14;XM_011249663.1:14;XM_006535387.2:15;XM_011249664.2:13;XM_011249659.2:14;XM_011249660.2:14;XM_017319454.1:6
chr14	77707094	0.5464	0.3936	0.1528	0.02373	6.439	0.01071	0.01506	1.203e-10	1.005e-07	0.987	0.6471	0.5882	0.5	0.5	0.2308	0.3333	Enox1			XR_383180.2:16;XM_006519005.3:18;XR_001781120.1:16;XM_011245067.2:17;XM_006519006.3:19;XR_383179.2:15;XM_011245063.2:18;XM_006518999.3:18;XM_011245064.2:19;XM_006519000.3:19;XM_006519001.3:19;XM_011245066.2:17;XM_017316018.1:18;NM_172813.3:17;NM_001253759.1:18;XM_011245065.2:15
chr19	55552945	0.7439	0.9536	-0.2096	0.03256	-6.439	0.01229	0.01759	1.204e-10	1.006e-07	0.9996	0.8333	0.6667	0.6	1	1	1	Vti1a			XM_006527189.2:7;XM_006527188.2:8;XM_006527192.3:8;XM_017318251.1:8;NM_016862.4:7;NM_001293685.1:8;XM_006527191.2:8;NM_001293686.1:7;XM_006527190.2:8
chr14	77707032	0.5249	0.3738	0.1511	0.02346	6.439	0.2042	0.05183	1.206e-10	1.007e-07	0.9853	0.8571	0.9524	0.7333	0.65	0.6429	0.5833	Enox1			XR_383180.2:16;XM_006519005.3:18;XR_001781120.1:16;XM_011245067.2:17;XM_006519006.3:19;XR_383179.2:15;XM_011245063.2:18;XM_006518999.3:18;XM_011245064.2:19;XM_006519000.3:19;XM_006519001.3:19;XM_011245066.2:17;XM_017316018.1:18;NM_172813.3:17;NM_001253759.1:18;XM_011245065.2:15
chr6	99502382	0.5237	0.6847	-0.161	0.02501	-6.438	0.3373	0.02576	1.214e-10	1.012e-07	0.9927	0.8235	0.8696	1	0.7778	0.8462	1	Foxp1			XM_006505324.3:19;XM_006505308.3:19;XM_006505315.3:19;XM_006505314.3:19;XM_006505316.3:19;XM_006505318.3:17;XM_006505317.3:19;XM_017321303.1:19;XM_017321301.1:19
chr11	6006453	0.4456	0.5874	-0.1417	0.02202	-6.438	0.06927	0.01465	1.214e-10	1.012e-07	0.971	0.68	0.1724	0.5	0.4375	0.6923	0.5217	Camk2b;Gm40812	Gm40812	XR_872235.2:1	NM_001174054.1:18;NM_007595.5:18;NM_001174053.1:17;XM_017314241.1:21;XM_006514464.2:21;XM_017314239.1:18;XM_017314240.1:17;XM_006514465.2:21;XM_006514475.1:17;XM_006514467.2:20;XM_006514476.1:17;XM_006514469.2:19;XM_017314238.1:20;XM_006514477.1:17;XM_006514470.3:19;XM_017314237.1:20;XM_006514479.2:16
chr14	27171554	0.4074	0.1824	0.225	0.03495	6.437	0.01269	0.0226	1.219e-10	1.015e-07	0.9998	0.25	0.5	0.3333	0.1818	0.2222	0	Arhgef3			XM_006519575.3:3;XM_006519579.3:2;XM_006519574.3:2;NM_001289686.1:2
chr19	55552908	0.7439	0.9536	-0.2096	0.03257	-6.437	0.0124	0.01759	1.221e-10	1.017e-07	0.9996	0.8333	0.7778	0.6	1	1	1	Vti1a			XM_006527189.2:7;XM_006527188.2:8;XM_006527192.3:8;XM_017318251.1:8;NM_016862.4:7;NM_001293685.1:8;XM_006527191.2:8;NM_001293686.1:7;XM_006527190.2:8
chr4	132991537	0.828	0.972	-0.1441	0.02238	-6.436	0.01529	0.01504	1.227e-10	1.021e-07	0.9755	1	0.6667	0.75	1	0.8	1	Fgr			NM_010208.4:5;XM_006538544.3:5;XM_006538545.3:5
chr3	30076790	0.6962	0.4657	0.2305	0.03582	6.436	0.017	0.01401	1.229e-10	1.022e-07	0.9999	0.8	0.7692	0.4167	0.6	0.5	0.2857	Mecom			XM_011249657.1:14;XM_011249662.1:15;XM_011249656.1:15;XM_011249658.1:14;XM_011249663.1:14;XM_006535387.2:15;XM_011249664.2:13;XM_011249659.2:14;XM_011249660.2:14;XM_017319454.1:6
chr12	20231034	0.6086	0.7898	-0.1812	0.02816	-6.435	0.0112	0.01171	1.236e-10	1.027e-07	0.998	0.5	0.7059	0.5714	0.8	0.7059	0.8182
chr8	47975177	0.4361	0.1719	0.2642	0.04108	6.433	0.1502	0.02143	1.253e-10	1.039e-07	1	0.4167	0	0	0	0	0	Wwc2;Gm31984	Gm31984	XR_378953.2:2	NM_133791.4:22
chr2	118899650	0.5341	0.3304	0.2037	0.03168	6.431	0.04356	0.01481	1.265e-10	1.049e-07	0.9995	0.8889	1	0.6	0.5455	0.4545	0.5	Gm32957	Gm32957;Bahd1		XR_374919.3:3;XR_374920.3:2;XR_374922.3:2;XR_374921.3:3;XR_374924.2:3
chr5	90609217	0.4532	0.2482	0.205	0.03187	6.431	0.01195	0.01235	1.269e-10	1.052e-07	0.9995	0.5714	0.3684	0.375	0.2308	0.1923	0.3333	Rassf6			NM_001310656.1:6;XM_006535244.3:6;XM_011249579.2:6;NM_028478.3:6;XM_006535241.3:6;XM_006535249.3:6;XM_006535245.3:6;XM_006535242.3:6;XM_006535247.3:6;XM_006535243.3:6;XM_006535246.3:6;XR_001784751.1:4
chr2	74999827	0.5924	0.8891	-0.2967	0.04615	-6.429	0.9895	0.02093	1.287e-10	1.065e-07	1	1	1	1	1	1	1
chr12	44576821	0.7816	0.965	-0.1833	0.02852	-6.428	0.3275	0.01841	1.291e-10	1.067e-07	0.9983	1	1	1	1	1	1	Nrcam			XM_017315091.1:26;XM_006515948.2:27;XM_017315092.1:27;XM_006515959.2:27;XM_006515953.3:27;XM_017315099.1:26;XM_017315096.1:26;XM_006515967.2:26;XM_006515963.2:27;XM_006515962.2:27;XR_381526.2:27;NM_176930.4:26;XM_017315097.1:25;XM_006515956.2:27;XM_017315089.1:27;XM_006515968.2:25;XM_017315101.1:26;XM_006515969.2:26;XM_017315103.1:26;XM_006515965.2:27;XM_006515966.3:27;XM_017315104.1:24;XM_006515…
chr8	27257445	0.9245	0.6835	0.2411	0.03752	6.424	0.01283	0.01488	1.328e-10	1.095e-07	0.9999	0.9375	0.8	1	0.8571	0.6	0.5
chr4	155320795	0.7492	0.605	0.1442	0.02244	6.424	0.4089	0.9895	1.331e-10	1.097e-07	0.9755	0.2222	0.1176	0.05882	0	0	0	Prkcz			XM_006538655.3:14;XM_006538656.2:14;NM_001039079.2:14;NM_008860.3:14;XM_011250207.2:14
chr1	133376187	0.4754	0.6597	-0.1844	0.0287	-6.423	0.016	0.01355	1.332e-10	1.097e-07	0.9984	0.4667	0.4118	0.3043	0.6364	0.5455	0.5	Etnk2			XM_006529364.2:4;NM_175443.5:5
chr8	22958620	0.4431	0.6207	-0.1776	0.02765	-6.423	0.01098	0.01284	1.339e-10	1.102e-07	0.9975	0.5263	0.5	0.4444	0.625	0.7143	0.5556
chr8	22958602	0.4431	0.6207	-0.1776	0.02766	-6.421	0.01098	0.013	1.356e-10	1.116e-07	0.9975	0.5263	0.5	0.4444	0.625	0.6429	0.7778
chr5	10914116	0.7714	0.9648	-0.1935	0.03013	-6.421	0.01679	0.0147	1.357e-10	1.116e-07	0.999	0.8889	1	0.75	0.9231	1	1	Gm32266			XR_001784777.1:3;XR_001784776.1:3
chr10	63061362	0.3377	0.5653	-0.2276	0.03545	-6.42	0.01866	0.05036	1.36e-10	1.119e-07	0.9998	0.6364	0.1875	0.3846	0.8	0.3333	0.9091	Pbld1	Pbld1	XM_006514031.1:2	XM_006514030.3:1;XM_006514029.3:1;XM_006514032.3:1
chr3	53483860	0.5818	0.7707	-0.1889	0.02942	-6.419	0.3692	0.05644	1.37e-10	1.126e-07	0.9987	1	0.95	0.9545	0.9286	0.8889	0.963
chr6	7983245	0.4603	0.2737	0.1866	0.02907	6.419	0.02149	0.0161	1.37e-10	1.126e-07	0.9986	0.5	1	0.3	0.4444	0.5714	0.4	Gm35446			XR_868796.1:1;XR_377335.1:1
chr8	22958614	0.4431	0.6207	-0.1776	0.02767	-6.419	0.01178	0.01228	1.372e-10	1.127e-07	0.9975	0.3684	0.5	0.4444	0.625	0.6429	0.6667
chr2	97035295	0.7874	0.6477	0.1397	0.02176	6.419	0.01566	0.0168	1.373e-10	1.128e-07	0.9659	1	0.6364	0.8	0.7273	0.8125	0.4286	Lrrc4c			XM_017318140.1:3;NM_001289743.1:3;NM_001289742.1:3
chr1	173455389	0.4166	0.7153	-0.2988	0.04656	-6.417	0.01887	0.03063	1.39e-10	1.141e-07	1	0.4444	1	0.6	1	1	1	Aim2		XM_017321511.1:11;XM_017321515.1:11;XM_017321516.1:11;XM_006496919.2:4;XM_011238842.1:8;XM_011238835.1:10;XM_017321498.1:5;XM_017321492.1:9;XM_017321501.1:6;XM_017321486.1:10;XM_017321496.1:7;XM_017321510.1:8;XM_017321488.1:9;XM_017321482.1:9;XM_017321480.1:10;XM_017321507.1:11;XM_017321487.1:12;XM_017321483.1:11;XM_011238831.2:10;XM_017321505.1:4;XM_017321494.1:7;NM_001013779.2:5;XM_006496926.1:2
chr8	22958598	0.4431	0.6207	-0.1776	0.02769	-6.415	0.01117	0.0133	1.41e-10	1.155e-07	0.9975	0.5263	0.375	0.4444	0.75	0.7143	0.6667
chr6	7983259	0.4603	0.2737	0.1866	0.02909	6.414	0.03489	0.01444	1.417e-10	1.159e-07	0.9985	0.5	1	0.2	0.5	0.2857	0.4	Gm35446			XR_868796.1:1;XR_377335.1:1
chr8	22958604	0.4431	0.6207	-0.1776	0.02772	-6.406	0.01101	0.01424	1.49e-10	1.214e-07	0.9974	0.4211	0.5	0.4444	0.625	0.7857	0.6667
chr5	115866902	0.5249	0.6862	-0.1613	0.02518	-6.405	0.02486	0.01442	1.502e-10	1.223e-07	0.9925	0.8182	0.35	0.6667	0.6875	0.8571	0.4286	Cit			XM_006530131.1:5;XM_006530146.3:5;XM_017320640.1:5;XM_006530142.3:5;XM_006530138.3:5;XM_006530139.3:5;XM_006530135.3:5;XM_006530136.3:5;XM_006530137.3:5;XM_006530134.3:5;XM_006530130.3:5;XM_011248163.2:5;XM_006530145.3:5;XM_006530143.3:5;XM_006530141.3:5;XM_006530140.3:5;XM_006530133.3:5;XM_006530132.3:5;NM_007708.3:4
chr10	78160902	0.6183	0.7971	-0.1789	0.02794	-6.403	0.04752	0.03731	1.528e-10	1.243e-07	0.9976	0.5758	0.2609	0.5417	0.5263	0.6	0.8889
chr15	80061377	0.6739	0.8274	-0.1536	0.02399	-6.401	0.0151	0.07475	1.539e-10	1.25e-07	0.9872	0.6311	0.6058	0.6579	0.6133	0.6892	0.5942
chr7	101474577	0.6746	0.407	0.2676	0.04181	6.4	0.01237	0.01313	1.552e-10	1.26e-07	1	0.5556	0.625	0.5385	0.4118	0.6	0.375	Pde2a	Mir139		NM_001008548.4:2;NM_001143848.2:2;NM_001243758.1:2;XM_006507524.3:2;XM_017322073.1:2;NM_001143849.2:1;XM_006507525.3:3;XM_006507527.3:3;XM_006507526.3:3;NM_001243757.1:2;XM_011241718.2:2;XM_017322074.1:2;XM_006507528.3:2;XM_006507529.3:2;XM_006507523.3:1
chr8	22958594	0.4431	0.6207	-0.1776	0.02775	-6.4	0.012	0.01369	1.556e-10	1.263e-07	0.9974	0.3684	0.375	0.4444	0.625	0.7143	0.4444
chr8	122864742	0.3565	0.5264	-0.1699	0.02655	-6.397	0.01223	0.01454	1.58e-10	1.28e-07	0.9957	0.2857	0.4	0.5556	0.3333	0.6923	0.625	Cdh15			NM_007662.2:10
chr12	36666821	0.596	0.2422	0.3538	0.05532	6.396	0.01277	0.0156	1.598e-10	1.294e-07	1	0.8	0.625	0.6	0.5	0.2	0.1667	Ispd			NM_001289502.1:8;NM_178629.6:9;NM_001289503.1:9
chr5	151055215	0.7702	0.9763	-0.2061	0.03223	-6.394	0.01246	0.01772	1.62e-10	1.31e-07	0.9995	1	0.75	0.75	1	1	1	Stard13			NM_001163493.1:7;NM_146258.2:7;XM_006504920.3:7;XM_006504922.3:7;XM_006504921.2:7;XM_006504925.3:7;XM_006504918.3:7;XM_006504923.3:7;XR_001784697.1:7;XR_001784696.1:6
chr8	22958573	0.4431	0.6207	-0.1776	0.02778	-6.392	0.01264	0.01369	1.636e-10	1.323e-07	0.9974	0.5263	0.25	0.3333	0.625	0.7143	0.4444
chr8	70496049	0.3718	0.1946	0.1771	0.02772	6.389	0.1266	0.5627	1.666e-10	1.345e-07	0.9973	0.4286	0.9091	0.7143	0.5556	1	1	Crlf1			XM_006509541.1:1;XM_006509540.3:1;NM_018827.3:1;XM_006509542.1:1
chr6	99100553	0.7114	0.4679	0.2435	0.03811	6.389	0.01348	0.01682	1.669e-10	1.347e-07	0.9999	0.8	0.5714	0.875	0.4286	0.1429	0.3333	Foxp1;Gm19665		XR_140771.3:1	NM_001197321.1:15;XM_006505313.3:15;XM_006505312.3:15;XM_006505311.3:15;XM_006505310.3:15;NM_053202.2:15;XM_017321304.1:15;XM_017321302.1:15;XM_006505317.3:15;XM_006505324.3:15;XM_006505308.3:15;XM_006505315.3:15;XM_006505314.3:15;XM_006505316.3:15;XM_017321303.1:15;XM_017321301.1:15;XM_006505318.3:13
chr3	141982116	0.3495	0.5207	-0.1712	0.0268	-6.388	0.06812	0.01719	1.68e-10	1.355e-07	0.996	0.125	0.2	0.4444	0.4	0.6	0.3333	Bmpr1b		NM_007560.4:11	NM_001277216.1:10;XM_006500940.3:11;XM_011240001.1:11;XM_006500942.1:11;XM_006500939.3:11;NM_001277217.1:11
chr1	133376403	0.4754	0.6597	-0.1844	0.02886	-6.388	0.01244	0.02921	1.685e-10	1.358e-07	0.9983	0.5333	0.5294	0.3478	0.3636	0.9	0.5	Etnk2			XM_006529364.2:4;NM_175443.5:5
chr17	64273881	0.7344	0.4541	0.2803	0.04389	6.387	0.01027	0.01543	1.694e-10	1.365e-07	1	0.7222	0.7143	0.7692	0.4	0.4	0.3333	Gm34858		XR_001782206.1:1;XR_001782203.1:1;XR_001782204.1:1;XR_001782202.1:1	XR_001782205.1:1
chr6	7983201	0.4603	0.2737	0.1866	0.02922	6.385	0.01701	0.01563	1.719e-10	1.381e-07	0.9985	0.5	0.7143	0.2	0.4444	0.2857	0	Gm35446			XR_868796.1:1;XR_377335.1:1
chr3	141982125	0.3495	0.5207	-0.1712	0.02683	-6.381	0.06687	0.01719	1.761e-10	1.411e-07	0.996	0.1875	0.2	0.2778	0.4	0.6	0.3333	Bmpr1b		NM_007560.4:11	NM_001277216.1:10;XM_006500940.3:11;XM_011240001.1:11;XM_006500942.1:11;XM_006500939.3:11;NM_001277217.1:11
chr5	127692037	0.5375	0.3887	0.1489	0.02333	6.381	0.04393	0.04178	1.762e-10	1.412e-07	0.9819	0.75	0.7778	0.4783	0.6897	0.2941	0.3333	Glt1d1			XM_006504310.2:9;XM_006504311.2:9;NM_177005.4:10;XM_006504312.1:8;XR_377057.2:10;XM_006504309.3:11
chr8	22958600	0.4431	0.6207	-0.1776	0.02784	-6.38	0.01475	0.01272	1.766e-10	1.414e-07	0.9973	0.3158	0.5	0.6667	0.75	0.6429	0.6667
chr8	121396562	0.3373	0.4867	-0.1494	0.02343	-6.377	0.03926	0.02089	1.808e-10	1.446e-07	0.9825	0.1379	0.2571	0.32	0.5143	0.3158	0.3333
chr17	64273897	0.7344	0.4541	0.2803	0.04396	6.377	0.0109	0.01573	1.811e-10	1.448e-07	1	0.7222	0.7857	0.8462	0.7	0.4	0.3333	Gm34858		XR_001782206.1:1;XR_001782203.1:1;XR_001782204.1:1;XR_001782202.1:1	XR_001782205.1:1
chr1	133376265	0.4754	0.6597	-0.1844	0.02892	-6.374	0.01168	0.04194	1.841e-10	1.468e-07	0.9982	0.6667	0.4706	0.4348	0.7273	0.9	0.9286	Etnk2			XM_006529364.2:4;NM_175443.5:5
chr6	7983331	0.4603	0.2737	0.1866	0.02927	6.374	0.01291	0.02375	1.843e-10	1.469e-07	0.9985	0.5	0.5714	0.3	0	0.2857	0	Gm35446			XR_868796.1:1;XR_377335.1:1
chr14	77707091	0.5464	0.3936	0.1528	0.02398	6.372	0.02044	0.01316	1.861e-10	1.483e-07	0.9862	0.5294	0.4118	0.25	0.5	0.3077	0.3333	Enox1			XR_383180.2:16;XM_006519005.3:18;XR_001781120.1:16;XM_011245067.2:17;XM_006519006.3:19;XR_383179.2:15;XM_011245063.2:18;XM_006518999.3:18;XM_011245064.2:19;XM_006519000.3:19;XM_006519001.3:19;XM_011245066.2:17;XM_017316018.1:18;NM_172813.3:17;NM_001253759.1:18;XM_011245065.2:15
chr6	22045336	0.4258	0.2001	0.2257	0.03543	6.371	0.02631	0.04708	1.875e-10	1.492e-07	0.9998	0.5385	0.1429	0.1	0.125	0	0.0625	Cped1			XM_006505040.3:2;XM_011241054.2:2;XM_006505039.3:2;XM_006505038.3:3;NM_001081351.1:2;XM_006505042.3:2
chr2	85958504	0.8202	0.6215	0.1987	0.0312	6.37	0.01105	0.01407	1.896e-10	1.507e-07	0.9992	0.8667	0.8	0.8333	0.7778	0.4286	0.6667
chr1	138385613	0.1991	0.4172	-0.2181	0.03424	-6.369	0.01338	0.01353	1.899e-10	1.509e-07	0.9997	0.1111	0.1429	0.3571	0.4667	0.1667	0.5
chr2	105131542	0.2875	0.5648	-0.2773	0.04354	-6.369	0.01535	0.04996	1.9e-10	1.509e-07	1	0.125	0.1905	0.1429	0.5455	0.4667	0.1905	Wt1			NM_144783.2:1
chr12	109424803	0.1469	0.2971	-0.1502	0.02358	-6.368	0.02221	0.01531	1.919e-10	1.52e-07	0.9833	0.06667	0.07143	0.07143	0.2353	0.1111	0.2
chr11	113105410	0.6695	0.5319	0.1376	0.02161	6.366	0.01262	0.01207	1.936e-10	1.532e-07	0.959	0.7083	0.7143	0.6667	0.4348	0.4375	0.4706	2610035D17Rik			NR_015556.1:2
chr11	113105428	0.6695	0.5319	0.1376	0.02162	6.364	0.009787	0.01674	1.966e-10	1.55e-07	0.959	0.5833	0.619	0.6667	0.3478	0.4375	0.4118	2610035D17Rik			NR_015556.1:2
chr8	122864737	0.3565	0.5264	-0.1699	0.0267	-6.363	0.0186	0.0133	1.984e-10	1.562e-07	0.9956	0.1429	0.3	0.5556	0.3333	0.5385	0.5	Cdh15		NM_007662.2:10	NM_007662.2:10
chr12	109424975	0.1469	0.2971	-0.1502	0.0236	-6.362	0.02407	0.01256	1.989e-10	1.565e-07	0.9832	0.25	0	0.07143	0.2941	0.3333	0.2
chr12	109424947	0.1469	0.2971	-0.1502	0.02362	-6.359	0.05128	0.06101	2.033e-10	1.596e-07	0.9832	0.06667	0	0.07143	0.1765	0.3333	0
chr16	55865927	0.7658	0.5125	0.2533	0.03985	6.358	0.02186	0.01999	2.046e-10	1.605e-07	0.9999	0.4	0.625	1	0.25	0.2727	0.3333	Nxpe3		XM_011245942.2:4;XM_011245944.2:4;XM_011245941.2:4;XM_011245943.2:4;NM_001134457.1:4;XM_006522325.3:4
chr4	123164329	0.6699	0.4763	0.1936	0.03045	6.357	0.01058	0.01187	2.062e-10	1.615e-07	0.9989	0.5652	0.6429	0.75	0.6667	0.4444	0.4583
chr7	46117359	0.7156	0.5549	0.1607	0.02529	6.355	0.01162	0.01304	2.079e-10	1.626e-07	0.9918	0.75	0.5556	0.7273	0.6364	0.5714	0.6364	Abcc8		NM_011510.3:15;XM_006540749.1:15;XR_882027.1:14;XR_001785505.1:14;XR_001785506.1:14;XM_006540750.1:15;XR_001785502.1:13;XR_001785504.1:14;XR_001785507.1:14;XR_001785501.1:14;XR_001785503.1:14;XR_882028.1:10;XR_001785508.1:12;XR_001785510.1:12;XR_001785509.1:13;XR_001785511.1:13;XR_001785512.1:13;XR_001785513.1:12
chr10	92288973	0.8938	0.6207	0.2731	0.04299	6.352	0.01142	0.01684	2.12e-10	1.656e-07	1	0.8333	0.7143	0.8667	0.3333	0.7143	0.375	Gm20757			NR_046027.1:7
chr4	135427638	0.9891	0.8232	0.1659	0.02612	6.351	0.01487	0.01784	2.138e-10	1.666e-07	0.9942	1	1	1	1	1	0.875	Rcan3;Gm30822		XR_390831.3:2	XM_017320317.1:4;NM_022980.4:4
chr2	6730372	0.7306	0.5746	0.156	0.02457	6.351	0.02942	0.9895	2.144e-10	1.67e-07	0.9887	0.84	0.8235	0.9167	1	1	1	Celf2			XM_011238957.2:12;XM_017315465.1:12;XM_006497338.2:12;XM_006497339.2:12;XM_017315442.1:12;XM_011238955.2:12;NM_001160293.1:13;NM_001110228.1:13;NM_010160.2:11;XM_017315466.1:12;XM_006497336.3:12;XM_006497337.3:12;XM_006497334.3:12;XM_006497333.3:12;NM_001110229.1:13;NM_001110230.1:13;NM_001160292.1:12;NM_001110232.1:13;NM_001110231.1:12;XM_006497335.3:12;XM_017315464.1:13;XM_017315467.1:11;XM_011…
chr2	168156038	0.6616	0.8448	-0.1832	0.02885	-6.35	0.1892	0.02386	2.147e-10	1.672e-07	0.998	0.75	0.9565	1	0.8333	1	1
chr1	138385611	0.1991	0.4172	-0.2181	0.03434	-6.35	0.01128	0.01748	2.153e-10	1.675e-07	0.9997	0.3333	0.2857	0.2143	0.4667	0.6667	0.6667
chr4	123164324	0.6699	0.4763	0.1936	0.03048	6.35	0.01092	0.01217	2.156e-10	1.677e-07	0.9989	0.6957	0.5357	0.65	0.6667	0.4444	0.4167
chr4	123164347	0.6699	0.4763	0.1936	0.03049	6.349	0.03089	0.01088	2.168e-10	1.683e-07	0.9989	0.8261	0.7857	0.8	0.5833	0.4815	0.4583
chr7	101474602	0.6411	0.3783	0.2628	0.04139	6.349	0.01443	0.02311	2.171e-10	1.685e-07	1	0.5556	0.6667	0.8462	0.2353	0.6	0.625	Pde2a	Mir139		NM_001008548.4:2;NM_001143848.2:2;NM_001243758.1:2;XM_006507524.3:2;XM_017322073.1:2;NM_001143849.2:1;XM_006507525.3:3;XM_006507527.3:3;XM_006507526.3:3;NM_001243757.1:2;XM_011241718.2:2;XM_017322074.1:2;XM_006507528.3:2;XM_006507529.3:2;XM_006507523.3:1
chr6	88134078	0.6572	0.4771	0.1801	0.02838	6.348	0.1351	0.2295	2.18e-10	1.69e-07	0.9976	0.9412	0.8571	0.9231	0.7143	0.9524	0.8519
chr18	47076645	0.492	0.688	-0.196	0.03089	-6.344	0.1193	0.01112	2.239e-10	1.732e-07	0.9991	0.5714	0.7647	0.9	0.72	0.6364	0.7391	Commd10			XM_006526229.3:3;XM_006526228.3:4;NM_178377.4:5;XM_006526227.3:4;XM_006526225.3:5;XM_006526224.3:6
chr4	139174779	0.4967	0.6509	-0.1542	0.02431	-6.344	0.01136	0.01334	2.24e-10	1.732e-07	0.9871	0.5385	0.6429	0.5294	0.7778	0.5714	0.6667
chr6	7983364	0.4603	0.2737	0.1866	0.02942	6.343	0.01548	0.02375	2.257e-10	1.744e-07	0.9984	0.3333	0.4286	0.2	0	0.2857	0	Gm35446			XR_868796.1:1;XR_377335.1:1
chr3	30076712	0.6697	0.4461	0.2236	0.03526	6.341	0.012	0.01411	2.278e-10	1.759e-07	0.9998	0.7	0.7692	0.75	0.5	0.625	0.2857	Mecom			XM_011249657.1:14;XM_011249662.1:15;XM_011249656.1:15;XM_011249658.1:14;XM_011249663.1:14;XM_006535387.2:15;XM_011249664.2:13;XM_011249659.2:14;XM_011249660.2:14;XM_017319454.1:6
chr7	46117341	0.7156	0.5549	0.1607	0.02535	6.339	0.01135	0.01448	2.314e-10	1.784e-07	0.9917	0.75	0.7778	0.7273	0.3636	0.4286	0.6364	Abcc8		NM_011510.3:15;XM_006540749.1:15;XR_882027.1:14;XR_001785505.1:14;XR_001785506.1:14;XM_006540750.1:15;XR_001785502.1:13;XR_001785504.1:14;XR_001785507.1:14;XR_001785501.1:14;XR_001785503.1:14;XR_882028.1:10;XR_001785508.1:12;XR_001785510.1:12;XR_001785509.1:13;XR_001785511.1:13;XR_001785512.1:13;XR_001785513.1:12
chr8	69826080	0.7	0.8609	-0.161	0.0254	-6.337	0.2335	0.01729	2.347e-10	1.806e-07	0.9918	1	0.7692	1	0.9375	0.9375	0.9412	Lpar2			NM_020028.3:2
chr11	88674207	0.6646	0.4908	0.1738	0.02743	6.337	0.06865	0.07255	2.349e-10	1.807e-07	0.9964	0.7647	0.8958	0.85	0.7647	0.7143	0.7	Msi2			XR_001780073.1:11;XR_388550.2:11;XM_006534432.2:10;XM_006534431.2:9;XM_006534439.2:10;XM_006534438.2:9;XR_879764.1:10;XM_006534435.2:9;XM_006534434.2:8;XM_006534440.2:9;XM_006534441.3:10;XM_011249304.2:6;NM_054043.3:9;XM_011249302.1:10;XM_006534442.3:9;XM_017314830.1:10
chr1	138385615	0.1991	0.4172	-0.2181	0.03442	-6.336	0.012	0.01813	2.357e-10	1.812e-07	0.9997	0.2222	0.2857	0.3571	0.3333	0.6667	0.6667
chr16	31056860	0.6735	0.4856	0.1879	0.02966	6.334	0.1785	0.2171	2.383e-10	1.831e-07	0.9985	1	0.9167	0.8182	0.7692	0.9091	0.92	Xxylt1			XM_006522200.2:3;NM_198626.2:3
chr17	74876191	0.7426	0.5203	0.2223	0.0351	6.334	0.01927	0.03097	2.389e-10	1.835e-07	0.9998	0.75	0.9	0.55	0.7857	0.7273	0.9
chr5	144651545	0.6719	0.8904	-0.2185	0.03452	-6.328	0.01202	0.01778	2.476e-10	1.899e-07	0.9997	0.5	0.5833	0.6154	0.7	1	1
chr8	22958782	0.4431	0.6207	-0.1776	0.02808	-6.325	0.0112	0.01658	2.526e-10	1.932e-07	0.9971	0.4211	0.375	0.4444	0.875	0.6429	0.4
chr8	115711692	0.4401	0.1997	0.2404	0.038	6.325	0.05114	0.04565	2.527e-10	1.932e-07	0.9999	0.2	0.2941	0.09091	0	0.2	0.07143
chr11	100525221	0.4717	0.2082	0.2635	0.04166	6.325	0.01981	0.2489	2.53e-10	1.934e-07	1	0.5714	0.3333	0.1111	0	0	0	Acly			NM_001199296.1:28;NM_134037.3:27
chr8	13050829	0.7244	0.5039	0.2205	0.03487	6.324	0.01358	0.01778	2.545e-10	1.944e-07	0.9997	0.8571	0.7143	1	0.7778	0.8	0.5	F10		NM_007972.4:7;NM_001242368.1:7
chr1	138385429	0.2244	0.4243	-0.1999	0.03162	-6.324	0.02469	0.1437	2.547e-10	1.945e-07	0.9992	0	0.1429	0.07143	0.07143	0.1667	0.09091
chr7	46117373	0.7156	0.5549	0.1607	0.02542	6.323	0.01107	0.01598	2.559e-10	1.953e-07	0.9915	0.6667	0.6667	0.6364	0.3636	0.4286	0.3636	Abcc8		NM_011510.3:15;XM_006540749.1:15;XR_882027.1:14;XR_001785505.1:14;XR_001785506.1:14;XM_006540750.1:15;XR_001785502.1:13;XR_001785504.1:14;XR_001785507.1:14;XR_001785501.1:14;XR_001785503.1:14;XR_882028.1:10;XR_001785508.1:12;XR_001785510.1:12;XR_001785509.1:13;XR_001785511.1:13;XR_001785512.1:13;XR_001785513.1:12
chr16	92164389	0.5959	0.8295	-0.2336	0.03694	-6.323	0.01112	0.01512	2.565e-10	1.955e-07	0.9999	0.625	0.6429	0.7	0.8571	0.8571	1	Gm41496			XR_876255.1:1
chr8	120693871	0.3656	0.5244	-0.1588	0.02511	-6.323	0.01087	0.09176	2.566e-10	1.956e-07	0.9904	0.4444	0.3571	0.3043	0.5	0.375	0.1053	Gm39265			XR_879259.1:2
chr5	35974145	0.3602	0.1737	0.1865	0.0295	6.321	0.009848	0.07703	2.595e-10	1.975e-07	0.9983	0.32	0.4118	0.4167	0.3125	0	0.05263	Afap1			XM_006504098.2:9;NM_027373.2:9;XM_006504100.3:6
chr10	92288990	0.8938	0.6207	0.2731	0.04321	6.319	0.01364	0.01834	2.63e-10	1.998e-07	1	1	0.7143	0.9333	0.1667	0.7143	0.5	Gm20757			NR_046027.1:7
chr13	104610467	0.5229	0.3702	0.1527	0.02418	6.315	0.07971	0.07208	2.706e-10	2.054e-07	0.9853	0.4	0.4	0.1667	0.25	0.09091	0.4444
chr4	123164336	0.6699	0.4763	0.1936	0.03065	6.314	0.02905	0.01396	2.713e-10	2.058e-07	0.9989	0.8261	0.8214	0.7	0.5	0.5926	0.375
chr10	85511365	0.9391	0.7041	0.2351	0.03723	6.314	0.01173	0.02286	2.726e-10	2.066e-07	0.9999	0.8889	0.9286	1	0.8333	0.6	0.3636	Btbd11			XM_006514230.3:1;NM_028709.2:1
chr3	51587890	0.7846	0.3981	0.3864	0.06122	6.313	0.01492	0.08564	2.742e-10	2.076e-07	1	0.8	1	0.9091	0.2	0.8	0.6667
chr1	138385618	0.2237	0.45	-0.2263	0.03586	-6.313	0.2421	0.08698	2.742e-10	2.076e-07	0.9998	0.5556	0.625	0.8667	0.5333	0.6667	0.9167
chr1	168408874	0.4207	0.7204	-0.2996	0.04747	-6.313	0.01339	0.02468	2.744e-10	2.077e-07	1	0.2727	0.3333	0.6	0.9	1	0.8889	Pbx1			NM_008783.3:6;XM_006496700.2:7;NM_183355.3:7;NM_001291508.1:6;NM_001291509.1:5;XM_006496699.2:8
chr11	55450724	0.667	0.4266	0.2403	0.03808	6.312	0.05191	0.2286	2.758e-10	2.085e-07	0.9999	0.8182	1	0.85	0.8095	1	0.6875	Atox1			NM_009720.2:2
chr1	138385597	0.1991	0.4172	-0.2181	0.03455	-6.311	0.01667	0.01594	2.765e-10	2.09e-07	0.9997	0	0.1429	0.1429	0.3333	0.8333	0.5
chr9	108391597	0.7547	0.8973	-0.1426	0.02259	-6.311	0.01897	0.01878	2.77e-10	2.093e-07	0.9703	1	0.8	1	1	1	0.8182	Usp4			XM_006511699.3:20;XM_006511700.2:20;XM_006511697.1:20;XM_006511696.1:21;NM_011678.2:21;NM_001311157.1:20
chr5	144651622	0.6719	0.8904	-0.2185	0.03464	-6.307	0.01357	0.01745	2.839e-10	2.137e-07	0.9997	0.8333	0.75	0.7692	1	0.8	1
chr11	6006395	0.4456	0.5874	-0.1417	0.02247	-6.307	0.05758	0.01535	2.845e-10	2.141e-07	0.9684	0.68	0.2069	0.4167	0.4375	0.5385	0.5	Camk2b;Gm40812	Gm40812	XR_872235.2:1	NM_001174054.1:18;NM_007595.5:18;NM_001174053.1:17;XM_017314241.1:21;XM_006514464.2:21;XM_017314239.1:18;XM_017314240.1:17;XM_006514465.2:21;XM_006514475.1:17;XM_006514467.2:20;XM_006514476.1:17;XM_006514469.2:19;XM_017314238.1:20;XM_006514477.1:17;XM_006514470.3:19;XM_017314237.1:20;XM_006514479.2:16
chr7	101474470	0.6746	0.407	0.2676	0.04244	6.305	0.0116	0.03822	2.884e-10	2.165e-07	1	0.5556	0.75	0.6923	0.1765	0.3333	0.25	Pde2a	Mir139		NM_001008548.4:2;NM_001143848.2:2;NM_001243758.1:2;XM_006507524.3:2;XM_017322073.1:2;NM_001143849.2:1;XM_006507525.3:3;XM_006507527.3:3;XM_006507526.3:3;NM_001243757.1:2;XM_011241718.2:2;XM_017322074.1:2;XM_006507528.3:2;XM_006507529.3:2;XM_006507523.3:1
chr7	46117402	0.7156	0.5549	0.1607	0.0255	6.303	0.01257	0.01639	2.925e-10	2.189e-07	0.9914	0.75	0.8889	0.6364	0.5455	0.5714	0.8182	Abcc8		NM_011510.3:15;XM_006540749.1:15;XR_882027.1:14;XR_001785505.1:14;XR_001785506.1:14;XM_006540750.1:15;XR_001785502.1:13;XR_001785504.1:14;XR_001785507.1:14;XR_001785501.1:14;XR_001785503.1:14;XR_882028.1:10;XR_001785508.1:12;XR_001785510.1:12;XR_001785509.1:13;XR_001785511.1:13;XR_001785512.1:13;XR_001785513.1:12
chr2	83337572	0.5229	0.185	0.3379	0.05363	6.301	0.9032	0.02022	2.964e-10	2.218e-07	1	0	0	0	0.1429	0	0
chr4	149887360	0.3726	0.5507	-0.1781	0.02827	-6.3	0.3157	0.06499	2.984e-10	2.232e-07	0.9971	0.8571	0.9412	0.7857	0.8333	0.75	0.8182
chr10	117851886	0.7193	0.9659	-0.2466	0.03915	-6.299	0.02359	0.01724	3.004e-10	2.246e-07	0.9999	1	0.8	1	1	1	1
chr2	105131551	0.2875	0.5648	-0.2773	0.04403	-6.298	0.01785	0.01642	3.012e-10	2.252e-07	1	0.5	0.4762	0.1429	0.7273	0.6875	0.4286	Wt1			NM_144783.2:1
chr8	86512917	0.6402	0.4595	0.1807	0.02869	6.298	0.2331	0.2609	3.02e-10	2.257e-07	0.9975	0.84	0.875	1	1	0.7857	0.8235	Abcc12			XM_006530986.2:7;XM_006530985.3:7;XM_006530984.3:7;NM_172912.4:7;XM_017312816.1:6;XM_017312818.1:5
chr2	118899668	0.4773	0.2984	0.1788	0.0284	6.297	0.01778	0.01226	3.038e-10	2.268e-07	0.9972	0.4444	1	0.4	0.3636	0.2727	0.3333	Gm32957	Gm32957;Bahd1		XR_374919.3:3;XR_374920.3:2;XR_374922.3:2;XR_374921.3:3;XR_374924.2:3
chrY	90828812	0.7261	0.8817	-0.1556	0.02472	-6.296	0.08341	0.04232	3.062e-10	2.283e-07	0.9878	0.9487	0.9062	0.7143	1	0.9286	0.9615	LOC108168644	LOC108168644	XM_017318855.1:2;XM_017318856.1:2;XM_017318853.1:2;XM_017318854.1:3;XM_017318852.1:2		chrY:90825140-90829322
chr11	68227359	0.6962	0.8627	-0.1665	0.02646	-6.293	0.0115	0.01304	3.12e-10	2.323e-07	0.994	0.75	0.6	0.75	0.9286	0.8333	0.8571	Ntn1			NM_008744.2:2
chr4	123164291	0.6699	0.4763	0.1936	0.03076	6.292	0.01873	0.02762	3.142e-10	2.337e-07	0.9988	0.7826	0.75	0.8	0.6667	0.6667	0.5833
chr12	72303799	0.6777	0.5372	0.1406	0.02235	6.291	0.01073	0.03834	3.156e-10	2.347e-07	0.9653	0.6	0.7586	0.6667	0.3214	0.72	0.4	Rtn1		NM_153457.7:7;XM_006515324.1:7;XM_006515323.1:7	NM_001286448.1:6	chr12:72303786-72304071
chr16	92164396	0.5959	0.8295	-0.2336	0.03714	-6.289	0.015	0.01348	3.193e-10	2.372e-07	0.9998	0.75	0.6429	0.8	0.8571	0.8571	0.8333	Gm41496			XR_876255.1:1
chr5	144651552	0.6719	0.8904	-0.2185	0.03474	-6.289	0.01371	0.01992	3.205e-10	2.38e-07	0.9997	0.8333	0.5	0.6154	1	1	0.6
chr7	101474366	0.6746	0.407	0.2676	0.04257	6.286	0.01802	0.01975	3.257e-10	2.415e-07	1	0.3333	0.875	0.6923	0.2941	0.2667	0.375	Pde2a			NM_001008548.4:2;NM_001143848.2:2;NM_001243758.1:2;XM_006507524.3:2;XM_017322073.1:2;NM_001143849.2:1;XM_006507525.3:3;XM_006507527.3:3;XM_006507526.3:3;NM_001243757.1:2;XM_011241718.2:2;XM_017322074.1:2;XM_006507528.3:2;XM_006507529.3:2;XM_006507523.3:1
chr8	22958766	0.4431	0.6207	-0.1776	0.02827	-6.283	0.01098	0.03714	3.315e-10	2.452e-07	0.997	0.5263	0.5	0.4444	0.25	0.4286	0.3333
chr1	168408841	0.4207	0.7204	-0.2996	0.04769	-6.283	0.03501	0.01634	3.324e-10	2.458e-07	1	0.7273	0.5556	0.7	0.9	0.8	0.75	Pbx1			NM_008783.3:6;XM_006496700.2:7;NM_183355.3:7;NM_001291508.1:6;NM_001291509.1:5;XM_006496699.2:8
chr2	85958583	0.8086	0.6284	0.1802	0.02869	6.28	0.01347	0.01663	3.384e-10	2.501e-07	0.9974	0.6154	0.6667	0.75	0.5714	0.4286	0.4167
chr1	184716475	0.1338	0.3305	-0.1967	0.03133	-6.28	0.1044	0.02188	3.387e-10	2.502e-07	0.999	0	0	0	0.07692	0.2	0.4167	4930488B22Rik			NR_040627.1:2
chr10	78160924	0.6183	0.7971	-0.1789	0.02848	-6.28	0.02738	0.01207	3.393e-10	2.506e-07	0.9972	0.8235	0.5833	0.7083	0.7895	0.8	0.8889
chr17	64274026	0.7344	0.4541	0.2803	0.04465	6.278	0.02632	0.01766	3.424e-10	2.526e-07	1	0.6111	0.8571	0.4615	0.6	0	0.4444	Gm34858		XR_001782206.1:1;XR_001782203.1:1;XR_001782204.1:1;XR_001782202.1:1	XR_001782205.1:1
chr15	30458954	0.7295	0.519	0.2105	0.03354	6.276	0.2918	0.2081	3.464e-10	2.554e-07	0.9995	0.125	0.3043	0.2174	0.2105	0.1429	0.08333	Ctnnd2			NM_008729.2:2;XM_006520032.3:2;XM_006520033.2:1
chr14	8049504	0.6688	0.8619	-0.193	0.03078	-6.272	0.01159	0.01456	3.566e-10	2.62e-07	0.9987	0.7143	0.7692	0.6	0.8889	1	0.875	Abhd6			XM_006518075.3:5;NM_025341.3:6;XM_006518074.2:6;XM_006518073.2:6
chr10	78160760	0.6183	0.7971	-0.1789	0.02852	-6.27	0.009704	0.01554	3.604e-10	2.645e-07	0.9972	0.6176	0.5217	0.6667	0.7895	0.9333	0.8889
chr10	78160768	0.6183	0.7971	-0.1789	0.02854	-6.267	0.009817	0.01573	3.674e-10	2.693e-07	0.9971	0.6471	0.6087	0.7083	0.7368	0.9333	0.8889
chr4	130149158	0.6828	0.5462	0.1366	0.0218	6.267	0.01624	0.1284	3.689e-10	2.701e-07	0.9535	0.8571	0.8333	0.7778	0.08333	0.6	0.8333
chr2	32074623	0.5235	0.3748	0.1487	0.02374	6.264	0.217	0.3981	3.741e-10	2.735e-07	0.9799	0.2857	0.09091	0.1	0.04	0	0.08	Fam78a			XR_001782555.1:3;XM_011239100.2:2;NM_175511.4:1;XM_011239099.1:1;XM_011239096.2:1;XM_011239098.2:1
chr7	46117406	0.7156	0.5549	0.1607	0.02566	6.263	0.01557	0.01747	3.775e-10	2.757e-07	0.991	0.75	1	0.7273	0.8182	0.7143	0.5455	Abcc8		NM_011510.3:15;XM_006540749.1:15;XR_882027.1:14;XR_001785505.1:14;XR_001785506.1:14;XM_006540750.1:15;XR_001785502.1:13;XR_001785504.1:14;XR_001785507.1:14;XR_001785501.1:14;XR_001785503.1:14;XR_882028.1:10;XR_001785508.1:12;XR_001785510.1:12;XR_001785509.1:13;XR_001785511.1:13;XR_001785512.1:13;XR_001785513.1:12
chr10	63061351	0.3479	0.583	-0.2351	0.03754	-6.263	0.03701	0.01596	3.781e-10	2.76e-07	0.9998	0.7273	0.5	0.5385	0.8	0.6667	0.7273	Pbld1	Pbld1	XM_006514031.1:2	XM_006514030.3:1;XM_006514029.3:1;XM_006514032.3:1
chr16	92164182	0.6196	0.832	-0.2124	0.03392	-6.263	0.01095	0.01335	3.783e-10	2.761e-07	0.9995	0.5625	0.5714	0.5	0.7143	0.8571	0.8333	Gm41496			XR_876255.1:1
chr4	139174751	0.4967	0.6509	-0.1542	0.02464	-6.258	0.04444	0.01822	3.89e-10	2.834e-07	0.9861	0.9231	0.5714	0.5294	0.8889	0.7692	0.8333
chr8	121396566	0.3373	0.4867	-0.1494	0.02388	-6.257	0.01127	0.01007	3.918e-10	2.851e-07	0.9807	0.3793	0.2571	0.36	0.5429	0.4737	0.4815
chr16	90184963	0.7059	0.8626	-0.1567	0.02504	-6.257	0.01109	0.01208	3.934e-10	2.858e-07	0.9882	0.6667	0.7	0.619	0.75	0.8333	0.8333
chr15	101766267	0.9219	0.7537	0.1682	0.02689	6.257	0.01109	0.01276	3.936e-10	2.858e-07	0.9944	0.9167	0.8	0.9167	0.7273	0.7	0.6154
chr8	121396551	0.3373	0.4867	-0.1494	0.02388	-6.256	0.0105	0.01092	3.958e-10	2.873e-07	0.9807	0.2759	0.3429	0.32	0.5714	0.4737	0.4444
chr4	135427633	0.9891	0.8232	0.1659	0.02652	6.255	0.01487	0.02443	3.966e-10	2.878e-07	0.9935	1	1	1	1	1	1	Rcan3;Gm30822		XR_390831.3:2	XM_017320317.1:4;NM_022980.4:4
chr15	58981009	0.6847	0.4905	0.1942	0.03105	6.254	0.2549	0.1768	4.01e-10	2.908e-07	0.9988	1	1	0.875	0.8571	0.8182	0.9048	Mtss1			XM_011245544.1:13;XM_011245546.1:13;XM_006520717.1:12;XM_011245547.1:12;NM_144800.2:12;NM_001146180.1:11;XM_006520711.3:11;XM_006520714.3:11;XM_017316532.1:12;XM_006520709.3:13;XM_011245543.2:12;XM_006520707.3:13;XM_006520712.3:12;XM_011245548.2:11;XM_011245542.2:13;XM_011245541.2:12;XM_017316531.1:11;XM_011245540.2:13;XM_011245545.2:12
chr8	108710393	0.4628	0.6949	-0.2321	0.03712	-6.253	0.01303	0.01455	4.038e-10	2.926e-07	0.9998	0.6364	0.4545	0.2857	0.8571	0.4286	0.6667	Zfhx3			XM_006530585.3:1;XM_011248284.2:1
chr11	100525312	0.4717	0.2082	0.2635	0.04216	6.25	0.1133	0.2863	4.104e-10	2.969e-07	0.9999	1	0.8	0.6667	0.8	0.7778	0.8	Acly			NM_001199296.1:28;NM_134037.3:27
chr7	28218157	0.3685	0.562	-0.1935	0.03095	-6.25	0.6338	0.1804	4.109e-10	2.972e-07	0.9987	0.875	1	1	0.7778	1	1
chr6	7983355	0.4603	0.2737	0.1866	0.02987	6.247	0.02284	0.0281	4.186e-10	3.023e-07	0.9981	0.3333	0.5714	0.1	0	0.1429	0	Gm35446			XR_868796.1:1;XR_377335.1:1
chr2	31053681	0.825	0.6209	0.2041	0.03268	6.246	0.01531	0.01481	4.199e-10	3.03e-07	0.9993	0.5833	0.7692	0.9	0.4737	0.7333	0.625	Fnbp1		NM_019406.3:1	NM_001177649.1:6;NM_001038700.2:6;XM_006497693.1:5;XM_006497694.1:5;XM_017315554.1:7;XM_017315555.1:7;XM_006497692.1:6;XM_017315551.1:6;XM_006497688.1:8;NM_001177650.1:7;XM_006497685.1:9;XM_006497686.1:9;NM_001177648.1:8;XM_006497684.1:8;XM_006497687.1:7;XM_006497689.1:6;XM_006497690.1:6;XM_006497695.3:7;XM_006497691.3:8;XR_374060.2:4
chr7	46117312	0.7217	0.5454	0.1763	0.02824	6.243	0.01204	0.01434	4.281e-10	3.086e-07	0.9966	0.8333	0.6667	0.6364	0.7273	0.5714	0.4545	Abcc8		NM_011510.3:15;XM_006540749.1:15;XR_882027.1:14;XR_001785505.1:14;XR_001785506.1:14;XM_006540750.1:15;XR_001785502.1:13;XR_001785504.1:14;XR_001785507.1:14;XR_001785501.1:14;XR_001785503.1:14;XR_882028.1:10;XR_001785508.1:12;XR_001785510.1:12;XR_001785509.1:13;XR_001785511.1:13;XR_001785512.1:13;XR_001785513.1:12
chr14	46965162	0.3306	0.5711	-0.2405	0.03854	-6.242	0.2182	0.1185	4.321e-10	3.111e-07	0.9999	1	0.6667	0.6667	0.6923	1	0.9286	Samd4			NM_028966.3:2;NM_001037221.2:2;XM_006519627.2:1
chr1	171816526	0.7233	0.5288	0.1946	0.03117	6.242	0.0972	0.1775	4.329e-10	3.116e-07	0.9988	0.8333	1	0.8824	0.9474	0.8889	0.6957
chr15	101766356	0.9219	0.7537	0.1682	0.02695	6.241	0.01248	0.01307	4.346e-10	3.126e-07	0.9943	0.8333	1	0.9167	0.8182	0.6	0.6923
chr8	22958668	0.4431	0.6207	-0.1776	0.02846	-6.24	0.05604	0.02351	4.39e-10	3.153e-07	0.9968	0.1579	0.25	0.3333	0.5	0.5	0.2222
chr5	35974197	0.3602	0.1737	0.1865	0.0299	6.238	0.01342	0.06979	4.432e-10	3.176e-07	0.9981	0.2	0.3529	0.3333	0.1875	0	0.05263	Afap1			XM_006504098.2:9;NM_027373.2:9;XM_006504100.3:6
chr1	184716233	0.1386	0.3624	-0.2238	0.03589	-6.237	0.02774	0.02491	4.465e-10	3.199e-07	0.9997	0.25	0.5	0.3636	0.3077	0.8	0.7	4930488B22Rik			NR_040627.1:2
chr6	109152380	0.3448	0.1556	0.1892	0.03034	6.237	0.2773	0.5208	4.472e-10	3.201e-07	0.9984	0.6364	0.7143	1	1	0.7143	0.8182
chr4	148286749	0.2948	0.1589	0.1359	0.0218	6.236	0.02084	0.0204	4.488e-10	3.209e-07	0.9504	0	0	0.4	0.1	0	0	Ptchd2			NM_001083342.1:20;XR_390748.3:20;XR_390749.3:20;XM_011250255.2:12;XM_011250254.2:12
chr11	68227250	0.6962	0.8627	-0.1665	0.0267	-6.236	0.08972	0.01327	4.495e-10	3.212e-07	0.9936	0.875	0.2	0.5	0.8571	0.8333	1	Ntn1			NM_008744.2:2
chr2	31053637	0.825	0.6209	0.2041	0.03274	6.235	0.01258	0.01481	4.505e-10	3.218e-07	0.9993	0.9167	0.6923	0.8182	0.4737	0.7333	0.625	Fnbp1		NM_019406.3:1	NM_001177649.1:6;NM_001038700.2:6;XM_006497693.1:5;XM_006497694.1:5;XM_017315554.1:7;XM_017315555.1:7;XM_006497692.1:6;XM_017315551.1:6;XM_006497688.1:8;NM_001177650.1:7;XM_006497685.1:9;XM_006497686.1:9;NM_001177648.1:8;XM_006497684.1:8;XM_006497687.1:7;XM_006497689.1:6;XM_006497690.1:6;XM_006497695.3:7;XM_006497691.3:8;XR_374060.2:4
chr6	76065802	0.4149	0.6552	-0.2402	0.03853	-6.235	0.01473	0.01425	4.512e-10	3.222e-07	0.9999	0.4167	0.1667	0.3	0.6667	0.8333	0.5
chr16	90185039	0.7059	0.8626	-0.1567	0.02513	-6.235	0.01226	0.01266	4.524e-10	3.227e-07	0.9879	0.6667	0.9	0.7143	0.875	0.8333	0.7778
chr4	148286736	0.2948	0.1589	0.1359	0.0218	6.235	0.01322	0.02171	4.524e-10	3.227e-07	0.9504	0.5714	0.4	0.4	0.1	0	0	Ptchd2			NM_001083342.1:20;XR_390748.3:20;XR_390749.3:20;XM_011250255.2:12;XM_011250254.2:12
chr7	46117396	0.7156	0.5549	0.1607	0.02578	6.235	0.01481	0.02112	4.529e-10	3.227e-07	0.9907	0.8333	0.8889	0.8182	0.5455	0.8571	0.8182	Abcc8		NM_011510.3:15;XM_006540749.1:15;XR_882027.1:14;XR_001785505.1:14;XR_001785506.1:14;XM_006540750.1:15;XR_001785502.1:13;XR_001785504.1:14;XR_001785507.1:14;XR_001785501.1:14;XR_001785503.1:14;XR_882028.1:10;XR_001785508.1:12;XR_001785510.1:12;XR_001785509.1:13;XR_001785511.1:13;XR_001785512.1:13;XR_001785513.1:12
chr18	68829169	0.6774	0.458	0.2193	0.03518	6.234	0.1427	0.4775	4.535e-10	3.231e-07	0.9997	0.8571	1	0.875	1	0.8571	1
chr6	76065751	0.4149	0.6552	-0.2402	0.03854	-6.234	0.01542	0.01353	4.539e-10	3.232e-07	0.9999	0.4167	0	0.35	0.5556	0.75	0.5
chr8	121396539	0.3373	0.4867	-0.1494	0.02397	-6.232	0.01174	0.01326	4.601e-10	3.275e-07	0.9803	0.2759	0.2857	0.36	0.5429	0.4211	0.3704
chr11	109326567	0.2428	0.387	-0.1442	0.02314	-6.232	0.2422	0.3014	4.615e-10	3.283e-07	0.9719	0.3125	0.7143	0.9	0.8	0.9091	0.92
chr11	100525144	0.4717	0.2082	0.2635	0.0423	6.23	0.0152	0.01454	4.653e-10	3.307e-07	0.9999	0.7143	0.25	0.3333	0.2	0.2222	0	Acly			NM_001199296.1:28;NM_134037.3:27
chr8	47975425	0.5116	0.2262	0.2854	0.04583	6.227	0.01207	0.01542	4.742e-10	3.364e-07	1	0.5	0.5	0.7143	0.3333	0	0.4286	Wwc2;Gm31984	Gm31984	XR_378953.2:2	NM_133791.4:22
chr10	19662852	0.5904	0.8721	-0.2817	0.04525	-6.224	0.6786	0.0164	4.843e-10	3.431e-07	1	1	1	1	1	1	0.8889	Gm33332			XR_380146.2:1
chr16	90184923	0.7059	0.8626	-0.1567	0.02517	-6.223	0.01117	0.01584	4.881e-10	3.454e-07	0.9878	0.5556	0.6	0.6667	0.625	1	0.8889
chr2	68447861	0.8864	0.7127	0.1737	0.02792	6.222	0.01319	0.02664	4.913e-10	3.473e-07	0.9959	0.8824	0.8	0.6923	0.3	0.6364	0.8333	Stk39			NM_016866.2:17
chr14	103432492	0.7935	0.6341	0.1594	0.02562	6.222	0.01296	0.1722	4.913e-10	3.473e-07	0.9898	0.7333	0.8333	1	0.3333	0	0.4444	1700087I21Rik			XR_001781434.1:1;XR_001781430.1:1;XR_001781427.1:2;XR_001781425.1:3;XR_001781426.1:3;XR_001781431.1:3;XR_001781429.1:3;XR_001781433.1:3;XR_001781432.1:3
chr18	83557727	0.4907	0.7839	-0.2932	0.04713	-6.221	0.02906	0.01366	4.937e-10	3.487e-07	1	0.5	0.09091	0.6667	0.75	0.5	0.8571
chr11	88690435	0.5864	0.4463	0.1402	0.02254	6.22	0.01252	0.01571	4.976e-10	3.509e-07	0.9627	0.7143	0.4286	0.625	0.3889	0.1818	0.4615	Msi2			NM_054043.3:9;XM_011249302.1:10;XM_006534442.3:9;XM_017314830.1:10;XR_001780073.1:12;XR_388550.2:12;XM_006534432.2:11;XM_006534431.2:10;XM_006534439.2:11;XM_006534438.2:10;XR_879764.1:11;XM_006534435.2:10;XM_006534434.2:9;XM_006534440.2:10;XM_006534441.3:11;XM_011249304.2:7;NM_001201341.1:3
chr10	78160884	0.6183	0.7971	-0.1789	0.02876	-6.22	0.01785	0.01658	4.98e-10	3.51e-07	0.9969	0.5882	0.3913	0.5	0.6316	0.8667	0.8889
chr8	108710383	0.4628	0.6949	-0.2321	0.03731	-6.22	0.01195	0.02102	4.981e-10	3.51e-07	0.9998	0.5455	0.4545	0.2857	1	0.4286	0.8	Zfhx3			XM_006530585.3:1;XM_011248284.2:1
chr1	36552177	0.7178	0.5649	0.1529	0.0246	6.216	0.01041	0.01137	5.103e-10	3.585e-07	0.9842	0.6923	0.7273	0.75	0.5833	0.4615	0.55	Sema4c			NM_001304330.1:5;NM_001304329.1:5;NM_001126047.3:5;XM_017319410.1:5;XM_006495809.3:5;XM_006495810.3:5;XM_006495807.1:5;XM_006495808.2:5;XM_006495805.2:5;XM_006495803.2:5;XM_006495804.2:5
chr8	121396570	0.3373	0.4867	-0.1494	0.02403	-6.216	0.01577	0.0176	5.106e-10	3.585e-07	0.9801	0.3793	0.4857	0.56	0.6857	0.5789	0.5185
chr11	114597827	0.3837	0.5223	-0.1386	0.0223	-6.215	0.05011	0.07821	5.148e-10	3.611e-07	0.9581	0.2941	0.2826	0.2045	0.2449	0.3469	0.4043	Gm31724			XR_880310.1:3
chr9	108391744	0.7619	0.9107	-0.1488	0.02395	-6.214	0.01673	0.1062	5.156e-10	3.615e-07	0.9792	0.8333	1	0.5	0.8462	0.8	0.3333	Usp4		XM_006511699.3:21;XM_006511700.2:21;XM_006511697.1:21;XM_006511696.1:22;NM_011678.2:22;NM_001311157.1:21
chr2	31053608	0.825	0.6209	0.2041	0.03286	6.213	0.01829	0.01287	5.21e-10	3.648e-07	0.9992	0.9167	1	0.8182	0.5263	0.6667	0.75	Fnbp1		NM_019406.3:1	NM_001177649.1:6;NM_001038700.2:6;XM_006497693.1:5;XM_006497694.1:5;XM_017315554.1:7;XM_017315555.1:7;XM_006497692.1:6;XM_017315551.1:6;XM_006497688.1:8;NM_001177650.1:7;XM_006497685.1:9;XM_006497686.1:9;NM_001177648.1:8;XM_006497684.1:8;XM_006497687.1:7;XM_006497689.1:6;XM_006497690.1:6;XM_006497695.3:7;XM_006497691.3:8;XR_374060.2:4
chr17	26383700	0.6144	0.3049	0.3095	0.04985	6.208	0.01345	0.01738	5.374e-10	3.753e-07	1	0.4	0.75	0.75	0.2857	0.125	0.6667
chr2	31053727	0.825	0.6209	0.2041	0.03289	6.207	0.01347	0.01684	5.4e-10	3.77e-07	0.9992	0.8333	0.6154	0.8182	0.4211	0.5333	0.625	Fnbp1		NM_019406.3:1	NM_001177649.1:6;NM_001038700.2:6;XM_006497693.1:5;XM_006497694.1:5;XM_017315554.1:7;XM_017315555.1:7;XM_006497692.1:6;XM_017315551.1:6;XM_006497688.1:8;NM_001177650.1:7;XM_006497685.1:9;XM_006497686.1:9;NM_001177648.1:8;XM_006497684.1:8;XM_006497687.1:7;XM_006497689.1:6;XM_006497690.1:6;XM_006497695.3:7;XM_006497691.3:8;XR_374060.2:4
chr14	103432413	0.8122	0.6423	0.1699	0.02737	6.206	0.02357	0.01446	5.42e-10	3.782e-07	0.9947	0.8	1	1	0.8333	0.5714	0.6667	1700087I21Rik			XR_001781434.1:1;XR_001781430.1:1;XR_001781427.1:2;XR_001781425.1:3;XR_001781426.1:3;XR_001781431.1:3;XR_001781429.1:3;XR_001781433.1:3;XR_001781432.1:3
chr1	36552166	0.7178	0.5649	0.1529	0.02465	6.202	0.01092	0.01193	5.558e-10	3.873e-07	0.984	0.6154	0.6364	0.75	0.5833	0.4615	0.5	Sema4c			NM_001304330.1:5;NM_001304329.1:5;NM_001126047.3:5;XM_017319410.1:5;XM_006495809.3:5;XM_006495810.3:5;XM_006495807.1:5;XM_006495808.2:5;XM_006495805.2:5;XM_006495803.2:5;XM_006495804.2:5
chr10	8836586	0.9182	0.6116	0.3066	0.04944	6.202	0.01822	0.2227	5.579e-10	3.886e-07	1	1	0.95	1	1	1	0.8571	Sash1			XM_006512837.2:18;XM_011243205.1:18;XM_017314079.1:18;NM_175155.4:18
chr1	36552195	0.7178	0.5649	0.1529	0.02467	6.198	0.01112	0.01212	5.723e-10	3.981e-07	0.984	0.6923	0.7273	0.8	0.625	0.4615	0.5	Sema4c			NM_001304330.1:5;NM_001304329.1:5;NM_001126047.3:5;XM_017319410.1:5;XM_006495809.3:5;XM_006495810.3:5;XM_006495807.1:5;XM_006495808.2:5;XM_006495805.2:5;XM_006495803.2:5;XM_006495804.2:5
chr1	36552252	0.7178	0.5649	0.1529	0.02467	6.197	0.01205	0.0112	5.765e-10	4.004e-07	0.984	0.5385	0.6364	0.75	0.625	0.6154	0.65	Sema4c		NM_001304330.1:6;NM_001304329.1:6;NM_001126047.3:6;XM_017319410.1:6;XM_006495809.3:6;XM_006495810.3:6;XM_006495807.1:6;XM_006495808.2:6;XM_006495805.2:6;XM_006495803.2:6;XM_006495804.2:6
chr5	133930476	0.8745	0.6239	0.2505	0.04044	6.196	0.01755	0.6199	5.801e-10	4.026e-07	0.9999	0.8571	1	1	1	1	1
chr15	25758977	0.4784	0.6341	-0.1556	0.02512	-6.196	0.01284	0.01612	5.807e-10	4.028e-07	0.9866	0.4444	0.2	0.5	0.8333	0.4	0.5556	Myo10		XM_006520025.3:1	NM_019472.2:19
chr5	144651559	0.6719	0.8904	-0.2185	0.03527	-6.194	0.03081	0.01408	5.854e-10	4.053e-07	0.9996	1	0.5833	0.5385	0.9	1	0.8
chr16	90184820	0.7059	0.8626	-0.1567	0.02529	-6.193	0.01101	0.02129	5.888e-10	4.072e-07	0.9875	0.6667	0.7	0.7619	1	1	0.9444
chr19	53086981	0.5015	0.3405	0.161	0.026	6.193	0.1603	0.3801	5.916e-10	4.088e-07	0.9905	0.7	0.9167	0.9091	0.75	1	0.875	Gm30234;Gm41862			XR_877910.1:2;XR_877911.1:2;XR_877903.1:2
chr1	170897772	0.6423	0.8505	-0.2081	0.03361	-6.192	0.01387	0.02633	5.928e-10	4.095e-07	0.9994	0.7778	0.4545	0.5	0.75	1	1
chr7	46117422	0.7156	0.5549	0.1607	0.02595	6.192	0.01129	0.034	5.935e-10	4.099e-07	0.9903	0.6667	0.7778	0.6364	0.2727	0.2857	0.8182	Abcc8		XR_001785508.1:12;XR_001785510.1:12;XR_001785509.1:13;XR_001785511.1:13;XR_001785512.1:13;XR_001785513.1:12	NM_011510.3:15;XM_006540749.1:15;XR_882027.1:14;XR_001785505.1:14;XR_001785506.1:14;XM_006540750.1:15;XR_001785502.1:13;XR_001785504.1:14;XR_001785507.1:14;XR_001785501.1:14;XR_001785503.1:14;XR_882028.1:10
chr12	106312307	0.5452	0.743	-0.1978	0.03196	-6.189	0.01166	0.01432	6.039e-10	4.166e-07	0.9989	0.375	0.4706	0.5	0.5	0.8333	0.75
chr4	130149056	0.6719	0.5297	0.1422	0.02298	6.188	0.01523	0.1573	6.093e-10	4.197e-07	0.9668	0.4286	0.5833	0.5556	0.08333	0.6	0.1667
chr1	36552096	0.7178	0.5649	0.1529	0.02471	6.188	0.01264	0.01137	6.1e-10	4.2e-07	0.9838	0.7692	0.9091	0.75	0.5833	0.4615	0.55	Sema4c		NM_001304330.1:5;NM_001304329.1:5;NM_001126047.3:5;XM_017319410.1:5;XM_006495809.3:5;XM_006495810.3:5;XM_006495807.1:5;XM_006495808.2:5;XM_006495805.2:5;XM_006495803.2:5;XM_006495804.2:5
chr10	62223101	0.7521	0.6091	0.143	0.02311	6.188	0.09548	0.08743	6.104e-10	4.202e-07	0.9687	0.4286	0.5333	0.3889	0.3333	0.2143	0.8333	Tspan15			NM_197996.2:7;XM_011243560.2:6;XM_006514080.1:8
chr3	58349382	0.8318	0.9905	-0.1586	0.02564	-6.188	0.01246	0.01669	6.108e-10	4.203e-07	0.9889	0.7778	0.7857	1	1	1	1
chr17	47735752	0.5831	0.3935	0.1896	0.03065	6.187	0.2039	0.3673	6.139e-10	4.222e-07	0.9983	0.9375	0.9118	0.8947	1	0.8889	0.8667
chr11	85834764	0.296	0.4614	-0.1654	0.02674	-6.186	0.01132	0.01868	6.176e-10	4.244e-07	0.9928	0.3	0.3077	0.4167	0.5625	0.1667	0.7273	Tbx2		NM_009324.2:2
chr11	58950146	0.6745	0.4565	0.2181	0.03527	6.183	0.04147	0.01406	6.299e-10	4.32e-07	0.9996	1	0.3889	0.5556	0.625	0.3077	0.5294
chr2	135536626	0.601	0.4203	0.1807	0.02924	6.181	0.1379	0.5797	6.373e-10	4.369e-07	0.9971	0.913	0.9	0.4	0.7895	1	1
chrX	169981003	0.4986	0.6621	-0.1635	0.02645	-6.181	0.066	0.02283	6.382e-10	4.373e-07	0.9918	0.4098	0.3175	0.2833	0.5362	0.5794	0.6296	Mid1			XM_017318411.1:3;NM_010797.3:4;NM_001290512.1:4;XM_017318409.1:5;XM_011247789.2:5;NM_001290504.1:4;XR_878259.2:4;XM_017318408.1:4;XM_017318412.1:4;NM_001290506.1:4;NM_001290505.1:4;XM_017318410.1:4;XM_017318413.1:3;XM_006528736.3:1;XM_006528737.3:1;XM_006528739.3:1
chr2	124616721	0.7413	0.5124	0.2289	0.03703	6.181	0.02628	0.03427	6.384e-10	4.373e-07	0.9997	0.875	0.8667	1	0.7143	0.7143	0.8462	Sema6d			XM_011239427.2:4;NM_001290997.1:5;XM_006499112.3:4;XM_006499113.3:1;XM_017317028.1:1;XM_017317026.1:1;XM_017317014.1:1;XM_017317012.1:1;XM_017317021.1:1;XM_017317001.1:1;XM_017317010.1:1;XM_017317019.1:1;XM_017316995.1:1;XM_006499111.3:1;NM_199238.3:1;NM_001291000.1:1;NM_172537.4:1;XM_006499114.3:1
chr8	31018050	0.6232	0.838	-0.2148	0.03476	-6.18	0.9841	0.04104	6.398e-10	4.379e-07	0.9995	1	1	1	1	1	1
chr1	170897767	0.6423	0.8505	-0.2081	0.03368	-6.18	0.01721	0.01986	6.425e-10	4.394e-07	0.9993	0.7778	0.5455	0.1667	0.875	0.875	1
chrX	169980905	0.4986	0.6621	-0.1635	0.02646	-6.178	0.07807	0.04719	6.501e-10	4.443e-07	0.9918	0.7313	0.7014	0.6703	0.8091	0.7975	0.787	Mid1			XM_017318411.1:3;NM_010797.3:4;NM_001290512.1:4;XM_017318409.1:5;XM_011247789.2:5;NM_001290504.1:4;XR_878259.2:4;XM_017318408.1:4;XM_017318412.1:4;NM_001290506.1:4;NM_001290505.1:4;XM_017318410.1:4;XM_017318413.1:3;XM_006528736.3:1;XM_006528737.3:1;XM_006528739.3:1
chr9	108391740	0.7619	0.9107	-0.1488	0.02409	-6.177	0.01525	0.02087	6.526e-10	4.452e-07	0.9786	1	0.8333	0.875	1	0.9	1	Usp4		XM_006511699.3:21;XM_006511700.2:21;XM_006511697.1:21;XM_006511696.1:22;NM_011678.2:22;NM_001311157.1:21
chr11	100525069	0.4717	0.2082	0.2635	0.04266	6.177	0.01806	0.01713	6.528e-10	4.452e-07	0.9999	0.4286	0.75	0.7778	0.2	0.5556	0.2	Acly			NM_001199296.1:28;NM_134037.3:27
chr1	36552216	0.7178	0.5649	0.1529	0.02475	6.176	0.01172	0.01359	6.562e-10	4.472e-07	0.9837	0.6154	0.6364	0.8	0.5	0.3846	0.6	Sema4c			NM_001304330.1:5;NM_001304329.1:5;NM_001126047.3:5;XM_017319410.1:5;XM_006495809.3:5;XM_006495810.3:5;XM_006495807.1:5;XM_006495808.2:5;XM_006495805.2:5;XM_006495803.2:5;XM_006495804.2:5
chr1	74404558	0.8661	0.6463	0.2198	0.03559	6.174	0.0242	0.01814	6.642e-10	4.517e-07	0.9996	1	0.9231	0.5556	0.8182	0.75	0.8333
chr18	19235467	0.8299	0.991	-0.1611	0.0261	-6.172	0.01393	0.01678	6.737e-10	4.573e-07	0.9904	0.9231	0.8333	0.625	1	1	1
chr9	37429735	0.2549	0.4243	-0.1694	0.02745	-6.172	0.1924	0.09312	6.751e-10	4.581e-07	0.9943	0.7215	0.6574	0.7	0.6494	0.6848	0.6125	Robo3		NM_001164767.1:27;XM_011242425.2:27;XM_006510107.3:27;XM_011242424.2:27;XR_001778823.1:23		chr9:37429562-37429782
chr11	68227274	0.6962	0.8627	-0.1665	0.02698	-6.17	0.01744	0.01913	6.819e-10	4.619e-07	0.9931	0.875	0.5	0.75	0.9286	0.6667	1	Ntn1			NM_008744.2:2
chr11	61172008	0.8482	0.6024	0.2458	0.03984	6.17	0.01109	0.01382	6.84e-10	4.63e-07	0.9999	0.7895	0.8889	0.9	0.6	0.75	0.4545	Usp22			NM_001004143.4:12
chr16	90185017	0.7059	0.8626	-0.1567	0.0254	-6.168	0.01076	0.03992	6.897e-10	4.662e-07	0.9872	0.6667	0.6	0.6667	0.875	0.8333	0.5556
chr11	88690441	0.5864	0.4463	0.1402	0.02273	6.167	0.1506	0.07875	6.938e-10	4.683e-07	0.9614	0.4286	0.2857	0	0.1111	0.3636	0.2308	Msi2			NM_054043.3:9;XM_011249302.1:10;XM_006534442.3:9;XM_017314830.1:10;XR_001780073.1:12;XR_388550.2:12;XM_006534432.2:11;XM_006534431.2:10;XM_006534439.2:11;XM_006534438.2:10;XR_879764.1:11;XM_006534435.2:10;XM_006534434.2:9;XM_006534440.2:10;XM_006534441.3:11;XM_011249304.2:7;NM_001201341.1:3
chr13	60455200	0.634	0.4948	0.1392	0.02257	6.167	0.03311	0.1996	6.953e-10	4.69e-07	0.9587	0.6667	0.1429	0.4286	0.07692	0.125	0.3077
chr2	68448114	0.89	0.7256	0.1644	0.02666	6.166	0.04014	0.02254	7.012e-10	4.725e-07	0.9921	0.8235	0.5625	0.7692	0.4	0.5455	0.5	Stk39			NM_016866.2:17
chr17	55999866	0.3689	0.5124	-0.1435	0.02328	-6.164	0.01173	0.01638	7.078e-10	4.763e-07	0.9692	0.2667	0.32	0.5	0.6667	0.6154	0.5	Stap2		NR_102313.1:5	XM_006523446.2:4;XM_017317201.1:5;NM_145934.2:5
chr17	55999852	0.3689	0.5124	-0.1435	0.02328	-6.164	0.0189	0.01194	7.096e-10	4.773e-07	0.9691	0.4667	0.56	0.5833	0.3889	0.4615	0.4286	Stap2		NR_102313.1:5	XM_006523446.2:4;XM_017317201.1:5;NM_145934.2:5
chr9	37429384	0.2815	0.4276	-0.1462	0.02371	-6.163	0.2195	0.09185	7.123e-10	4.789e-07	0.9742	0.1915	0.04918	0.1014	0.2308	0.2791	0.2041	Robo3			NM_001164767.1:26;XM_011242425.2:26;XM_006510107.3:26;XM_011242424.2:26;XR_001778823.1:22
chr14	8049477	0.6688	0.8619	-0.193	0.03132	-6.163	0.02563	0.01286	7.144e-10	4.802e-07	0.9985	0.5714	0.6154	0.4	0.7778	0.8333	0.875	Abhd6			XM_006518075.3:5;NM_025341.3:6;XM_006518074.2:6;XM_006518073.2:6
chr5	35974058	0.3602	0.1737	0.1865	0.03027	6.161	0.04688	0.02037	7.221e-10	4.847e-07	0.9979	0.2	0.1176	0.2083	0.1875	0.1053	0.05263	Afap1			XM_006504098.2:9;NM_027373.2:9;XM_006504100.3:6
chr11	85834793	0.296	0.4614	-0.1654	0.02685	-6.161	0.1123	0.02386	7.222e-10	4.847e-07	0.9926	0.8	0.6923	0.6667	0.6875	0.8333	0.6364	Tbx2		NM_009324.2:2
chr6	108416979	0.7663	0.6252	0.1411	0.0229	6.16	0.01174	0.01462	7.276e-10	4.882e-07	0.9636	0.8	0.6	0.7	0.4444	0.7	0.4286	Itpr1			XM_006505637.1:37;XM_017321410.1:37;XM_006505630.1:37;XM_017321409.1:37;XM_006505626.1:37;XM_006505636.1:38;XM_017321408.1:38;XM_006505633.1:38;XM_006505629.1:38;XM_006505628.1:38;XM_006505632.1:38;XM_006505625.1:38;XM_006505624.1:38;XM_006505627.1:38;XM_017321407.1:38;XM_006505623.1:38;XM_006505631.2:38;NM_010585.5:38
chr16	90184884	0.7059	0.8626	-0.1567	0.02544	-6.157	0.01187	0.03021	7.42e-10	4.97e-07	0.987	0.7778	0.8	0.619	0.875	1	1
chr16	90185046	0.7059	0.8626	-0.1567	0.02544	-6.157	0.01284	0.0247	7.426e-10	4.972e-07	0.987	0.5556	0.9	0.7143	0.875	0.6667	1
chr15	65660675	0.8867	0.5986	0.2882	0.04681	6.156	0.02002	0.2333	7.448e-10	4.983e-07	1	1	1	0.9333	1	0.8333	1
chr7	93579244	0.9603	0.8231	0.1372	0.02229	6.156	0.00888	0.1702	7.448e-10	4.983e-07	0.9525	0.9744	0.96	0.9767	1	0.9565	1
chr1	170897570	0.6423	0.8505	-0.2081	0.03381	-6.155	0.01841	0.09598	7.49e-10	5.006e-07	0.9993	0.5556	0.4545	0.1667	0.75	0.875	0.3077
chr3	146630623	0.7004	0.4785	0.2219	0.03605	6.155	0.01219	0.02	7.52e-10	5.024e-07	0.9996	0.8	0.6667	0.6	0.5714	0.5455	0.1111	Uox		NM_009474.5:8
chr2	118899657	0.5369	0.3456	0.1913	0.03109	6.154	0.01559	0.05734	7.553e-10	5.043e-07	0.9983	0.3333	0.6667	0.2	0.09091	0.09091	0.25	Gm32957	Gm32957;Bahd1		XR_374919.3:3;XR_374920.3:2;XR_374922.3:2;XR_374921.3:3;XR_374924.2:3
chr1	168408895	0.4207	0.7204	-0.2996	0.04871	-6.152	0.107	0.06983	7.648e-10	5.103e-07	1	0.09091	0.1111	0.1	0.2	0.6	0.4444	Pbx1			NM_008783.3:6;XM_006496700.2:7;NM_183355.3:7;NM_001291508.1:6;NM_001291509.1:5;XM_006496699.2:8
chr6	108416872	0.7887	0.6475	0.1412	0.02295	6.152	0.0171	0.01763	7.661e-10	5.11e-07	0.9637	0.5455	0.6	0.8889	0.5556	0.7	0.2857	Itpr1		XM_006505637.1:37;XM_017321410.1:37;XM_006505630.1:37;XM_017321409.1:37;XM_006505626.1:37;XM_006505636.1:38;XM_017321408.1:38;XM_006505633.1:38;XM_006505629.1:38;XM_006505628.1:38;XM_006505632.1:38;XM_006505625.1:38;XM_006505624.1:38;XM_006505627.1:38;XM_017321407.1:38;XM_006505623.1:38;XM_006505631.2:38;NM_010585.5:38
chr3	103214013	0.6735	0.4502	0.2233	0.0363	6.151	0.03566	0.3544	7.68e-10	5.121e-07	0.9997	0.7143	0.875	0.9286	1	0.8125	0.9091
chr10	118043996	0.5773	0.3697	0.2076	0.03375	6.15	0.01449	0.01726	7.762e-10	5.172e-07	0.9993	0.2222	0.5	0.5714	0.5714	0.2	0.6667	Gm32663			XR_872079.1:2
chr3	149225957	0.5233	0.6865	-0.1632	0.02655	-6.147	0.034	0.03348	7.903e-10	5.256e-07	0.9913	0.4324	0.3714	0.375	0.4231	0.65	0.6061	LOC108167379			XR_001784032.1:1
chr16	92164366	0.6196	0.832	-0.2124	0.03456	-6.146	0.02345	0.01335	7.933e-10	5.274e-07	0.9994	0.5	0.2857	0.6	0.7143	0.8571	0.8333	Gm41496			XR_876255.1:1
chr18	47076678	0.492	0.688	-0.196	0.03189	-6.146	0.09407	0.01325	7.947e-10	5.282e-07	0.9987	0.07143	0.4706	0.3	0.68	0.4545	0.6087	Commd10			XM_006526229.3:3;XM_006526228.3:4;NM_178377.4:5;XM_006526227.3:4;XM_006526225.3:5;XM_006526224.3:6
chr16	90185053	0.7059	0.8626	-0.1567	0.02549	-6.145	0.01794	0.01683	7.978e-10	5.301e-07	0.9869	0.8889	0.9	0.8095	0.875	1	0.9444
chr7	46117526	0.7385	0.5826	0.1559	0.02538	6.144	0.01469	0.0138	8.061e-10	5.354e-07	0.9862	0.6667	1	0.7273	0.4545	0.4286	0.5455	Abcc8			NM_011510.3:15;XM_006540749.1:15;XR_882027.1:14;XR_001785505.1:14;XR_001785506.1:14;XM_006540750.1:15;XR_001785502.1:13;XR_001785504.1:14;XR_001785507.1:14;XR_001785501.1:14;XR_001785503.1:14;XR_882028.1:10;XR_001785508.1:12;XR_001785510.1:12;XR_001785509.1:13;XR_001785511.1:13;XR_001785512.1:13;XR_001785513.1:12
chr6	30469577	0.6723	0.8134	-0.1411	0.02297	-6.143	0.01154	0.01231	8.076e-10	5.359e-07	0.9632	0.65	0.6429	0.4444	0.6875	0.7273	0.75
chr14	8049541	0.6688	0.8619	-0.193	0.03142	-6.143	0.04542	0.01778	8.086e-10	5.363e-07	0.9985	0.4286	0.6154	0.35	0.5556	0.8333	0.75	Abhd6			XM_006518075.3:5;NM_025341.3:6;XM_006518074.2:6;XM_006518073.2:6
chr3	146630416	0.7004	0.4785	0.2219	0.03612	6.142	0.01423	0.01939	8.157e-10	5.407e-07	0.9996	1	0.5556	0.6	0.7143	0.7273	0.3333	Uox			NM_009474.5:7
chr11	68227308	0.6962	0.8627	-0.1665	0.02711	-6.141	0.0224	0.01646	8.2e-10	5.429e-07	0.9929	0.875	0.4	0.625	0.9286	0.6667	0.7143	Ntn1			NM_008744.2:2
chr8	121396434	0.3342	0.4724	-0.1382	0.02251	-6.139	0.009514	0.01146	8.3e-10	5.49e-07	0.955	0.3793	0.2857	0.36	0.5429	0.4211	0.5185
chr6	7983118	0.4362	0.2352	0.201	0.03274	6.138	0.1848	0.03046	8.356e-10	5.523e-07	0.999	0.8333	0.8571	0.9	0.6667	0.4286	0.2	Gm35446			XR_868796.1:1;XR_377335.1:1
chr16	46087825	0.6733	0.8845	-0.2111	0.0344	-6.138	0.01465	0.03629	8.381e-10	5.536e-07	0.9994	0.5	0.5789	0.5	0.5	1	0.7778	Cd96			XM_017317168.1:10;NM_032465.2:10
chr2	135536507	0.6012	0.3917	0.2096	0.03415	6.137	0.1004	0.1333	8.416e-10	5.556e-07	0.9993	0.3043	0.3333	0.2	0.2	0	0.4
chr9	56664320	0.6277	0.8346	-0.2069	0.03373	-6.136	0.0141	0.05428	8.487e-10	5.597e-07	0.9992	0.4444	0.5	0.4667	0.4167	0.6667	0.6	Lingo1	Gm31642		XM_006511088.3:2;XM_017313333.1:2;XM_017313335.1:2;XM_017313336.1:2;NM_181074.4:2;XM_006511089.3:2;XM_017313334.1:2;XM_006511090.3:2
chr13	51038516	0.5906	0.4408	0.1497	0.02441	6.135	0.3557	0.5616	8.532e-10	5.622e-07	0.9792	1	0.875	0.8947	0.9545	1	0.95
chr9	108391756	0.7619	0.9107	-0.1488	0.02426	-6.134	0.02109	0.01355	8.545e-10	5.629e-07	0.9779	0.5	0.3333	0.5	0.8462	0.7	0.8333	Usp4		XM_006511699.3:21;XM_006511700.2:21;XM_006511697.1:21;XM_006511696.1:22;NM_011678.2:22;NM_001311157.1:21
chr8	61285765	0.656	0.4538	0.2022	0.03297	6.134	0.06084	0.9895	8.57e-10	5.643e-07	0.999	0.6667	0.9	0.9444	1	1	1	Sh3rf1;1700001D01Rik			NM_021506.2:2;XM_011242231.1:2;NR_045475.1:4
chr8	121396421	0.3342	0.4724	-0.1382	0.02253	-6.134	0.01148	0.00996	8.584e-10	5.649e-07	0.9549	0.3448	0.2857	0.24	0.4857	0.4211	0.4444
chr16	46087852	0.6733	0.8845	-0.2111	0.03442	-6.133	0.02115	0.02387	8.601e-10	5.658e-07	0.9994	0.6429	0.8947	0.7857	1	1	1	Cd96			XM_017317168.1:10;NM_032465.2:10
chr11	85834758	0.296	0.4614	-0.1654	0.02697	-6.133	0.0136	0.02329	8.616e-10	5.666e-07	0.9923	0.2	0.2308	0.4167	0.3125	0.1667	0.7273	Tbx2		NM_009324.2:2
chr5	21305193	0.3657	0.6047	-0.2391	0.03898	-6.133	0.01941	0.0148	8.625e-10	5.669e-07	0.9998	0.3333	0.56	0.2857	0.5789	0.7692	0.7778	Ccdc146			XM_017321126.1:6;NM_029195.1:6
chr8	120694045	0.3542	0.5069	-0.1527	0.0249	-6.132	0.01126	0.01243	8.659e-10	5.686e-07	0.9829	0.2632	0.25	0.3636	0.5	0.3636	0.5294	Gm39265			XR_879259.1:2
chr15	25758919	0.4698	0.6346	-0.1648	0.02687	-6.132	0.01789	0.04422	8.682e-10	5.695e-07	0.992	0.3333	0	0.375	0.8333	0	0.4444	Myo10		XM_006520025.3:1	NM_019472.2:19
chr11	85834714	0.296	0.4614	-0.1654	0.02698	-6.131	0.01247	0.05766	8.733e-10	5.725e-07	0.9923	0.3	0.2308	0.3333	0.375	0	0.8182	Tbx2		NM_009324.2:2
chr3	146630559	0.7004	0.4785	0.2219	0.03619	6.13	0.01199	0.02383	8.774e-10	5.75e-07	0.9996	0.6	0.6667	0.6	0.5714	0.3636	0.1111	Uox		NM_009474.5:8
chr2	148441548	0.6354	0.4311	0.2043	0.03333	6.13	0.01226	0.01353	8.777e-10	5.75e-07	0.9991	0.8571	0.5	0.5909	0.5	0.5	0.2727	Cd93		NM_010740.3:2
chr15	101232952	0.7184	0.9587	-0.2402	0.03919	-6.13	0.01394	0.01535	8.783e-10	5.752e-07	0.9998	0.4286	0.7143	0.8333	1	0.8	1
chr16	55865914	0.6926	0.403	0.2896	0.04725	6.129	0.01688	0.01402	8.818e-10	5.767e-07	1	0.8	0.875	0.9	0.5	0.4545	0.6667	Nxpe3		XM_011245942.2:4;XM_011245944.2:4;XM_011245941.2:4;XM_011245943.2:4;NM_001134457.1:4;XM_006522325.3:4
chr9	46195223	0.6747	0.5073	0.1675	0.02733	6.128	0.03556	0.037	8.89e-10	5.808e-07	0.9932	0.5294	0.625	0.4375	0.4474	0.3	0.3514	Sik3		NM_027498.3:9;XM_006510590.2:9
chr15	25759013	0.4784	0.6341	-0.1556	0.02541	-6.124	0.0128	0.02572	9.116e-10	5.937e-07	0.9857	0.3333	0.4	0.5	0.9167	0.4	0.4444	Myo10		XM_006520025.3:1	NM_019472.2:19
chr8	120694034	0.3542	0.5069	-0.1527	0.02495	-6.122	0.01198	0.01267	9.269e-10	6.027e-07	0.9827	0.2105	0.3	0.4091	0.6	0.4545	0.5882	Gm39265			XR_879259.1:2
chr5	146737419	0.7137	0.8866	-0.1729	0.02825	-6.121	0.01157	0.01403	9.297e-10	6.041e-07	0.9951	0.7778	0.75	0.6667	0.7	0.8571	0.8571	Usp12		XM_006504818.2:1;NM_011669.3:1
chr6	108417014	0.7663	0.6252	0.1411	0.02306	6.117	0.0202	0.01312	9.512e-10	6.176e-07	0.9626	0.9	0.8	1	0.6667	0.7	0.7143	Itpr1			XM_006505637.1:37;XM_017321410.1:37;XM_006505630.1:37;XM_017321409.1:37;XM_006505626.1:37;XM_006505636.1:38;XM_017321408.1:38;XM_006505633.1:38;XM_006505629.1:38;XM_006505628.1:38;XM_006505632.1:38;XM_006505625.1:38;XM_006505624.1:38;XM_006505627.1:38;XM_017321407.1:38;XM_006505623.1:38;XM_006505631.2:38;NM_010585.5:38
chr6	7983142	0.4362	0.2352	0.201	0.03287	6.115	0.02506	0.01784	9.666e-10	6.266e-07	0.9989	0.5	0.7143	0.1	0	0.2857	0.4	Gm35446			XR_868796.1:1;XR_377335.1:1
chr10	118043725	0.6211	0.4307	0.1904	0.03114	6.115	0.01157	0.01452	9.681e-10	6.273e-07	0.9982	0.4444	0.6	0.5833	0.4286	0.3	0.6667	Gm32663			XR_872079.1:2
chr1	36552262	0.7178	0.5649	0.1529	0.02501	6.113	0.01603	0.01664	9.771e-10	6.321e-07	0.9828	0.6923	0.9091	0.85	0.5833	0.8462	0.7	Sema4c		NM_001304330.1:6;NM_001304329.1:6;NM_001126047.3:6;XM_017319410.1:6;XM_006495809.3:6;XM_006495810.3:6;XM_006495807.1:6;XM_006495808.2:6;XM_006495805.2:6;XM_006495803.2:6;XM_006495804.2:6
chr9	44537988	0.4288	0.2913	0.1375	0.0225	6.11	0.01336	0.05646	9.958e-10	6.423e-07	0.9522	0.6364	0.5	0.4444	0.1875	0.1333	0.1111
chr3	139127452	0.8296	0.6811	0.1485	0.02431	6.11	0.2244	0.3112	9.969e-10	6.426e-07	0.977	1	1	0.9	0.9667	1	0.9667
chr17	47152404	0.6766	0.4591	0.2175	0.03559	6.11	0.01154	0.2249	9.981e-10	6.43e-07	0.9995	0.6	0.6667	0.75	0.07692	0.7	0	Trerf1			NM_001097623.1:3
chr2	148441623	0.6354	0.4311	0.2043	0.03344	6.11	0.02076	0.01347	9.983e-10	6.43e-07	0.9991	1	0.4545	0.5	0.4375	0.5	0.2727	Cd93		NM_010740.3:2
chr8	13050714	0.7377	0.5269	0.2108	0.0345	6.11	0.01249	0.01355	9.988e-10	6.431e-07	0.9993	0.8571	0.6429	0.8	0.6667	0.6	0.5	F10		NM_007972.4:7;NM_001242368.1:7
chr1	136776356	0.4546	0.308	0.1466	0.024	6.109	0.01889	0.01242	1.001e-09	6.441e-07	0.9739	0.6667	0.7778	0.2	0.3	0.4545	0.3571
chr11	6006422	0.4456	0.5874	-0.1417	0.0232	-6.108	0.0363	0.02306	1.007e-09	6.477e-07	0.964	0.48	0.2069	0.4444	0.375	0.6923	0.4583	Camk2b;Gm40812	Gm40812	XR_872235.2:1	NM_001174054.1:18;NM_007595.5:18;NM_001174053.1:17;XM_017314241.1:21;XM_006514464.2:21;XM_017314239.1:18;XM_017314240.1:17;XM_006514465.2:21;XM_006514475.1:17;XM_006514467.2:20;XM_006514476.1:17;XM_006514469.2:19;XM_017314238.1:20;XM_006514477.1:17;XM_006514470.3:19;XM_017314237.1:20;XM_006514479.2:16
chr11	118487746	0.6878	0.533	0.1548	0.02535	6.108	0.1377	0.2512	1.01e-09	6.493e-07	0.9847	0.9286	0.871	0.9524	0.8846	1	0.7619	Engase		NM_172573.2:14;XM_017314498.1:15;XM_006533130.3:15;XM_006533132.3:14;XM_006533133.3:13;XM_006533131.3:13
chr11	116083658	0.4773	0.6987	-0.2213	0.03624	-6.107	0.01047	0.01455	1.013e-09	6.51e-07	0.9996	0.5556	0.56	0.5	0.8571	0.8	0.5882	Wbp2			NM_016852.2:6;XM_006533167.3:5;XR_001779973.1:4;XR_001779974.1:5
chr2	85958480	0.8451	0.646	0.1991	0.03259	6.107	0.01613	0.1394	1.013e-09	6.51e-07	0.9988	0.9333	1	0.75	1	1	0.8333
chr4	138712309	0.3996	0.5654	-0.1657	0.02714	-6.106	0.365	0.4949	1.019e-09	6.539e-07	0.9923	0.2	0	0	0	0	0.1667	Ubxn10			NR_104373.1:1
chr12	36666700	0.596	0.2422	0.3538	0.05795	6.106	0.04966	0.01786	1.02e-09	6.545e-07	1	0.6	0.125	1	0	0.4	0.1667	Ispd			NM_001289502.1:8;NM_178629.6:9;NM_001289503.1:9
chr6	30469709	0.6723	0.8134	-0.1411	0.02311	-6.105	0.0123	0.01588	1.03e-09	6.602e-07	0.9623	0.8	0.7143	0.6667	0.875	0.9091	0.9
chr11	116083715	0.4773	0.6987	-0.2213	0.03626	-6.105	0.04917	0.01655	1.031e-09	6.605e-07	0.9996	0.3333	0.24	0.3333	0.4286	0.7143	0.5294	Wbp2			NM_016852.2:6;XM_006533167.3:5;XR_001779973.1:4;XR_001779974.1:5
chr8	121396416	0.3342	0.4724	-0.1382	0.02264	-6.104	0.02038	0.01501	1.036e-09	6.634e-07	0.9541	0.2069	0.2286	0.32	0.3714	0.2632	0.4815
chr15	101766176	0.9219	0.7537	0.1682	0.02756	6.104	0.02234	0.02214	1.037e-09	6.634e-07	0.9933	1	1	1	0.9091	1	0.6923
chr6	30469659	0.6723	0.8134	-0.1411	0.02312	-6.104	0.01465	0.0123	1.038e-09	6.639e-07	0.9623	0.6	0.7143	0.3333	0.8125	0.8182	0.7
chr5	35974081	0.3602	0.1737	0.1865	0.03056	6.103	0.01109	0.01946	1.042e-09	6.662e-07	0.9977	0.32	0.4706	0.4583	0.375	0.1053	0.1053	Afap1			XM_006504098.2:9;NM_027373.2:9;XM_006504100.3:6
chr11	85834777	0.296	0.4614	-0.1654	0.02711	-6.102	0.01681	0.02463	1.051e-09	6.71e-07	0.9921	0.1	0.2308	0.4167	0.5	0.1667	0.8182	Tbx2		NM_009324.2:2
chr1	36552156	0.7178	0.5649	0.1529	0.02506	6.101	0.0169	0.01791	1.054e-09	6.73e-07	0.9826	0.4615	0.6364	0.6	0.5	0.3077	0.5	Sema4c			NM_001304330.1:5;NM_001304329.1:5;NM_001126047.3:5;XM_017319410.1:5;XM_006495809.3:5;XM_006495810.3:5;XM_006495807.1:5;XM_006495808.2:5;XM_006495805.2:5;XM_006495803.2:5;XM_006495804.2:5
chr8	13050690	0.7377	0.5269	0.2108	0.03455	6.101	0.01249	0.01426	1.055e-09	6.731e-07	0.9993	0.8571	0.6429	0.8	0.6667	0.6	0.375	F10		NM_007972.4:7;NM_001242368.1:7
chr1	170897544	0.5804	0.8378	-0.2574	0.0422	-6.101	0.03088	0.01294	1.057e-09	6.739e-07	0.9999	0.6667	0.9167	0.8333	0.75	0.875	0.8462
chr3	146630467	0.7004	0.4785	0.2219	0.03637	6.1	0.01442	0.06711	1.059e-09	6.749e-07	0.9996	1	0.7778	0.8	0.9286	0.5455	0.3333	Uox			NM_009474.5:7
chr10	39991246	0.5831	0.3081	0.275	0.04508	6.1	0.01199	0.04318	1.061e-09	6.756e-07	0.9999	0.5	0.4667	0.4545	0.05882	0.125	0.1667
chr3	149225891	0.5233	0.6865	-0.1632	0.02675	-6.1	0.03627	0.01123	1.063e-09	6.768e-07	0.9909	0.7027	0.5429	0.7812	0.7308	0.75	0.7647	LOC108167379			XR_001784032.1:1
chr2	68448137	0.89	0.7256	0.1644	0.02695	6.099	0.0336	0.0344	1.069e-09	6.796e-07	0.9915	1	1	0.9231	1	0.9091	0.8333	Stk39			NM_016866.2:17
chr12	106312258	0.5452	0.743	-0.1978	0.03244	-6.098	0.08025	0.02958	1.074e-09	6.826e-07	0.9987	0.875	0.8824	0.6875	1	0.8333	1
chr8	11480417	0.3693	0.7022	-0.333	0.05461	-6.098	0.01681	0.01576	1.076e-09	6.836e-07	1	0.7143	0.1429	0.4	0.6667	0.4	0.875
chr6	30469721	0.6723	0.8134	-0.1411	0.02314	-6.096	0.01142	0.0202	1.087e-09	6.9e-07	0.9621	0.75	0.7143	0.7778	0.9375	0.9091	0.9
chr2	148441720	0.6354	0.4311	0.2043	0.03352	6.095	0.0597	0.01578	1.091e-09	6.922e-07	0.9991	1	0.2727	0.5	0.4706	0.5	0.1818	Cd93		NM_010740.3:2
chr1	136776352	0.4546	0.308	0.1466	0.02405	6.095	0.01501	0.01739	1.095e-09	6.946e-07	0.9737	0.6667	0.6667	0.2	0.1	0.4545	0.2143
chr2	85958732	0.7824	0.5951	0.1873	0.03072	6.095	0.0136	0.01414	1.096e-09	6.946e-07	0.9977	0.6667	0.5556	0.6364	0.4444	0.5714	0.4167
chr5	99191576	0.5482	0.4061	0.1421	0.02331	6.094	0.1136	0.1429	1.102e-09	6.978e-07	0.9644	0.5	0.2941	0.08333	0.2727	0.04348	0.5
chr6	30469592	0.6723	0.8134	-0.1411	0.02315	-6.094	0.01273	0.04638	1.102e-09	6.978e-07	0.962	0.6	0.5714	0.4444	0.5	0.8182	0.6
chr12	31275563	0.3157	0.1478	0.1679	0.02755	6.094	0.245	0.1881	1.104e-09	6.989e-07	0.9931	1	0.75	0.5	0.7778	0.2857	0.6667	Lamb1			XM_006514992.3:5;XM_006514993.1:5;NM_008482.2:4
chr3	146630547	0.7004	0.4785	0.2219	0.03642	6.092	0.01499	0.02625	1.116e-09	7.053e-07	0.9996	0.6	0.6667	0.2	0.3571	0.5455	0.1111	Uox		NM_009474.5:8
chr11	44556204	0.669	0.8733	-0.2043	0.03353	-6.092	0.01386	0.01712	1.116e-09	7.053e-07	0.9991	0.625	0.6667	0.8889	1	0.8333	1	Rnf145			XM_006534358.3:7;NM_028862.3:7;XM_006534357.1:7;XM_006534356.2:7;XM_006534359.3:5
chr2	148441771	0.6354	0.4311	0.2043	0.03354	6.092	0.01615	0.01316	1.117e-09	7.06e-07	0.9991	1	0.5455	0.7273	0.5294	0.625	0.3636	Cd93		NM_010740.3:2
chr3	58162315	0.601	0.36	0.2411	0.03958	6.09	0.0113	0.01488	1.128e-09	7.119e-07	0.9998	0.8333	0.5294	0.6	0.4	0.1429	0.2857	Gm40056;1700007F19Rik		XR_001783849.1:3;XR_001783848.1:4;XR_001783847.1:3;XR_001783850.1:3	NR_040538.1:3
chr11	116083596	0.4773	0.6987	-0.2213	0.03634	-6.09	0.01047	0.01237	1.128e-09	7.119e-07	0.9996	0.5556	0.56	0.5	0.8571	0.6875	0.6471	Wbp2			NM_016852.2:6;XM_006533167.3:5;XR_001779973.1:4;XR_001779974.1:5
chr2	29803634	0.6045	0.3765	0.2281	0.03745	6.089	0.3907	0.3014	1.134e-09	7.146e-07	0.9997	0.2	0.1463	0	0.03226	0.07407	0.07317	Slc27a4	Slc27a4		NM_011989.4:1
chr2	31053808	0.825	0.6209	0.2041	0.03353	6.087	0.02697	0.03951	1.147e-09	7.227e-07	0.999	1	0.8462	1	0.8421	0.8	0.875	Fnbp1		NM_019406.3:1	NM_001177649.1:6;NM_001038700.2:6;XM_006497693.1:5;XM_006497694.1:5;XM_017315554.1:7;XM_017315555.1:7;XM_006497692.1:6;XM_017315551.1:6;XM_006497688.1:8;NM_001177650.1:7;XM_006497685.1:9;XM_006497686.1:9;NM_001177648.1:8;XM_006497684.1:8;XM_006497687.1:7;XM_006497689.1:6;XM_006497690.1:6;XM_006497695.3:7;XM_006497691.3:8;XR_374060.2:4
chr8	13050746	0.7377	0.5269	0.2108	0.03463	6.087	0.01244	0.01547	1.15e-09	7.242e-07	0.9993	0.8571	0.6429	0.6	0.3333	0.4	0.375	F10		NM_007972.4:7;NM_001242368.1:7
chr14	103432323	0.8558	0.6638	0.1921	0.03155	6.087	0.01225	0.01315	1.152e-09	7.245e-07	0.9982	0.9333	0.8333	0.8333	0.75	0.7143	0.5556	1700087I21Rik			XR_001781434.1:1;XR_001781430.1:1;XR_001781427.1:2;XR_001781425.1:3;XR_001781426.1:3;XR_001781431.1:3;XR_001781429.1:3;XR_001781433.1:3;XR_001781432.1:3
chr9	44538037	0.4424	0.2944	0.1481	0.02433	6.087	0.02249	0.01866	1.152e-09	7.245e-07	0.976	0.4545	0.4375	0	0.1875	0.25	0.2222
chr14	59716100	0.5975	0.379	0.2185	0.03591	6.086	0.01218	0.01272	1.156e-09	7.264e-07	0.9995	0.7143	0.5	0.5714	0.6	0.3333	0.4	Atp8a2			XM_006519232.3:4;XM_006519235.3:4;XM_006519234.3:4;XM_017316077.1:4;NM_015803.2:4
chr1	186652375	0.523	0.3607	0.1624	0.02668	6.086	0.3902	0.4977	1.16e-09	7.286e-07	0.9903	0.9667	0.96	0.9375	1	0.8824	0.913	Tgfb2			XM_006497135.3:6;XM_006497136.3:6;NM_009367.3:6
chr2	148441757	0.6354	0.4311	0.2043	0.03357	6.085	0.02076	0.01607	1.164e-09	7.31e-07	0.9991	1	0.4545	0.5	0.5	0.5	0.1818	Cd93		NM_010740.3:2
chr2	85958680	0.8086	0.6284	0.1802	0.02961	6.085	0.01428	0.01407	1.165e-09	7.313e-07	0.9966	0.8667	1	0.8333	0.7778	0.5714	0.75
chr19	23191679	0.5041	0.795	-0.2909	0.04781	-6.084	0.01154	0.01471	1.169e-09	7.338e-07	1	0.5385	0.5	0.6111	0.7	0.9091	0.8889
chr6	30469551	0.6723	0.8134	-0.1411	0.02319	-6.084	0.01072	0.01588	1.173e-09	7.36e-07	0.9618	0.7143	0.6429	0.5556	0.875	0.9091	0.9
chr2	148441682	0.6354	0.4311	0.2043	0.03358	6.083	0.02076	0.01627	1.176e-09	7.375e-07	0.9991	1	0.4545	0.5	0.4375	0.375	0.1818	Cd93		NM_010740.3:2
chr15	25758950	0.4784	0.6341	-0.1556	0.02558	-6.083	0.02529	0.01744	1.183e-09	7.405e-07	0.9851	0.1111	0.2	0.5	0.6667	0.4	0.3333	Myo10		XM_006520025.3:1	NM_019472.2:19
chr2	148441573	0.6354	0.4311	0.2043	0.03359	6.082	0.0147	0.01607	1.186e-09	7.417e-07	0.999	1	0.5	0.5909	0.5	0.5	0.1818	Cd93		NM_010740.3:2
chr3	146630608	0.7004	0.4785	0.2219	0.03648	6.082	0.01237	0.03771	1.189e-09	7.429e-07	0.9996	0.6	0.7778	0.6	0.4286	0.2727	0.1111	Uox		NM_009474.5:8
chr9	108391720	0.7619	0.9107	-0.1488	0.02447	-6.081	0.02037	0.03517	1.197e-09	7.473e-07	0.977	0.8333	1	1	1	1	1	Usp4		XM_006511699.3:21;XM_006511700.2:21;XM_006511697.1:21;XM_006511696.1:22;NM_011678.2:22;NM_001311157.1:21
chr1	36552130	0.7178	0.5649	0.1529	0.02515	6.08	0.05136	0.02309	1.205e-09	7.518e-07	0.9823	0.3846	0.4545	0.55	0.4583	0.3846	0.4	Sema4c		NM_001304330.1:5;NM_001304329.1:5;NM_001126047.3:5;XM_017319410.1:5;XM_006495809.3:5;XM_006495810.3:5;XM_006495807.1:5;XM_006495808.2:5;XM_006495805.2:5;XM_006495803.2:5;XM_006495804.2:5
chr6	30469753	0.6723	0.8134	-0.1411	0.02321	-6.079	0.01568	0.02344	1.209e-09	7.54e-07	0.9617	0.85	0.6154	0.5556	0.5625	0.6364	0.7
chr6	30469681	0.6723	0.8134	-0.1411	0.02321	-6.079	0.01217	0.02241	1.211e-09	7.556e-07	0.9617	0.7	0.5714	0.4444	1	0.8182	0.85
chr3	146630497	0.7004	0.4785	0.2219	0.0365	6.078	0.01442	0.0579	1.217e-09	7.591e-07	0.9996	1	0.7778	0.8	0.8571	0.7273	0.7778	Uox			NM_009474.5:7
chr12	106312357	0.5452	0.743	-0.1978	0.03255	-6.078	0.0427	0.01567	1.218e-09	7.593e-07	0.9987	0.375	0.8824	0.625	0.6667	1	0.625
chr17	12305621	0.5786	0.7592	-0.1806	0.02974	-6.075	0.02308	0.01727	1.24e-09	7.715e-07	0.9967	0.4762	0.2222	0.5333	0.8	1	0.5714	Map3k4			XR_001782079.1:24;XR_001782077.1:25;NM_011948.2:26;XR_001782078.1:24;XM_006523329.3:25;XR_001782076.1:25
chr8	125909403	0.691	0.5454	0.1456	0.02397	6.075	0.02191	0.02448	1.241e-09	7.718e-07	0.9714	0.6	0.3846	0.5556	0.3846	0.2857	0.625
chr9	44537977	0.4288	0.2913	0.1375	0.02264	6.074	0.01332	0.01672	1.248e-09	7.755e-07	0.9512	0.2727	0.5625	0.4444	0.1875	0.2667	0.2222
chr8	125909426	0.6921	0.5374	0.1547	0.02547	6.073	0.02275	0.01853	1.255e-09	7.792e-07	0.9841	0.6	0.9231	0.4444	0.2308	0.5333	0.6
chr9	44537983	0.4288	0.2913	0.1375	0.02265	6.071	0.01508	0.01441	1.269e-09	7.879e-07	0.9511	0.6364	0.5625	0.4444	0.25	0.2667	0.2222
chr4	130149145	0.679	0.5387	0.1403	0.0231	6.071	0.0124	0.03253	1.27e-09	7.885e-07	0.9593	0.6429	0.5	0.5556	0.1667	0.6	0.6667
chr15	101766369	0.919	0.7378	0.1812	0.02985	6.071	0.01075	0.01436	1.273e-09	7.896e-07	0.9967	0.9167	0.9	0.9231	0.7273	0.9	0.6154
chr15	25758965	0.4784	0.6341	-0.1556	0.02564	-6.069	0.01696	0.02904	1.285e-09	7.957e-07	0.985	0.3333	0	0.5	0.75	0.4	0.2222	Myo10		XM_006520025.3:1	NM_019472.2:19
chr11	85834735	0.296	0.4614	-0.1654	0.02725	-6.069	0.01708	0.03807	1.288e-09	7.976e-07	0.9918	0.1	0.2308	0.3333	0.3125	0	0.7273	Tbx2		NM_009324.2:2
chr11	116083724	0.4773	0.6987	-0.2213	0.03647	-6.068	0.01652	0.01194	1.293e-09	8e-07	0.9996	0.4444	0.36	0.3333	0.7143	0.7333	0.6471	Wbp2			NM_016852.2:6;XM_006533167.3:5;XR_001779973.1:4;XR_001779974.1:5
chr3	146630509	0.7004	0.4785	0.2219	0.03658	6.065	0.01406	0.04098	1.32e-09	8.155e-07	0.9996	0.6	0.4444	0.6	0.2857	0.4545	0.1111	Uox			NM_009474.5:7
chr8	13050814	0.7377	0.5269	0.2108	0.03475	6.065	0.01399	0.01629	1.322e-09	8.165e-07	0.9993	0.8571	0.5714	0.6	0.6667	0.6	0.25	F10		NM_007972.4:7;NM_001242368.1:7
chr5	35974112	0.3602	0.1737	0.1865	0.03075	6.065	0.0139	0.02809	1.322e-09	8.165e-07	0.9975	0.4	0.5294	0.5	0.375	0.1053	0.05263	Afap1			XM_006504098.2:9;NM_027373.2:9;XM_006504100.3:6
chr9	108391709	0.7547	0.8973	-0.1426	0.02351	-6.065	0.01371	0.01586	1.323e-09	8.165e-07	0.9649	0.8333	0.6667	0.5	0.9231	0.9	1	Usp4		XM_006511699.3:21;XM_006511700.2:21;XM_006511697.1:21;XM_006511696.1:22;NM_011678.2:22;NM_001311157.1:21
chr11	68227236	0.6962	0.8627	-0.1665	0.02745	-6.064	0.04766	0.01999	1.325e-09	8.175e-07	0.9923	0.625	0.2	0.5	0.6429	0.8333	1	Ntn1			NM_008744.2:2
chr1	36560983	0.7032	0.4461	0.2571	0.0424	6.063	0.01578	0.01405	1.336e-09	8.233e-07	0.9999	0.6667	0.3636	0.6667	0.375	0.6667	0.4545
chr1	133351910	0.623	0.4207	0.2024	0.03338	6.061	0.016	0.0685	1.349e-09	8.306e-07	0.9989	0.7	0.7857	0.5897	0.6471	0.6667	0.6818	Ren1			NM_031192.3:1
chr4	141296440	0.5688	0.7245	-0.1557	0.02569	-6.06	0.01412	0.1302	1.363e-09	8.384e-07	0.9849	0.6842	0.7273	0.8571	1	1	0.9091
chr9	25008643	0.777	0.9451	-0.1681	0.02775	-6.059	0.01515	0.01482	1.372e-09	8.433e-07	0.993	0.625	0.6667	0.9167	0.9474	1	1
chr11	85834704	0.296	0.4614	-0.1654	0.0273	-6.058	0.01933	0.04525	1.381e-09	8.485e-07	0.9917	0.1	0.2308	0.25	0.5	0	0.8182	Tbx2		NM_009324.2:2
chr9	108391712	0.7547	0.8973	-0.1426	0.02354	-6.056	0.01334	0.01863	1.393e-09	8.553e-07	0.9647	0.6667	0.6667	0.5	0.9231	0.7	1	Usp4		XM_006511699.3:21;XM_006511700.2:21;XM_006511697.1:21;XM_006511696.1:22;NM_011678.2:22;NM_001311157.1:21
chr8	115711793	0.4258	0.1657	0.2601	0.04296	6.054	0.1903	0.07584	1.412e-09	8.657e-07	0.9999	0.6	0.8824	0.9091	0.5	0.4	0.5
chr17	12305582	0.5786	0.7592	-0.1806	0.02984	-6.054	0.02228	0.02092	1.416e-09	8.678e-07	0.9966	0.8095	0.3333	0.5333	1	1	0.8571	Map3k4			XR_001782079.1:24;XR_001782077.1:25;NM_011948.2:26;XR_001782078.1:24;XM_006523329.3:25;XR_001782076.1:25
chr5	35974027	0.3602	0.1737	0.1865	0.03083	6.049	0.01716	0.0305	1.456e-09	8.907e-07	0.9975	0.2	0.2941	0.25	0.1875	0.05263	0.05263	Afap1			XM_006504098.2:9;NM_027373.2:9;XM_006504100.3:6
chr6	22045132	0.3792	0.175	0.2042	0.03377	6.049	0.0192	0.01466	1.457e-09	8.913e-07	0.999	0.1538	0.1429	0.3	0.25	0.2222	0.0625	Cped1			XM_006505040.3:2;XM_011241054.2:2;XM_006505039.3:2;XM_006505038.3:3;NM_001081351.1:2;XM_006505042.3:2
chr9	108391680	0.7547	0.8973	-0.1426	0.02357	-6.048	0.01485	0.01586	1.466e-09	8.962e-07	0.9645	1	0.5	0.75	0.9231	0.9	1	Usp4		XM_006511699.3:21;XM_006511700.2:21;XM_006511697.1:21;XM_006511696.1:22;NM_011678.2:22;NM_001311157.1:21
chr8	11480432	0.3693	0.7022	-0.333	0.05506	-6.048	0.02352	0.01463	1.469e-09	8.976e-07	1	0.7143	0.1429	0	0.6667	0.6	0.875
chr1	36552241	0.7178	0.5649	0.1529	0.02528	6.047	0.02845	0.02308	1.475e-09	9.009e-07	0.9818	0.9231	0.9091	0.85	0.7917	0.6923	0.7	Sema4c			NM_001304330.1:5;NM_001304329.1:5;NM_001126047.3:5;XM_017319410.1:5;XM_006495809.3:5;XM_006495810.3:5;XM_006495807.1:5;XM_006495808.2:5;XM_006495805.2:5;XM_006495803.2:5;XM_006495804.2:5
chr11	116083779	0.4773	0.6987	-0.2213	0.03661	-6.046	0.01185	0.02203	1.484e-09	9.06e-07	0.9995	0.6667	0.44	0.4167	0.8571	0.8	0.4706	Wbp2			NM_016852.2:6;XM_006533167.3:5;XR_001779973.1:4;XR_001779974.1:5
chr8	13050801	0.7377	0.5269	0.2108	0.03487	6.045	0.01693	0.01611	1.494e-09	9.113e-07	0.9993	1	0.6429	1	0.7778	0.6	0.375	F10		NM_007972.4:7;NM_001242368.1:7
chr2	102100311	0.6472	0.421	0.2262	0.03742	6.044	0.01697	0.02012	1.501e-09	9.149e-07	0.9996	0.5625	0.5833	0.3333	0.09091	0.4545	0.4545	Ldlrad3			NM_178886.3:4;NM_001290784.1:4;XM_006499482.1:4;XM_006499481.3:4
chr13	103927673	0.8082	0.6253	0.1828	0.03025	6.044	0.04328	0.02811	1.508e-09	9.179e-07	0.9969	0.9167	1	1	0.9167	0.7143	0.8182
chr2	85958656	0.8086	0.6284	0.1802	0.02981	6.043	0.01779	0.122	1.517e-09	9.225e-07	0.9964	0.8	1	0.5833	0.1111	0.4286	0.3333
chr1	87640541	0.3939	0.2239	0.17	0.02814	6.042	0.1704	0.1171	1.52e-09	9.241e-07	0.9936	0	0.4167	0.08333	0.08333	0.1053	0	Inpp5d			NR_122078.1:2;NM_001110192.2:2;NM_001110193.2:2;NM_010566.3:2;XM_006529152.2:2;XR_001782395.1:2;XM_006529150.2:2;XM_006529151.2:2;XM_006529149.2:2
chr4	118873453	0.9158	0.6415	0.2743	0.04541	6.041	0.01733	0.02295	1.53e-09	9.3e-07	0.9999	1	1	1	0.4286	1	0.2857
chr6	101083733	0.5235	0.3314	0.1921	0.03181	6.04	0.04171	0.2916	1.538e-09	9.345e-07	0.9981	0.4	0.3333	0.3333	0	0.2222	0
chr1	138385367	0.2005	0.4014	-0.2008	0.03325	-6.04	0.03681	0.01887	1.544e-09	9.372e-07	0.9988	0	0.125	0	0.2667	0.1667	0.1667
chr19	29939924	0.6233	0.4757	0.1475	0.02444	6.037	0.01164	0.02593	1.574e-09	9.546e-07	0.9741	0.6471	0.7059	0.8	0.3333	0.8333	0.5556	Il33			NM_133775.2:1;XM_011247399.2:2
chr6	30469549	0.6723	0.8134	-0.1411	0.02338	-6.034	0.0128	0.0202	1.602e-09	9.698e-07	0.9606	0.8095	0.7143	0.6667	0.9375	0.9091	0.9
chr8	13050564	0.7284	0.5061	0.2223	0.03684	6.033	0.1361	0.1982	1.605e-09	9.711e-07	0.9995	1	1	0.8	0.8889	0.8	1	F10			NM_007972.4:6;NM_001242368.1:6
chr6	119412699	0.9632	0.768	0.1953	0.03237	6.033	0.01532	0.01751	1.608e-09	9.724e-07	0.9984	1	1	1	0.625	1	0.5833	Adipor2			NM_197985.3:7
chr10	62223039	0.7521	0.6091	0.143	0.02371	6.033	0.01152	0.01401	1.608e-09	9.724e-07	0.9652	0.7143	0.8	0.8333	0.4667	0.5714	0.8333	Tspan15			NM_197996.2:7;XM_011243560.2:6;XM_006514080.1:8
chr11	114597751	0.3837	0.5223	-0.1386	0.02297	-6.032	0.1328	0.0118	1.622e-09	9.801e-07	0.9534	0.7451	0.6957	0.6512	0.5918	0.62	0.5957	Gm31724			XR_880310.1:3
chr5	64839374	0.6156	0.3038	0.3118	0.0517	6.032	0.0155	0.02578	1.623e-09	9.807e-07	1	0.2857	0.3333	0.5556	0	0	0
chr15	25758999	0.4784	0.6341	-0.1556	0.0258	-6.031	0.01774	0.03903	1.63e-09	9.841e-07	0.9844	0.2222	0.4	0.75	1	0.6	0.5556	Myo10		XM_006520025.3:1	NM_019472.2:19
chr5	146737277	0.7137	0.8866	-0.1729	0.02867	-6.031	0.0143	0.02259	1.631e-09	9.844e-07	0.9945	0.8889	0.5	0.7778	1	1	1	Usp12		XM_006504818.2:1;NM_011669.3:1
chr4	86551140	0.5775	0.7401	-0.1627	0.02698	-6.029	0.1979	0.05277	1.652e-09	9.961e-07	0.9899	0.2381	0.1	0.3182	0.4375	0.5385	0.4667	Saxo1			NM_001081096.1:3
chr11	100525227	0.4717	0.2082	0.2635	0.04372	6.027	0.01469	0.02377	1.669e-09	1.005e-06	0.9999	0.7143	0.3	0.3333	0	0.2222	0	Acly			NM_001199296.1:28;NM_134037.3:27
chr4	118873521	0.9158	0.6415	0.2743	0.04553	6.025	0.0161	0.01437	1.69e-09	1.017e-06	0.9999	0.8	1	0.6	0.7143	0.8	0.75
chr10	62222991	0.7521	0.6091	0.143	0.02374	6.025	0.01157	0.01467	1.692e-09	1.017e-06	0.965	0.8571	0.8	0.7222	0.4667	0.5	0.8333	Tspan15			NM_197996.2:7;XM_011243560.2:6;XM_006514080.1:8
chr9	108391687	0.7547	0.8973	-0.1426	0.02367	-6.024	0.01494	0.02074	1.697e-09	1.02e-06	0.964	1	0.6667	0.875	0.9231	1	1	Usp4		XM_006511699.3:21;XM_006511700.2:21;XM_006511697.1:21;XM_006511696.1:22;NM_011678.2:22;NM_001311157.1:21
chr11	85834695	0.296	0.4614	-0.1654	0.02746	-6.024	0.03945	0.02564	1.698e-09	1.02e-06	0.9914	0	0.2308	0.25	0.3125	0	0.6364	Tbx2		NM_009324.2:2
chr14	8049339	0.6083	0.8511	-0.2428	0.04031	-6.024	0.03298	0.02729	1.705e-09	1.023e-06	0.9998	0.8571	0.6154	0.85	1	1	1	Abhd6			XM_006518075.3:5;NM_025341.3:6;XM_006518074.2:6;XM_006518073.2:6
chr1	193174888	0.6881	0.491	0.1971	0.03272	6.023	0.01261	0.05514	1.709e-09	1.025e-06	0.9985	0.5294	0.6667	0.6087	0.3478	0.25	0.2222	A130010J15Rik		NM_001160360.1:2;NM_001160359.1:2;NM_181048.3:2;XM_006497253.3:2
chr5	146737288	0.7137	0.8866	-0.1729	0.02872	-6.022	0.01356	0.02762	1.726e-09	1.035e-06	0.9944	0.6667	0.5	0.5556	1	0.5714	1	Usp12		XM_006504818.2:1;NM_011669.3:1
chr2	85958692	0.8086	0.6284	0.1802	0.02992	6.021	0.01799	0.01972	1.731e-09	1.036e-06	0.9963	0.9333	1	0.8182	0.6667	0.5714	0.9167
chr6	7983398	0.4472	0.2638	0.1833	0.03045	6.021	0.01743	0.01324	1.735e-09	1.038e-06	0.9969	0.5	0.8571	0.3	0.2222	0.2857	0.4	Gm35446			XR_868796.1:1;XR_377335.1:1
chr12	106312303	0.5452	0.743	-0.1978	0.03285	-6.021	0.02108	0.02562	1.736e-09	1.039e-06	0.9985	0.375	0.4118	0.3125	0.6667	1	1
chr2	10453290	0.6169	0.8132	-0.1963	0.0326	-6.02	0.01229	0.01846	1.746e-09	1.044e-06	0.9984	0.5714	0.7273	0.75	0.8	0.8	1	Sfmbt2			XM_006497494.3:9;XM_006497490.3:9;XM_006497491.3:10;XM_006497498.3:10;NM_001198808.1:8;XM_006497492.3:8;XM_006497496.3:7;XM_006497493.3:9;NM_177386.5:9;XM_006497499.3:1
chr1	86310444	0.7599	0.9172	-0.1573	0.02615	-6.016	0.1893	0.0159	1.783e-09	1.065e-06	0.9858	1	1	0.4	0.9286	1	1
chr4	103352114	0.3397	0.5961	-0.2564	0.04263	-6.016	0.01371	0.0162	1.787e-09	1.067e-06	0.9999	0.1667	0.24	0.3462	0.4615	0.5	0.7692	Oma1			XM_006503303.3:5;XM_006503301.3:6;NM_025909.3:7;XM_006503300.3:7;XM_006503299.3:7;XM_017320360.1:6;XM_006503302.3:7;XR_867888.1:8
chr5	146737284	0.7137	0.8866	-0.1729	0.02875	-6.015	0.01767	0.01653	1.793e-09	1.071e-06	0.9944	1	0.875	0.6667	0.9	1	1	Usp12		XM_006504818.2:1;NM_011669.3:1
chr14	27171576	0.406	0.1823	0.2237	0.0372	6.013	0.09777	0.2096	1.816e-09	1.083e-06	0.9996	0.875	0.8	0.6667	0.6364	0.6667	0.7143	Arhgef3			XM_006519575.3:3;XM_006519579.3:2;XM_006519574.3:2;NM_001289686.1:2
chr6	124812305	0.4549	0.6031	-0.1482	0.02465	-6.012	0.1423	0.01517	1.831e-09	1.091e-06	0.9747	0.7667	0.75	0.7949	0.6875	0.6471	0.7333	Tpi1			NM_009415.2:3
chr14	59716085	0.5975	0.379	0.2185	0.03636	6.011	0.01218	0.03184	1.849e-09	1.101e-06	0.9994	0.7143	0.5	0.5714	0	0.5	0.2	Atp8a2			XM_006519232.3:4;XM_006519235.3:4;XM_006519234.3:4;XM_017316077.1:4;NM_015803.2:4
chr11	95823615	0.5995	0.4354	0.1641	0.0273	6.01	0.0133	0.01884	1.86e-09	1.106e-06	0.9905	0.6667	0.75	0.7273	0.6	1	0.5		Phospho1;Gm38958
chr11	107310616	0.5682	0.3754	0.1928	0.03208	6.008	0.01274	0.01553	1.875e-09	1.114e-06	0.9981	0.5455	0.7778	0.4615	0.2143	0.2857	0.5	Pitpnc1			XM_006534263.3:5;NM_145823.2:6;XM_006534262.3:5;XM_006534264.3:6
chr19	42866125	0.6828	0.8559	-0.1731	0.02881	-6.007	0.4208	0.02537	1.89e-09	1.121e-06	0.9944	1	1	1	1	1	1	Hpse2			XM_011247295.1:3;XM_006527214.3:3;NM_001081257.2:3
chr13	103927597	0.8157	0.6377	0.178	0.02964	6.006	0.0149	0.01524	1.897e-09	1.125e-06	0.9958	0.5833	0.75	0.8333	0.6667	0.2857	0.6364
chr11	107310629	0.5682	0.3754	0.1928	0.03209	6.006	0.01437	0.01364	1.898e-09	1.125e-06	0.9981	0.8182	0.6667	0.5385	0.2857	0.2857	0.5	Pitpnc1			XM_006534263.3:5;NM_145823.2:6;XM_006534262.3:5;XM_006534264.3:6
chr19	42714015	0.6339	0.8471	-0.2132	0.0355	-6.006	0.02026	0.02084	1.901e-09	1.127e-06	0.9993	0.9	0.8462	0.6667	0.875	1	1
chr3	149225967	0.5233	0.6865	-0.1632	0.02717	-6.005	0.02825	0.01674	1.918e-09	1.136e-06	0.99	0.3784	0.4	0.6562	0.5	0.65	0.7273	LOC108167379			XR_001784032.1:1
chr10	62223028	0.7521	0.6091	0.143	0.02383	6.003	0.01472	0.0142	1.941e-09	1.147e-06	0.9645	0.7143	0.9333	0.6667	0.4667	0.6429	0.8333	Tspan15			NM_197996.2:7;XM_011243560.2:6;XM_006514080.1:8
chr6	99100528	0.7114	0.4679	0.2435	0.04058	6.001	0.01964	0.0146	1.961e-09	1.159e-06	0.9998	0.5	0.375	0.8889	0.6667	0.4286	0.3333	Foxp1;Gm19665		XR_140771.3:1	NM_001197321.1:15;XM_006505313.3:15;XM_006505312.3:15;XM_006505311.3:15;XM_006505310.3:15;NM_053202.2:15;XM_017321304.1:15;XM_017321302.1:15;XM_006505317.3:15;XM_006505324.3:15;XM_006505308.3:15;XM_006505315.3:15;XM_006505314.3:15;XM_006505316.3:15;XM_017321303.1:15;XM_017321301.1:15;XM_006505318.3:13
chr12	106312116	0.5957	0.8242	-0.2285	0.03808	-6	0.02944	0.01427	1.977e-09	1.167e-06	0.9996	0.8889	0.8235	0.75	0.8333	0.8889	0.9091
chr6	76065973	0.4212	0.689	-0.2677	0.04463	-5.999	0.04824	0.01967	1.982e-09	1.169e-06	0.9999	0.6667	0.8333	0.7	0.8889	0.75	0.6667
chr3	47387373	0.926	0.7177	0.2083	0.03473	5.998	0.01709	0.01243	2.001e-09	1.179e-06	0.9991	0.6667	1	1	0.6429	0.6667	0.75
chr16	97018326	0.7827	0.4992	0.2835	0.04727	5.997	0.03078	0.02087	2.009e-09	1.184e-06	0.9999	0.8333	1	1	0.6	0.875	0.6667	Dscam			XM_006522886.2:31;NM_031174.4:30;XM_011246093.1:20
chr11	6006465	0.4456	0.5874	-0.1417	0.02364	-5.996	0.02505	0.0273	2.017e-09	1.189e-06	0.9613	0.72	0.4138	0.6111	0.75	0.8667	0.7391	Camk2b;Gm40812	Gm40812	XR_872235.2:1	NM_001174054.1:18;NM_007595.5:18;NM_001174053.1:17;XM_017314241.1:21;XM_006514464.2:21;XM_017314239.1:18;XM_017314240.1:17;XM_006514465.2:21;XM_006514475.1:17;XM_006514467.2:20;XM_006514476.1:17;XM_006514469.2:19;XM_017314238.1:20;XM_006514477.1:17;XM_006514470.3:19;XM_017314237.1:20;XM_006514479.2:16
chr11	107310643	0.5682	0.3754	0.1928	0.03215	5.996	0.01429	0.01479	2.019e-09	1.189e-06	0.998	0.7273	0.7778	0.4615	0.2143	0.2857	0.4167	Pitpnc1			XM_006534263.3:5;NM_145823.2:6;XM_006534262.3:5;XM_006534264.3:6
chr11	95823618	0.5995	0.4354	0.1641	0.02737	5.995	0.01791	0.01478	2.035e-09	1.198e-06	0.9904	0.7778	0.875	0.7273	0.3	0.6	0.6		Phospho1;Gm38958
chr5	66065337	0.8778	0.6917	0.1861	0.03105	5.994	0.0138	0.01502	2.043e-09	1.201e-06	0.9972	0.8571	0.9091	1	0.8	0.6667	0.8889	Rbm47			XM_006503956.2:5;NM_139065.3:5;NM_178446.4:5;NM_001291226.1:4;NM_001127382.2:5;XM_006503962.1:4
chr5	115866978	0.5497	0.7069	-0.1572	0.02623	-5.994	0.09666	0.02044	2.05e-09	1.205e-06	0.9854	0.9091	0.65	0.9167	0.875	0.875	0.8571	Cit			XM_006530131.1:5;XM_006530146.3:5;XM_017320640.1:5;XM_006530142.3:5;XM_006530138.3:5;XM_006530139.3:5;XM_006530135.3:5;XM_006530136.3:5;XM_006530137.3:5;XM_006530134.3:5;XM_006530130.3:5;XM_011248163.2:5;XM_006530145.3:5;XM_006530143.3:5;XM_006530141.3:5;XM_006530140.3:5;XM_006530133.3:5;XM_006530132.3:5;NM_007708.3:4
chr8	108710369	0.4491	0.6728	-0.2237	0.03732	-5.993	0.01334	0.01724	2.054e-09	1.207e-06	0.9995	0.6364	0.4545	0.2857	0.8571	0.4286	0.8	Zfhx3			XM_006530585.3:1;XM_011248284.2:1
chr9	108391693	0.7547	0.8973	-0.1426	0.02379	-5.993	0.01729	0.02074	2.058e-09	1.209e-06	0.9632	1	1	0.625	0.9231	1	1	Usp4		XM_006511699.3:21;XM_006511700.2:21;XM_006511697.1:21;XM_006511696.1:22;NM_011678.2:22;NM_001311157.1:21
chr14	8049622	0.6528	0.8415	-0.1887	0.03148	-5.993	0.1408	0.01511	2.063e-09	1.211e-06	0.9976	1	0.9231	0.8947	0.8889	1	0.875	Abhd6		XM_006518075.3:6;NM_025341.3:7;XM_006518074.2:7;XM_006518073.2:7
chr18	40258837	0.5644	0.4212	0.1433	0.0239	5.993	0.117	0.2627	2.064e-09	1.211e-06	0.9648	0.2105	0.4167	0.2424	0.04167	0.1154	0.08333	Kctd16		XM_017317937.1:2;XM_017317936.1:2;XM_017317938.1:2;XM_017317939.1:2;NM_026135.1:1
chr10	62223018	0.7521	0.6091	0.143	0.02387	5.992	0.01657	0.01401	2.07e-09	1.213e-06	0.9643	0.5	0.8667	0.7222	0.4667	0.5714	0.8333	Tspan15			NM_197996.2:7;XM_011243560.2:6;XM_006514080.1:8
chr15	85277604	0.5282	0.7285	-0.2003	0.03343	-5.992	0.01229	0.03106	2.072e-09	1.214e-06	0.9987	0.625	0.375	0.6154	0.75	1	1	Fbln1			NM_010180.2:16
chr15	98930130	0.7975	0.9544	-0.1568	0.02617	-5.992	0.01659	0.01575	2.075e-09	1.215e-06	0.985	0.9286	0.8333	1	1	0.9	1	Gm41396			XR_875651.2:1;XR_001781765.1:2;XR_001781766.1:2
chr4	130149109	0.6719	0.5297	0.1422	0.02374	5.99	0.01096	0.09836	2.092e-09	1.224e-06	0.9623	0.6429	0.75	0.7222	0.25	0.8	0.9167
chr1	132095845	0.5767	0.3494	0.2273	0.03796	5.987	0.01226	0.01432	2.131e-09	1.245e-06	0.9996	0.3333	0.6429	0.5	0.2667	0.2222	0.3333
chr1	136776345	0.4755	0.3175	0.1581	0.02641	5.986	0.02842	0.08615	2.154e-09	1.257e-06	0.9861	0.3333	0.8889	0.2	0	0.4545	0.07143
chr5	64193273	0.6768	0.4756	0.2012	0.03362	5.985	0.02458	0.2422	2.166e-09	1.262e-06	0.9987	0.7857	0.3333	0.5882	0.4444	0	0.08333	Tbc1d1			XM_011240758.2:3;XM_011240757.2:3;XM_006504037.3:3;XM_006504040.3:2;XM_006504036.3:2;NM_019636.3:2;NM_001310611.1:2
chr5	66065615	0.8985	0.7158	0.1827	0.03053	5.984	0.01447	0.2206	2.175e-09	1.267e-06	0.9966	0.7143	1	0.8889	1	1	0.8889	Rbm47			XM_006503956.2:5;NM_139065.3:5;NM_178446.4:5;NM_001291226.1:4;NM_001127382.2:5;XM_006503962.1:4
chr2	121301519	0.4802	0.2987	0.1815	0.03034	5.983	0.08204	0.03026	2.195e-09	1.278e-06	0.9964	0.5143	0.381	0.8485	0.5185	0.4286	0.5152	Map1a		XM_006498872.3:5;NM_032393.2:5;NM_001173506.1:4
chr13	51970624	0.6217	0.4076	0.2141	0.03579	5.98	0.3936	0.9895	2.227e-09	1.295e-06	0.9993	0.9231	1	1	1	1	1
chr4	141296422	0.5688	0.7245	-0.1557	0.02603	-5.98	0.0183	0.1158	2.23e-09	1.296e-06	0.9838	0.7895	0.7273	0.7143	0.9286	1	1
chr11	107310684	0.5682	0.3754	0.1928	0.03224	5.979	0.01521	0.01553	2.239e-09	1.301e-06	0.998	0.8182	0.6667	0.4615	0.2143	0.2857	0.5	Pitpnc1			XM_006534263.3:5;NM_145823.2:6;XM_006534262.3:5;XM_006534264.3:6
chr4	130149039	0.6719	0.5297	0.1422	0.02378	5.978	0.01075	0.0182	2.252e-09	1.308e-06	0.962	0.7143	0.5833	0.6111	0.25	0.6	0.5833
chr9	29732259	0.7678	0.5505	0.2173	0.03635	5.978	0.01484	0.01677	2.255e-09	1.309e-06	0.9994	0.6111	0.7333	1	0.5333	0.8333	0.4615	Ntm			XM_006510206.3:9;XM_017313305.1:8;XM_017313304.1:8;NM_172290.3:7
chr15	25759081	0.4942	0.6395	-0.1453	0.0243	-5.978	0.01496	0.01608	2.256e-09	1.31e-06	0.9688	0.3333	0.2	0.375	0.8333	0.4	0.5556	Myo10		XM_006520025.3:1	NM_019472.2:19
chr13	103927489	0.8157	0.6377	0.178	0.02979	5.977	0.01296	0.01605	2.279e-09	1.322e-06	0.9956	0.75	1	0.8462	0.6667	0.2857	0.5455
chr10	62223145	0.7521	0.6091	0.143	0.02393	5.976	0.01327	0.01806	2.293e-09	1.328e-06	0.9639	0.7857	0.8667	0.8333	0.4	0.7143	0.8333	Tspan15			NM_197996.2:7;XM_011243560.2:6;XM_006514080.1:8
chr1	87640557	0.3787	0.2053	0.1734	0.02902	5.975	0.05872	0.2022	2.306e-09	1.335e-06	0.9943	0.8	0.6667	0.4167	0.3846	0.7368	0.6667	Inpp5d			NR_122078.1:2;NM_001110192.2:2;NM_001110193.2:2;NM_010566.3:2;XM_006529152.2:2;XR_001782395.1:2;XM_006529150.2:2;XM_006529151.2:2;XM_006529149.2:2
chr2	126499507	0.5718	0.7417	-0.1699	0.02843	-5.974	0.01193	0.01288	2.31e-09	1.337e-06	0.993	0.6	0.5556	0.5	0.75	0.75	0.7143	Atp8b4			XM_006499496.1:27;XM_006499495.1:27
chr3	47387363	0.926	0.7177	0.2083	0.03487	5.974	0.01709	0.01406	2.317e-09	1.34e-06	0.9991	0.6667	1	1	0.7143	1	0.6667
chr13	40894965	0.6416	0.5035	0.1381	0.02312	5.974	0.06634	0.2428	2.319e-09	1.34e-06	0.9505	0.875	0.7931	0.88	0.875	0.9167	0.9	Gcnt2			NM_023887.4:1;XM_006516851.3:1;XR_873272.2:1;NM_008105.3:1
chrY	90828823	0.6767	0.8457	-0.169	0.02831	-5.97	0.04866	0.07181	2.366e-09	1.364e-06	0.9926	0.8974	0.7812	0.7857	1	0.8929	0.9615	LOC108168644	LOC108168644	XM_017318855.1:2;XM_017318856.1:2;XM_017318853.1:2;XM_017318854.1:3;XM_017318852.1:2		chrY:90825140-90829322
chr13	103927613	0.8157	0.6377	0.178	0.02982	5.97	0.01674	0.0142	2.369e-09	1.366e-06	0.9956	0.75	0.875	1	0.6667	0.5714	0.4545
chr10	62223042	0.7521	0.6091	0.143	0.02396	5.97	0.01832	0.01511	2.372e-09	1.367e-06	0.9637	0.5714	0.9333	0.6667	0.4667	0.4286	0.6667	Tspan15			NM_197996.2:7;XM_011243560.2:6;XM_006514080.1:8
chr6	136620349	0.5606	0.7294	-0.1688	0.02827	-5.97	0.9895	0.2308	2.38e-09	1.371e-06	0.9925	1	1	1	1	1	1	Plbd1			NM_025806.2:5
chr17	87012004	0.6682	0.4762	0.192	0.03216	5.969	0.06964	0.217	2.394e-09	1.378e-06	0.9979	0.75	0.8929	0.9231	0.9091	0.9091	0.8182	Pigf			XM_006523831.2:2;NM_008838.1:2
chr1	193174756	0.6881	0.491	0.1971	0.03303	5.967	0.03092	0.01148	2.413e-09	1.389e-06	0.9984	0.4706	0.4783	0.6957	0.5217	0.375	0.5	A130010J15Rik		NM_001160360.1:2;NM_001160359.1:2;NM_181048.3:2;XM_006497253.3:2
chr4	131173714	0.2751	0.4235	-0.1484	0.02487	-5.967	0.1146	0.07475	2.422e-09	1.393e-06	0.9742	0.6923	0.6389	0.5385	0.7	0.7	0.6818
chr2	135536335	0.5503	0.306	0.2443	0.04096	5.964	0.01281	0.01493	2.458e-09	1.41e-06	0.9998	0.6522	0.5	0.8	0.35	0.08333	0.3
chr3	47387409	0.926	0.7177	0.2083	0.03493	5.964	0.01671	0.01495	2.46e-09	1.411e-06	0.999	1	1	1	0.7143	1	0.5833
chr11	100525114	0.4717	0.2082	0.2635	0.04421	5.961	0.07518	0.02289	2.501e-09	1.433e-06	0.9999	0.5714	0.25	0	0	0.1111	0.2	Acly			NM_001199296.1:28;NM_134037.3:27
chr18	38177542	0.5371	0.3573	0.1798	0.03016	5.961	0.09751	0.04068	2.501e-09	1.433e-06	0.9959	0.8947	0.7647	0.6842	0.3571	0.5714	0.6875
chr9	56664174	0.6698	0.84	-0.1703	0.02857	-5.96	0.01275	0.01338	2.518e-09	1.439e-06	0.993	0.4444	0.75	0.7333	0.75	0.8889	0.9	Lingo1	Gm31642		XM_006511088.3:2;XM_017313333.1:2;XM_017313335.1:2;XM_017313336.1:2;NM_181074.4:2;XM_006511089.3:2;XM_017313334.1:2;XM_006511090.3:2
chr16	91542062	0.6487	0.4782	0.1705	0.02862	5.958	0.01132	0.01309	2.553e-09	1.457e-06	0.9931	0.6667	0.7	0.7222	0.7	0.5455	0.5
chr18	38177425	0.5457	0.377	0.1687	0.02832	5.956	0.07994	0.08646	2.582e-09	1.472e-06	0.9923	0.25	0.3125	0.2778	0.07692	0.3077	0.07692
chr8	70496066	0.3799	0.1936	0.1864	0.03129	5.955	0.01182	0.01472	2.594e-09	1.478e-06	0.9971	0.2857	0.4545	0.4286	0.1111	0.1667	0.4	Crlf1			XM_006509541.1:1;XM_006509540.3:1;NM_018827.3:1;XM_006509542.1:1
chr13	43237473	0.2433	0.5632	-0.32	0.05374	-5.955	0.01297	0.02377	2.604e-09	1.484e-06	1	0.3333	0.4167	0.2857	0.8	0.1667	0.6154	Gfod1			XM_006516932.3:1;NM_001033399.4:1
chr15	85277518	0.5432	0.7356	-0.1923	0.03231	-5.953	0.01145	0.01292	2.628e-09	1.496e-06	0.9979	0.625	0.625	0.6154	0.75	0.8	0.7273	Fbln1			NM_010180.2:16
chr2	10453310	0.6169	0.8132	-0.1963	0.03297	-5.952	0.016	0.02203	2.644e-09	1.503e-06	0.9982	0.4286	0.3636	0.625	0.8	0.2	0.7273	Sfmbt2			XM_006497494.3:9;XM_006497490.3:9;XM_006497491.3:10;XM_006497498.3:10;NM_001198808.1:8;XM_006497492.3:8;XM_006497496.3:7;XM_006497493.3:9;NM_177386.5:9;XM_006497499.3:1
chr2	121301671	0.4802	0.2987	0.1815	0.03049	5.952	0.04071	0.07072	2.647e-09	1.504e-06	0.9962	0.2571	0.2857	0.4706	0.1852	0.07143	0.2424	Map1a		XM_006498872.3:5;NM_032393.2:5;NM_001173506.1:4
chr7	46117548	0.7385	0.5826	0.1559	0.0262	5.952	0.0164	0.05718	2.65e-09	1.506e-06	0.9836	0.5	0.5556	0.6364	0.1818	0.4286	0.3636	Abcc8			NM_011510.3:15;XM_006540749.1:15;XR_882027.1:14;XR_001785505.1:14;XR_001785506.1:14;XM_006540750.1:15;XR_001785502.1:13;XR_001785504.1:14;XR_001785507.1:14;XR_001785501.1:14;XR_001785503.1:14;XR_882028.1:10;XR_001785508.1:12;XR_001785510.1:12;XR_001785509.1:13;XR_001785511.1:13;XR_001785512.1:13;XR_001785513.1:12
chr10	62222951	0.7521	0.6091	0.143	0.02403	5.952	0.01922	0.01401	2.654e-09	1.507e-06	0.9633	0.5714	0.5	0.6667	0.4667	0.5714	0.8333	Tspan15			NM_197996.2:7;XM_011243560.2:6;XM_006514080.1:8
chr1	193174746	0.6881	0.491	0.1971	0.03312	5.951	0.01601	0.01298	2.657e-09	1.508e-06	0.9983	0.6471	0.7826	0.8696	0.6087	0.625	0.6111	A130010J15Rik		NM_001160360.1:2;NM_001160359.1:2;NM_181048.3:2;XM_006497253.3:2
chr2	156420344	0.6541	0.4971	0.157	0.02639	5.951	0.01263	0.01631	2.657e-09	1.508e-06	0.9847	0.6667	0.75	0.8	0.4545	0.8571	0.375		Epb41l1
chr10	98977309	0.3227	0.5826	-0.2599	0.04367	-5.951	0.01204	0.01328	2.663e-09	1.51e-06	0.9999	0.1818	0.3043	0.5	0.7143	0.6154	0.6667	Atp2b1			XR_001779588.1:2;XR_001779589.1:2;XR_001779587.1:2;XM_017314072.1:2;XM_011243549.2:2;XM_006514015.3:2;XM_011243548.2:2;XM_017314071.1:2;NM_026482.2:2
chr13	103927503	0.8157	0.6377	0.178	0.02992	5.951	0.01286	0.01851	2.667e-09	1.511e-06	0.9954	0.75	0.625	0.6923	0.5	0.2857	0.5455
chr15	98930110	0.7975	0.9544	-0.1568	0.02635	-5.95	0.02195	0.01359	2.674e-09	1.515e-06	0.9845	0.7143	0.8889	0.375	0.9	1	0.8571	Gm41396			XR_875651.2:1;XR_001781765.1:2;XR_001781766.1:2
chr10	62223141	0.7521	0.6091	0.143	0.02404	5.95	0.06111	0.02119	2.678e-09	1.517e-06	0.9633	0.8571	0.8	1	0.6667	0.7857	1	Tspan15			NM_197996.2:7;XM_011243560.2:6;XM_006514080.1:8
chr9	60849522	0.7519	0.5123	0.2396	0.04028	5.949	0.1427	0.02957	2.697e-09	1.527e-06	0.9997	1	0.9091	1	0.7143	0.8462	0.5	Uaca			XM_017313609.1:7;XM_006511481.1:5;NM_028283.2:5;XM_006511483.3:5;XM_006511482.3:5
chr10	62222939	0.7521	0.6091	0.143	0.02404	5.949	0.01259	0.01891	2.701e-09	1.529e-06	0.9632	0.7857	0.875	0.6667	0.7333	0.7857	0.3333	Tspan15			NM_197996.2:7;XM_011243560.2:6;XM_006514080.1:8
chr1	133351763	0.623	0.4207	0.2024	0.03402	5.949	0.03886	0.04429	2.702e-09	1.529e-06	0.9987	0.4333	0.6667	0.3846	0.3529	0.2667	0.1818	Ren1			NM_031192.3:1
chr2	85958702	0.7944	0.6168	0.1776	0.02986	5.948	0.01496	0.01434	2.714e-09	1.534e-06	0.9953	0.8667	1	0.7273	0.6667	0.4286	0.75
chr9	56664235	0.6698	0.84	-0.1703	0.02863	-5.947	0.01215	0.01604	2.727e-09	1.54e-06	0.9929	0.6667	0.5	0.6	0.75	1	0.9	Lingo1	Gm31642		XM_006511088.3:2;XM_017313333.1:2;XM_017313335.1:2;XM_017313336.1:2;NM_181074.4:2;XM_006511089.3:2;XM_017313334.1:2;XM_006511090.3:2
chr14	25852132	0.7901	0.6336	0.1565	0.02631	5.947	0.05032	0.1228	2.734e-09	1.543e-06	0.9841	0.5714	0.8889	0.4545	0.25	0.3125	0.3	Anxa11			NM_013469.2:1;XM_006518451.3:2
chr10	118043816	0.6053	0.4316	0.1737	0.02922	5.943	0.01495	0.01482	2.792e-09	1.574e-06	0.9942	0.8889	0.7	0.5833	0.2	0.3	0.5	Gm32663			XR_872079.1:2
chr3	34222380	0.4783	0.6433	-0.165	0.02776	-5.943	0.5948	0.691	2.802e-09	1.578e-06	0.9904	1	1	0.9167	1	1	1
chr17	9454316	0.397	0.1592	0.2377	0.04003	5.94	0.02309	0.1321	2.852e-09	1.604e-06	0.9997	0.2	0	0.2222	0.1429	0	0
chr9	56664203	0.6698	0.84	-0.1703	0.02867	-5.939	0.01163	0.01828	2.866e-09	1.61e-06	0.9929	0.5556	0.75	0.7333	0.9167	1	0.9	Lingo1	Gm31642		XM_006511088.3:2;XM_017313333.1:2;XM_017313335.1:2;XM_017313336.1:2;NM_181074.4:2;XM_006511089.3:2;XM_017313334.1:2;XM_006511090.3:2
chr2	72056001	0.7793	0.5662	0.2131	0.03589	5.938	0.01178	0.1031	2.884e-09	1.62e-06	0.9992	0.7917	0.65	0.6667	0.5263	0.5556	0.09091	Rapgef4			NM_001204167.1:4;NM_019688.2:4;NM_001204165.1:4;NM_001204166.1:1;XM_017319138.1:1
chr1	132095656	0.5767	0.3494	0.2273	0.03828	5.938	0.0122	0.0202	2.891e-09	1.623e-06	0.9996	0.3333	0.5	0.6	0.1333	0.3333	0.5
chr10	62223071	0.7521	0.6091	0.143	0.0241	5.935	0.01338	0.02407	2.93e-09	1.643e-06	0.9629	0.5714	0.8667	0.7222	0.3333	0.7143	0.8333	Tspan15			NM_197996.2:7;XM_011243560.2:6;XM_006514080.1:8
chr6	135899448	0.5083	0.711	-0.2027	0.03416	-5.935	0.9895	0.02654	2.942e-09	1.649e-06	0.9987	1	1	1	0.8571	1	0.9	Grin2b			NM_008171.3:10;XM_006505573.3:10;XM_006505574.3:10;XM_017321396.1:10;XM_011241221.2:10;XM_011241220.2:10;XM_006505575.3:10
chr3	149226019	0.5233	0.6865	-0.1632	0.0275	-5.935	0.008885	0.01283	2.946e-09	1.651e-06	0.9892	0.5676	0.5714	0.625	0.8077	0.75	0.6364	LOC108167379			XR_001784032.1:1
chr13	104610613	0.4628	0.2983	0.1646	0.02773	5.934	0.1022	0.1789	2.949e-09	1.652e-06	0.9901	0.2	0.2	0.25	0.125	0.09091	0.1111
chr16	93574568	0.356	0.1913	0.1647	0.02775	5.934	0.6971	0.665	2.953e-09	1.654e-06	0.9901	1	0.8824	1	1	1	0.8333
chr15	25759113	0.4942	0.6395	-0.1453	0.02449	-5.933	0.01226	0.02563	2.975e-09	1.664e-06	0.9678	0.4444	0.4	0.625	0.9167	0.4	0.4444	Myo10		XM_006520025.3:1	NM_019472.2:19
chr1	193174762	0.6881	0.491	0.1971	0.03323	5.932	0.01923	0.01394	2.988e-09	1.671e-06	0.9983	0.6471	0.8696	0.8261	0.4348	0.5	0.6667	A130010J15Rik		NM_001160360.1:2;NM_001160359.1:2;NM_181048.3:2;XM_006497253.3:2
chr3	149225996	0.5233	0.6865	-0.1632	0.02751	-5.931	0.01231	0.009782	3.011e-09	1.682e-06	0.9892	0.5135	0.4	0.5625	0.6923	0.7	0.697	LOC108167379			XR_001784032.1:1
chr6	24408775	0.4596	0.6976	-0.2379	0.04012	-5.931	0.4945	0.01917	3.014e-09	1.683e-06	0.9997	1	1	0.9	0.7857	0.9231	0.6667
chr14	48570660	0.6786	0.5397	0.139	0.02343	5.93	0.3164	0.3647	3.033e-09	1.692e-06	0.9518	1	0.8333	1	0.9286	1	0.9375
chr14	27171307	0.3871	0.1861	0.201	0.0339	5.929	0.0138	0.01489	3.052e-09	1.702e-06	0.9986	0.25	0.6	0.3333	0.1818	0.3333	0.07143	Arhgef3			XM_006519575.3:3;XM_006519579.3:2;XM_006519574.3:2;NM_001289686.1:2
chr7	13314573	0.4935	0.771	-0.2774	0.04681	-5.927	0.01627	0.02377	3.093e-09	1.723e-06	0.9999	0.7143	0.6316	0.6667	1	0.7143	1	Pla2g4c			XM_006539805.3:1
chr15	25759032	0.4942	0.6395	-0.1453	0.02451	-5.926	0.01466	0.02298	3.095e-09	1.723e-06	0.9676	0.4444	0.2	0.75	0.9167	0.4	0.7778	Myo10		XM_006520025.3:1	NM_019472.2:19
chr10	4684097	0.5888	0.3648	0.224	0.0378	5.925	0.01358	0.01321	3.114e-09	1.733e-06	0.9995	0.2857	0.4444	0.5385	0.2727	0.375	0.3333	Esr1			NM_007956.5:1;XM_017313797.1:1;NR_126357.1:2;NM_001302532.1:2;XM_011243067.2:2;XM_011243066.2:2;XM_011243068.2:1
chr15	25759049	0.4942	0.6395	-0.1453	0.02452	-5.925	0.01203	0.02757	3.122e-09	1.737e-06	0.9676	0.4444	0.4	0.5	0.9167	0.6	0.8889	Myo10		XM_006520025.3:1	NM_019472.2:19
chr1	132095792	0.5767	0.3494	0.2273	0.03837	5.923	0.01207	0.02273	3.158e-09	1.752e-06	0.9995	0.3333	0.6429	0.6	0.1333	0.2222	0.5
chr6	108416908	0.7736	0.6348	0.1388	0.02344	5.923	0.0117	0.01866	3.162e-09	1.754e-06	0.9512	0.8	0.6	0.8	0.4444	0.7	0.2857	Itpr1		XM_006505637.1:37;XM_017321410.1:37;XM_006505630.1:37;XM_017321409.1:37;XM_006505626.1:37;XM_006505636.1:38;XM_017321408.1:38;XM_006505633.1:38;XM_006505629.1:38;XM_006505628.1:38;XM_006505632.1:38;XM_006505625.1:38;XM_006505624.1:38;XM_006505627.1:38;XM_017321407.1:38;XM_006505623.1:38;XM_006505631.2:38;NM_010585.5:38
chr15	85277422	0.5432	0.7356	-0.1923	0.03248	-5.922	0.0126	0.01465	3.175e-09	1.76e-06	0.9978	0.625	0.375	0.4615	0.625	0.6	0.5455	Fbln1			NM_010180.2:16
chr10	62223165	0.7521	0.6091	0.143	0.02415	5.921	0.02168	0.01338	3.191e-09	1.768e-06	0.9626	0.7143	0.9333	0.8889	0.6	0.7333	0.6667	Tspan15			NM_197996.2:7;XM_011243560.2:6;XM_006514080.1:8
chr10	98977315	0.3227	0.5826	-0.2599	0.04389	-5.921	0.01497	0.01393	3.201e-09	1.773e-06	0.9999	0.09091	0.2609	0.25	0.7143	0.4615	0.6667	Atp2b1			XR_001779588.1:2;XR_001779589.1:2;XR_001779587.1:2;XM_017314072.1:2;XM_011243549.2:2;XM_006514015.3:2;XM_011243548.2:2;XM_017314071.1:2;NM_026482.2:2
chr1	64338395	0.396	0.1812	0.2148	0.03628	5.921	0.07687	0.2461	3.202e-09	1.773e-06	0.9992	0.64	0.4138	0.8	0.7895	0.6	0.75
chr1	132095788	0.5767	0.3494	0.2273	0.03839	5.92	0.01239	0.02273	3.225e-09	1.783e-06	0.9995	0.3333	0.5	0.5	0.1333	0.2222	0.5
chr2	32907197	0.7215	0.4899	0.2316	0.03913	5.919	0.0121	0.01374	3.243e-09	1.792e-06	0.9996	0.75	0.8333	0.6471	0.4167	0.4545	0.6316	Fam129b			NM_146119.2:2
chr4	141296418	0.5688	0.7245	-0.1557	0.0263	-5.919	0.01725	0.01531	3.248e-09	1.794e-06	0.9828	0.7368	0.8182	0.7143	0.6429	1	0.8182
chr10	39991235	0.5831	0.3081	0.275	0.04646	5.918	0.01264	0.01841	3.249e-09	1.794e-06	0.9999	0.7143	0.6875	0.6667	0.3889	0.5	0.5
chr3	96829714	0.7094	0.4131	0.2963	0.05008	5.917	0.0621	0.9895	3.283e-09	1.811e-06	1	1	0.75	1	1	1	1	Pdzk1	Cd160;Pdzk1		XM_017319675.1:1
chr4	130149134	0.6719	0.5297	0.1422	0.02406	5.909	0.01902	0.08879	3.434e-09	1.881e-06	0.9602	0.8571	0.8333	0.7778	0.1667	0.8	0.8333
chr5	64839251	0.6156	0.3038	0.3118	0.05278	5.908	0.01282	0.01675	3.465e-09	1.896e-06	1	0.5714	0.5	0.7778	0.2	0.3333	0
chr3	149225921	0.5233	0.6865	-0.1632	0.02762	-5.908	0.01682	0.01565	3.465e-09	1.896e-06	0.9889	0.4324	0.4	0.5938	0.6923	0.9	0.6667	LOC108167379			XR_001784032.1:1
chr3	149225975	0.5233	0.6865	-0.1632	0.02762	-5.907	0.01531	0.01376	3.487e-09	1.907e-06	0.9889	0.4324	0.4286	0.625	0.6154	0.65	0.5758	LOC108167379			XR_001784032.1:1
chr17	5387066	0.8595	0.6775	0.182	0.03082	5.904	0.01723	0.01707	3.547e-09	1.938e-06	0.9961	1	1	0.875	0.7778	0.875	0.8333
chr18	47076933	0.5197	0.7171	-0.1974	0.03343	-5.904	0.1319	0.01256	3.555e-09	1.942e-06	0.9982	0.7273	0.9167	0.8077	0.7419	0.8667	0.7778	Commd10			XM_006526229.3:3;XM_006526228.3:4;NM_178377.4:5;XM_006526227.3:4;XM_006526225.3:5;XM_006526224.3:6
chr15	85277415	0.5432	0.7356	-0.1923	0.03259	-5.902	0.01413	0.01481	3.591e-09	1.96e-06	0.9977	0.625	0.375	0.3846	0.625	0.4	0.8182	Fbln1			NM_010180.2:16
chr15	25759025	0.4942	0.6395	-0.1453	0.02461	-5.902	0.01203	0.03318	3.593e-09	1.96e-06	0.9671	0.4444	0.4	0.5	0.9167	0.6	0.3333	Myo10		XM_006520025.3:1	NM_019472.2:19
chr12	106312375	0.511	0.7201	-0.2091	0.03543	-5.901	0.01646	0.01704	3.609e-09	1.967e-06	0.999	0.375	0.7059	0.375	0.6667	1	0.5
chr14	27171362	0.422	0.2141	0.2079	0.03524	5.901	0.01841	0.0172	3.62e-09	1.973e-06	0.9989	0.25	0.7	0.1667	0.1818	0.3333	0.07143	Arhgef3			XM_006519575.3:3;XM_006519579.3:2;XM_006519574.3:2;NM_001289686.1:2
chr1	132095638	0.5767	0.3494	0.2273	0.03852	5.9	0.04135	0.1155	3.637e-09	1.981e-06	0.9995	0.6667	0.9286	0.7	0.8667	0.5556	0.5
chr11	95823636	0.5995	0.4354	0.1641	0.02782	5.898	0.01573	0.02275	3.687e-09	2.006e-06	0.9894	0.6667	0.75	0.8182	0.4	1	0.6		Phospho1;Gm38958
chr1	132346394	0.5514	0.4067	0.1447	0.02453	5.897	0.01409	0.01442	3.693e-09	2.009e-06	0.9657	0.375	0.8333	0.5	0.3333	0.2222	0.2857	F730311O21Rik		XR_387396.2:3;XR_387393.2:3;XR_387395.2:3;XR_387394.2:4	XR_878527.1:3
chr9	110206114	0.7559	0.6013	0.1546	0.02622	5.897	0.1557	0.4552	3.712e-09	2.016e-06	0.9814	1	1	0.8824	1	1	0.9286	Smarcc1		NM_009211.2:24
chr4	130149095	0.6719	0.5297	0.1422	0.02412	5.895	0.01057	0.03168	3.748e-09	2.034e-06	0.9599	0.7143	0.6667	0.6111	0.1667	0.6	0.6667
chr1	132095862	0.5767	0.3494	0.2273	0.03856	5.894	0.01303	0.0173	3.759e-09	2.038e-06	0.9995	0.6667	0.5714	0.8	0.4	0.7	0.5
chr5	127692166	0.5954	0.4318	0.1636	0.02776	5.894	0.02596	0.1902	3.764e-09	2.04e-06	0.9891	0.7826	0.7778	0.6522	0.7586	0.8824	0.8333	Glt1d1			XM_006504310.2:9;XM_006504311.2:9;NM_177005.4:10;XM_006504312.1:8;XR_377057.2:10;XM_006504309.3:11
chr16	91541965	0.6487	0.4782	0.1705	0.02894	5.894	0.01413	0.01239	3.779e-09	2.047e-06	0.9926	0.5	0.4	0.7222	0.4	0.4545	0.4211
chr11	95088613	0.5125	0.3703	0.1422	0.02413	5.893	0.1903	0.08624	3.786e-09	2.051e-06	0.9599	0.92	0.7895	0.7586	0.6383	0.6786	0.7083
chr10	22184681	0.9017	0.762	0.1397	0.02371	5.893	0.01371	0.2627	3.789e-09	2.051e-06	0.953	0.9459	0.9318	0.963	1	1	0.963	Raet1e			XM_011243178.2:6
chr12	17362270	0.6555	0.4853	0.1702	0.02889	5.892	0.07114	0.03152	3.814e-09	2.062e-06	0.9925	0.95	0.7778	0.8333	0.6667	0.72	0.6154	Nol10			XM_017315015.1:8;NM_001008421.1:8
chr4	141296458	0.584	0.7264	-0.1423	0.02417	-5.889	0.3861	0.01685	3.891e-09	2.1e-06	0.9601	0.8947	1	1	0.8571	1	0.8182
chr1	193174939	0.6881	0.491	0.1971	0.03347	5.888	0.01148	0.01738	3.902e-09	2.104e-06	0.9981	0.7059	0.6667	0.8261	0.6667	0.25	0.4444	A130010J15Rik		NM_001160360.1:2;NM_001160359.1:2;NM_181048.3:2;XM_006497253.3:2
chr1	193174924	0.6881	0.491	0.1971	0.03348	5.887	0.01559	0.03036	3.926e-09	2.115e-06	0.9981	0.5294	0.625	0.5652	0.3478	0.125	0.3889	A130010J15Rik		NM_001160360.1:2;NM_001160359.1:2;NM_181048.3:2;XM_006497253.3:2
chr12	79945838	0.7423	0.5155	0.2268	0.03853	5.886	0.02423	0.3364	3.958e-09	2.13e-06	0.9995	0.8333	0.9231	0.9286	0.75	1	1	LOC102640469			XR_381736.2:2
chr18	57817822	0.923	0.6781	0.2449	0.04162	5.883	0.01656	0.02749	4.025e-09	2.16e-06	0.9997	1	1	1	0.7143	0.3333	0.9231	Gm35751			XM_006526422.2:2
chr5	30160733	0.7626	0.9275	-0.1648	0.02802	-5.883	0.4944	0.03731	4.036e-09	2.165e-06	0.9897	1	1	1	0.9091	1	1	Hadhb			NM_145558.2:1;NM_001289799.1:1;NM_001289798.1:1;XM_017320828.1:1;XM_017320829.1:2
chr11	114165943	0.3371	0.1974	0.1397	0.02376	5.881	0.1912	0.1508	4.08e-09	2.187e-06	0.9527	0.1667	0.1667	0	0	0	0.08696
chr2	121301631	0.4802	0.2987	0.1815	0.03087	5.879	0.04441	0.05723	4.124e-09	2.207e-06	0.9959	0.2571	0.2857	0.4118	0.1481	0.1071	0.2727	Map1a		XM_006498872.3:5;NM_032393.2:5;NM_001173506.1:4
chr2	10453413	0.6169	0.8132	-0.1963	0.03339	-5.878	0.01784	0.01931	4.155e-09	2.221e-06	0.998	0.2857	0.75	0.375	0.6	0.8	1	Sfmbt2			XM_006497494.3:9;XM_006497490.3:9;XM_006497491.3:10;XM_006497498.3:10;NM_001198808.1:8;XM_006497492.3:8;XM_006497496.3:7;XM_006497493.3:9;NM_177386.5:9;XM_006497499.3:1
chr2	72054224	0.635	0.4853	0.1497	0.02547	5.878	0.05302	0.1495	4.158e-09	2.222e-06	0.9745	0.8056	0.8462	0.7812	0.75	0.8	0.8571	Rapgef4;Gm29940	Gm29940	XR_374631.1:1	NM_001204167.1:4;NM_019688.2:4;NM_001204165.1:4
chr6	52202544	0.2542	0.3982	-0.144	0.02451	-5.876	0.3836	0.1465	4.2e-09	2.243e-06	0.9638	0.7778	0.8571	0.8667	0.7333	0.9	0.7143	Hoxa3;Hoxaas3;Hoxa5		NM_010453.5:1	XM_017321402.1:4;NM_010452.3:4;NR_015611.2:1
chr16	91542077	0.6487	0.4782	0.1705	0.02903	5.874	0.0168	0.01199	4.259e-09	2.271e-06	0.9924	0.5	0.8	0.8333	0.4	0.4545	0.5263
chr12	20230998	0.6032	0.784	-0.1807	0.03078	-5.873	0.01303	0.02215	4.289e-09	2.284e-06	0.9956	0.5714	0.7647	0.619	0.95	0.7059	0.8182
chr13	119705443	0.7752	0.5396	0.2356	0.04014	5.871	0.04438	0.2038	4.34e-09	2.309e-06	0.9996	1	1	0.9	0.8889	1	0.8182	Hmgcs1		NM_001291439.1:9;NM_145942.5:10;XM_006517578.1:10
chr5	147614969	0.7267	0.5052	0.2215	0.03773	5.87	0.04113	0.04974	4.347e-09	2.312e-06	0.9994	0.55	0.64	0.5357	0.4348	0.4286	0.2381	Flt1			NM_010228.3:15;XM_011241000.2:1
chr7	142685807	0.7257	0.9539	-0.2282	0.03889	-5.868	0.01651	0.01885	4.419e-09	2.347e-06	0.9995	0.6667	0.5	1	1	1	1
chr5	75669377	0.9104	0.7158	0.1946	0.03318	5.865	0.02219	0.4178	4.503e-09	2.386e-06	0.9978	1	1	1	1	1	1
chr6	101083895	0.5109	0.3071	0.2038	0.03476	5.864	0.009669	0.02442	4.522e-09	2.395e-06	0.9986	0.5294	0.5417	0.4762	0.5625	0.3	0.1429
chr10	118043734	0.6211	0.4307	0.1904	0.03247	5.864	0.01779	0.05097	4.526e-09	2.397e-06	0.9973	0.8889	0.8	0.5	0.7143	0.8	0.8333	Gm32663			XR_872079.1:2
chr10	60207414	0.8197	0.5489	0.2708	0.04618	5.864	0.01102	0.01628	4.528e-09	2.397e-06	0.9999	0.8333	0.8	0.8571	0.8333	0.6923	0.4	Chst3			XM_011243512.2:2;XM_011243510.2:3;NM_016803.3:3;XM_017314030.1:4
chr14	27171388	0.422	0.2141	0.2079	0.03546	5.863	0.01512	0.04483	4.542e-09	2.403e-06	0.9988	0.125	0.4	0.3333	0.09091	0.2222	0	Arhgef3			XM_006519575.3:3;XM_006519579.3:2;XM_006519574.3:2;NM_001289686.1:2
chr14	27171377	0.422	0.2141	0.2079	0.03546	5.863	0.01512	0.04419	4.546e-09	2.404e-06	0.9988	0.125	0.4	0.3333	0.09091	0.3333	0	Arhgef3			XM_006519575.3:3;XM_006519579.3:2;XM_006519574.3:2;NM_001289686.1:2
chr14	77903783	0.6613	0.8049	-0.1436	0.0245	-5.862	0.9895	0.02147	4.569e-09	2.416e-06	0.9626	1	1	1	0.8889	1	1		Epsti1
chr14	103432375	0.8558	0.6638	0.1921	0.03278	5.859	0.01337	0.03728	4.661e-09	2.458e-06	0.9975	0.7333	0.75	1	0.3333	0.4286	0.7778	1700087I21Rik			XR_001781434.1:1;XR_001781430.1:1;XR_001781427.1:2;XR_001781425.1:3;XR_001781426.1:3;XR_001781431.1:3;XR_001781429.1:3;XR_001781433.1:3;XR_001781432.1:3
chr10	127652368	0.6863	0.9517	-0.2654	0.0453	-5.858	0.02186	0.01621	4.671e-09	2.462e-06	0.9999	0.5	1	0.8	0.8333	1	1	Stat6		XR_001779497.1:9;NM_009284.2:9
chr19	32532313	0.8101	0.5502	0.2599	0.04436	5.858	0.01416	0.01273	4.68e-09	2.466e-06	0.9998	0.8889	0.8	0.4	0.4286	0.6	0.5833
chr11	75806440	0.7982	0.9554	-0.1573	0.02685	-5.858	0.01565	0.01515	4.683e-09	2.466e-06	0.9836	0.8889	0.6111	0.75	1	0.8571	1	Gm12339			NR_136933.1:1;NR_136932.1:1
chr11	75806444	0.7982	0.9554	-0.1573	0.02686	-5.856	0.0158	0.01515	4.739e-09	2.493e-06	0.9835	0.5556	0.7222	0.5	1	0.8571	1	Gm12339			NR_136933.1:1;NR_136932.1:1
chr13	60455129	0.634	0.4948	0.1392	0.02377	5.856	0.09799	0.15	4.749e-09	2.498e-06	0.9503	0.5	0.3333	0.2353	0.07692	0.375	0.2308
chr18	38177484	0.5457	0.377	0.1687	0.02881	5.854	0.01059	0.01339	4.789e-09	2.517e-06	0.9914	0.4375	0.5625	0.5556	0.3077	0.5385	0.4615
chr11	3159051	0.7641	0.937	-0.1729	0.02954	-5.854	0.01227	0.01723	4.801e-09	2.522e-06	0.9932	0.8333	0.7857	0.625	1	0.8	1	Sfi1			XM_017314846.1:18;XM_017314844.1:17;XM_011243795.2:18;XM_011243798.1:18;XM_017314843.1:18;XM_017314845.1:19;XM_006514908.3:18;XM_011243794.2:19;XM_011243792.2:20;NM_030207.2:23;XM_017314842.1:22;XM_017314841.1:22;XM_006514899.3:22;XM_006514894.3:22;XM_006514896.3:23;XM_006514902.3:19;XM_006514897.3:21;XM_006514898.3:22;XR_001780076.1:19;XM_006514901.3:22;XM_006514900.3:22;XR_872210.2:20;XR_380988…
chr3	27905649	0.7739	0.6058	0.168	0.0287	5.854	0.01563	0.9895	4.806e-09	2.524e-06	0.9911	0.8824	1	0.8	1	1	1
chr6	119412811	0.9632	0.768	0.1953	0.03336	5.853	0.01532	0.0416	4.813e-09	2.527e-06	0.9979	1	1	1	0.375	1	0.9167	Adipor2			NM_197985.3:7
chr11	107310687	0.5682	0.3754	0.1928	0.03295	5.851	0.04592	0.01553	4.889e-09	2.564e-06	0.9976	0.2727	0.4444	0.2308	0.2143	0.2857	0.5	Pitpnc1			XM_006534263.3:5;NM_145823.2:6;XM_006534262.3:5;XM_006534264.3:6
chr7	131243768	0.6949	0.9169	-0.222	0.03794	-5.851	0.01589	0.0144	4.893e-09	2.565e-06	0.9993	0.4	0.7273	0.9091	1	0.9286	0.8571	5430419D17Rik			NM_175166.3:19
chr18	38177466	0.5457	0.377	0.1687	0.02884	5.847	0.01109	0.01346	4.997e-09	2.616e-06	0.9913	0.5625	0.5	0.6667	0.2308	0.3846	0.3077
chr4	130149102	0.6719	0.5297	0.1422	0.02433	5.845	0.01515	0.05516	5.055e-09	2.639e-06	0.9586	0.5714	0.9167	0.6111	0.1667	0.8	0.75
chr5	140362199	0.8072	0.9768	-0.1696	0.02902	-5.845	0.01475	0.01416	5.081e-09	2.649e-06	0.9918	0.875	0.6923	1	0.9167	1	1	Snx8			XM_006504672.2:10;XR_001784687.1:10;XM_006504673.3:9;XM_006504674.3:7;NM_172277.2:10
chr8	13050658	0.7377	0.5269	0.2108	0.03607	5.844	0.01597	0.06122	5.107e-09	2.662e-06	0.9989	0.8571	0.5714	1	0.8889	0.4	0.125	F10		NM_007972.4:7;NM_001242368.1:7
chr18	38177491	0.5457	0.377	0.1687	0.02887	5.843	0.01034	0.01478	5.137e-09	2.675e-06	0.9913	0.5625	0.5	0.6111	0.2308	0.5385	0.4615
chr2	10213451	0.5327	0.3725	0.1603	0.02743	5.841	0.09512	0.1095	5.173e-09	2.692e-06	0.986	0.7586	0.6774	0.8696	0.7	0.6667	0.7273	Itih5			XM_006497435.1:6;NM_172471.2:7
chr17	73540668	0.37	0.08017	0.2898	0.04962	5.84	0.02252	0.01943	5.213e-09	2.711e-06	0.9999	0.25	0.07692	0.2727	0.25	0	0	Galnt14			NM_027864.2:12;XM_006524939.3:9;XM_006524940.3:7
chr11	115770077	0.4696	0.3147	0.1549	0.02653	5.839	0.2265	0.3431	5.245e-09	2.725e-06	0.9807	0.9	0.9286	0.8	0.8571	0.8696	0.8947	Tmem94			NM_028014.3:1;XM_006534271.1:1
chr18	30837437	0.6714	0.8841	-0.2127	0.03642	-5.839	0.01399	0.02188	5.258e-09	2.731e-06	0.999	0.7273	0.5	0.5	0.9091	1	0.6364
chr14	5923394	0.7526	0.5463	0.2064	0.03535	5.838	0.05778	0.5165	5.287e-09	2.744e-06	0.9987	0.9	1	0.8333	1	1	0.9375	Gm3248			XM_017316327.1:3
chr19	54110868	0.7647	0.6197	0.145	0.02485	5.837	0.02174	0.9318	5.312e-09	2.754e-06	0.9651	0.8	1	0.9	1	1	1
chr10	62223188	0.7521	0.6091	0.143	0.0245	5.837	0.01709	0.03168	5.325e-09	2.76e-06	0.9604	0.7857	0.9333	0.8333	0.7333	0.8667	0.8333	Tspan15			NM_197996.2:7;XM_011243560.2:6;XM_006514080.1:8
chr6	101454113	0.5193	0.3674	0.1519	0.02603	5.836	0.4586	0.5375	5.336e-09	2.764e-06	0.9769	0.9865	0.9524	0.9844	0.9783	0.9636	0.9815
chr12	82396096	0.9279	0.741	0.1869	0.03204	5.834	0.0161	0.3009	5.403e-09	2.794e-06	0.9967	1	1	1	1	1	1	Sipa1l1			XM_017315026.1:9;XM_011244069.2:10;XM_011244068.2:10;XM_011244067.2:10;XM_011244060.2:10;XM_017315025.1:11;XM_011244061.2:11;XM_017315028.1:8;XM_017315027.1:10;NM_001167983.1:10;XM_011244063.2:9;XM_011244066.2:10;XM_011244064.2:9;NM_172579.3:7;XM_011244062.2:7;XM_006515684.3:7;XM_017315029.1:6
chr15	30458717	0.721	0.4858	0.2352	0.04032	5.834	0.2057	0.2356	5.415e-09	2.799e-06	0.9996	0.875	0.7826	1	0.7368	0.9286	0.9167	Ctnnd2			NM_008729.2:2;XM_006520032.3:2;XM_006520033.2:1
chr8	120435946	0.7323	0.8827	-0.1505	0.0258	-5.832	0.01255	0.0134	5.466e-09	2.822e-06	0.9748	0.75	0.5789	0.7619	0.9412	0.8182	0.9286	Gse1			XM_006531146.3:2;XM_006531145.3:2;XM_006531147.3:2
chr13	119705440	0.7752	0.5396	0.2356	0.0404	5.832	0.02025	0.4191	5.468e-09	2.822e-06	0.9996	1	0.8571	0.8696	0.6552	1	1	Hmgcs1		NM_001291439.1:9;NM_145942.5:10;XM_006517578.1:10
chr9	56664192	0.6698	0.84	-0.1703	0.0292	-5.832	0.02165	0.01828	5.488e-09	2.831e-06	0.992	0.4444	0.8333	0.8667	0.9167	1	0.9	Lingo1	Gm31642		XM_006511088.3:2;XM_017313333.1:2;XM_017313335.1:2;XM_017313336.1:2;NM_181074.4:2;XM_006511089.3:2;XM_017313334.1:2;XM_006511090.3:2
chr8	120435899	0.7323	0.8827	-0.1505	0.02581	-5.83	0.01255	0.01371	5.538e-09	2.854e-06	0.9747	0.75	0.5789	0.7619	0.9412	0.7273	0.8571	Gse1			XM_006531146.3:2;XM_006531145.3:2;XM_006531147.3:2
chr17	46350299	0.8182	0.5825	0.2357	0.04043	5.83	0.01516	0.1431	5.559e-09	2.864e-06	0.9996	0.6364	0.9286	0.875	0.9333	0.9	0.8571
chr2	156420319	0.6541	0.4971	0.157	0.02694	5.829	0.01936	0.02498	5.576e-09	2.871e-06	0.9829	1	0.75	1	0.6364	1	0.5		Epb41l1
chr18	38177277	0.5318	0.3594	0.1724	0.02958	5.828	0.03968	0.08964	5.616e-09	2.89e-06	0.9928	0.4375	0.875	0.6111	0.6154	0.7692	0.6154
chr14	27171369	0.422	0.2141	0.2079	0.03568	5.828	0.02051	0.02886	5.62e-09	2.891e-06	0.9988	0.125	0.7	0.3333	0.1818	0.3333	0	Arhgef3			XM_006519575.3:3;XM_006519579.3:2;XM_006519574.3:2;NM_001289686.1:2
chr2	153584241	0.9065	0.6222	0.2843	0.04879	5.828	0.01907	0.01889	5.625e-09	2.893e-06	0.9999	1	1	1	0.8333	1	0.4
chr6	82914097	0.663	0.8202	-0.1572	0.02698	-5.826	0.03394	0.03901	5.685e-09	2.919e-06	0.983	0.9333	0.8333	0.75	0.8333	1	1	Sema4f		XM_011241265.2:1;XM_011241264.1:1;NM_011350.4:1;NM_001308374.1:1
chr2	10453269	0.6394	0.8366	-0.1972	0.03385	-5.825	0.01287	0.01752	5.721e-09	2.937e-06	0.9979	0.5714	0.8182	0.625	0.8	0.8	1	Sfmbt2			XM_006497494.3:9;XM_006497490.3:9;XM_006497491.3:10;XM_006497498.3:10;NM_001198808.1:8;XM_006497492.3:8;XM_006497496.3:7;XM_006497493.3:9;NM_177386.5:9;XM_006497499.3:1
chr16	11530328	0.7496	0.4937	0.256	0.04394	5.825	0.01494	0.02416	5.727e-09	2.939e-06	0.9998	0.5	0.7692	1	0.3333	0.1667	1	Snx29			XM_006522668.3:14;XM_006522669.3:14;XM_006522666.2:14;NM_028964.4:14;XM_006522667.3:12;XM_006522670.3:7;NM_001290148.1:7;XM_006522672.3:7
chr11	97334709	0.6356	0.8057	-0.1702	0.02921	-5.824	0.01373	0.01436	5.737e-09	2.943e-06	0.9918	0.5294	0.8182	0.5	0.8	0.6364	0.8889	Gpr179		NM_001081220.1:1;XM_006533025.1:1;XM_006533024.1:1
chr5	115866991	0.5497	0.7069	-0.1572	0.027	-5.824	0.01895	0.01665	5.745e-09	2.946e-06	0.983	0.8182	0.4	0.6667	0.75	1	0.6667	Cit			XM_006530131.1:5;XM_006530146.3:5;XM_017320640.1:5;XM_006530142.3:5;XM_006530138.3:5;XM_006530139.3:5;XM_006530135.3:5;XM_006530136.3:5;XM_006530137.3:5;XM_006530134.3:5;XM_006530130.3:5;XM_011248163.2:5;XM_006530145.3:5;XM_006530143.3:5;XM_006530141.3:5;XM_006530140.3:5;XM_006530133.3:5;XM_006530132.3:5;NM_007708.3:4
chr10	98977337	0.3227	0.5826	-0.2599	0.04463	-5.823	0.01786	0.01517	5.79e-09	2.967e-06	0.9998	0.2727	0.5217	0.5	0.75	0.4615	0.3333	Atp2b1			XR_001779588.1:2;XR_001779589.1:2;XR_001779587.1:2;XM_017314072.1:2;XM_011243549.2:2;XM_006514015.3:2;XM_011243548.2:2;XM_017314071.1:2;NM_026482.2:2
chr6	99100617	0.7114	0.4679	0.2435	0.04183	5.821	0.01885	0.0303	5.845e-09	2.993e-06	0.9997	0.1667	0.625	0.6667	0.2222	0.625	0.1111	Foxp1;Gm19665		XR_140771.3:1	NM_001197321.1:15;XM_006505313.3:15;XM_006505312.3:15;XM_006505311.3:15;XM_006505310.3:15;NM_053202.2:15;XM_017321304.1:15;XM_017321302.1:15;XM_006505317.3:15;XM_006505324.3:15;XM_006505308.3:15;XM_006505315.3:15;XM_006505314.3:15;XM_006505316.3:15;XM_017321303.1:15;XM_017321301.1:15;XM_006505318.3:13
chr9	46195126	0.6747	0.5073	0.1675	0.02877	5.821	0.01224	0.01133	5.847e-09	2.993e-06	0.9905	0.6857	0.8125	0.625	0.4595	0.4211	0.5135	Sik3			NM_027498.3:8;XM_006510590.2:8
chr7	28140276	0.6888	0.843	-0.1542	0.02649	-5.821	0.01122	0.01438	5.865e-09	3.001e-06	0.9796	0.6154	0.6	0.7059	0.7273	0.8	1	9530053A07Rik		NM_001164655.1:5
chr13	119637654	0.9135	0.7408	0.1727	0.02967	5.82	0.01731	0.01336	5.879e-09	3.005e-06	0.9928	1	1	0.8571	0.6364	0.7778	0.8333	Ccl28			XM_011244683.2:1;NM_020279.3:1;XM_011244686.2:1;XM_017315550.1:1;XM_011244685.2:1
chr8	108710464	0.4809	0.7037	-0.2228	0.03828	-5.819	0.01155	0.0179	5.907e-09	3.018e-06	0.9993	0.5455	0.5455	0.5714	1	0.8571	0.6	Zfhx3			XM_006530585.3:1;XM_011248284.2:1
chr17	9454339	0.397	0.1592	0.2377	0.04086	5.819	0.01386	0.03727	5.915e-09	3.021e-06	0.9996	0.6	0.1667	0.3333	0.125	0.07692	0
chr5	146737252	0.7294	0.9056	-0.1762	0.03028	-5.818	0.0169	0.01589	5.944e-09	3.034e-06	0.9941	1	0.875	0.7778	0.9	1	1	Usp12		XM_006504818.2:1;NM_011669.3:1
chr8	13050777	0.7377	0.5269	0.2108	0.03623	5.818	0.02668	0.04613	5.97e-09	3.045e-06	0.9989	0.8571	0.4286	0.8	0.1111	0.4	0.25	F10		NM_007972.4:7;NM_001242368.1:7
chr16	91541988	0.6487	0.4782	0.1705	0.02932	5.816	0.01349	0.03877	6.011e-09	3.064e-06	0.9919	0.5	0.4	0.6667	0.3	0.6364	0.2105
chr9	46195247	0.6747	0.5073	0.1675	0.0288	5.816	0.00908	0.009453	6.035e-09	3.075e-06	0.9904	0.7429	0.6562	0.6562	0.5526	0.55	0.5135	Sik3		NM_027498.3:9;XM_006510590.2:9
chr2	10453182	0.6394	0.8366	-0.1972	0.0339	-5.816	0.1647	0.02036	6.039e-09	3.076e-06	0.9979	1	1	0.75	1	0.8	1	Sfmbt2			XM_006497494.3:9;XM_006497490.3:9;XM_006497491.3:10;XM_006497498.3:10;NM_001198808.1:8;XM_006497492.3:8;XM_006497496.3:7;XM_006497493.3:9;NM_177386.5:9;XM_006497499.3:1
chr16	91541982	0.6487	0.4782	0.1705	0.02934	5.813	0.02613	0.01309	6.141e-09	3.123e-06	0.9919	0.8333	0.5	0.8889	0.6	0.3636	0.4211
chr5	66065333	0.8778	0.6917	0.1861	0.03202	5.812	0.03007	0.0404	6.168e-09	3.135e-06	0.9964	1	0.5455	0.7778	0.3333	0.6667	0.8889	Rbm47			XM_006503956.2:5;NM_139065.3:5;NM_178446.4:5;NM_001291226.1:4;NM_001127382.2:5;XM_006503962.1:4
chr10	42055373	0.486	0.2869	0.1991	0.03426	5.812	0.01243	0.01392	6.182e-09	3.14e-06	0.9981	0.3636	0.4	0.5714	0.3333	0.2727	0.4615	Gm40630;Gm9855	Gm9855	NR_037190.1:1	XR_871600.2:1;XR_871601.1:1
chr11	97334704	0.6356	0.8057	-0.1702	0.02928	-5.811	0.01594	0.0127	6.195e-09	3.145e-06	0.9917	0.4706	0.7273	0.375	0.8	0.6364	0.7778	Gpr179		NM_001081220.1:1;XM_006533025.1:1;XM_006533024.1:1
chr9	29732327	0.7678	0.5505	0.2173	0.0374	5.811	0.04432	0.02531	6.203e-09	3.147e-06	0.9991	0.9474	0.8667	1	0.4667	0.9167	0.5	Ntm			XM_006510206.3:9;XM_017313305.1:8;XM_017313304.1:8;NM_172290.3:7
chr8	120435911	0.7323	0.8827	-0.1505	0.0259	-5.81	0.01504	0.01249	6.264e-09	3.176e-06	0.9743	0.5625	0.6316	0.8095	0.9412	0.8182	0.8571	Gse1			XM_006531146.3:2;XM_006531145.3:2;XM_006531147.3:2
chr10	118043761	0.6053	0.4316	0.1737	0.0299	5.809	0.01241	0.01519	6.284e-09	3.183e-06	0.9931	0.7778	0.6	0.5	0.1429	0.4	0.5	Gm32663			XR_872079.1:2
chr10	118043793	0.6053	0.4316	0.1737	0.0299	5.808	0.01415	0.01373	6.317e-09	3.199e-06	0.9931	0.8889	0.6	0.5833	0.4286	0.3	0.5	Gm32663			XR_872079.1:2
chr16	91542132	0.6487	0.4782	0.1705	0.02936	5.808	0.02348	0.01474	6.318e-09	3.199e-06	0.9919	0.6667	0.8	0.8889	0.7	0.6364	0.5789
chr11	79748124	0.7809	0.4905	0.2904	0.05	5.808	0.01575	0.08077	6.325e-09	3.201e-06	0.9999	0.8333	0.5	0.8	1	0.8	0.8333	LOC105242790			XR_001780101.1:1
chr8	120436031	0.7323	0.8827	-0.1505	0.02591	-5.807	0.01063	0.02798	6.377e-09	3.223e-06	0.9742	0.75	0.6842	0.6667	1	0.7273	0.7143	Gse1			XM_006531146.3:2;XM_006531145.3:2;XM_006531147.3:2
chr11	58950104	0.6417	0.4358	0.2059	0.03547	5.805	0.02635	0.01891	6.435e-09	3.252e-06	0.9986	1	0.3889	0.6667	0.375	0.1538	0.3529
chr4	149887329	0.3726	0.5507	-0.1781	0.03069	-5.804	0.09374	0.1241	6.46e-09	3.262e-06	0.9945	0.7857	0.6471	0.7143	1	0.75	0.72
chr19	58651881	0.8525	0.5803	0.2722	0.0469	5.804	0.01617	0.01337	6.488e-09	3.276e-06	0.9999	1	0.75	0.6667	0.6	0.625	0.5
chr17	9454374	0.397	0.1592	0.2377	0.04097	5.803	0.01389	0.0185	6.531e-09	3.295e-06	0.9996	0.3333	0.3333	0.2222	0	0.2308	0.09091
chr11	6006349	0.4531	0.5947	-0.1416	0.0244	-5.801	0.07248	0.01201	6.576e-09	3.314e-06	0.9558	0.68	0.1724	0.5278	0.5	0.6923	0.625	Camk2b;Gm40812	Gm40812	XR_872235.2:1	NM_001174054.1:18;NM_007595.5:18;NM_001174053.1:17;XM_017314241.1:21;XM_006514464.2:21;XM_017314239.1:18;XM_017314240.1:17;XM_006514465.2:21;XM_006514475.1:17;XM_006514467.2:20;XM_006514476.1:17;XM_006514469.2:19;XM_017314238.1:20;XM_006514477.1:17;XM_006514470.3:19;XM_017314237.1:20;XM_006514479.2:16
chr2	10453209	0.6394	0.8366	-0.1972	0.03398	-5.801	0.02097	0.0184	6.577e-09	3.314e-06	0.9979	0.1667	0.8182	0.5	0.6	0.4	0.9091	Sfmbt2			XM_006497494.3:9;XM_006497490.3:9;XM_006497491.3:10;XM_006497498.3:10;NM_001198808.1:8;XM_006497492.3:8;XM_006497496.3:7;XM_006497493.3:9;NM_177386.5:9;XM_006497499.3:1
chr15	99433902	0.5859	0.426	0.16	0.02757	5.801	0.184	0.1519	6.584e-09	3.317e-06	0.9852	0.8824	0.8	1	0.9	0.8	0.8	Nckap5l;LOC102637966			XR_001781770.1:1;XM_006521123.3:10;NM_001001884.1:10;XM_006521122.3:10
chr8	108710230	0.5258	0.7249	-0.1991	0.03433	-5.8	0.01627	0.01572	6.624e-09	3.335e-06	0.9981	0.5455	0.4545	0.2857	0.8333	0.4286	0.6667	Zfhx3			XM_006530585.3:1;XM_011248284.2:1
chr11	95823653	0.5757	0.4151	0.1606	0.02769	5.799	0.01891	0.01546	6.676e-09	3.357e-06	0.9856	0.8889	0.5	0.6364	0.2	0.1667	0.4		Phospho1;Gm38958
chr10	118043802	0.6053	0.4316	0.1737	0.02996	5.797	0.01507	0.01398	6.739e-09	3.386e-06	0.993	0.8889	0.5	0.5	0.4286	0.6	0.3333	Gm32663			XR_872079.1:2
chr5	115866995	0.5497	0.7069	-0.1572	0.02712	-5.797	0.01895	0.01537	6.743e-09	3.387e-06	0.9826	0.8182	0.4	0.6667	0.75	0.875	0.4286	Cit			XM_006530131.1:5;XM_006530146.3:5;XM_017320640.1:5;XM_006530142.3:5;XM_006530138.3:5;XM_006530139.3:5;XM_006530135.3:5;XM_006530136.3:5;XM_006530137.3:5;XM_006530134.3:5;XM_006530130.3:5;XM_011248163.2:5;XM_006530145.3:5;XM_006530143.3:5;XM_006530141.3:5;XM_006530140.3:5;XM_006530133.3:5;XM_006530132.3:5;NM_007708.3:4
chr2	153584246	0.9065	0.6222	0.2843	0.04905	5.796	0.01122	0.02449	6.776e-09	3.402e-06	0.9999	0.8333	0.8333	0.8333	0.3333	1	0.2
chr5	117635115	0.93	0.6795	0.2505	0.04324	5.792	0.0275	0.08443	6.948e-09	3.481e-06	0.9997	1	1	1	1	1	0.6875	Ksr2			XM_006530393.3:5;NM_001312914.1:5;XM_006530394.3:2
chr18	38177453	0.5457	0.377	0.1687	0.02913	5.789	0.01556	0.01478	7.06e-09	3.53e-06	0.9908	0.5625	0.5	0.7778	0.2308	0.5385	0.4615
chr9	46195219	0.6747	0.5073	0.1675	0.02893	5.789	0.01195	0.01059	7.065e-09	3.532e-06	0.9902	0.6571	0.7188	0.5312	0.5263	0.4	0.5135	Sik3		NM_027498.3:9;XM_006510590.2:9
chr11	97334636	0.6356	0.8057	-0.1702	0.02939	-5.789	0.01331	0.01294	7.082e-09	3.538e-06	0.9915	0.5882	0.8333	0.5	0.8	0.6364	0.8333	Gpr179		NM_001081220.1:1;XM_006533025.1:1;XM_006533024.1:1
chr6	30469534	0.6723	0.8134	-0.1411	0.02437	-5.789	0.05418	0.01278	7.083e-09	3.538e-06	0.9541	0.7826	0.9412	0.9	0.875	0.8462	0.8571
chr9	108391469	0.7529	0.9115	-0.1586	0.0274	-5.787	0.01501	0.02039	7.155e-09	3.568e-06	0.9837	0.8333	0.8333	0.4286	0.6923	0.9	0.75	Usp4			XM_006511699.3:20;XM_006511700.2:20;XM_006511697.1:20;XM_006511696.1:21;NM_011678.2:21;NM_001311157.1:20
chr17	9454349	0.397	0.1592	0.2377	0.04109	5.786	0.0144	0.02035	7.221e-09	3.597e-06	0.9996	0.5	0.6667	0.2222	0.125	0.2308	0
chr9	46195135	0.6747	0.5073	0.1675	0.02895	5.785	0.01833	0.01438	7.255e-09	3.61e-06	0.9901	0.6286	0.6562	0.4688	0.4211	0.4	0.4865	Sik3			NM_027498.3:8;XM_006510590.2:8
chr16	59586701	0.737	0.4772	0.2598	0.0449	5.785	0.01312	0.02009	7.262e-09	3.612e-06	0.9998	0.875	0.75	0.875	0.875	0.6	0.4545	Crybg3			XM_006522095.3:21
chr11	95823648	0.5757	0.4151	0.1606	0.02777	5.783	0.02332	0.01345	7.344e-09	3.652e-06	0.9854	0.7778	0.875	0.6364	0.5	0.5	0.5		Phospho1;Gm38958
chr2	85958450	0.8439	0.6477	0.1962	0.03394	5.782	0.04277	0.2118	7.403e-09	3.68e-06	0.9977	1	0.9	1	1	0.5714	1
chr10	42055364	0.486	0.2869	0.1991	0.03445	5.779	0.01399	0.01557	7.493e-09	3.722e-06	0.998	0.2727	0.4	0.5714	0.1667	0.1818	0.1538	Gm40630;Gm9855	Gm9855	NR_037190.1:1	XR_871600.2:1;XR_871601.1:1
chr3	138287676	0.9349	0.7738	0.1611	0.02787	5.779	0.01006	0.012	7.537e-09	3.742e-06	0.9858	0.9167	0.9048	0.8462	0.625	0.7692	0.8095	Adh1			NM_007409.2:6
chr1	48155614	0.6301	0.8867	-0.2566	0.0444	-5.778	0.5606	0.01533	7.553e-09	3.748e-06	0.9998	1	1	1	0.9286	0.9375	1
chr7	28140249	0.6888	0.843	-0.1542	0.02669	-5.778	0.01303	0.01675	7.567e-09	3.754e-06	0.9789	0.6923	0.7333	0.5294	0.6364	0.8	1	9530053A07Rik		NM_001164655.1:5
chr8	47975173	0.4003	0.1443	0.256	0.04432	5.777	0.01775	0.01441	7.617e-09	3.776e-06	0.9998	0.4167	0	0.2857	0.1667	0	0.1429	Wwc2;Gm31984	Gm31984	XR_378953.2:2	NM_133791.4:22
chr16	91542135	0.6487	0.4782	0.1705	0.02953	5.776	0.03193	0.01607	7.663e-09	3.797e-06	0.9916	0.5	0.3	0.8333	0.2	0.3636	0.5263
chr16	59586810	0.737	0.4772	0.2598	0.04498	5.776	0.0162	0.01857	7.669e-09	3.799e-06	0.9998	1	0.6667	0.875	0.5	0.3	0.1818	Crybg3			XM_006522095.3:21
chr18	38177477	0.5457	0.377	0.1687	0.0292	5.775	0.0109	0.02295	7.675e-09	3.801e-06	0.9906	0.4375	0.5625	0.6111	0.07692	0.4615	0.4615
chr7	28140147	0.6888	0.843	-0.1542	0.02671	-5.773	0.01245	0.01903	7.766e-09	3.844e-06	0.9788	0.8462	0.6	0.6471	0.8182	1	1	9530053A07Rik		NM_001164655.1:5
chr14	77165038	0.7613	0.5937	0.1676	0.02905	5.77	0.02245	0.01673	7.905e-09	3.908e-06	0.99	0.5	0.8	0.9231	1	0.7143	0.8	Enox1			XR_383180.2:1;XM_006519005.3:1;XR_001781120.1:1;XM_011245067.2:1;XM_006519006.3:1;XR_383179.2:1;XM_011245063.2:1;XM_006518999.3:1;XM_011245064.2:1;XM_006519000.3:1;XM_006519001.3:1;XM_011245066.2:1;XM_017316018.1:1;NM_172813.3:1;NM_001253759.1:1
chr10	118043795	0.6053	0.4316	0.1737	0.03011	5.768	0.01495	0.0169	8.001e-09	3.95e-06	0.9928	0.8889	0.7	0.5833	0.4286	0.7	0.6667	Gm32663			XR_872079.1:2
chr11	44556057	0.6904	0.8835	-0.193	0.03348	-5.766	0.02054	0.01353	8.11e-09	4.001e-06	0.9973	0.5	1	0.4444	0.875	0.6667	0.8333	Rnf145			XM_006534358.3:7;NM_028862.3:7;XM_006534357.1:7;XM_006534356.2:7;XM_006534359.3:5
chr4	34732969	0.6282	0.8779	-0.2497	0.04332	-5.764	0.0294	0.01544	8.224e-09	4.055e-06	0.9997	0.3333	0.1667	0.2857	0.75	1	0.6
chr8	120435845	0.7323	0.8827	-0.1505	0.02612	-5.759	0.01317	0.01867	8.453e-09	4.156e-06	0.9733	0.875	0.8421	0.8182	1	0.8182	0.9286	Gse1			XM_006531146.3:2;XM_006531145.3:2;XM_006531147.3:2
chr2	168807363	0.7093	0.5288	0.1806	0.03135	5.759	0.01466	0.01624	8.461e-09	4.159e-06	0.9949	0.5714	0.4444	0.6	0.5	0.4286	0.2727
chr11	97334716	0.6356	0.8057	-0.1702	0.02955	-5.758	0.01514	0.01401	8.489e-09	4.17e-06	0.9912	0.4706	0.6667	0.375	0.9	0.7273	0.8889	Gpr179		NM_001081220.1:1;XM_006533025.1:1;XM_006533024.1:1
chr10	87515128	0.5454	0.7013	-0.1559	0.0271	-5.753	0.1365	0.07917	8.754e-09	4.293e-06	0.9804	0.8421	0.8571	0.8636	0.8095	0.913	0.9524
chr8	48729383	0.6046	0.7885	-0.1838	0.03195	-5.753	0.432	0.02591	8.786e-09	4.307e-06	0.9956	1	1	0.8095	0.9412	0.9375	0.8824	Tenm3			XM_017312779.1:24;XM_017312780.1:24;XM_017312781.1:23;XM_017312782.1:22;XM_006509408.3:29;XM_006509407.3:27;XM_017312776.1:28;XM_017312775.1:29;XM_006509406.3:29;XM_017312772.1:30;XM_017312774.1:30;XM_006509404.3:30;XM_011242217.2:30;XM_011242216.2:30;XM_011242218.2:30;XM_006509405.2:30
chr13	104610482	0.5177	0.3726	0.1451	0.02523	5.752	0.03937	0.08308	8.81e-09	4.314e-06	0.9632	0.6	0.4	0.25	0.1875	0.1818	0.3333
chr13	104610491	0.5177	0.3726	0.1451	0.02523	5.752	0.04406	0.08308	8.811e-09	4.314e-06	0.9632	0.4	0.4	0.25	0.1875	0.1818	0.3333
chr10	91429799	0.5051	0.2527	0.2524	0.04387	5.752	0.01932	0.3292	8.821e-09	4.318e-06	0.9997	0.7692	0.6364	0.3636	0.8333	0.8571	0.8889	Gm40736			XR_871947.1:2
chr1	190142665	0.4119	0.6641	-0.2521	0.04384	-5.752	0.01808	0.01917	8.843e-09	4.325e-06	0.9997	0.3	0.6667	0.125	0.5	0.3333	0.5	Prox1			XM_006497128.3:1;NM_008937.2:1;XM_006497125.3:1;XM_006497126.3:1;XM_006497124.3:1;XM_006497127.3:2
chr10	42055369	0.486	0.2869	0.1991	0.03462	5.752	0.01399	0.01981	8.843e-09	4.325e-06	0.9979	0.2727	0.4	0.5714	0	0.09091	0.2308	Gm40630;Gm9855	Gm9855	NR_037190.1:1	XR_871600.2:1;XR_871601.1:1
chr4	34733011	0.6282	0.8779	-0.2497	0.04342	-5.751	0.0301	0.01693	8.884e-09	4.342e-06	0.9997	0.6667	1	1	1	0.8	1
chr13	19623741	0.4011	0.261	0.1401	0.02437	5.75	0.01489	0.02505	8.931e-09	4.362e-06	0.9502	0.2727	0.6429	0.4444	0.1818	0.2	0.08333	Sfrp4	Sfrp4	NM_016687.3:1
chr8	120693804	0.3453	0.5172	-0.1719	0.02991	-5.749	0.01261	0.01725	9.001e-09	4.393e-06	0.9919	0.2941	0.4286	0.5217	0.7083	0.5625	0.4211	Gm39265			XR_879259.1:2
chr5	64839236	0.6156	0.3038	0.3118	0.05425	5.748	0.01896	0.03156	9.023e-09	4.402e-06	1	1	0.6667	0.7778	0.8	0.6667	0.6667
chr11	97334669	0.6356	0.8057	-0.1702	0.0296	-5.748	0.01331	0.01974	9.031e-09	4.403e-06	0.9911	0.5882	0.8333	0.5	0.9	0.5455	0.8889	Gpr179		NM_001081220.1:1;XM_006533025.1:1;XM_006533024.1:1
chr8	119367893	0.7565	0.9697	-0.2132	0.03711	-5.747	0.01267	0.01846	9.095e-09	4.43e-06	0.9989	0.8667	0.6667	0.625	1	1	1
chr9	113652439	0.8499	0.6101	0.2398	0.04173	5.747	0.01838	0.01606	9.111e-09	4.435e-06	0.9996	1	0.7143	0.9333	0.75	0.5	0.5	Pdcd6ip		XM_011242941.2:1;NM_001164677.1:1;NM_001164678.1:1;NM_011052.2:1
chr2	78060594	0.4859	0.654	-0.1682	0.02927	-5.746	0.25	0.07799	9.146e-09	4.451e-06	0.9901	0.8333	1	0.8824	0.9375	0.8	0.9091	4930440I19Rik			NR_108098.1:1
chr18	38177316	0.5457	0.377	0.1687	0.02936	5.745	0.01703	0.0188	9.177e-09	4.465e-06	0.9903	0.375	0.4375	0.7222	0.2308	0.4615	0.1538
chr10	117560015	0.5153	0.2808	0.2345	0.04081	5.745	0.01424	0.08564	9.218e-09	4.481e-06	0.9995	0.2	0.375	0.375	0	0.6	0	Gm32235	Gm32235	XR_380826.2:3;XR_380827.2:4
chr16	91541961	0.6487	0.4782	0.1705	0.02969	5.744	0.02461	0.03805	9.263e-09	4.499e-06	0.9912	0.1667	0.4	0.5556	0.4	0.1818	0.2632
chr11	52284799	0.351	0.5455	-0.1945	0.03386	-5.743	0.09778	0.0377	9.284e-09	4.507e-06	0.9974	0.8333	0.625	0.6923	0.625	1	0.7692
chr11	103194536	0.8467	0.6555	0.1912	0.03331	5.74	0.009371	0.01878	9.468e-09	4.585e-06	0.9969	0.8519	0.8621	0.7805	0.6154	0.7586	0.5	Fmnl1			XM_006533839.2:17;XM_006533845.2:15;XM_006533841.2:17;XM_006533844.2:15;XM_006533843.2:16;XM_006533842.2:17;XM_006533838.2:17;XM_006533840.2:17;XM_006533837.2:17;NM_001077698.1:16;NM_019679.2:16
chr8	125822351	0.4801	0.63	-0.1499	0.02613	-5.739	0.426	0.04362	9.548e-09	4.62e-06	0.972	1	0.9231	0.8421	0.8182	1	0.7895	Pcnx2			XM_006531060.1:15;XM_011248396.2:15;XR_001778443.1:15;XM_011248395.2:15;NM_175561.4:15
chr14	59716166	0.6551	0.3963	0.2588	0.0451	5.738	0.01431	0.02511	9.605e-09	4.645e-06	0.9998	0.8571	0.75	0.4286	0.4	0.5	0.65	Atp8a2			XM_006519232.3:4;XM_006519235.3:4;XM_006519234.3:4;XM_017316077.1:4;NM_015803.2:4
chr14	50012855	0.6589	0.9511	-0.2922	0.05094	-5.737	0.2543	0.01857	9.627e-09	4.653e-06	0.9999	1	1	1	1	1	1
chr2	10453251	0.6394	0.8366	-0.1972	0.03439	-5.733	0.01711	0.02529	9.85e-09	4.755e-06	0.9976	0.7143	0.7273	1	1	1	1	Sfmbt2			XM_006497494.3:9;XM_006497490.3:9;XM_006497491.3:10;XM_006497498.3:10;NM_001198808.1:8;XM_006497492.3:8;XM_006497496.3:7;XM_006497493.3:9;NM_177386.5:9;XM_006497499.3:1
chr1	133376153	0.4617	0.6357	-0.174	0.03034	-5.733	0.012	0.04208	9.85e-09	4.755e-06	0.9926	0.5	0.2941	0.4	0.4545	0.6667	0.2308	Etnk2			XM_006529364.2:4;NM_175443.5:5
chr10	86776330	0.7217	0.5694	0.1523	0.02657	5.733	0.06657	0.2707	9.868e-09	4.761e-06	0.9755	0.8889	0.9333	0.931	0.8824	1	0.9375	Ttc41		NM_001003910.2:16;XM_006513005.3:13;XM_006512996.3:17;XM_006512997.3:17;XM_006512995.3:18;XM_006513002.3:15;XM_006513001.3:17;XM_006513000.3:17;XM_017313757.1:16;XM_006512998.2:16;XM_006512999.3:16;XM_006513007.3:12;XM_006513009.3:11;XM_017313759.1:11;XM_017313760.1:11
chr19	54110864	0.7647	0.6197	0.145	0.0253	5.732	0.05619	0.9318	9.923e-09	4.784e-06	0.9625	1	1	0.8	1	1	1
chr15	78783025	0.6734	0.496	0.1774	0.03096	5.731	0.07042	0.1012	9.955e-09	4.799e-06	0.9938	0.5	0.3077	0.65	0.2083	0.2632	0.2941	Card10			XM_006520253.3:9;NM_130859.2:9
chrX	169979170	0.3783	0.5911	-0.2128	0.03714	-5.729	0.09708	0.02009	1.008e-08	4.846e-06	0.9988	0.2195	0.1395	0.2273	0.5581	0.463	0.625	Mid1	G530011O06Rik		XM_017318411.1:3;NM_010797.3:4;NM_001290512.1:4;XM_017318409.1:5;XM_011247789.2:5;NM_001290504.1:4;XR_878259.2:4;XM_017318408.1:4;XM_017318412.1:4;NM_001290506.1:4;NM_001290505.1:4;XM_017318410.1:4;XM_017318413.1:3
chr8	89999358	0.7044	0.8533	-0.1489	0.02599	-5.729	0.2712	0.0137	1.012e-08	4.86e-06	0.97	1	1	0.9	0.9167	0.9286	0.8333
chr2	23357687	0.6764	0.8805	-0.2042	0.03566	-5.725	0.5631	0.01738	1.031e-08	4.951e-06	0.9983	1	1	1	1	0.9091	0.9412	Nxph2;Gm34769			NM_008752.2:1;XM_011239035.2:2;XR_374147.1:1
chr14	25852123	0.7901	0.6336	0.1565	0.02733	5.725	0.01317	0.01186	1.031e-08	4.951e-06	0.9806	0.6667	0.8889	0.7273	0.625	0.5625	0.7	Anxa11			NM_013469.2:1;XM_006518451.3:2
chr16	8948403	0.6781	0.3901	0.288	0.0503	5.725	0.01282	0.01674	1.032e-08	4.954e-06	0.9999	0.8	0.7778	0.5455	0	0.25	0.5
chr15	25878093	0.611	0.3855	0.2255	0.03939	5.725	0.01279	0.01481	1.037e-08	4.975e-06	0.9993	0.7143	0.75	0.5714	0.3333	0.5	0.5714	Fam134b			NM_001034851.2:1
chr6	29088176	0.5427	0.2914	0.2513	0.04391	5.724	0.2746	0.6109	1.038e-08	4.981e-06	0.9997	0.7692	1	1	1	1	0.9091
chr11	97530805	0.6526	0.8055	-0.1529	0.02671	-5.724	0.2671	0.0281	1.04e-08	4.985e-06	0.9761	0.9375	0.9091	1	0.8889	0.9333	1	Srcin1			XM_017314673.1:10;XM_017314675.1:10;XM_006533781.3:8;XM_017314681.1:8;XM_006533782.3:8;XM_006533779.3:8;XM_017314680.1:9;XM_017314672.1:9;XM_006533765.3:10;XM_017314670.1:10;XM_017314671.1:10;XM_017314669.1:10;XM_017314666.1:10;XM_017314667.1:10;XM_017314668.1:10;XM_017314678.1:10;XM_017314679.1:10;XM_017314677.1:10;NM_018873.2:8;XM_017314674.1:10;XM_006533783.3:7;XR_001780031.1:8;XM_017314683.1:…
chr9	45933185	0.1856	0.4718	-0.2862	0.04999	-5.724	0.0169	0.01475	1.041e-08	4.988e-06	0.9999	0	0	0.1667	0.4286	0.6	0.7143	Tagln			NM_011526.5:4
chr15	79372710	0.7853	0.9329	-0.1477	0.02581	-5.721	0.376	0.01395	1.056e-08	5.057e-06	0.9676	1	1	1	0.9048	0.9375	1	Tmem184b		XM_011245585.2:8	XM_006520807.3:7;XM_006520806.2:7;NM_001253817.1:6;XM_006520804.2:7;XM_006520805.3:6;NM_001253819.1:7;NM_172608.1:6;NM_001253820.1:6
chr14	86299498	0.6191	0.4023	0.2168	0.03789	5.721	0.01187	0.015	1.057e-08	5.058e-06	0.999	0.6	0.75	0.6	0.5556	0.5556	0.4167		Gm32860
chr5	64193443	0.654	0.4421	0.2119	0.03705	5.72	0.2361	0.07178	1.066e-08	5.096e-06	0.9987	0.5	0.2667	0.05556	0.2632	0.1667	0.08333	Tbc1d1			XM_011240758.2:3;XM_011240757.2:3;XM_006504037.3:3;XM_006504040.3:2;XM_006504036.3:2;NM_019636.3:2;NM_001310611.1:2
chr10	77062955	0.6371	0.7964	-0.1593	0.02785	-5.72	0.01446	0.01438	1.066e-08	5.096e-06	0.9834	0.4444	0.875	0.7143	0.9091	0.875	0.8333	Col18a1			XM_011243346.2:10;XM_006513176.3:10;XM_006513173.3:10;XM_006513174.3:10;NM_001109991.1:10;NM_009929.3:10
chr16	59586740	0.737	0.4772	0.2598	0.04542	5.72	0.02015	0.08773	1.067e-08	5.1e-06	0.9998	0.4286	0.5	0.5	0.5	0.1	0.09091	Crybg3			XM_006522095.3:21
chr2	158376240	0.3285	0.1817	0.1468	0.02567	5.718	0.5374	0.3503	1.075e-08	5.136e-06	0.9658	0	0.2	0	0	0.1818	0	Snhg11	Snhg11	NM_175692.3:2;XR_001783006.1:2
chr6	108417047	0.7696	0.6279	0.1417	0.02479	5.717	0.01177	0.01495	1.087e-08	5.179e-06	0.9537	0.8	0.8	0.8	0.7778	0.6	0.8571	Itpr1			XM_006505637.1:37;XM_017321410.1:37;XM_006505630.1:37;XM_017321409.1:37;XM_006505626.1:37;XM_006505636.1:38;XM_017321408.1:38;XM_006505633.1:38;XM_006505629.1:38;XM_006505628.1:38;XM_006505632.1:38;XM_006505625.1:38;XM_006505624.1:38;XM_006505627.1:38;XM_017321407.1:38;XM_006505623.1:38;XM_006505631.2:38;NM_010585.5:38
chr10	121453382	0.6102	0.4163	0.194	0.03394	5.715	0.118	0.1122	1.095e-08	5.214e-06	0.9972	1	0.875	0.8125	0.5714	0.875	0.7895	Rassf3			XM_006513379.1:4;NM_138956.3:4
chr7	28140318	0.6888	0.843	-0.1542	0.02699	-5.712	0.01726	0.01272	1.114e-08	5.295e-06	0.9777	0.6154	0.6875	0.4706	0.7273	0.8	0.7143	9530053A07Rik		NM_001164655.1:5
chr3	138287691	0.9349	0.7738	0.1611	0.0282	5.712	0.01895	0.01418	1.117e-08	5.308e-06	0.9848	0.9167	1	1	0.625	0.9231	0.8095	Adh1			NM_007409.2:6
chr15	101766116	0.9254	0.7588	0.1666	0.02917	5.711	0.01545	0.01553	1.125e-08	5.34e-06	0.9888	0.8333	1	1	0.8182	0.7	0.9231
chr15	64385927	0.8127	0.6681	0.1446	0.02534	5.707	0.02281	0.3867	1.153e-08	5.45e-06	0.9608	0.9091	1	0.9167	1	0.9524	1	Gm30563		XR_384142.3:1;XR_875383.2:1;XR_384143.3:1
chr7	127314397	0.4475	0.6345	-0.187	0.03278	-5.706	0.01929	0.01384	1.159e-08	5.477e-06	0.996	0.2	0.2727	0.5556	0.6	0.7778	0.8182	Itgal		XM_006507393.3:17;NM_008400.3:17;NM_001253873.1:17;NM_001253874.1:17;NM_001253872.1:17
chr13	103927451	0.8247	0.6458	0.1789	0.03135	5.706	0.0177	0.01297	1.16e-08	5.478e-06	0.9941	1	0.875	0.6923	0.75	0.5714	0.7273
chr3	108960284	0.5939	0.7831	-0.1892	0.03317	-5.704	0.01334	0.01557	1.173e-08	5.532e-06	0.9964	0.5556	0.7143	0.8333	1	0.8571	0.8333	Henmt1		XM_006501898.2:7;NM_025723.2:8;NM_001078646.1:8
chr7	28140263	0.6888	0.843	-0.1542	0.02704	-5.703	0.01722	0.02198	1.176e-08	5.54e-06	0.9775	0.9231	0.8	0.8235	0.9091	1	1	9530053A07Rik		NM_001164655.1:5
chr10	78160753	0.6183	0.7971	-0.1789	0.03136	-5.703	0.02037	0.03123	1.178e-08	5.548e-06	0.994	0.7632	0.68	0.75	0.7143	1	0.8125
chr3	108960259	0.5939	0.7831	-0.1892	0.03318	-5.702	0.01476	0.01355	1.182e-08	5.564e-06	0.9964	0.5556	0.2857	0.8333	0.8	0.7143	0.8333	Henmt1		XM_006501898.2:7;NM_025723.2:8;NM_001078646.1:8
chr13	112772114	0.4975	0.3288	0.1687	0.0296	5.7	0.01247	0.01929	1.196e-08	5.624e-06	0.9899	0.5	0.3333	0.5833	0.3077	0.1	0.4444	Gm41067			XR_873969.1:1
chr9	37429718	0.2522	0.4234	-0.1711	0.03004	-5.697	0.128	0.08079	1.219e-08	5.72e-06	0.9911	0.1351	0.1287	0.131	0.2	0.253	0.2533	Robo3		NM_001164767.1:27;XM_011242425.2:27;XM_006510107.3:27;XM_011242424.2:27;XR_001778823.1:23		chr9:37429562-37429782
chr12	17362280	0.6555	0.4853	0.1702	0.02988	5.697	0.009794	0.01153	1.222e-08	5.728e-06	0.9906	0.75	0.6571	0.6111	0.4583	0.4167	0.4615	Nol10			XM_017315015.1:8;NM_001008421.1:8
chr11	97334860	0.6356	0.8057	-0.1702	0.0299	-5.691	0.06723	0.01265	1.26e-08	5.893e-06	0.9905	0.7647	1	0.75	0.9	0.7273	0.8333	Gpr179		NM_001081220.1:1;XM_006533025.1:1;XM_006533024.1:1
chr3	108960240	0.5939	0.7831	-0.1892	0.03325	-5.691	0.0128	0.01837	1.263e-08	5.904e-06	0.9964	0.5556	0.5714	0.8333	1	0.8571	1	Henmt1		XM_006501898.2:7;NM_025723.2:8;NM_001078646.1:8
chr7	28140246	0.6888	0.843	-0.1542	0.0271	-5.691	0.06552	0.0433	1.266e-08	5.913e-06	0.9772	0.3846	0.8	0.4118	0.4545	0.8	1	9530053A07Rik		NM_001164655.1:5
chr18	38177301	0.5457	0.377	0.1687	0.02965	5.688	0.02218	0.0249	1.282e-08	5.981e-06	0.9897	0.25	0.4375	0.6111	0.1538	0.4615	0.1538
chr16	59586885	0.737	0.4772	0.2598	0.0457	5.685	0.01606	0.0326	1.312e-08	6.105e-06	0.9998	0.625	0.9167	0.875	0.75	0.5	0.8182	Crybg3			XM_006522095.3:21
chr9	121948659	0.7606	0.5209	0.2397	0.04217	5.683	0.01541	0.0172	1.322e-08	6.148e-06	0.9995	0.75	0.7778	0.9333	0.5333	0.8462	0.5556
chr11	95219612	0.8974	0.7401	0.1573	0.02768	5.682	0.01421	0.01371	1.334e-08	6.201e-06	0.9807	1	1	0.875	0.6	0.8333	0.75	LOC102640586			XR_388972.1:2
chr19	38119019	0.8963	0.6946	0.2016	0.03549	5.681	0.01577	0.04095	1.336e-08	6.21e-06	0.9979	1	0.8	1	0.1667	1	0.6	Rbp4			NM_011255.3:2;NM_001159487.1:2
chr17	86377602	0.6853	0.8837	-0.1984	0.03492	-5.681	0.01224	0.01451	1.337e-08	6.21e-06	0.9976	0.8889	0.6818	0.8333	0.8889	1	0.9091	Prkce			XM_017317328.1:2;NM_011104.3:2
chr13	112859978	0.7005	0.5282	0.1723	0.03033	5.681	0.01204	0.01479	1.337e-08	6.21e-06	0.9915	0.6667	0.8	0.7857	0.4	0.8	0.625	Plpp1			NM_008903.2:4;NM_008247.3:4
chr3	108960213	0.5939	0.7831	-0.1892	0.03331	-5.68	0.01532	0.01575	1.346e-08	6.248e-06	0.9963	0.6667	0.2857	0.8333	1	0.5714	0.6667	Henmt1		XM_006501898.2:7;NM_025723.2:8;NM_001078646.1:8
chr7	45457192	0.1642	0.3449	-0.1807	0.03181	-5.68	0.01949	0.7747	1.346e-08	6.247e-06	0.9944	0	0	0	0	0	0
chr2	135536519	0.6012	0.3917	0.2096	0.0369	5.68	0.01467	0.1039	1.348e-08	6.25e-06	0.9985	0.4348	0.5714	0.4	0.25	0	0.4
chr10	118043772	0.6053	0.4316	0.1737	0.03058	5.679	0.03717	0.01545	1.354e-08	6.274e-06	0.992	0.8889	0.6	0.25	0.1429	0.4	0.3333	Gm32663			XR_872079.1:2
chr14	62794124	0.7835	0.5393	0.2442	0.04301	5.678	0.01337	0.02109	1.361e-08	6.299e-06	0.9996	0.5	0.6429	0.7	0.3529	0.3077	0.5	4931440J10Rik;Gm35678		XR_874688.2:1	NR_045503.1:2;XR_383485.3:1
chr11	95219559	0.8974	0.7401	0.1573	0.0277	5.678	0.0149	0.01371	1.365e-08	6.309e-06	0.9807	0.8333	1	1	0.6	0.8333	0.75	LOC102640586			XR_388972.1:2
chr1	12703242	0.7008	0.9451	-0.2443	0.04304	-5.676	0.4263	0.0154	1.375e-08	6.347e-06	0.9996	1	1	1	0.8571	1	1	Sulf1			XM_006495510.3:1;NM_001198565.1:1;XM_006495513.3:1;NM_001198566.1:1
chr1	115097222	0.6982	0.8586	-0.1605	0.02827	-5.676	0.01801	0.2282	1.375e-08	6.347e-06	0.9838	1	0.7857	0.875	1	1	1
chr11	95219506	0.8974	0.7401	0.1573	0.02771	5.676	0.0149	0.01384	1.378e-08	6.353e-06	0.9807	0.8333	1	1	0.6	0.8333	0.625	LOC102640586			XR_388972.1:2
chr11	97334632	0.6356	0.8057	-0.1702	0.02998	-5.675	0.01518	0.04476	1.389e-08	6.392e-06	0.9903	0.5882	0.8333	0.875	0.9091	0.9091	1	Gpr179		NM_001081220.1:1;XM_006533025.1:1;XM_006533024.1:1
chr19	32532342	0.8101	0.5502	0.2599	0.04581	5.673	0.01891	0.03214	1.404e-08	6.457e-06	0.9998	1	0.9	1	1	0.3	0.6667
chr5	101929960	0.7826	0.6308	0.1517	0.02675	5.673	0.01255	0.01293	1.405e-08	6.457e-06	0.9734	0.5	0.8182	0.7778	0.625	0.5	0.6923	Wdfy3		XM_006535221.2:52;NM_172882.3:51;XM_006535220.3:52;XM_006535226.3:51;XM_006535225.3:52;XM_006535227.3:52;XM_006535223.3:52;XM_006535224.3:52;XM_006535222.3:52;XM_006535228.3:44
chr8	120694060	0.3474	0.4986	-0.1512	0.02665	-5.673	0.0194	0.01249	1.405e-08	6.457e-06	0.9726	0.4211	0.4	0.5909	0.5	0.5455	0.5882	Gm39265			XR_879259.1:2
chr5	35974215	0.3602	0.1737	0.1865	0.03288	5.672	0.05489	0.05726	1.411e-08	6.482e-06	0.9957	0.6	0.5806	0.4688	0.36	0.3182	0.5217	Afap1			XM_006504098.2:9;NM_027373.2:9;XM_006504100.3:6
chr3	108960290	0.5939	0.7831	-0.1892	0.03337	-5.67	0.01589	0.01638	1.431e-08	6.564e-06	0.9962	0.3333	0.2857	0.6667	0.4	0.5714	0.8333	Henmt1		XM_006501898.2:7;NM_025723.2:8;NM_001078646.1:8
chr16	94146073	0.567	0.7819	-0.2149	0.0379	-5.669	0.01442	0.01395	1.435e-08	6.579e-06	0.9988	0.8333	0.8333	0.5	0.6154	0.75	0.8462	Hlcs			XM_006522850.3:5;NM_139145.4:5;XM_006522851.3:5;XM_006522855.2:5;XM_006522856.2:5;XM_006522852.3:5
chr13	51802174	0.9393	0.7662	0.1731	0.03054	5.668	0.01209	0.01341	1.442e-08	6.609e-06	0.9917	0.9167	0.9545	1	0.6667	0.6154	0.6667
chr9	121948809	0.7823	0.5422	0.2401	0.04236	5.668	0.07519	0.01682	1.446e-08	6.627e-06	0.9995	0.4167	0.4444	0.5333	0.4667	0.4615	0.5556
chr5	73823552	0.9612	0.7942	0.1669	0.02946	5.667	0.01334	0.01623	1.453e-08	6.652e-06	0.9885	1	0.8889	1	0.625	1	0.6667
chr18	47076717	0.5166	0.7019	-0.1853	0.03272	-5.664	0.01783	0.01209	1.475e-08	6.745e-06	0.9954	0.3571	0.7647	0.6	0.76	0.5455	0.7391	Commd10			XM_006526229.3:3;XM_006526228.3:4;NM_178377.4:5;XM_006526227.3:4;XM_006526225.3:5;XM_006526224.3:6
chr5	73823525	0.9612	0.7942	0.1669	0.02948	5.663	0.01334	0.01654	1.491e-08	6.815e-06	0.9884	1	0.8889	1	0.5	0.5714	0.7778
chr14	99593016	0.618	0.7878	-0.1698	0.02999	-5.662	0.3459	0.09471	1.494e-08	6.823e-06	0.99	0.8	1	1	0.8333	1	1	Gm33997			XR_383695.1:1;XR_874892.1:1
chr14	25852085	0.7901	0.6336	0.1565	0.02764	5.661	0.02129	0.01664	1.509e-08	6.886e-06	0.9795	0.9048	1	0.9	0.75	0.75	0.8	Anxa11			NM_013469.2:1;XM_006518451.3:2
chr18	47897995	0.7653	0.9656	-0.2003	0.03539	-5.66	0.01521	0.01719	1.512e-08	6.896e-06	0.9977	0.6	0.6667	1	1	1	1
chr10	86776456	0.7206	0.5636	0.1569	0.02773	5.659	0.0355	0.1176	1.523e-08	6.941e-06	0.98	0.4444	0.5294	0.5652	0.3529	0.4091	0.1765	Ttc41		NM_001003910.2:16;XM_006513005.3:13;XM_006512996.3:17;XM_006512997.3:17;XM_006512995.3:18;XM_006513002.3:15;XM_006513001.3:17;XM_006513000.3:17;XM_017313757.1:16;XM_006512998.2:16;XM_006512999.3:16;XM_006513007.3:12;XM_006513009.3:11;XM_017313759.1:11;XM_017313760.1:11
chr14	50343600	0.8877	0.7262	0.1615	0.02854	5.658	0.04759	0.5194	1.527e-08	6.959e-06	0.9844	0.9524	1	1	1	1	1
chr11	6006542	0.4456	0.5874	-0.1417	0.02505	-5.657	0.01437	0.08106	1.537e-08	7.001e-06	0.9521	0.5385	0.359	0.4048	0.3043	0.8485	0.5185	Camk2b;Gm40812	Gm40812		NM_001174054.1:18;NM_007595.5:18;NM_001174053.1:17;XM_017314241.1:21;XM_006514464.2:21;XM_017314239.1:18;XM_017314240.1:17;XM_006514465.2:21;XM_006514475.1:17;XM_006514467.2:20;XM_006514476.1:17;XM_006514469.2:19;XM_017314238.1:20;XM_006514477.1:17;XM_006514470.3:19;XM_017314237.1:20;XM_006514479.2:16;XR_872235.2:1
chr14	25852154	0.7901	0.6336	0.1565	0.02766	5.657	0.01703	0.0157	1.54e-08	7.015e-06	0.9794	0.6667	0.6667	0.5455	0.4375	0.5	0.7	Anxa11			NM_013469.2:1;XM_006518451.3:2
chr18	47076799	0.5166	0.7019	-0.1853	0.03277	-5.656	0.01931	0.01162	1.552e-08	7.061e-06	0.9954	0.2857	0.5294	0.4	0.68	0.6364	0.6087	Commd10			XM_006526229.3:3;XM_006526228.3:4;NM_178377.4:5;XM_006526227.3:4;XM_006526225.3:5;XM_006526224.3:6
chr12	3954841	0.2566	0.1128	0.1437	0.02541	5.655	0.01194	0.01537	1.556e-08	7.081e-06	0.9573	0.1429	0.3333	0.2222	0.1429	0	0		Pomc
chr7	25252927	0.9605	0.7515	0.2091	0.03698	5.654	0.01358	0.1283	1.569e-08	7.13e-06	0.9984	1	1	0.9412	0.9412	1	1
chr18	47076847	0.5166	0.7019	-0.1853	0.03278	-5.654	0.04489	0.02509	1.571e-08	7.138e-06	0.9954	0.2143	0.7647	0.65	0.88	0.4545	0.6957	Commd10			XM_006526229.3:3;XM_006526228.3:4;NM_178377.4:5;XM_006526227.3:4;XM_006526225.3:5;XM_006526224.3:6
chr5	146737504	0.6748	0.8653	-0.1905	0.0337	-5.653	0.01162	0.0136	1.574e-08	7.15e-06	0.9964	0.7273	0.6	0.5556	0.7273	0.8889	0.7143	Usp12		XM_006504818.2:1;NM_011669.3:1
chr5	101930051	0.7826	0.6308	0.1517	0.02684	5.653	0.01301	0.01428	1.576e-08	7.155e-06	0.973	0.6667	0.6364	0.8889	0.5	0.6667	0.7692	Wdfy3		XM_006535221.2:52;NM_172882.3:51;XM_006535220.3:52;XM_006535226.3:51;XM_006535225.3:52;XM_006535227.3:52;XM_006535223.3:52;XM_006535224.3:52;XM_006535222.3:52;XM_006535228.3:44
chr5	127692127	0.5756	0.4143	0.1613	0.02854	5.651	0.01326	0.0106	1.593e-08	7.227e-06	0.9841	0.4167	0.6667	0.6087	0.4483	0.4118	0.5	Glt1d1			XM_006504310.2:9;XM_006504311.2:9;NM_177005.4:10;XM_006504312.1:8;XR_377057.2:10;XM_006504309.3:11
chr8	88595982	0.6603	0.4974	0.1629	0.02883	5.651	0.1974	0.5755	1.594e-08	7.228e-06	0.9855	0.9167	0.9375	0.9565	1	0.92	1
chr9	121948715	0.7823	0.5422	0.2401	0.0425	5.65	0.01222	0.02383	1.605e-08	7.266e-06	0.9995	0.6667	0.7778	0.8667	0.4667	0.4615	0.3333
chr3	141982232	0.3003	0.4727	-0.1724	0.03051	-5.65	0.09061	0.02406	1.605e-08	7.266e-06	0.9912	0.2941	0.5	0.7647	0.6667	0.8	0.4	Bmpr1b		NM_007560.4:11	NM_001277216.1:10;XM_006500940.3:11;XM_011240001.1:11;XM_006500942.1:11;XM_006500939.3:11;NM_001277217.1:11
chr6	108417040	0.7696	0.6279	0.1417	0.02509	5.647	0.02015	0.01593	1.632e-08	7.37e-06	0.9517	1	0.6	0.9	0.8889	0.7	0.5714	Itpr1			XM_006505637.1:37;XM_017321410.1:37;XM_006505630.1:37;XM_017321409.1:37;XM_006505626.1:37;XM_006505636.1:38;XM_017321408.1:38;XM_006505633.1:38;XM_006505629.1:38;XM_006505628.1:38;XM_006505632.1:38;XM_006505625.1:38;XM_006505624.1:38;XM_006505627.1:38;XM_017321407.1:38;XM_006505623.1:38;XM_006505631.2:38;NM_010585.5:38
chr5	116272078	0.6764	0.854	-0.1776	0.03145	-5.646	0.0176	0.01838	1.638e-08	7.393e-06	0.9932	0.5	1	0.8571	1	0.8889	1	Ccdc60			XM_017320898.1:14;XM_006530343.3:13;NM_177759.3:13;XM_006530340.3:14;XM_017320899.1:14
chr11	95219522	0.8974	0.7401	0.1573	0.02786	5.646	0.01748	0.01521	1.647e-08	7.428e-06	0.9801	1	1	1	0.6	0.8333	0.5	LOC102640586			XR_388972.1:2
chr12	17362479	0.6555	0.4853	0.1702	0.03015	5.645	0.0106	0.01475	1.648e-08	7.432e-06	0.9901	0.6	0.6111	0.5556	0.3478	0.44	0.3846	Nol10			XM_017315015.1:8;NM_001008421.1:8
chr5	73823448	0.9612	0.7942	0.1669	0.02957	5.645	0.01614	0.01711	1.651e-08	7.441e-06	0.9882	1	1	1	0.875	1	0.8889
chrX	169981013	0.4986	0.6621	-0.1635	0.02896	-5.645	0.05192	0.01118	1.655e-08	7.457e-06	0.9858	0.459	0.3016	0.3333	0.5942	0.6142	0.6543	Mid1			XM_017318411.1:3;NM_010797.3:4;NM_001290512.1:4;XM_017318409.1:5;XM_011247789.2:5;NM_001290504.1:4;XR_878259.2:4;XM_017318408.1:4;XM_017318412.1:4;NM_001290506.1:4;NM_001290505.1:4;XM_017318410.1:4;XM_017318413.1:3;XM_006528736.3:1;XM_006528737.3:1;XM_006528739.3:1
chr18	47076850	0.5166	0.7019	-0.1853	0.03283	-5.644	0.03835	0.01183	1.658e-08	7.467e-06	0.9953	0.1429	0.5882	0.6	0.76	0.5455	0.6957	Commd10			XM_006526229.3:3;XM_006526228.3:4;NM_178377.4:5;XM_006526227.3:4;XM_006526225.3:5;XM_006526224.3:6
chr4	26067330	0.7518	0.9427	-0.1908	0.03381	-5.644	0.01304	0.01144	1.665e-08	7.494e-06	0.9964	0.6	0.6364	0.6	0.9091	0.9	0.9
chr10	85511603	0.9453	0.7639	0.1814	0.03214	5.644	0.01201	0.01635	1.666e-08	7.498e-06	0.9943	0.8889	0.8571	1	0.6667	0.5	0.9091	Btbd11			XM_006514230.3:1;NM_028709.2:1
chr12	17362312	0.6555	0.4853	0.1702	0.03016	5.643	0.009819	0.0123	1.668e-08	7.501e-06	0.99	0.65	0.6389	0.5556	0.4167	0.44	0.3846	Nol10			XM_017315015.1:8;NM_001008421.1:8
chr18	62968723	0.8967	0.7309	0.1657	0.02937	5.643	0.02244	0.01424	1.668e-08	7.502e-06	0.9874	0.9412	0.7	0.8571	0.6842	0.7368	0.4545
chr8	11348796	0.4926	0.333	0.1596	0.02829	5.643	0.0118	0.01322	1.675e-08	7.52e-06	0.9825	0.3636	0.44	0.6	0.25	0.3333	0.4211	Col4a2;LOC108167519		XR_001778511.1:3	NM_009932.4:3
chr8	48012189	0.6013	0.4491	0.1522	0.02698	5.643	0.3017	0.2782	1.675e-08	7.52e-06	0.9736	0.8824	1	0.871	0.8276	0.8947	0.9231
chr10	81067858	0.9276	0.7316	0.196	0.03474	5.641	0.01558	0.01494	1.689e-08	7.571e-06	0.9971	0.8	1	1	0.5	0.6667	0.7692
chr12	17362492	0.6555	0.4853	0.1702	0.03019	5.638	0.01331	0.03663	1.72e-08	7.69e-06	0.99	0.85	0.6944	0.7222	0.7083	0.68	0.6923	Nol10			XM_017315015.1:8;NM_001008421.1:8
chr5	103527397	0.6277	0.7764	-0.1487	0.02638	-5.637	0.01274	0.01254	1.728e-08	7.719e-06	0.9676	0.6667	0.7778	0.4444	0.7692	0.6667	0.8571	Ptpn13			NM_011204.2:13
chr10	85511537	0.9453	0.7639	0.1814	0.03218	5.636	0.01863	0.01532	1.735e-08	7.748e-06	0.9943	1	1	1	1	0.6667	0.8182	Btbd11			XM_006514230.3:1;NM_028709.2:1
chr11	68227362	0.6962	0.8627	-0.1665	0.02954	-5.636	0.01765	0.02548	1.739e-08	7.763e-06	0.9878	0.8235	0.6364	0.9167	1	0.8571	1	Ntn1			NM_008744.2:2
chr7	28140218	0.6888	0.843	-0.1542	0.02736	-5.636	0.03868	0.02436	1.742e-08	7.773e-06	0.9762	0.6923	0.6667	0.3529	0.5455	0.7	0.5714	9530053A07Rik		NM_001164655.1:5
chr6	99100735	0.646	0.3837	0.2623	0.04654	5.635	0.02031	0.01532	1.747e-08	7.787e-06	0.9998	0.5	0.625	1	0.4444	0.625	0.2222	Foxp1;Gm19665		XR_140771.3:1	NM_001197321.1:15;XM_006505313.3:15;XM_006505312.3:15;XM_006505311.3:15;XM_006505310.3:15;NM_053202.2:15;XM_017321304.1:15;XM_017321302.1:15;XM_006505317.3:15;XM_006505324.3:15;XM_006505308.3:15;XM_006505315.3:15;XM_006505314.3:15;XM_006505316.3:15;XM_017321303.1:15;XM_017321301.1:15;XM_006505318.3:13
chr11	95219406	0.8974	0.7401	0.1573	0.02791	5.635	0.01269	0.01852	1.751e-08	7.805e-06	0.9799	0.8333	1	0.875	1	1	0.625	LOC102640586			XR_388972.1:2
chr12	109548286	0.5654	0.7546	-0.1892	0.03358	-5.635	0.9895	0.02222	1.752e-08	7.805e-06	0.9961	1	1	1	1	0.8182	1	Meg3			NR_027652.1:5;NR_027651.2:5;NR_003633.3:1
chr7	112686725	0.5409	0.7623	-0.2214	0.03931	-5.634	0.01653	0.01349	1.766e-08	7.858e-06	0.999	0.6364	0.8	0.5	0.8	0.7143	0.5714	Tead1			NM_009346.3:1;NM_001166584.1:1;XM_006507565.2:1;XM_006507564.2:1;XM_011241723.1:1;XM_006507562.2:1;XM_006507561.2:1;XM_006507563.2:1
chr8	11348739	0.4926	0.333	0.1596	0.02834	5.633	0.01111	0.0157	1.772e-08	7.884e-06	0.9823	0.3636	0.48	0.6	0.2083	0.3333	0.4211	Col4a2;LOC108167519		XR_001778511.1:3	NM_009932.4:3
chr8	5971416	0.7929	0.5918	0.2011	0.03569	5.633	0.01006	0.01172	1.774e-08	7.891e-06	0.9977	0.7692	0.7368	0.7647	0.6471	0.6154	0.5333
chr17	55794072	0.9197	0.752	0.1676	0.02976	5.633	0.04149	0.3991	1.774e-08	7.891e-06	0.9885	1	1	0.9545	1	1	1	Adgre4			NM_139138.3:7
chr2	102100480	0.6419	0.4509	0.191	0.03392	5.631	0.01164	0.0138	1.796e-08	7.965e-06	0.9964	0.6875	0.5	0.7	0.3636	0.4545	0.2727	Ldlrad3			NM_178886.3:4;NM_001290784.1:4;XM_006499482.1:4;XM_006499481.3:4
chr8	47975162	0.4003	0.1443	0.256	0.04549	5.628	0.02619	0.03036	1.822e-08	8.069e-06	0.9997	0.5833	0.25	0.8571	0.6667	0	0.1429	Wwc2;Gm31984	Gm31984	XR_378953.2:2	NM_133791.4:22
chr18	8100324	0.9009	0.6698	0.2311	0.04107	5.627	0.01401	0.01939	1.834e-08	8.119e-06	0.9993	0.8889	0.9286	1	0.6154	0.5714	1
chr12	106312397	0.4989	0.7065	-0.2077	0.0369	-5.627	0.05467	0.3262	1.836e-08	8.124e-06	0.9982	0.2857	0.2941	0.2	0.3333	0	0.125
chr8	35705792	0.5659	0.7518	-0.1859	0.03303	-5.627	0.08022	0.06575	1.839e-08	8.133e-06	0.9953	0.8333	0.7333	0.8519	0.9167	0.8667	1
chr18	47076705	0.5166	0.7019	-0.1853	0.03294	-5.626	0.02085	0.02075	1.848e-08	8.165e-06	0.9952	0.2143	0.5882	0.5	0.84	0.5455	0.8261	Commd10			XM_006526229.3:3;XM_006526228.3:4;NM_178377.4:5;XM_006526227.3:4;XM_006526225.3:5;XM_006526224.3:6
chr9	121948707	0.7823	0.5422	0.2401	0.04268	5.626	0.01085	0.03328	1.849e-08	8.169e-06	0.9995	0.75	0.7778	0.8	0.4	0.4615	0.3333
chr5	101929917	0.7826	0.6308	0.1517	0.02697	5.625	0.01414	0.016	1.85e-08	8.171e-06	0.9724	0.5	0.7273	0.5556	0.625	0.3333	0.4615	Wdfy3		XM_006535221.2:52;NM_172882.3:51;XM_006535220.3:52;XM_006535226.3:51;XM_006535225.3:52;XM_006535227.3:52;XM_006535223.3:52;XM_006535224.3:52;XM_006535222.3:52;XM_006535228.3:44
chr5	107402469	0.6644	0.3932	0.2712	0.04821	5.625	0.01312	0.01638	1.857e-08	8.198e-06	0.9998	0.5	0.619	0.875	0.1429	0.4286	0.6667	Gm17202			XR_389494.3:2;XR_880524.2:2
chr8	11348689	0.4926	0.333	0.1596	0.02838	5.624	0.01168	0.034	1.867e-08	8.238e-06	0.9822	0.3636	0.44	0.45	0.125	0.25	0.4211	Col4a2;LOC108167519		XR_001778511.1:3	NM_009932.4:3
chr12	3891058	0.1867	0.3633	-0.1766	0.0314	-5.623	0.01346	0.04243	1.873e-08	8.259e-06	0.9926	0.08333	0.07143	0.2308	0.0625	0.5	0.5	Dnmt3a;Gm31623			XM_006514956.3:6;XM_006514953.3:6;NM_007872.4:6;NM_001271753.1:6;XR_001780542.1:2;XR_872447.2:2
chr14	25852220	0.7901	0.6336	0.1565	0.02783	5.622	0.01452	0.02361	1.884e-08	8.305e-06	0.9788	0.7143	0.6667	0.5455	0.375	0.5	0.4	Anxa11			NM_013469.2:1;XM_006518451.3:2
chr5	115867000	0.5497	0.7069	-0.1572	0.02797	-5.622	0.1562	0.01788	1.892e-08	8.335e-06	0.9796	0.8571	0.3333	0.9375	0.6818	1	0.6923	Cit			XM_006530131.1:5;XM_006530146.3:5;XM_017320640.1:5;XM_006530142.3:5;XM_006530138.3:5;XM_006530139.3:5;XM_006530135.3:5;XM_006530136.3:5;XM_006530137.3:5;XM_006530134.3:5;XM_006530130.3:5;XM_011248163.2:5;XM_006530145.3:5;XM_006530143.3:5;XM_006530141.3:5;XM_006530140.3:5;XM_006530133.3:5;XM_006530132.3:5;NM_007708.3:4
chr1	133351711	0.623	0.4207	0.2024	0.03602	5.618	0.009771	0.01169	1.935e-08	8.505e-06	0.9978	0.7	0.5926	0.5641	0.4412	0.5172	0.3182	Ren1			NM_031192.3:1
chr7	112686862	0.5409	0.7623	-0.2214	0.03944	-5.615	0.01723	0.01498	1.969e-08	8.633e-06	0.999	0.4545	0.65	0.2222	0.6	0.625	0.5714	Tead1			NM_009346.3:1;NM_001166584.1:1;XM_006507565.2:1;XM_006507564.2:1;XM_011241723.1:1;XM_006507562.2:1;XM_006507561.2:1;XM_006507563.2:1
chr17	86377486	0.6853	0.8837	-0.1984	0.03533	-5.614	0.02414	0.01856	1.972e-08	8.639e-06	0.9973	0.75	0.5	0.75	0.7778	1	0.6364	Prkce			XM_017317328.1:2;NM_011104.3:2
chr8	11348650	0.4926	0.333	0.1596	0.02844	5.613	0.01353	0.01534	1.993e-08	8.718e-06	0.982	0.4545	0.4	0.65	0.2083	0.4167	0.3684	Col4a2;LOC108167519		XR_001778511.1:3	NM_009932.4:3
chr8	11348659	0.4926	0.333	0.1596	0.02844	5.612	0.01353	0.01543	1.999e-08	8.741e-06	0.982	0.4545	0.4	0.65	0.2083	0.3333	0.3684	Col4a2;LOC108167519		XR_001778511.1:3	NM_009932.4:3
chr11	95219536	0.8974	0.7401	0.1573	0.02803	5.612	0.01748	0.01823	2.003e-08	8.754e-06	0.9795	1	1	1	1	1	0.75	LOC102640586			XR_388972.1:2
chr3	108960109	0.5939	0.7831	-0.1892	0.03372	-5.612	0.186	0.01992	2.004e-08	8.758e-06	0.9959	0.3333	0	0.1667	0.6	0.5714	0.3333	Henmt1		XM_006501898.2:7;NM_025723.2:8;NM_001078646.1:8
chr4	48051346	0.4264	0.2561	0.1702	0.03034	5.611	0.02072	0.9791	2.014e-08	8.796e-06	0.9897	0.5	0.1667	0.125	0	0	0	Nr4a3		XM_006537656.3:4;NM_015743.3:3;XM_006537657.3:4;XM_006537658.1:4;NM_001307989.1:1
chr10	118043869	0.6053	0.4316	0.1737	0.03096	5.611	0.0942	0.03219	2.016e-08	8.8e-06	0.9913	0.2222	0.5	0.1667	0.1429	0.1	0.3333	Gm32663			XR_872079.1:2
chr5	116272081	0.6764	0.854	-0.1776	0.03166	-5.611	0.0237	0.01549	2.017e-08	8.804e-06	0.9929	0.9	1	0.8571	0.9	1	0.8333	Ccdc60			XM_017320898.1:14;XM_006530343.3:13;NM_177759.3:13;XM_006530340.3:14;XM_017320899.1:14
chr11	52284776	0.3708	0.5358	-0.1651	0.02943	-5.609	0.01334	0.01692	2.034e-08	8.873e-06	0.9865	0.8333	0.375	0.3846	0.875	0.625	0.6154
chr7	112686762	0.5409	0.7623	-0.2214	0.03949	-5.608	0.01821	0.01521	2.051e-08	8.937e-06	0.9989	0.6364	0.75	0.3	0.8	1	0.7143	Tead1			NM_009346.3:1;NM_001166584.1:1;XM_006507565.2:1;XM_006507564.2:1;XM_011241723.1:1;XM_006507562.2:1;XM_006507561.2:1;XM_006507563.2:1
chr9	113652589	0.8499	0.6101	0.2398	0.04278	5.606	0.09039	0.03463	2.071e-08	9.013e-06	0.9995	0.4167	0.4286	0.8	0.5	0.3	0.625	Pdcd6ip		XM_011242941.2:1;NM_001164677.1:1;NM_001164678.1:1;NM_011052.2:1
chr1	138560702	0.7814	0.6272	0.1542	0.02751	5.606	0.01444	0.02595	2.074e-08	9.022e-06	0.9756	0.7143	0.7043	0.7442	0.5	0.5495	0.527	Nek7			NM_021605.4:8;NM_001311148.1:6
chr15	98304572	0.9503	0.7419	0.2083	0.03717	5.606	0.01665	0.02192	2.076e-08	9.025e-06	0.9982	1	1	1	1	0.875	0.625
chr1	36761798	0.6205	0.4374	0.1831	0.03266	5.605	0.01995	0.09281	2.088e-08	9.072e-06	0.9945	0.5	0.5263	0.375	0.05882	0.3043	0.381	Zap70	Zap70	NM_009539.3:1
chr1	88928114	0.4497	0.648	-0.1984	0.03539	-5.604	0.01953	0.2292	2.095e-08	9.102e-06	0.9973	0.6667	0.5	0.75	0.8667	0.125	1
chr7	112686752	0.5409	0.7623	-0.2214	0.03952	-5.604	0.05229	0.01396	2.098e-08	9.111e-06	0.9989	0.3636	0.35	0.3	0.8	0.8571	0.5714	Tead1			NM_009346.3:1;NM_001166584.1:1;XM_006507565.2:1;XM_006507564.2:1;XM_011241723.1:1;XM_006507562.2:1;XM_006507561.2:1;XM_006507563.2:1
chr9	120721912	0.5782	0.7645	-0.1864	0.03326	-5.604	0.01204	0.01378	2.098e-08	9.111e-06	0.9953	0.3333	0.5385	0.5	0.7143	0.8	0.8571
chr2	168155903	0.6174	0.8296	-0.2123	0.03788	-5.603	0.01219	0.01394	2.101e-08	9.116e-06	0.9985	0.5	0.5652	0.6	0.6667	0.875	0.8333
chr9	120721829	0.5782	0.7645	-0.1864	0.03326	-5.604	0.01154	0.01447	2.101e-08	9.116e-06	0.9953	0.6667	0.6154	0.5	0.5714	0.8	0.8571
chr12	17362392	0.6555	0.4853	0.1702	0.03038	5.603	0.01308	0.01481	2.105e-08	9.13e-06	0.9896	0.5	0.6111	0.5556	0.375	0.4	0.3846	Nol10			XM_017315015.1:8;NM_001008421.1:8
chr13	103927459	0.8247	0.6458	0.1789	0.03192	5.603	0.0122	0.03061	2.108e-08	9.142e-06	0.9933	0.75	0.75	0.9231	1	0.7143	0.7273
chr14	8049591	0.6528	0.8415	-0.1887	0.03368	-5.602	0.0138	0.0135	2.119e-08	9.181e-06	0.9958	0.4286	0.8462	0.65	0.8889	0.8333	0.875	Abhd6		XM_006518075.3:6;NM_025341.3:7;XM_006518074.2:7;XM_006518073.2:7
chr17	43148543	0.8149	0.6091	0.2057	0.03673	5.601	0.01361	0.0123	2.127e-08	9.215e-06	0.998	0.9333	0.7692	0.7826	0.5882	0.6818	0.5333	E130008D07Rik			NR_045155.1:1
chr1	190142407	0.5875	0.7835	-0.196	0.03499	-5.601	0.2568	0.01686	2.133e-08	9.237e-06	0.997	0.9	1	1	0.9231	0.875	0.875	Prox1			XM_006497128.3:1;NM_008937.2:1;XM_006497125.3:1;XM_006497126.3:1;XM_006497124.3:1;XM_006497127.3:2
chr1	115097075	0.7125	0.8596	-0.1471	0.02628	-5.598	0.01585	0.2083	2.164e-08	9.354e-06	0.9636	0.5714	0.5	0.5	0.5294	0.3	0.3636
chr4	45397863	0.5559	0.3142	0.2417	0.04317	5.598	0.01104	0.01622	2.172e-08	9.38e-06	0.9995	0.6	0.5714	0.5556	0.125	0.4286	0.5714	Slc25a51		NM_001009949.3:1;XM_017320126.1:1;XM_006537835.3:1
chr12	16571326	0.5962	0.7592	-0.163	0.02913	-5.597	0.01265	0.0132	2.179e-08	9.407e-06	0.9848	0.5455	0.4	0.7	0.6	0.8	0.8	Lpin1			NM_001130412.1:15;NM_172950.3:15;XM_006514982.3:15;XM_006514978.3:16;XM_006514987.3:17;XM_006514976.3:17;NM_015763.4:16;XM_006514975.3:17;XM_006514988.3:16;XM_006514977.3:16;XM_006514986.3:17;XM_006514984.3:17;XM_006514983.3:17;XM_011243815.2:17
chr11	95219453	0.8974	0.7401	0.1573	0.02811	5.596	0.01927	0.01893	2.197e-08	9.479e-06	0.9792	0.5	1	0.75	0.6	0.8333	0.375	LOC102640586			XR_388972.1:2
chr12	51054583	0.8693	0.672	0.1973	0.03527	5.595	0.01227	0.01228	2.202e-08	9.501e-06	0.9971	0.76	0.8462	0.9167	0.6875	0.7692	0.6364	1700008C04Rik			NR_126468.1:4
chrX	93034206	0.731	0.4642	0.2668	0.04768	5.595	0.01546	0.01495	2.203e-08	9.501e-06	0.9998	1	0.7	0.8462	0.625	0.6	0.5882	Gm38657			XR_878136.1:4;XR_878137.1:4
chr11	52284788	0.3708	0.5358	-0.1651	0.0295	-5.595	0.0153	0.01667	2.207e-08	9.513e-06	0.9863	0.5	0.25	0.3077	0.625	0.5	0.7692
chr5	115866765	0.5196	0.6816	-0.1621	0.02897	-5.595	0.1166	0.02485	2.207e-08	9.513e-06	0.9839	0.8889	0.7576	0.7647	0.875	0.8	0.7368	Cit			XM_006530131.1:5;XM_006530146.3:5;XM_017320640.1:5;XM_006530142.3:5;XM_006530138.3:5;XM_006530139.3:5;XM_006530135.3:5;XM_006530136.3:5;XM_006530137.3:5;XM_006530134.3:5;XM_006530130.3:5;XM_011248163.2:5;XM_006530145.3:5;XM_006530143.3:5;XM_006530141.3:5;XM_006530140.3:5;XM_006530133.3:5;XM_006530132.3:5;NM_007708.3:4
chr14	8049598	0.6528	0.8415	-0.1887	0.03372	-5.595	0.01443	0.0135	2.209e-08	9.515e-06	0.9957	0.7143	0.8462	0.75	0.8889	0.8333	0.875	Abhd6		XM_006518075.3:6;NM_025341.3:7;XM_006518074.2:7;XM_006518073.2:7
chr9	45933209	0.1856	0.4718	-0.2862	0.05115	-5.595	0.0223	0.02698	2.211e-08	9.522e-06	0.9999	0	0	0	0.2857	0	0.1429	Tagln			NM_011526.5:4
chr8	11348648	0.4926	0.333	0.1596	0.02854	5.594	0.01355	0.02037	2.225e-08	9.57e-06	0.9817	0.4545	0.36	0.55	0.1667	0.4167	0.4211	Col4a2;LOC108167519		XR_001778511.1:3	NM_009932.4:3
chr15	80884313	0.7413	0.5116	0.2297	0.04108	5.592	0.01516	0.01702	2.244e-08	9.638e-06	0.9992	0.6154	0.8889	0.6364	0.4	0.7778	0.4	Tnrc6b		NM_144812.2:10;NM_177124.4:7
chr1	121795346	0.3309	0.186	0.1449	0.02592	5.591	0.2467	0.2344	2.253e-08	9.67e-06	0.9585	0.8095	0.7083	0.8	0.5625	0.8235	0.5882
chr10	118043938	0.5866	0.4081	0.1785	0.03194	5.59	0.02675	0.05211	2.272e-08	9.748e-06	0.993	0.7778	0.4	0.25	0.4286	0	0.1667	Gm32663			XR_872079.1:2
chr13	112859890	0.6989	0.5476	0.1513	0.02707	5.589	0.1489	0.01425	2.281e-08	9.782e-06	0.9709	0.2727	1	0.8571	0.6	0.8	0.5	Plpp1			NM_008903.2:4;NM_008247.3:4
chr17	86377594	0.6853	0.8837	-0.1984	0.0355	-5.589	0.02216	0.01451	2.289e-08	9.808e-06	0.9972	1	0.5909	0.8333	0.8889	1	0.9091	Prkce			XM_017317328.1:2;NM_011104.3:2
chr9	106340686	0.7328	0.496	0.2368	0.04238	5.588	0.02182	0.2969	2.291e-08	9.814e-06	0.9994	0.7778	1	0.7143	1	1	0.6875	Poc1a			XM_006511831.3:10;NM_027354.2:10
chr8	115097036	0.6805	0.9122	-0.2318	0.04148	-5.588	0.01288	0.01495	2.299e-08	9.841e-06	0.9993	0.6667	0.8	0.5	0.875	1	0.9	Wwox			XM_006531512.3:8;NM_019573.3:8
chr13	112859742	0.6989	0.5476	0.1513	0.02707	5.588	0.1777	0.02085	2.302e-08	9.847e-06	0.9709	0.08333	0.4	0.7143	0.2	0.8	0.25	Plpp1			NM_008903.2:4;NM_008247.3:4
chr5	66560657	0.7	0.5159	0.1841	0.03295	5.587	0.01182	0.01131	2.31e-08	9.879e-06	0.9946	0.7647	0.8235	0.6154	0.5	0.6154	0.55	Apbb2			XM_006503691.3:16;NM_001201414.1:15;NM_009686.2:17;NM_001201413.1:16;NM_001201415.1:15;NM_001310626.1:15;XM_006503688.3:17;XM_011240693.2:17;XM_017320620.1:16;XM_006503692.3:16;XM_006503693.3:16;XM_006503694.3:15;XM_017320621.1:17;XM_006503690.3:16
chr17	86377646	0.6853	0.8837	-0.1984	0.03553	-5.584	0.03609	0.0131	2.349e-08	1.003e-05	0.9972	0.4444	0.5	0.75	0.8889	0.8333	0.9091	Prkce			XM_017317328.1:2;NM_011104.3:2
chr17	43148672	0.8149	0.6091	0.2057	0.03685	5.584	0.01236	0.01406	2.355e-08	1.005e-05	0.9979	0.7	0.8077	0.7826	0.5294	0.7273	0.5333	E130008D07Rik			NR_045155.1:1
chr7	28140116	0.6888	0.843	-0.1542	0.02762	-5.582	0.0264	0.01367	2.379e-08	1.014e-05	0.9751	1	0.6	0.7222	0.9091	0.7	0.75	9530053A07Rik		NM_001164655.1:5
chr5	101929940	0.7826	0.6308	0.1517	0.02719	5.58	0.02434	0.01428	2.404e-08	1.023e-05	0.9714	1	0.9091	1	0.75	0.8333	0.5385	Wdfy3		XM_006535221.2:52;NM_172882.3:51;XM_006535220.3:52;XM_006535226.3:51;XM_006535225.3:52;XM_006535227.3:52;XM_006535223.3:52;XM_006535224.3:52;XM_006535222.3:52;XM_006535228.3:44
chr5	133671555	0.5858	0.3914	0.1944	0.03485	5.579	0.1123	0.03189	2.416e-08	1.028e-05	0.9966	0.8824	0.913	0.4167	0.7143	0.75	0.5
chr5	73823329	0.9612	0.7942	0.1669	0.02993	5.578	0.01415	0.02328	2.438e-08	1.036e-05	0.9873	1	1	0.8333	1	0.7143	1
chr18	8100313	0.9009	0.6698	0.2311	0.04144	5.577	0.04689	0.01737	2.451e-08	1.041e-05	0.9992	1	0.6429	1	0.5385	0.4286	0.8889
chr17	27559638	0.5745	0.7623	-0.1878	0.03368	-5.576	0.0763	0.01296	2.459e-08	1.044e-05	0.9954	0.3333	0.2353	0.8333	0.7857	0.8182	0.8333	Hmga1		NM_001166542.1:2;NM_001166541.1:2;NM_001166539.1:3;NM_001166540.1:2;NM_001166537.1:2;NM_001166536.1:2;NM_001166546.1:2;NM_001166544.1:2;NM_001025427.3:2;NM_001166545.1:2;NM_001039356.2:3;NM_001166543.1:2;NM_001166535.1:2;NM_016660.3:2
chr18	14555254	0.9228	0.6818	0.241	0.04323	5.576	0.01203	0.01483	2.462e-08	1.045e-05	0.9994	0.875	0.8333	1	0.8	0.4	0.6
chr13	119637582	0.9135	0.7408	0.1727	0.03097	5.576	0.02241	0.06795	2.463e-08	1.045e-05	0.9905	1	1	1	1	1	0.8333	Ccl28			XM_011244683.2:1;NM_020279.3:1;XM_011244686.2:1;XM_017315550.1:1;XM_011244685.2:1
chr1	162187738	0.6735	0.3516	0.3219	0.05773	5.576	0.01503	0.1065	2.465e-08	1.046e-05	0.9999	0.5333	0.4783	0.6562	0.8095	0.6	0.6471	Dnm3			XM_006496604.3:7;NM_001038619.1:7;XM_006496601.3:7;XM_006496602.3:6;NM_172646.2:6;XM_006496603.3:7
chr5	117664934	0.3824	0.2097	0.1728	0.03099	5.575	0.01349	0.01765	2.471e-08	1.048e-05	0.9906	0.3	0.5556	0.4286	0.4444	0.2	0	Ksr2			XM_006530393.3:5;NM_001312914.1:5;XM_006530394.3:2;XM_006530395.3:1
chrX	33415626	0.9895	0.8104	0.179	0.03212	5.574	0.01491	0.02065	2.491e-08	1.056e-05	0.9931	1	1	1	0.625	1	1
chr8	11348723	0.4926	0.333	0.1596	0.02865	5.572	0.01694	0.02103	2.512e-08	1.063e-05	0.9813	0.2727	0.4	0.4	0.1667	0.3333	0.3158	Col4a2;LOC108167519		XR_001778511.1:3	NM_009932.4:3
[truncated: 2,790 more rows]

## Sheet: Functional enrichment Dmr_Dss
query	significant	p_value	term_size	query_size	intersection_size	precision	recall	term_id	source	term_name	effective_domain_size	source_order	parents	intersection
Experimental_vs_Control	TRUE	3.30878e-14	2781	241	74	0.307054	0.0266091	GO:0009653	GO:BP	anatomical structure morphogenesis	25907	3557	GO:0032502|GO:0048856	Cdh15,Robo3,Xdh,Camk2b,Cdk5,Nrp2,Myo10,Meis1,Sema4c,Abcc8,Frmd6,Lats2,Map1a,Col4a2,Cd93,Tbx2,Fmnl1,Psen1,Nos3,Lrrc4c,Mecom,Dnm3,Sik3,Heg1,Ntn1,Samd7,Apbb2,Sema6d,Plec,Prox1,Xlr3b,Esr1,Ankrd11,Smad6,Sobp,Foxp1,Card10,Cul7,Bmpr1b,Pbx1,Slc23a2,Dlc1,Kif26b,Ctnnd2,Arid5b,Nrg3,Alpl,Nr4a3,Atp8a2,Flt1,Itgax,Fam171a1,Tenm3,Adipor2,Map2k2,Dnmbp,Itpr1,Igf2bp1,Atp2b4,Kdr,Lamb1,Ptk7,Hoxd3,Gjb6,Poc1a,Lrig1,Eif…
Experimental_vs_Control	TRUE	7.65873e-14	4907	241	102	0.423237	0.0207866	GO:0007275	GO:BP	multicellular organism development	25907	2788	GO:0032501|GO:0048856	Robo3,Iqsec1,Xdh,Camk2b,Drosha,Cdk5,Nrp2,Nav2,Meis1,Zfhx3,Ube3b,Inpp5d,Tnfaip6,Prickle2,Sema4c,Drd3,Abcc8,Lpin1,Lats2,Etnk2,Map1a,Col4a2,Cd93,Tbx2,Psen1,Nos3,Ntm,Lrrc4c,Mecom,Dnm3,Fbln1,Sik3,Heg1,Ntn1,Samd7,Apbb2,Sema6d,Plec,Prox1,Xlr3b,Esr1,Ikzf3,Ankrd11,Smad6,Sobp,Lingo1,Ddc,Brinp3,Tjp2,Aim2,Foxp1,Pde4d,Card10,Zap70,Cul7,Fnbp1,Bmpr1b,Pbx1,Csk,Slc23a2,Ankrd54,Kif26b,Msi2,Csf2,Ctnnd2,Scarb2,Arid5…
Experimental_vs_Control	TRUE	1.00417e-12	6280	241	116	0.481328	0.0184713	GO:0048856	GO:BP	anatomical structure development	25907	12931	GO:0032502	Cdh15,Robo3,Iqsec1,Xdh,Camk2b,Drosha,Cdk5,Nrp2,Myo10,Nav2,Meis1,Zfhx3,Ube3b,Inpp5d,Wbp1l,Tnfaip6,Prickle2,Sema4c,Drd3,Abcc8,Frmd6,Lpin1,Lats2,Etnk2,Txk,Map1a,Col4a2,Cd93,Tbx2,Fmnl1,Psen1,Fto,Nos3,Ntm,Lrrc4c,Mecom,Dnm3,Fbln1,Sik3,Heg1,Ntn1,Samd7,Apbb2,Sema6d,Dnah1,Plec,Prox1,Xlr3b,Esr1,Ikzf3,Ankrd11,Smad6,Sobp,Tgm1,Lingo1,Ddc,Rbm47,Brinp3,Tjp2,Aim2,Foxp1,Pde4d,Card10,Marveld2,Zap70,Cul7,Fnbp1,Bmpr…
Experimental_vs_Control	TRUE	1.19105e-11	1053	241	41	0.170124	0.0389364	GO:0000902	GO:BP	cell morphogenesis	25907	238	GO:0009653	Cdh15,Robo3,Camk2b,Cdk5,Nrp2,Myo10,Sema4c,Frmd6,Lats2,Map1a,Fmnl1,Psen1,Lrrc4c,Dnm3,Heg1,Ntn1,Apbb2,Sema6d,Plec,Prox1,Xlr3b,Foxp1,Cul7,Bmpr1b,Slc23a2,Dlc1,Ctnnd2,Nr4a3,Atp8a2,Fam171a1,Map2k2,Dnmbp,Itpr1,Igf2bp1,Kdr,Lamb1,Eif2ak4,Pak3,Dscam,Dip2b,Ptprf
[truncated: 284 more rows]

## Sheet: Dmr_Dss
chr	start	end	length	nCG	group1Mean	group2Mean	methDiff	areaStat	Exp_1	Exp_2	Exp_3	Ctrl_1	Ctrl_2	Ctrl_3	gene	promoter	exon	intron	cgi
[truncated: 441 more rows]
